# Supplementary material for: Comparison of ancient and modern Chinese based on complex weighted networks
Source: PLoS One. 2017 Nov 10;12(11):e0187854. doi: 10.1371/journal.pone.0187854 (PMC5681291; doi:10.1371/journal.pone.0187854)
Supplement: S1 Text — (TXT) [file pone.0187854.s001.txt]

¾íÒ» ÎåµÛ±¾¼ÍµÚÒ»

»ÆµÛÕß£¬ÉÙµäÖ®×Ó£¬ÐÕ¹«Ëï£¬ÃûÔ»ÐùÔ¯¡£Éú¶øÉñÁé£¬Èõ¶øÄÜÑÔ£¬Ó×¶øáßÆë£¬³¤¶ø¶ØÃô£¬³É¶ø´ÏÃ÷¡£ÐùÔ¯Ö®Ê±£¬ÉñÅ©ÊÏÊÀË¥¡£ÖîºîÏàÇÖ·¥£¬±©Å°°ÙÐÕ£¬¶øÉñÅ©ÊÏ¸¥ÄÜÕ÷¡£ì¶ÊÇÐùÔ¯ÄËÏ°ÓÃ¸É¸ê£¬ÒÔÕ÷²»Ïí£¬ÖîºîÏÌÀ´±ö´Ó¡£¶øò¿ÓÈ×îÎª±©£¬ÄªÄÜ·¥¡£Ñ×µÛÓûÇÖÁêÖîºî£¬ÖîºîÏÌ¹éÐùÔ¯¡£ÐùÔ¯ÄËÐÞµÂÕñ±ø£¬ÖÎÎåÆø£¬¬ÙÎåÖÖ£¬¸§ÍòÃñ£¬¶ÈËÄ·½£¬½ÌÐÜî¼õùõ÷¥¡»¢£¬ÒÔÓëÑ×µÛÕ½ì¶ÚæÈªÖ®Ò°¡£ÈýÕ½£¬È»ááµÃÆäÖ¾¡£ò¿ÓÈ×÷ÂÒ£¬²»ÓÃµÛÃü¡£ì¶ÊÇ»ÆµÛÄËáçÊ¦Öîºî£¬Óëò¿ÓÈÕ½ì¶äÃÂ¹Ö®Ò°£¬ËìÇÝÉ±ò¿ÓÈ¡£¶øÖîºîÏÌ×ðÐùÔ¯ÎªÌì×Ó£¬´úÉñÅ©ÊÏ£¬ÊÇÎª»ÆµÛ¡£ÌìÏÂÓÐ²»Ë³Õß£¬»ÆµÛ´Ó¶øÕ÷Ö®£¬Æ½ÕßÈ¥Ö®£¬ÅûÉ½Í¨µÀ£¬Î´³¢Äþ¾Ó¡£

¶«ÖÁÓÚº££¬µÇÍèÉ½£¬¼°á·×Ú¡£Î÷ÖÁÓÚ¿ÕÍ©£¬µÇ¼¦Í·¡£ÄÏÖÁÓÚ½­£¬µÇÐÜ¡¢Ïæ¡£±±Öð»çÖà£¬ºÏ·û¸ªÉ½£¬¶øÒØÓÚäÃÂ¹Ö®°¢¡£Ç¨áãÍùÀ´ÎÞ³£´¦£¬ÒÔÊ¦±øÎªÓªÎÀ¡£¹ÙÃû½ÔÒÔÔÆÃü£¬ÎªÔÆÊ¦¡£ÖÃ×óÓÒ´ó¼à£¬¼àÓÚÍò¹ú¡£Íò¹úºÍ£¬¶ø¹íÉñÉ½´¨·âìøÓëÎª¶àÑÉ¡£»ñ±¦¶¦£¬Ó­ÈÕÍÆúê¡£¾Ù·çºó¡¢Á¦ÄÁ¡¢³£ÏÈ¡¢´óºèÒÔÖÎÃñ¡£Ë³ÌìµØÖ®¼Í£¬ÓÄÃ÷Ö®Õ¼£¬ËÀÉúÖ®Ëµ£¬´æÍöÖ®ÄÑ¡£Ê±²¥°ÙýÏ²ÝÄ¾£¬´¾»¯ÄñÊÞ³æ¶ê£¬ÅÔÂÞÈÕÔÂÐÇ³½Ë®²¨ÍÁÊ¯½ðÓñ£¬ÀÍÇÚÐÄÁ¦¶úÄ¿£¬½ÚÓÃË®»ð²ÄÎï¡£ÓÐÍÁµÂÖ®Èð£¬¹ÊºÅ»ÆµÛ¡£

»ÆµÛ¶þÊ®Îå×Ó£¬ÆäµÃÐÕÕßÊ®ËÄÈË¡£

»ÆµÛ¾ÓÐùÔ¯Ö®Çð£¬¶øÈ¢ì¶Î÷ÁêÖ®Å®£¬ÊÇÎªæÐ×æ¡£æÐ×æÎª»ÆµÛÕýåú£¬Éú¶þ×Ó£¬Æäáá½ÔÓÐÌìÏÂ£ºÆäÒ»Ô»ÐþÏù£¬ÊÇÎªÇàÑô£¬ÇàÑô½µ¾Ó½­Ë®£»Æä¶þÔ»²ýÒâ£¬½µ¾ÓÈôË®¡£²ýÒâÈ¢ÊñÉ½ÊÏÅ®£¬Ô»²ýÆÍ£¬Éú¸ßÑô£¬¸ßÑôÓÐÊ¥µÂÑÉ¡£»ÆµÛ±À£¬ÔáÇÅÉ½¡£ÆäËï²ýÒâÖ®×Ó¸ßÑôÁ¢£¬ÊÇÎªµÛò§çïÒ²¡£

µÛò§çï¸ßÑôÕß£¬»ÆµÛÖ®Ëï¶ø²ýÒâÖ®×ÓÒ²¡£¾²Ô¨ÒÔÓÐÄ±£¬ÊèÍ¨¶øÖªÊÂ£»Ñø²ÄÒÔÈÎµØ£¬ÔØÊ±ÒÔÏóÌì£¬ÒÀ¹íÉñÒÔÖÆÒå£¬ÖÎÆøÒÔ½Ì»¯£¬ýì³ÏÒÔ¼Àìë¡£±±ÖÁÓÚÓÄÁê£¬ÄÏÖÁÓÚ½»¯Ô£¬Î÷ÖÁÓÚÁ÷É³£¬¶«ÖÁÓÚó´Ä¾¡£¶¯¾²Ö®Îï£¬´óÐ¡Ö®Éñ£¬ÈÕÔÂËùÕÕ£¬Äª²»íÆÊô¡£

µÛò§çïÉú×ÓÔ»Çî²õ¡£ò§çï±À£¬¶øÐþÏùÖ®Ëï¸ßÐÁÁ¢£¬ÊÇÎªµÛà·¡£

µÛà·¸ßÐÁÕß£¬»ÆµÛÖ®ÔøËïÒ²¡£¸ßÐÁ¸¸Ô»üòÇÇ¼«£¬üòÇÇ¼«¸¸Ô»ÐþÏù£¬ÐþÏù¸¸Ô»»ÆµÛ¡£×ÔÐþÏùÓëüòÇÇ¼«½Ô²»µÃÔÚÎ»£¬ÖÁ¸ßÐÁ¼´µÛÎ»¡£¸ßÐÁì¶ò§çïÎª×å×Ó¡£

¸ßÐÁÉú¶øÉñÁé£¬×ÔÑÔÆäÃû¡£ÆÕÊ©ÀûÎï£¬²»ì¶ÆäÉí¡£´ÏÒÔÖªÔ¶£¬Ã÷ÒÔ²ìÎ¢¡£Ë³ÌìÖ®Òå£¬ÖªÃñÖ®¼±¡£ÈÊ¶øÍþ£¬»Ý¶øÐÅ£¬ø·Éí¶øÌìÏÂ·þ¡£È¡µØÖ®²Æ¶ø½ÚÓÃÖ®£¬¸§½ÌÍòÃñ¶øÀû»åÖ®£¬ÀúÈÕÔÂ¶øÓ­ËÍÖ®£¬Ã÷¹íÉñ¶ø¾´ÊÂÖ®¡£ÆäÉ«ÓôÓô£¬ÆäµÂáÚáÚ¡£Æä¶¯Ò²Ê±£¬Æä·þÒ²Ê¿¡£µÛà·¸ÈÖ´ÖÐ¶ø±éÌìÏÂ£¬ÈÕÔÂËùÕÕ£¬·çÓêËùÖÁ£¬Äª²»´Ó·þ¡£

µÛà·È¢³Â·æÊÏÅ®£¬Éú·ÅÑ«¡£È¢§ªö¤ÊÏÅ®£¬ÉúÖ¿¡£µÛà·±À£¬¶øÖ¿´úÁ¢¡£µÛÖ¿Á¢£¬²»ÉÆ£¬¶øµÜ·ÅÑ«Á¢£¬ÊÇÎªµÛÒ¢¡£

µÛÒ¢Õß£¬·ÅÑ«¡£ÆäÈÊÈçÌì£¬ÆäÖªÈçÉñ¡£¾ÍÖ®ÈçÈÕ£¬ÍûÖ®ÈçÔÆ¡£¸»¶ø²»½¾£¬¹ó¶ø²»Êæ¡£»ÆÊÕ´¿ÒÂ£¬Í®³µ³Ë°×Âí¡£ÄÜÃ÷Ñ±µÂ£¬ÒÔÇ×¾Å×å¡£¾Å×å¼ÈÄÀ£¬±ãÕÂ°ÙÐÕ¡£°ÙÐÕÕÑÃ÷£¬ºÏºÍÍò¹ú¡£

ÄËÃüôË¡¢ºÍ£¬¾´Ë³ê»Ìì£¬Êý·¨ÈÕÔÂÐÇ³½£¬¾´ÊÚÃñÊ±¡£·ÖÃüôËÖÙ£¬¾ÓÓôÒÄ£¬Ô»üÙ¹È¡£¾´µÀÈÕ³ö£¬±ã³Ì¶«×÷¡£ÈÕÖÐ£¬ÐÇÄñ£¬ÒÔÒóÖÐ´º¡£ÆäÃñÎö£¬ÄñÊÞ×ÖÎ¢¡£ÉêÃüôËÊå£¬¾ÓÄÏ½»¡£±ã³ÌÄÏÎª£¬¾´ÖÂ¡£ÈÕÓÀ£¬ÐÇ»ð£¬ÒÔÕýÖÐÏÄ¡£ÆäÃñÒò£¬ÄñÊÞÏ£¸ï¡£ÉêÃüºÍÖÙ£¬¾ÓÎ÷ÍÁ£¬Ô»ÃÁ¹È¡£¾´µÀÈÕÈë£¬±ã³ÌÎ÷³É¡£Ò¹ÖÐ£¬ÐÇÐé£¬ÒÔÕýÖÐÇï¡£ÆäÃñÒÄÒ×£¬ÄñÊÞÃ«<Ã«ÏÈ>¡£ÉêÃüºÍÊå£»¾Ó±±·½£¬Ô»ÓÄ¶¼¡£±ãÔÚ·üÎï¡£ÈÕ¶Ì£¬ÐÇêÄ£¬ÒÔÕýÖÐ¶¬¡£ÆäÃñìÛ£¬ÄñÊÞ×ýÃ«¡£ËêÈý°ÙÁùÊ®ÁùÈÕ£¬ÒÔÈòÔÂÕýËÄÊ±¡£ÐÅâÁ°Ù¹Ù£¬ÖÚ¹¦½ÔÐË¡£

Ò¢Ô»£º¡°Ë­¿ÉË³´ËÊÂ£¿¡±·ÅÆëÔ»£º¡°ËÃ×Óµ¤Öì¿ªÃ÷¡£¡±Ò¢Ô»£º¡°Óõ£¡ÍçÐ×£¬²»ÓÃ¡£¡±Ò¢ÓÖÔ»£º¡°Ë­¿ÉÕß£¿¡±¤ó¶µÔ»£º¡°¹²¹¤ÅÔ¾Û²¼¹¦£¬¿ÉÓÃ¡£¡±Ò¢Ô»£º¡°¹²¹¤ÉÆÑÔ£¬ÆäÓÃÆ§£¬ËÆ¹§ÂþÌì£¬²»¿É¡£¡±Ò¢ÓÖÔ»£º¡°àµ£¬ËÄÔÀ£¬ÌÀÌÀºéË®ÌÏÌì£¬ºÆºÆ»³É½ÏåÁê£¬ÏÂÃñÆäÓÇ£¬ÓÐÄÜÊ¹ÖÎÕß£¿¡±½ÔÔ»öç¿É¡£Ò¢Ô»£º¡°öç¸ºÃü»Ù×å£¬²»¿É¡£¡±ÔÀÔ»£º¡°ÒìÔÕ£¬ÊÔ²»¿ÉÓÃ¶øÒÑ¡£¡±Ò¢ì¶ÊÇÌýÔÀÓÃöç¡£¾ÅËê£¬¹¦ÓÃ²»³É¡£

Ò¢Ô»£º¡°àµ£¡ËÄÔÀ£ºëÞÔÚÎ»ÆßÊ®ÔØ£¬ÈêÄÜÓ¹Ãü£¬¼ùëÞÎ»£¿¡±ÔÀÓ¦Ô»£º¡°±ÉµÂãÃµÛÎ»¡£¡±Ò¢Ô»£º¡°Ï¤¾Ù¹óÆÝ¼°ÊèÔ¶ÒþÄäÕß¡£¡±ÖÚ½ÔÑÔì¶Ò¢Ô»£º¡°ÓÐñæÔÚÃñ¼ä£¬Ô»ÓÝË´¡£¡±Ò¢Ô»£º¡°È»£¬ëÞÎÅÖ®¡£ÆäºÎÈç£¿¡±ÔÀÔ»£º¡°Ã¤Õß×Ó¡£¸¸Íç£¬Ä¸¤Ø£¬µÜ°Á£¬ÄÜºÍÒÔÐ¢£¬üÆüÆÖÎ£¬²»ÖÁ¼é¡£¡±Ò¢Ô»£º¡°ÎáÆäÊÔÔÕ¡£¡±ì¶ÊÇÒ¢ÆÞÖ®¶þÅ®£¬¹ÛÆäµÂì¶¶þÅ®¡£Ë´âÁÏÂ¶þÅ®ì¶æ£øÀ£¬Èç¸¾Àñ¡£Ò¢ÉÆÖ®£¬ÄËÊ¹Ë´É÷ºÍÎåµä£¬ÎåµäÄÜ´Ó¡£ÄË±éÈë°Ù¹Ù£¬°Ù¹ÙÊ±Ðò¡£±öì¶ËÄÃÅ£¬ËÄÃÅÄÂÄÂ£¬ÖîºîÔ¶·½±ö¿Í½Ô¾´¡£Ò¢Ê¹Ë´ÈëÉ½ÁÖ´¨Ôó£¬±©·çÀ×Óê£¬Ë´ÐÐ²»ÃÔ¡£Ò¢ÒÔÎªÊ¥£¬ÕÙË´Ô»£º¡°Å®Ä±ÊÂÖÁ¶øÑÔ¿É¼¨£¬ÈýÄêÒÓ¡£Å®µÇµÛÎ»¡£¡±Ë´ÈÃì¶µÂ²»âø¡£ÕýÔÂÉÏÈÕ£¬Ë´ÊÜÖÕì¶ÎÄ×æ¡£ÎÄ×æÕß£¬Ò¢´ó×æÒ²¡£

ì¶ÊÇµÛÒ¢ÀÏ£¬ÃüË´ÉãÐÐÌì×ÓÖ®Õþ£¬ÒÔ¹ÛÌìÃü¡£Ë´ÄËÔÚüÓçáÓñºâ£¬ÒÔÆëÆßÕþ¡£ËìÀàÓÚÉÏµÛ£¬ýäÓÚÁù×Ú£¬ÍûÓÚÉ½´¨£¬±çÓÚÈºÉñ¡£Ò¾ÎåÈð£¬Ôñ¼ªÔÂÈÕ£¬¼ûËÄÔÀÖîÄÁ£¬°àÈð¡£Ëê¶þÔÂ£¬¶«Ñ²á÷£¬ÖÁì¶á·×Ú£¬{´ËÊ¾}£¬ÍûÖÈì¶É½´¨¡£Ëì¼û¶«·½¾ý³¤£¬ºÏÊ±ÔÂÕýÈÕ£¬Í¬ÂÉ¶ÈÁ¿ºâ£¬ø·ÎåÀñÎåÓñÈý²¯¶þÉúÒ»ËÀÎªÖ¿£¬ÈçÎåÆ÷£¬×äÄË¸´¡£ÎåÔÂ£¬ÄÏÑ²á÷£»°ËÔÂ£¬Î÷Ñ²á÷£»Ê®Ò»ÔÂ£¬±±Ñ²á÷£º½ÔÈç³õ¡£¹é£¬ÖÁÓÚ×æìòÃí£¬ÓÃÌØÅ£Àñ¡£ÎåËêÒ»Ñ²á÷£¬ÈººóËÄ³¯¡£áÜ±â¸æÒÔÑÔ£¬Ã÷ÊÔÒÔ¹¦£¬³µ·þÒÔÓ¹¡£ÕØÊ®ÓÐ¶þÖÝ£¬¾ö´¨¡£ÏóÒÔµäÐÌ£¬Á÷å¶ÎåÐÌ£¬±Þ×÷¹ÙÐÌ£¬ÆË×÷½ÌÐÌ£¬½ð×÷ÊêÐÌ¡£íòÔÖ¹ý£¬Éâ£»âïÖÕÔô£¬ÐÌ¡£ÇÕÔÕ£¬ÇÕÔÕ£¬Î©ÐÌÖ®¾²ÔÕ£¡

¤ó¶µ½øÑÔ¹²¹¤£¬Ò¢Ô»²»¿É¶øÊÔÖ®¹¤Ê¦£¬¹²¹¤¹ûÒù±Ù¡£ËÄÔÀ¾ÙöçÖÎºèË®£¬Ò¢ÒÔÎª²»¿É£¬ÔÀ¦âÇëÊÔÖ®£¬ÊÔÖ®¶øÎÞ¹¦£¬¹Ê°ÙÐÕ²»±ã¡£ÈýÃçÔÚ½­»´¡¢¾£ÖÝÊýÎªÂÒ¡£ì¶ÊÇË´¹é¶øÑÔì¶µÛ£¬ÇëÁ÷¹²¹¤ì¶ÓÄÁê£¬ÒÔ±ä±±µÒ£»·ÅþÈ¶µì¶³çÉ½£¬ÒÔ±äÄÏÂù£»Ç¨ÈýÃçì¶ÈýÎ££¬ÒÔ±äÎ÷ÈÖ£»éêöçì¶ÓðÉ½£¬ÒÔ±ä¶«ÒÄ£ºËÄ×ï¶øÌìÏÂÏÌ·þ¡£

Ò¢Á¢ÆßÊ®ÄêµÃË´£¬¶þÊ®Äê¶øÀÏ£¬ÁîË´ÉãÐÐÌì×ÓÖ®Õþ£¬¼öÖ®ì¶Ìì¡£Ò¢±ÙÎ»·²¶þÊ®°ËÄê¶ø±À¡£°ÙÐÕ±¯°§£¬ÈçÉ¥¸¸Ä¸¡£ÈýÄê£¬ËÄ·½Äª¾ÙÀÖ£¬ÒÔË¼Ò¢¡£Ò¢Öª×Óµ¤ÖìÖ®²»Ð¤£¬²»×ãÊÚÌìÏÂ£¬ì¶ÊÇÄËÈ¨ÊÚË´¡£ÊÚË´£¬ÔòÌìÏÂµÃÆäÀû¶øµ¤Öì²¡£»ÊÚµ¤Öì£¬ÔòÌìÏÂ²¡¶øµ¤ÖìµÃÆäÀû¡£Ò¢Ô»¡°ÖÕ²»ÒÔÌìÏÂÖ®²¡¶øÀûÒ»ÈË¡±£¬¶ø×äÊÚË´ÒÔÌìÏÂ¡£Ò¢±À£¬ÈýÄêÖ®É¥±Ï£¬Ë´ÈÃ±Ùµ¤Öìì¶ÄÏºÓÖ®ÄÏ¡£Öîºî³¯êîÕß²»Ö®µ¤Öì¶øÖ®Ë´£¬ÓüËÏÕß²»Ö®µ¤Öì¶øÖ®Ë´£¬Ú©¸èÕß²»Ú©¸èµ¤Öì¶øÚ©¸èË´¡£Ë´Ô»¡°ÌìÒ²¡±£¬·ò¶øááÖ®ÖÐ¹ú¼ùÌì×ÓÎ»ÑÉ£¬ÊÇÎªµÛË´¡£

ÓÝË´Õß£¬ÃûÔ»ÖØ»ª¡£ÖØ»ª¸¸Ô»î­ÛÅ£¬î­ÛÅ¸¸Ô»ÇÅÅ££¬ÇÅÅ£¸¸Ô»¾äÍû£¬¾äÍû¸¸Ô»¾´¿µ£¬¾´¿µ¸¸Ô»Çî²õ£¬Çî²õ¸¸Ô»µÛò§çï£¬ò§çï¸¸Ô»²ýÒâ£ºÒÔÖÁË´ÆßÊÀÒÓ¡£×Ô´ÓÇî²õÒÔÖÁµÛË´£¬½ÔÎ¢ÎªÊüÈË¡£

Ë´¸¸î­ÛÅÃ¤£¬¶øË´Ä¸ËÀ£¬î­ÛÅ¸üÈ¢ÆÞ¶øÉúÏó£¬Ïó°Á¡£î­ÛÅ°®ááÆÞ×Ó£¬³£ÓûÉ±Ë´£¬Ë´±ÜÌÓ£»¼°ÓÐÐ¡¹ý£¬ÔòÊÜ×ï¡£Ë³ÊÂ¸¸¼°ááÄ¸ÓëµÜ£¬ÈÕÒÔóÆ½÷£¬·ËÓÐ½â¡£

Ë´£¬¼½ÖÝÖ®ÈËÒ²¡£Ë´¸ûÀúÉ½£¬ÓæÀ×Ôó£¬ÌÕºÓ±õ£¬×÷Ê²Æ÷ì¶ÊÙÇð£¬¾ÍÊ±ì¶¸ºÏÄ¡£Ë´¸¸î­ÛÅÍç£¬Ä¸¤Ø£¬µÜÏó°Á£¬½ÔÓûÉ±Ë´¡£Ë´Ë³§Ã²»Ê§×ÓµÀ£¬ÐÖµÜÐ¢´È¡£ÓûÉ±£¬²»¿ÉµÃ£»¼´Çó£¬³¢ÔÚ²à¡£

Ë´Äê¶þÊ®ÒÔÐ¢ÎÅ¡£ÈýÊ®¶øµÛÒ¢ÎÊ¿ÉÓÃÕß£¬ËÄÔÀÏÌ¼öÓÝË´£¬Ô»¿É¡£ì¶ÊÇÒ¢ÄËÒÔ¶þÅ®ÆÞË´ÒÔ¹ÛÆäÄÚ£¬Ê¹¾ÅÄÐÓë´¦ÒÔ¹ÛÆäÍâ¡£Ë´¾Óæ£øÀ£¬ÄÚÐÐÃÖ½÷¡£Ò¢¶þÅ®²»¸ÒÒÔ¹ó½¾ÊÂË´Ç×ÆÝ£¬ÉõÓÐ¸¾µÀ¡£Ò¢¾ÅÄÐ½ÔÒæóÆ¡£Ë´¸ûÀúÉ½£¬ÀúÉ½Ö®ÈË½ÔÈÃÅÏ£»ÓæÀ×Ôó£¬À×ÔóÉÏÈË½ÔÈÃ¾Ó£»ÌÕºÓ±õ£¬ºÓ±õÆ÷½Ô²»¿àñÁ¡£Ò»Äê¶øËù¾Ó³É¾Û£¬¶þÄê³ÉÒØ£¬ÈýÄê³É¶¼¡£Ò¢ÄË´ÍË´ý±ÒÂ£¬ÓëÇÙ£¬ÎªÖþ²ÖâÞ£¬ÓèÅ£Ñò¡£î­ÛÅÉÐ¸´ÓûÉ±Ö®£¬Ê¹Ë´ÉÏÍ¿âÞ£¬î­ÛÅ´ÓÏÂ×Ý»ð·ÙâÞ¡£Ë´ÄËÒÔÁ½óÒ×Ô©ú¶øÏÂ£¬È¥£¬µÃ²»ËÀ¡£ááî­ÛÅÓÖÊ¹Ë´´©¾®£¬Ë´´©¾®ÎªÄä¿ÕÅÔ³ö¡£Ë´¼ÈÈëÉî£¬î­ÛÅÓëÏó¹²ÏÂÍÁÊµ¾®£¬Ë´´ÓÄä¿Õ³ö£¬È¥¡£î­ÛÅ¡¢ÏóÏ²£¬ÒÔË´ÎªÒÑËÀ¡£ÏóÔ»¡°±¾Ä±ÕßÏó¡£¡±ÏóÓëÆä¸¸Ä¸·Ö£¬ì¶ÊÇÔ»£º¡°Ë´ÆÞÒ¢¶þÅ®£¬ÓëÇÙ£¬ÏóÈ¡Ö®¡£Å£Ñò²ÖâÞÓè¸¸Ä¸¡£¡±ÏóÄËÖ¹Ë´¹¬¾Ó£¬¹ÄÆäÇÙ¡£Ë´Íù¼ûÖ®¡£Ïó¶õ²»âø£¬Ô»£º¡°ÎÒË¼Ë´ÕýÓôÌÕ£¡¡±Ë´Ô»£º¡°È»£¬¶ûÆäÊüÒÓ£¡¡±Ë´¸´ÊÂî­ÛÅ°®µÜÃÖ½÷¡£ì¶ÊÇÒ¢ÄËÊÔË´Îåµä°Ù¹Ù£¬½ÔÖÎ¡£

Îô¸ßÑôÊÏÓÐ²Å×Ó°ËÈË£¬ÊÀµÃÆäÀû£¬Î½Ö®¡°°Ëâý¡±¡£¸ßÐÁÊÏÓÐ²Å×Ó°ËÈË£¬ÊÀÎ½Ö®¡°°ËÔª¡±¡£´ËÊ®Áù×åÕß£¬ÊÀ¼ÃÆäÃÀ£¬²»ÔÉÆäÃû¡£ÖÁì¶Ò¢£¬Ò¢Î´ÄÜ¾Ù¡£Ë´¾Ù°Ëâý£¬Ê¹Ö÷ºóÍÁ£¬ÒÔÞñ°ÙÊÂ£¬Äª²»Ê±Ðò¡£¾Ù°ËÔª£¬Ê¹²¼Îå½ÌÓÚËÄ·½£¬¸¸Òå£¬Ä¸´È£¬ÐÖÓÑ£¬µÜ¹§£¬×ÓÐ¢£¬ÄÚÆ½Íâ³É¡£

ÎôµÛºèÊÏÓÐ²»²Å×Ó£¬ÑÚÒåÒþÔô£¬ºÃÐÐÐ×í«£¬ÌìÏÂÎ½Ö®»ëãç¡£ÉÙý©ÊÏÓÐ²»²Å×Ó£¬»ÙÐÅ¶ñÖÒ£¬³çÊÎ¶ñÑÔ£¬ÌìÏÂÎ½Ö®ÇîÆæ¡£ò§çïÊÏÓÐ²»²Å×Ó£¬²»¿É½ÌÑµ£¬²»Öª»°ÑÔ£¬ÌìÏÂÎ½Ö®ùÙè»¡£´ËÈý×åÊÀÓÇÖ®¡£ÖÁÓÚÒ¢£¬Ò¢Î´ÄÜÈ¥¡£çÆÔÆÊÏÓÐ²»²Å×Ó£¬Ì°ÓÚÒûÊ³£¬Ã°ÓÚ»õ»ß£¬ÌìÏÂÎ½Ö®÷Ò÷Ñ¡£ÌìÏÂ¶ñÖ®£¬±ÈÖ®ÈýÐ×¡£Ë´±öì¶ËÄÃÅ£¬ÄËÁ÷ËÄÐ××å£¬Ç¨ÓÚËÄÒá£¬ÒÔÓùó¤÷È£¬ì¶ÊÇËÄÃÅ±Ù£¬ÑÔÎãÐ×ÈËÒ²¡£

Ë´ÈëÓÚ´óÂ´£¬ÁÒ·çÀ×Óê²»ÃÔ£¬Ò¢ÄËÖªË´Ö®×ãÊÚÌìÏÂ¡£Ò¢ÀÏ£¬Ê¹Ë´ÉãÐÐÌì×ÓÕþ£¬Ñ²á÷¡£Ë´µÃ¾ÙÓÃÊÂ¶þÊ®Äê£¬¶øÒ¢Ê¹ÉãÕþ¡£ÉãÕþ°ËÄê¶øÒ¢±À¡£ÈýÄêÉ¥±Ï£¬ÈÃµ¤Öì£¬ÌìÏÂ¹éË´¡£¶øÓí¡¢¸ÞÌÕ¡¢Æõ¡¢ºóð¢¡¢²®ÒÄ¡¢Ùç¡¢Áú¡¢Øé´¹¡¢Òæ¡¢Åí×æ×ÔÒ¢Ê±¶ø½Ô¾ÙÓÃ£¬Î´ÓÐ·ÖÖ°¡£ì¶ÊÇË´ÄËÖÁì¶ÎÄ×æ£¬Ä±ÓÚËÄÔÀ£¬±ÙËÄÃÅ£¬Ã÷Í¨ËÄ·½¶úÄ¿£¬ÃüÊ®¶þÄÁÂÛµÛµÂ£¬ÐÐºñµÂ£¬Ô¶ØúÈË£¬ÔòÂùÒÄÂÊ·þ¡£Ë´Î½ËÄÔÀÔ»£º¡°ÓÐÄÜ·ÜÓ¹ÃÀÒ¢Ö®ÊÂÕß£¬Ê¹¾Ó¹ÙÏàÊÂ£¿¡±½ÔÔ»£º¡°²®ÓíÎªË¾¿Õ£¬¿ÉÃÀµÛ¹¦¡£¡±Ë´Ô»£º¡°àµ£¬È»£¡Óí£¬ÈêÆ½Ë®ÍÁ£¬Î¬ÊÇÃãÔÕ¡£¡±Óí°Ý»üÊ×£¬ÈÃì¶ð¢¡¢ÆõÓë¸ÞÌÕ¡£Ë´Ô»£º¡°È»£¬ÍùÒÓ¡£¡±Ë´Ô»£º¡°Æú£¬ÀèÃñÊ¼¼¢£¬Èêºóð¢²¥Ê±°ÙýÏ¡£¡±Ë´Ô»£º¡°Æõ£¬°ÙÐÕ²»Ç×£¬ÎåÆ·²»Ñ±£¬ÈêÎªË¾Í½£¬¶ø¾´·óÎå½Ì£¬ÔÚ¿í¡£¡±Ë´Ô»£º¡°¸ÞÌÕ£¬ÂùÒÄ»«ÏÄ£¬¿ÜÔô¼é¹ì£¬Èê×÷Ê¿£¬ÎåÐÌÓÐ·þ£¬Îå·þÈý¾Í£»ÎåÁ÷ÓÐ¶È£¬Îå¶ÈÈý¾Ó£ºÎ¬Ã÷ÄÜÐÅ¡£¡±Ë´Ô»£º¡°Ë­ÄÜÑ±Óè¹¤£¿¡±½ÔÔ»´¹¿É¡£ì¶ÊÇÒÔ´¹Îª¹²¹¤¡£Ë´Ô»£º¡°Ë­ÄÜÑ±ÓèÉÏÏÂ²ÝÄ¾ÄñÊÞ£¿¡±½ÔÔ»Òæ¿É¡£ì¶ÊÇÒÔÒæÎªëÞÓÝ¡£Òæ°Ý»üÊ×£¬ÈÃÓÚÖî³¼Öì»¢¡¢ÐÜî¼¡£Ë´Ô»£º¡°ÍùÒÓ£¬ÈêÐ³¡£¡±ËìÒÔÖì»¢¡¢ÐÜî¼Îª×ô¡£Ë´Ô»£º¡°àµ£¡ËÄÔÀ£¬ÓÐÄÜµäëÞÈýÀñ£¿¡±½ÔÔ»²®ÒÄ¿É¡£Ë´Ô»£º¡°àµ£¡²®ÒÄ£¬ÒÔÈêÎªÖÈ×Ú£¬ÙíÒ¹Î¬¾´£¬Ö±ÔÕÎ¬¾²ýì¡£¡±²®ÒÄÈÃÙç¡¢Áú¡£Ë´Ô»£º¡°È»¡£ÒÔÙçÎªµäÀÖ£¬½ÌÖÉ×Ó£¬Ö±¶øÎÂ£¬¿í¶øÀõ£¬¸Õ¶øÎãÅ°£¬¼ò¶øÎã°Á£»Ê«ÑÔÒâ£¬¸è³¤ÑÔ£¬ÉùÒÀÓÀ£¬ÂÉºÍÉù£¬°ËÒôÄÜÐ³£¬ÎãÏà¶áÂ×£¬ÉñÈËÒÔºÍ¡£¡±ÙçÔ»£º¡°ì¶£¡Óè»÷Ê¯ÞÔÊ¯£¬°ÙÊÞÂÊÎè¡£¡±Ë´Ô»£º¡°Áú£¬ëÞÎ·¼É²÷ËµéåÎ±£¬Õñ¾ªëÞÖÚ£¬ÃüÈêÎªÄÉÑÔ£¬ÙíÒ¹³öÈëëÞÃü£¬Î©ÐÅ¡£¡±Ë´Ô»£º¡°àµ£¡Å®¶þÊ®ÓÐ¶þÈË£¬¾´ÔÕ£¬Î©Ê±ÏàÌìÊÂ¡£¡±ÈýËêÒ»¿¼¹¦£¬Èý¿¼ç©Úì£¬Ô¶½üÖÚ¹¦ÏÌÐË¡£·Ö±±ÈýÃç¡£

´Ë¶þÊ®¶þÈËÏÌ³ÉØÊ¹¦£º¸ÞÌÕÎª´óÀí£¬Æ½£¬Ãñ¸÷·üµÃÆäÊµ£»²®ÒÄÖ÷Àñ£¬ÉÏÏÂÏÌÈÃ£»´¹Ö÷¹¤Ê¦£¬°Ù¹¤ÖÂ¹¦£»ÒæÖ÷ÓÝ£¬É½Ôó±Ù£»ÆúÖ÷ð¢£¬°ÙýÏÊ±Ã¯£»ÆõÖ÷Ë¾Í½£¬°ÙÐÕÇ×ºÍ£»ÁúÖ÷±ö¿Í£¬Ô¶ÈËÖÁ£»Ê®¶þÄÁÐÐ¶ø¾ÅÖÝÄª¸Ò±ÙÎ¥£»Î¨ÓíÖ®¹¦Îª´ó£¬Åû¾ÅÉ½£¬Í¨¾ÅÔó£¬¾ö¾ÅºÓ£¬¶¨¾ÅÖÝ£¬¸÷ÒÔÆäÖ°À´¹±£¬²»Ê§ØÊÒË¡£·½ÎåÇ§Àï£¬ÖÁÓÚ»Ä·þ¡£ÄÏ¸§½»¯Ô¡¢±±·¢£¬Î÷ÈÖ¡¢ÎöÖ¦¡¢Çþ¯«¡¢Øµ¡¢Ç¼£¬±±É½ÈÖ¡¢·¢¡¢Ï¢É÷£¬¶«³¤¡¢ÄñÒÄ£¬ËÄº£Ö®ÄÚÏÌ´÷µÛË´Ö®¹¦¡£ì¶ÊÇÓíÄËÐË¾ÅÕÐÖ®ÀÖ£¬ÖÂÒìÎï£¬·ï»ÊÀ´Ïè¡£ÌìÏÂÃ÷µÂ½Ô×ÔÓÝµÛÊ¼¡£

Ë´Äê¶þÊ®ÒÔÐ¢ÎÅ£¬ÄêÈýÊ®Ò¢¾ÙÖ®£¬ÄêÎåÊ®ÉãÐÐÌì×ÓÊÂ£¬ÄêÎåÊ®°ËÒ¢±À£¬ÄêÁùÊ®Ò»´úÒ¢¼ùµÛÎ»¡£¼ùµÛÎ»ÈýÊ®¾ÅÄê£¬ÄÏÑ²á÷£¬±Àì¶²ÔÎàÖ®Ò°¡£Ôáì¶½­ÄÏ¾ÅÒÉ£¬ÊÇÎªÁãÁê¡£Ë´Ö®¼ùµÛÎ»£¬ÔØÌì×ÓÆì£¬Íù³¯¸¸î­ÛÅ£¬ÙçÙçÎ¨½÷£¬Èç×ÓµÀ¡£·âµÜÏóÎªÖîºî¡£Ë´×ÓÉÌ¾ùÒà²»Ð¤£¬Ë´ÄËÔ¥¼öÓíì¶Ìì¡£Ê®ÆßÄê¶ø±À¡£ÈýÄêÉ¥±Ï£¬ÓíÒàÄËÈÃË´×Ó£¬ÈçË´ÈÃÒ¢×Ó¡£Öîºî¹éÖ®£¬È»ááÓí¼ùÌì×ÓÎ»¡£Ò¢×Óµ¤Öì£¬Ë´×ÓÉÌ¾ù£¬½ÔÓÐ½®ÍÁ£¬ÒÔ·îÏÈìë¡£·þÆä·þ£¬ÀñÀÖÈçÖ®¡£ÒÔ¿Í¼ûÌì×Ó£¬Ìì×Ó¸¥³¼£¬Ê¾²»¸Ò×¨Ò²¡£

×Ô»ÆµÛÖÁË´¡¢Óí£¬½ÔÍ¬ÐÕ¶øÒìÆä¹úºÅ£¬ÒÔÕÂÃ÷µÂ¡£¹Ê»ÆµÛÎªÓÐÐÜ£¬µÛò§çïÎª¸ßÑô£¬µÛà·Îª¸ßÐÁ£¬µÛÒ¢ÎªÌÕÌÆ£¬µÛË´ÎªÓÐÓÝ¡£µÛÓíÎªÏÄºó¶ø±ðÊÏ£¬ÐÕæ¦ÊÏ¡£ÆõÎªÉÌ£¬ÐÕ×ÓÊÏ¡£ÆúÎªÖÜ£¬ÐÕ¼§ÊÏ¡£

Ì«Ê·¹«Ô»£ºÑ§Õß¶à³ÆÎåµÛ£¬ÉÐÒÓ¡£È»ÉÐÊé¶ÀÔØÒ¢ÒÔÀ´£»¶ø°Ù¼ÒÑÔ»ÆµÛ£¬ÆäÎÄ²»ÑÅÑ±£¬¼öÉðÏÈÉúÄÑÑÔÖ®¡£¿××ÓËù´«Ô×ÓèÎÊÎåµÛµÂ¼°µÛÏµÐÕ£¬ÈåÕß»ò²»´«¡£Óà³¢Î÷ÖÁ¿ÕÍ©£¬±±¹ýäÃÂ¹£¬¶«½¥ì¶º££¬ÄÏ¸¡½­»´ÒÓ£¬ÖÁ³¤ÀÏ½Ô¸÷ÍùÍù³Æ»ÆµÛ¡¢Ò¢¡¢Ë´Ö®´¦£¬·ç½Ì¹ÌÊâÑÉ£¬×ÜÖ®²»Àë¹ÅÎÄÕß½üÊÇ¡£Óè¹Û´ºÇï¡¢¹úÓï£¬Æä·¢Ã÷ÎåµÛµÂ¡¢µÛÏµÐÕÕÂÒÓ£¬¹ËµÜ¸¥Éî¿¼£¬ÆäËù±í¼û½Ô²»Ðé¡£ÊéÈ±ÓÐ¼äÒÓ£¬ÆäéóÄËÊ±Ê±¼ûì¶ËûËµ¡£·ÇºÃÑ§ÉîË¼£¬ÐÄÖªÆäÒâ£¬¹ÌÄÑÎªÇ³¼û¹ÑÎÅµÀÒ²¡£Óà²¢ÂÛ´Î£¬ÔñÆäÑÔÓÈÑÅÕß£¬¹ÊÖøÎª±¾¼ÍÊéÊ×¡£

¡ñ¾í¶þ¡¤ÏÄ±¾¼ÍµÚ¶þ

ÏÄÓí£¬ÃûÔ»ÎÄÃü¡£ÓíÖ®¸¸Ô»öç£¬öçÖ®¸¸Ô»µÛò§çï£¬ò§çïÖ®¸¸Ô»²ýÒâ£¬²ýÒâÖ®¸¸Ô»»ÆµÛ¡£ÓíÕß£¬»ÆµÛÖ®ÐþËï¶øµÛò§çïÖ®ËïÒ²¡£ÓíÖ®Ôø´ó¸¸²ýÒâ¼°¸¸öç½Ô²»µÃÔÚµÛÎ»£¬ÎªÈË³¼¡£µ±µÛÒ¢Ö®Ê±£¬ºèË®ÌÏÌì£¬ºÆºÆ»³É½ÏåÁê£¬ÏÂÃñÆäÓÇ¡£Ò¢ÇóÄÜÖÎË®Õß£¬Èº³¼ËÄÔÀ½ÔÔ»öç¿É¡£Ò¢Ô»£º¡°öçÎªÈË¸ºÃü»Ù×å£¬²»¿É¡£¡±ËÄÔÀÔ»£º¡°µÈÖ®Î´ÓÐÏÍì¶öçÕß£¬Ô¸µÛÊÔÖ®¡£¡±ì¶ÊÇÒ¢ÌýËÄÔÀ£¬ÓÃöçÖÎË®¡£¾ÅÄê¶øË®²»Ï¢£¬¹¦ÓÃ²»³É¡£ì¶ÊÇµÛÒ¢ÄËÇóÈË£¬¸üµÃË´¡£Ë´µÇÓÃ£¬ÉãÐÐÌì×ÓÖ®Õþ£¬Ñ²á÷¡£ÐÐÊÓöçÖ®ÖÎË®ÎÞ×´£¬ÄËéêöçì¶ÓðÉ½ÒÔËÀ¡£ÌìÏÂ½ÔÒÔË´Ö®ÖïÎªÊÇ¡£ì¶ÊÇË´¾Ùöç×ÓÓí£¬¶øÊ¹ÐøöçÖ®Òµ¡£

Ò¢±À£¬µÛË´ÎÊËÄÔÀÔ»£º¡°ÓÐÄÜ³ÉÃÀÒ¢Ö®ÊÂÕßÊ¹¾Ó¹Ù£¿¡±½ÔÔ»£º¡°²®ÓíÎªË¾¿Õ£¬¿É³ÉÃÀÒ¢Ö®¹¦¡£¡±Ë´Ô»£º¡°àµ£¬È»£¡¡±ÃüÓí£º¡°Å®Æ½Ë®ÍÁ£¬Î¬ÊÇÃãÖ®¡£¡±Óí°Ý»üÊ×£¬ÈÃì¶Æõ¡¢ºóð¢¡¢¸ÞÌÕ¡£Ë´Ô»£º¡°Å®ÆäÍùÊÓ¶ûÊÂÒÓ¡£¡±

ÓíÎªÈËÃô¸ø¿ËÇÚ£»ÆäµÂ²»Î¥£¬ÆäÈÊ¿ÉÇ×£¬ÆäÑÔ¿ÉÐÅ£»ÉùÎªÂÉ£¬ÉíÎª¶È£¬³ÆÒÔ³ö£»þ¾þ¾ÄÂÄÂ£¬Îª¸ÙÎª¼Í¡£

ÓíÄËËìÓëÒæ¡¢ºóð¢·îµÛÃü£¬ÃüÖîºî°ÙÐÕÐËÈËÍ½ÒÔ¸µÍÁ£¬ÐÐÉ½±íÄ¾£¬¶¨¸ßÉ½´ó´¨¡£ÓíÉËÏÈÈË¸¸öç¹¦Ö®²»³ÉÊÜÖï£¬ÄËÀÍÉí½¹Ë¼£¬¾ÓÍâÊ®ÈýÄê£¬¹ý¼ÒÃÅ²»¸ÒÈë¡£±¡ÒÂÊ³£¬ÖÂÐ¢ÓÚ¹íÉñ¡£±°¹¬ÊÒ£¬ÖÂ·Ñì¶¹µãß»ò¡£Â½ÐÐ³Ë³µ£¬Ë®ÐÐ³Ë´¬£¬ÄàÐÐ³ËÇÁ£¬É½ÐÐ³Ëûþ©Á¡£×ó×¼Éþ£¬ÓÒ¹æ¾Ø£¬ÔØËÄÊ±£¬ÒÔ¿ª¾ÅÖÝ£¬Í¨¾ÅµÀ£¬Úé¾ÅÔó£¬¶È¾ÅÉ½¡£ÁîÒæÓèÖÚÊüµ¾£¬¿ÉÖÖ±°Êª¡£Ãüºóð¢ÓèÖÚÊüÄÑµÃÖ®Ê³¡£Ê³ÉÙ£¬µ÷ÓÐâÅÏà¸ø£¬ÒÔ¾ùÖîºî¡£ÓíÄËÐÐÏàµØÒËËùÓÐÒÔ¹±£¬¼°É½´¨Ö®±ãÀû¡£

ÓíÐÐ×Ô¼½ÖÝÊ¼¡£¼½ÖÝ£º¼ÈÔØºø¿Ú£¬ÖÎÁº¼°áª¡£¼Èø·Ì«Ô­£¬ÖÁÓÚÔÀÑô¡£ñû»³ÖÂ¹¦£¬ÖÁì¶ºâÕÄ¡£ÆäÍÁ°×ÈÀ¡£¸³ÉÏÉÏ´í£¬ÌïÖÐÖÐ£¬³£¡¢ÎÀ¼È´Ó£¬´óÂ½¼ÈÎª¡£ÄñÒÄÆ¤·þ¡£¼ÐÓÒíÙÊ¯£¬ÈëÓÚº£¡£

¼Ã¡¢ºÓÎ¬ãßÔÊÖÝ£º¾ÅºÓ¼ÈµÀ£¬À×ÏÄ¼ÈÔó£¬Óº¡¢¾Ú»áÍ¬£¬É£ÍÁ¼È²Ï£¬ì¶ÊÇÃñµÃÏÂÇð¾ÓÍÁ¡£ÆäÍÁºÚ·Ø£¬²ÝôíÄ¾Ìõ¡£ÌïÖÐÏÂ£¬¸³Õê£¬×÷Ê®ÓÐÈýÄêÄËÍ¬¡£Æä¹±ÆáË¿£¬ÆäóõÖ¯ÎÄ¡£¸¡ì¶¼Ã¡¢äð£¬Í¨ì¶ºÓ¡£

º£á·Î¬ÇàÖÝ£ºüöØ®ÒÄ¼ÈÂÔ£¬Î«¡¢×ÍÆäµÀ¡£ÆäÍÁ°×·Ø£¬º£±õ¹ããßôª£¬ØÊÌï³âÂ±¡£ÌïÉÏÏÂ£¬¸³ÖÐÉÏ¡£ØÊ¹±ÑÎý±£¬º£ÎïÎ¬´í£¬á·î°Ë¿¡¢§Æ¡¢Ç¦¡¢ËÉ¡¢¹ÖÊ¯£¬À³ÒÄÎªÄÁ£¬Æäóõ{½ñÓÏ}Ë¿¡£¸¡ì¶ãë£¬Í¨ì¶¼Ã¡£

º£á·¼°»´Î¬ÐìÖÝ£º»´¡¢ÒÊÆäÖÎ£¬ÃÉ¡¢ÓðÆä¬Ù¡£´óÒ°¼È¶¼£¬¶«Ô­µ×Æ½¡£ÆäÍÁ³àÛú·Ø£¬²ÝÄ¾½¥°ü¡£ÆäÌïÉÏÖÐ£¬¸³ÖÐÖÐ¡£¹±Î¬ÍÁÎåÉ«£¬Óðî°ÏÄµÒ£¬á»Ñô¹ÂÍ©£¬ãô±õ¸¡íà£¬»´ÒÄý½Öé§¯Óã£¬ÆäóõÐþÏËçÉ¡£¸¡ÓÚ»´¡¢ãô£¬Í¨ÓÚºÓ¡£»´º£Î¬ÑïÖÝ£ºÅíó»¼È¶¼£¬ÑôÄñËù¾Ó¡£Èý½­¼ÈÈë£¬ÕðÔóÖÂ¶¨¡£Öñ¼ý¼È²¼¡£Æä²ÝÎ©Ø²£¬ÆäÄ¾Î©ÇÇ£¬ÆäÍÁÍ¿Äà¡£ÌïÏÂÏÂ£¬¸³ÏÂÉÏÉÏÔÓ¡£¹±½ðÈýÆ·£¬Ñþ¡¢çû¡¢Öñ¼ý£¬³Ý¡¢¸ï¡¢Óð¡¢ì¸£¬µºÒÄ»Ü·þ£¬ÆäóõÖ¯±´£¬Æä°üéÙ¡¢èÖÎý¹±¡£¾ù½­º££¬Í¨»´¡¢ãô¡£

¾£¼°ºâÑôÎ¬¾£ÖÝ£º½­¡¢ºº³¯×ÚÓÚº£¡£¾Å½­ÉõÖÐ£¬ãû¡¢ä¹ÒÑµÀ£¬ÔÆÍÁ¡¢ÃÎÎªÖÎ¡£ÆäÍÁÍ¿Äà¡£ÌïÏÂÖÐ£¬¸³ÉÏÏÂ¡£¹±Óð¡¢ì¸¡¢³Ý¡¢¸ï£¬½ðÈýÆ·£¬ûþÍÍ¡¢¯§¡¢èé¡¢°Ø£¬íÂ¡¢íÆ¡¢¯è¡¢µ¤£¬Î¬¬é{§ûÂ·}¡¢ûþ¿à£¬Èý¹úÖÂ¹±ÆäÃû£¬°üØÐÝ¼Ã©£¬ÆäóõÐþûýçá×é£¬¾Å½­Èë´Í´ó¹ê¡£¸¡ÓÚ½­¡¢ãû¡¢ä¹¡¢ºº£¬ÓâÓÚöÃ£¬ÖÁÓÚÄÏºÓ¡£

¾£ºÓÎ©Ô¥ÖÝ£ºÒÁ¡¢öÃ¡¢þÉ¡¢½§¼ÈÈëÓÚºÓ£¬Üþ²¥¼È¶¼£¬µÀºÉÔó£¬±»Ã÷¶¼¡£ÆäÍÁÈÀ£¬ÏÂÍÁ·ØÛä¡£ÌïÖÐÉÏ£¬¸³ÔÓÉÏÖÐ¡£¹±Æá¡¢Ë¿¡¢ý±¡¢ýº£¬ÆäóõÏËÐõ£¬Îý¹±íà´í¡£¸¡ì¶öÃ£¬´ïì¶ºÓ¡£

»ªÑôºÚË®Î©ÁºÖÝ£ºãë¡¢¤ì¼È¬Ù£¬ãû¡¢ä¹¼ÈµÀ£¬²Ì¡¢ÃÉÂÃÆ½£¬ºÍÒÄ®¢¼¨¡£ÆäÍÁÇàæê¡£ÌïÏÂÉÏ£¬¸³ÏÂÖÐÈý´í¡£¹±¥®¡¢Ìú¡¢Òø¡¢ïÎ¡¢¯è¡¢íà£¬ÐÜ¡¢î¼¡¢ºü¡¢®Ö¡¢Ö¯Æ¤¡£Î÷ÇãÒò»¸ÊÇÀ´£¬¸¡ÓÚÇ±£¬ÓâÓÚãæ£¬ÈëÓÚÎ¼£¬ÂÒÓÚºÓ¡£

ºÚË®Î÷ºÓÎ©ÓºÖÝ£ºÈõË®¼ÈÎ÷£¬ãþÊôÎ¼øÀ¡£Æá¡¢¾Ú¼È´Ó£¬ããË®ËùÍ¬¡£¾£¡¢áªÒÑÂÃ£¬ÖÕÄÏ¡¢¶ØÎïÖÁÓÚÄñÊó¡£Ô­Úô®¢¼¨£¬ÖÁÓÚ¶¼Ò°¡£ÈýÎ£¼È¶È£¬ÈýÃç´óÐò¡£ÆäÍÁ»ÆÈÀ¡£ÌïÉÏÉÏ£¬¸³ÖÐÏÂ¡£¹±¥®¡¢ÁÕ¡¢ÀÅùÍ¡£¸¡ÓÚ»ýÊ¯£¬ÖÁÓÚÁúÃÅÎ÷ºÓ£¬»áÓÚÎ¼øÀ¡£Ö¯Æ¤À¥ÂØ¡¢ÎöÖ§¡¢ÇþËÑ£¬Î÷ÈÖ¼´Ðò¡£

µÀ¾ÅÉ½£ºø¾¼°áªÖÁÓÚ¾£É½£¬ÓâÓÚºÓ£»ºø¿Ú¡¢À×Ê×ÖÁÓÚÌ«ÔÀ£»íÆÖù¡¢Îö³ÇÖÁÓÚÍõÎÝ£»Ì«ÐÐ¡¢³£É½ÖÁÓÚíÙÊ¯£¬ÈëÓÚº££»Î÷Çã¡¢Öìàö¡¢ÄñÊóÖÁÓÚÌ«»ª£»ÐÜ¶ú¡¢Íâ·½¡¢Í©°ØÖÁÓÚ¸ºÎ²£»µÀ¤ìÚ££¬ÖÁÓÚ¾£É½£»ÄÚ·½ÖÁÓÚ´ó±ð£»ãëÉ½Ö®ÑôÖÁºâÉ½£¬¹ý¾Å½­£¬ÖÁÓÚ·óÇ³Ô­¡£

µÀ¾Å´¨£ºÈõË®ÖÁì¶ºÏÀè£¬âÅ²¨ÈëÓÚÁ÷É³¡£µÀºÚË®£¬ÖÁÓÚÈýÎ££¬ÈëÓÚÄÏº£¡£µÀºÓ»ýÊ¯£¬ÖÁÓÚÁúÃÅ£¬ÄÏÖÁ»ªÒõ£¬¶«ÖÁíÆÖù£¬ÓÖ¶«ÖÁÓÚÃË½ò£¬¶«¹ýöÃøÀ£¬ÖÁÓÚ´óÚü£¬±±¹ý½µË®£¬ÖÁÓÚ´óÂ½£¬±±²¥Îª¾ÅºÓ£¬Í¬ÎªÄæºÓ£¬ÈëÓÚº£¡£¤ìÚ£µÀãßÑø£¬¶«Á÷Îªºº£¬ÓÖ¶«Îª²ÔÀËÖ®Ë®£¬¹ýÈý¨Û£¬ÈëÓÚ´ó±ð£¬ÄÏÈëÓÚ½­£¬¶«»ãÔóÎªÅíó»£¬¶«Îª±±½­£¬ÈëÓÚº£¡£ãëÉ½µÀ½­£¬¶«±ðÎªãû£¬ÓÖ¶«ÖÁÓÚõ·£¬¹ý¾Å½­£¬ÖÁÓÚ¶«Áê£¬¶«åÆ±±»áÓÚ»ã£¬¶«ÎªÖÐ½­£¬ÈëÓÚÃ·¡£µÀãßÔÊË®£¬¶«Îª¼Ã£¬ÈëÓÚºÓ£¬©üÎªÜþ£¬¶«³öÌÕÇð±±£¬ÓÖ¶«ÖÁÓÚºÉ£¬ÓÖ¶«±±»áÓÚãë£¬ÓÖ¶«±±ÈëÓÚº£¡£µÀ»´×ÔÍ©°Ø£¬¶«»áÓÚãô¡¢ÒÊ£¬¶«ÈëÓÚº£¡£µÀÎ¼×ÔÄñÊóÍ¬Ñ¨£¬¶«»áÓÚãã£¬ÓÖ¶«±±ÖÁÓÚãþ£¬¶«¹ýÆá¡¢¾Ú£¬ÈëÓÚºÓ¡£µÀöÃ×ÔÐÜ¶ú£¬¶«±±»áÓÚ½§¡¢þÉ£¬ÓÖ¶«»áÓÚÒÁ£¬¶«±±ÈëÓÚºÓ¡£

ì¶ÊÇ¾ÅÖÝØüÍ¬£¬ËÄ°Â¼È¾Ó£¬¾ÅÉ½{®ÃÄ¾}ÂÃ£¬¾Å´¨µÓÔ­£¬¾ÅÔó¼ÈÚé£¬ËÄº£»áÍ¬¡£Áù¸®Éõø·£¬ÖÚÍÁ½»Õý£¬ÖÂÉ÷²Æ¸³£¬ÏÌÔòÈýÈÀ³É¸³¡£ÖÐ¹ú´ÍÍÁÐÕ£º¡°ìóÌ¨µÂÏÈ£¬²»¾àëÞÐÐ¡£¡±

ÁîÌì×ÓÖ®¹úÒÔÍâÎå°ÙÀïµé·þ£º°ÙÀï¸³ÄÉæù¯ú£¬¶þ°ÙÀïÄÉîÄÖÁ£¬Èý°ÙÀïÄÉ½Õ·þ£¬ËÄ°ÙÀïËÚ£¬Îå°ÙÀïÃ×¡£µé·þÍâÎå°ÙÀïºî·þ£º°ÙÀï²É£¬¶þ°ÙÀïÈÎ¹ú£¬Èý°ÙÀïÖîºî¡£ºî·þÍâÎå°ÙÀïËç·þ£ºÈý°ÙÀïÞñÎÄ½Ì£¬¶þ°ÙÀï·ÜÎäÎÀ¡£Ëç·þÍâÎå°ÙÀïÒª·þ£ºÈý°ÙÀïÒÄ£¬¶þ°ÙÀï²Ì¡£Òª·þÍâÎå°ÙÀï»Ä·þ£ºÈý°ÙÀïÂù£¬¶þ°ÙÀïÁ÷¡£

¶«½¥ÓÚº££¬Î÷±»ÓÚÁ÷É³£¬Ë·¡¢ÄÏôß£ºÉù½ÌÆýÓÚËÄº£¡£ì¶ÊÇµÛÎýÓíÐþ¹ç£¬ÒÔ¸æ³É¹¦ÓÚÌìÏÂ¡£ÌìÏÂì¶ÊÇÌ«Æ½ÖÎ¡£

¸ÞÌÕ×÷Ê¿ÒÔÀíÃñ¡£µÛË´³¯£¬Óí¡¢²®ÒÄ¡¢¸ÞÌÕÏàÓëÓïµÛÇ°¡£¸ÞÌÕÊöÆäÄ±Ô»£º¡°ÐÅÆäµÀµÂ£¬Ä±Ã÷¸¨ºÍ¡£¡±ÓíÔ»£º¡°È»£¬ÈçºÎ£¿¡±¸ÞÌÕÔ»£º¡°ì¶£¡É÷ÆäÉíø·£¬Ë¼³¤£¬¶ØÐò¾Å×å£¬ÖÚÃ÷¸ßÒí£¬½ü¿ÉÔ¶ÔÚÒÑ¡£¡±Óí°ÝÃÀÑÔ£¬Ô»£º¡°È»¡£¡±¸ÞÌÕÔ»£º¡°ì¶£¡ÔÚÖªÈË£¬ÔÚ°²Ãñ¡£¡±ÓíÔ»£º¡°Óõ£¡½ÔÈôÊÇ£¬Î©µÛÆäÄÑÖ®¡£ÖªÈËÔòÖÇ£¬ÄÜ¹ÙÈË£»ÄÜ°²ÃñÔò»Ý£¬ÀèÃñ»³Ö®¡£ÄÜÖªÄÜ»Ý£¬ºÎÓÇºõþÈ¶µ£¬ºÎÇ¨ºõÓÐÃç£¬ºÎÎ·ºõÇÉÑÔÉÆÉ«ØúÈË£¿¡±¸ÞÌÕÔ»£º¡°È»£¬ì¶£¡ÒàÐÐÓÐ¾ÅµÂ£¬ÒàÑÔÆäÓÐµÂ¡£¡±ÄËÑÔÔ»£º¡°Ê¼ÊÂÊÂ£¬¿í¶øÀõ£¬Èá¶øÁ¢£¬Ô¸¶ø¹²£¬ÖÎ¶ø¾´£¬ÈÅ¶øÒã£¬Ö±¶øÎÂ£¬¼ò¶øÁ®£¬¸Õ¶øÊµ£¬¦â¶øÒå£¬ÕÂÆäÓÐ³££¬¼ªÔÕ¡£ÈÕÐûÈýµÂ£¬ÔéÒ¹ñ´Ã÷ÓÐ¼Ò¡£ÈÕÑÏÕñ¾´ÁùµÂ£¬ÁÁ²ÉÓÐ¹ú¡£ôâÊÜÆÕÊ©£¬¾ÅµÂÏÌÊÂ£¬¿¡ûÂÔÚ¹Ù£¬°ÙÀôËà½÷¡£Îã½ÌÐ°ÒùÆæÄ±¡£·ÇÆäÈË¾ÓÆä¹Ù£¬ÊÇÎ½ÂÒÌìÊÂ¡£ÌìÌÖÓÐ×ï£¬ÎåÐÌÎåÓÃÔÕ¡£ÎáÑÔ®¢¿ÉÐÐºõ£¿¡±ÓíÔ»£º¡°Å®ÑÔÖÂ¿É¼¨ÐÐ¡£¡±¸ÞÌÕÔ»£º¡°ÓàÎ´ÓÐÖª£¬Ë¼ÔÞµÀÔÕ¡£¡±

µÛË´Î½ÓíÔ»£º¡°Å®Òà²ýÑÔ¡£¡±Óí°ÝÔ»£»¡°ì¶£¬ÓèºÎÑÔ£¡ÓèË¼ÈÕæÜæÜ¡£¡±¸ÞÌÕÄÑÓíÔ»£º¡°ºÎÎ½æÜæÜ£¿¡±ÓíÔ»£º¡°ºèË®ÌÏÌì£¬ºÆºÆ»³É½ÏåÁê£¬ÏÂÃñ½Ô·þì¶Ë®¡£ÓèÂ½ÐÐ³Ë³µ£¬Ë®ÐÐ³ËÖÛ£¬ÄàÐÐ³ËÇÁ£¬É½ÐÐ³Ëûþ©Á£¬ÐÐÉ½{®ÃÄ¾}Ä¾¡£ÓëÒæÓèÖÚÊüµ¾ÏÊÊ³¡£ÒÔ¾ö¾Å´¨ÖÂËÄº££¬¿£î°ä«ÖÂÖ®´¨¡£Óëð¢ÓèÖÚÊüÄÑµÃÖ®Ê³¡£Ê³ÉÙ£¬µ÷ÓÐâÅ²¹²»×ã£¬áã¾Ó¡£ÖÚÃñÄË¶¨£¬Íò¹úÎªÖÎ¡£¡±¸ÞÌÕÔ»£º¡°È»£¬´Ë¶øÃÀÒ²¡£¡±

ÓíÔ»£º¡°ì¶£¬µÛ£¡É÷ÄËÔÚÎ»£¬°²¶ûÖ¹¡£¸¨µÂ£¬ÌìÏÂ´óÓ¦¡£ÇåÒâÒÔÕÑ´ýÉÏµÛÃü£¬ÌìÆäÖØÃüÓÃÐÝ¡£¡±µÛÔ»£º¡°Óõ£¬³¼ÔÕ£¬³¼ÔÕ£¡³¼×÷ëÞ¹ÉëÅ¶úÄ¿¡£ÓèÓû×óÓÒÓÐÃñ£¬Å®¸¨Ö®¡£ÓàÓû¹Û¹ÅÈËÖ®Ïó¡£ÈÕÔÂÐÇ³½£¬×÷ÎÄÐå·þÉ«£¬Å®Ã÷Ö®¡£ÓèÓûÎÅÁùÂÉÎåÉù°ËÒô£¬À´Ê¼»¬£¬ÒÔ³öÈëÎåÑÔ£¬Å®Ìý¡£Óè¼´±Ù£¬Å®¿ï·÷Óè¡£Å®ÎÞÃæÚÄ¡£ÍË¶ø°ùÓè¡£¾´ËÄ¸¨³¼¡£ÖîÖÚ²÷æÔ³¼£¬¾ýµÂ³ÏÊ©½ÔÇåÒÓ¡£¡±ÓíÔ»£º¡°È»¡£µÛ¼´²»Ê±£¬²¼Í¬ÉÆ¶ñÔòÎã¹¦¡£¡±

µÛÔ»£º¡°ÎãÈôµ¤Öì°Á£¬Î¬ÂýÓÎÊÇºÃ£¬ÎãË®ÐÐÖÛ£¬ÅóÒùÓÚ¼Ò£¬ÓÃ¾øÆäÊÀ¡£Óè²»ÄÜË³ÊÇ¡£¡±ÓíÔ»£º¡°ÓèÈ¢Í¿É½£¬¹ï¼×£¬ÉúÆôÓè²»×Ó£¬ÒÔ¹ÊÄÜ³ÉË®ÍÁ¹¦¡£¸¨³ÉÎå·þ£¬ÖÁÓÚÎåÇ§Àï£¬ÖÝÊ®¶þÊ¦£¬Íâ±¡ËÄº££¬ÏÌ½¨Îå³¤£¬¸÷µÀÓÐ¹¦¡£ÃçÍç²»¼´¹¦£¬µÛÆäÄîÔÕ¡£¡±µÛÔ»£º¡°µÀÎáµÂ£¬ÄËÅ®¹¦ÐòÖ®Ò²¡£¡±

¸ÞÌÕì¶ÊÇ¾´ÓíÖ®µÂ£¬ÁîÃñ½ÔÔòÓí¡£²»ÈçÑÔ£¬ÐÌ´ÓÖ®¡£Ë´µÂ´óÃ÷¡£

ì¶ÊÇÙçÐÐÀÖ£¬×æ¿¼ÖÁ£¬ÈººóÏàÈÃ£¬ÄñÊÞÏèÎè£¬óïÉØ¾Å³É£¬·ï»ÊÀ´ÒÇ£¬°ÙÊÞÂÊÎè£¬°Ù¹ÙÐÅÐ³¡£µÛÓÃ´Ë×÷¸èÔ»£º¡°ÚìÌìÖ®Ãü£¬Î¬Ê±Î¬¼¸¡£¡±ÄË¸èÔ»£º¡°¹ÉëÅÏ²ÔÕ£¬ÔªÊ×ÆðÔÕ£¬°Ù¹¤ÎõÔÕ£¡¡±¸ÞÌÕ°ÝÊÖ»üÊ×ÑïÑÔÔ»£º¡°ÄîÔÕ£¬ÂÊÎªÐËÊÂ£¬É÷ÄËÏÜ£¬¾´ÔÕ£¡¡±ÄË¸üÎª¸èÔ»£º¡°ÔªÊ×Ã÷ÔÕ£¬¹ÉëÅÁ¼ÔÕ£¬ÊüÊÂ¿µÔÕ£¡¡±ÓÖ¸èÔ»£º¡°ÔªÊ×´ÔëâÔÕ£¬¹ÉëÅ¶èÔÕ£¬ÍòÊÂ¶éÔÕ£¡¡±µÛ°ÝÔ»£º¡°È»£¬ÍùÇÕÔÕ£¡¡±ì¶ÊÇÌìÏÂ½Ô×ÚÓíÖ®Ã÷¶ÈÊýÉùÀÖ£¬ÎªÉ½´¨ÉñÖ÷¡£

µÛË´¼öÓíì¶Ìì£¬ÎªËÃ¡£Ê®ÆßÄê¶øµÛË´±À¡£ÈýÄêÉ¥±Ï£¬Óí´Ç±ÙË´Ö®×ÓÉÌ¾ùì¶Ñô³Ç¡£ÌìÏÂÖîºî½ÔÈ¥ÉÌ¾ù¶ø³¯Óí¡£Óíì¶ÊÇËì¼´Ìì×ÓÎ»£¬ÄÏÃæ³¯ÌìÏÂ£¬¹úºÅÔ»ÏÄºó£¬ÐÕæ¦ÊÏ¡£

µÛÓíÁ¢¶ø¾Ù¸ÞÌÕ¼öÖ®£¬ÇÒÊÚÕþÑÉ£¬¶ø¸ÞÌÕ×ä¡£·â¸ÞÌÕÖ®ááì¶Ó¢¡¢Áù£¬»òÔÚÐí¡£¶øºó¾ÙÒæ£¬ÈÎÖ®Õþ¡£

Ê®Äê£¬µÛÓí¶«Ñ²á÷£¬ÖÁÓÚ»á»ü¶ø±À¡£ÒÔÌìÏÂÊÚÒæ¡£ÈýÄêÖ®É¥±Ï£¬ÒæÈÃµÛÓíÖ®×ÓÆô£¬¶ø±Ù¾Ó»þÉ½Ö®Ñô¡£Óí×ÓÆôÏÍ£¬ÌìÏÂÊôÒâÑÉ¡£¼°Óí±À£¬ËäÊÚÒæ£¬ÒæÖ®×ôÓíÈÕÇ³£¬ÌìÏÂÎ´Ç¢¡£¹ÊÖîºî½ÔÈ¥Òæ¶ø³¯Æô£¬Ô»¡°Îá¾ýµÛÓíÖ®×ÓÒ²¡±¡£ì¶ÊÇÆôËì¼´Ìì×ÓÖ®Î»£¬ÊÇÎªÏÄºóµÛÆô¡£

ÏÄºóµÛÆô£¬ÓíÖ®×Ó£¬ÆäÄ¸Í¿É½ÊÏÖ®Å®Ò²¡£

ÓÐìèÊÏ²»·þ£¬Æô·¥Ö®£¬´óÕ½ì¶¸Ê¡£½«Õ½£¬×÷¸ÊÊÄ£¬ÄËÕÙÁùÇäÉêÖ®¡£ÆôÔ»£º¡°àµ£¡ÁùÊÂÖ®ÈË£¬ÓèÊÄ¸æÅ®£ºÓÐìèÊÏÍþÎêÎåÐÐ£¬µ¡ÆúÈýÕý£¬ÌìÓÃ½Ë¾øÆäÃü¡£½ñÓèÎ¬¹²ÐÐÌìÖ®·£¡£×ó²»¹¥ÓÚ×ó£¬ÓÒ²»¹¥ÓÚÓÒ£¬Å®²»¹²Ãü¡£Óù·ÇÆäÂíÖ®Õþ£¬Å®²»¹²Ãü¡£ÓÃÃü£¬ÉÍÓÚ×æ£»²»ÓÃÃü£¬¦êÓÚÉç£¬ÓèÔòàû¦êÅ®¡£¡±ËìÃðÓÐìèÊÏ¡£ÌìÏÂÏÌ³¯¡£

ÏÄºóµÛÆô±À£¬×ÓµÛÌ«¿µÁ¢¡£µÛÌ«¿µÊ§¹ú£¬À¥µÜÎåÈË£¬ÐëÓÚÂåøÀ£¬×÷Îå×ÓÖ®¸è¡£

Ì«¿µ±À£¬µÜÖÐ¿µÁ¢£¬ÊÇÎªµÛÖÐ¿µ¡£µÛÖÐ¿µÊ±£¬ôË¡¢ºÍäÏÒù£¬·ÏÊ±ÂÒÈÕ¡£Ø·ÍùÕ÷Ö®£¬×÷Ø·Õ÷¡£

ÖÐ¿µ±À£¬×ÓµÛÏàÁ¢¡£µÛÏà±À£¬×ÓµÛÉÙ¿µÁ¢¡£µÛÉÙ¿µ±À£¬×ÓµÛÓèÁ¢¡£µÛÓè±À£¬×ÓµÛ»±Á¢¡£µÛ»±±À£¬×ÓµÛÃ¢Á¢¡£µÛÃ¢±À£¬×ÓµÛÐ¹Á¢¡£µÛÐ¹±À£¬×ÓµÛ²»½µÁ¢¡£µÛ²»½µ±À£¬µÜµÛìçÁ¢¡£µÛìç±À£¬×ÓµÛâÛÁ¢¡£µÛâÛ±À£¬Á¢µÛ²»½µÖ®×Ó¿×¼×£¬ÊÇÎªµÛ¿×¼×¡£µÛ¿×¼×Á¢£¬ºÃ·½¹íÉñ£¬ÊÂÒùÂÒ¡£ÏÄºóÊÏµÂË¥£¬ÖîºîÅÏÖ®¡£Ìì½µÁú¶þ£¬ÓÐ´ÆÐÛ£¬¿×¼×²»ÄÜÊ³£¬Î´µÃ»¿ÁúÊÏ¡£ÌÕÌÆ¼ÈË¥£¬ÆäºóÓÐÁõÀÛ£¬Ñ§ÈÅÁúÓÚ»¿ÁúÊÏ£¬ÒÔÊÂ¿×¼×¡£¿×¼×´ÍÖ®ÐÕÔ»ÓùÁúÊÏ£¬ÊÜõ¹Î¤Ö®áá¡£ÁúÒ»´ÆËÀ£¬ÒÔÊ³ÏÄºó¡£ÏÄºóÊ¹Çó£¬¾å¶øÇ¨È¥¡£

¿×¼×±À£¬×ÓµÛ¸ÞÁ¢¡£µÛ¸Þ±À£¬×ÓµÛ·¢Á¢¡£µÛ·¢±À£¬×ÓµÛÂÄ¹ïÁ¢£¬ÊÇÎªèî¡£µÛèîÖ®Ê±£¬×Ô¿×¼×ÒÔÀ´¶øÖîºî¶àÅÏÏÄ£¬èî²»ÎñµÂ¶øÎäÉË°ÙÐÕ£¬°ÙÐÕ¸¥¿°¡£ÄËÕÙÌÀ¶øÇôÖ®ÏÄÌ¨£¬ÒÑ¶øÊÍÖ®¡£ÌÀÐÞµÂ£¬Öîºî½Ô¹éÌÀ£¬ÌÀËìÂÊ±øÒÔ·¥ÏÄèî¡£èî×ßÃùÌõ£¬Ëì·Å¶øËÀ¡£èîÎ½ÈËÔ»£º¡°Îá»Ú²»ËìÉ±ÌÀì¶ÏÄÌ¨£¬Ê¹ÖÁ´Ë¡£¡±ÌÀÄË¼ùÌì×ÓÎ»£¬´úÏÄ³¯ÌìÏÂ¡£ÌÀ·âÏÄÖ®áá£¬ÖÁÖÜ·âì¶è½Ò²¡£

Ì«Ê·¹«Ô»£ºÓíÎªæ¦ÐÕ£¬Æäáá·Ö·â£¬ÓÃ¹úÎªÐÕ£¬¹ÊÓÐÏÄºóÊÏ¡¢ÓÐìèÊÏ¡¢ÓÐÄÐÊÏ¡¢ÕåÑ°ÊÏ¡¢Í®³ÇÊÏ¡¢¯æÊÏ¡¢·ÑÊÏ¡¢è½ÊÏ¡¢çÕÊÏ¡¢ÐÁÊÏ¡¢Ú¤ÊÏ¡¢Õå¸êÊÏ¡£¿××ÓÕýÏÄÊ±£¬Ñ§Õß¶à´«ÏÄÐ¡ÕýÔÆ¡£×ÔÓÝ¡¢ÏÄÊ±£¬¹±¸³±¸ÒÓ¡£»òÑÔÓí»áÖîºî½­ÄÏ£¬¼Æ¹¦¶ø±À£¬ÒòÔáÑÉ£¬ÃüÔ»»á»ü¡£»á»üÕß£¬»á¼ÆÒ²¡£

¡ñ¾íÈý¡¤Òó±¾¼ÍµÚÈý

ÒóÆõ£¬Ä¸Ô»¼òµÒ£¬ÓÐûÙÊÏÖ®Å®£¬ÎªµÛà·´Îåú¡£ÈýÈËÐÐÔ¡£¬¼ûÐþÄñ¶éÆäÂÑ£¬¼òµÒÈ¡ÍÌÖ®£¬ÒòÔÐÉúÆõ¡£Æõ³¤¶ø×ôÓíÖÎË®ÓÐ¹¦¡£µÛË´ÄËÃüÆõÔ»£º¡°°ÙÐÕ²»Ç×£¬ÎåÆ·²»Ñµ£¬ÈêÎªË¾Í½¶ø¾´·óÎå½Ì£¬Îå½ÌÔÚ¿í¡£¡±·âÓÚÉÌ£¬´ÍÐÕ×ÓÊÏ¡£ÆõÐËì¶ÌÆ¡¢ÓÝ¡¢´óÓíÖ®¼Ê£¬¹¦ÒµÖøì¶°ÙÐÕ£¬°ÙÐÕÒÔÆ½¡£

Æõ×ä£¬×ÓÕÑÃ÷Á¢¡£ÕÑÃ÷×ä£¬×ÓÏàÍÁÁ¢¡£ÏàÍÁ×ä£¬×Ó²ýÈôÁ¢¡£²ýÈô×ä£¬×Ó²ÜàöÁ¢¡£²Üàö×ä£¬×ÓÚ¤Á¢¡£Ú¤×ä£¬×ÓÕñÁ¢¡£Õñ×ä£¬×ÓÎ¢Á¢¡£Î¢×ä£¬×Ó±¨¶¡Á¢¡£±¨¶¡×ä£¬×Ó±¨ÒÒÁ¢¡£±¨ÒÒ×ä£¬×Ó±¨±ûÁ¢¡£±¨±û×ä£¬×ÓÖ÷ÈÉÁ¢¡£Ö÷ÈÉ×ä£¬×ÓÖ÷¹ïÁ¢¡£Ö÷¹ï×ä£¬×ÓÌìÒÒÁ¢£¬ÊÇÎª³ÉÌÀ¡£

³ÉÌÀ£¬×ÔÆõÖÁÌÀ°ËÇ¨¡£ÌÀÊ¼¾ÓÙñ£¬´ÓÏÈÍõ¾Ó£¬×÷µÛÚ¾¡£

ÌÀÕ÷Öîºî¡£¸ð²®²»ìë£¬ÌÀÊ¼·¥Ö®¡£ÌÀÔ»£º¡°ÓèÓÐÑÔ£ºÈËÊÓË®¼ûÐÎ£¬ÊÓÃñÖªÖÎ²»¡£¡±ÒÁÒüÔ»£º¡°Ã÷ÔÕ£¡ÑÔÄÜÌý£¬µÀÄË½ø¡£¾ý¹ú×ÓÃñ£¬ÎªÉÆÕß½ÔÔÚÍõ¹Ù¡£ÃãÔÕ£¬ÃãÔÕ£¡¡±ÌÀÔ»£º¡°Èê²»ÄÜ¾´Ãü£¬Óè´ó·£éêÖ®£¬ÎÞÓÐØüÉâ¡£¡±×÷ÌÀÕ÷¡£

ÒÁÒüÃû°¢ºâ¡£°¢ºâÓû¼éÌÀ¶øÎÞÓÉ£¬ÄËÎªÓÐÝ·ÊÏëô³¼£¬¸º¶¦ÙÞ£¬ÒÔ×ÌÎ¶ËµÌÀ£¬ÖÂÓÚÍõµÀ¡£»òÔ»£¬ÒÁÒü´¦Ê¿£¬ÌÀÊ¹ÈËÆ¸Ó­Ö®£¬Îå·´È»áá¿ÏÍù´ÓÌÀ£¬ÑÔËØÍõ¼°¾ÅÖ÷Ö®ÊÂ¡£ÌÀ¾ÙÈÎÒÔ¹úÕþ¡£ÒÁÒüÈ¥ÌÀ§ÃÏÄ¡£¼È³óÓÐÏÄ£¬¸´¹éÓÚÙñ¡£Èë×Ô±±ÃÅ£¬ÓöÅ®ð¯¡¢Å®·¿£¬×÷Å®ð¯Å®·¿¡£

ÌÀ³ö£¬¼ûÒ°ÕÅÍøËÄÃæ£¬×£Ô»£º¡°×ÔÌìÏÂËÄ·½½ÔÈëÎáÍø¡£¡±ÌÀÔ»£º¡°Îû£¬¾¡Ö®ÒÓ£¡¡±ÄËÈ¥ÆäÈýÃæ£¬×£Ô»£º¡°Óû×ó£¬×ó¡£ÓûÓÒ£¬ÓÒ¡£²»ÓÃÃü£¬ÄËÈëÎáÍø¡£¡±ÖîºîÎÅÖ®£¬Ô»£º¡°ÌÀµÂÖÁÒÓ£¬¼°ÇÝÊÞ¡£¡±

µ±ÊÇÊ±£¬ÏÄèîÎªÅ°ÕþÒù»Ä£¬¶øÖîºîÀ¥ÎáÊÏÎªÂÒ¡£ÌÀÄËÐËÊ¦ÂÊÖîºî£¬ÒÁÒü´ÓÌÀ£¬ÌÀ×Ô°ÑîáÒÔ·¥À¥Îá£¬Ëì·¥èî¡£ÌÀÔ»£º¡°¸ñÅ®ÖÚÊü£¬À´£¬Å®Ï¤ÌýëÞÑÔ¡£·ËÌ¨Ð¡×Ó¸ÒÐÐ¾ÙÂÒ£¬ÓÐÏÄ¶à×ï£¬ÓèÎ¬ÎÅÅ®ÖÚÑÔ£¬ÏÄÊÏÓÐ×ï¡£ÓèÎ·ÉÏµÛ£¬²»¸Ò²»Õý¡£½ñÏÄ¶à×ï£¬ÌìÃüéêÖ®¡£½ñÅ®ÓÐÖÚ£¬Å®Ô»¡®ÎÒ¾ý²»ÐôÎÒÖÚ£¬ÉáÎÒØÄÊÂ¶ø¸îÕþ¡¯¡£Å®ÆäÔ»¡®ÓÐ×ï£¬ÆäèÍºÎ¡¯£¿ÏÄÍõÂÊÖ¹ÖÚÁ¦£¬ÂÊ¶áÏÄ¹ú¡£ÓÐÖÚÂÊµ¡²»ºÍ£¬Ô»¡®ÊÇÈÕºÎÊ±É¥£¿ÓèÓëÅ®½ÔÍö¡¯£¡ÏÄµÂÈô×È£¬½ñëÞ±ØÍù¡£¶ûÉÐ¼°ÓèÒ»ÈËÖÂÌìÖ®·££¬ÓèÆä´óÀíÅ®¡£Å®Îã²»ÐÅ£¬ëÞ²»Ê³ÑÔ¡£Å®²»´ÓÊÄÑÔ£¬ÓèÔòàû¦êÅ®£¬ÎÞÓÐØüÉâ¡£¡±ÒÔ¸æÁîÊ¦£¬×÷ÌÀÊÄ¡£ì¶ÊÇÌÀÔ»¡°ÎáÉõÎä¡±£¬ºÅÔ»ÎäÍõ¡£

èî°Üì¶ÓÐûÙÖ®Ðé£¬èî±¼ì¶ÃùÌõ£¬ÏÄÊ¦°Ü¼¨¡£ÌÀËì·¥Èý®Ï£¬·ýØÊ±¦Óñ£¬Òå²®¡¢ÖÙ²®×÷µä±¦¡£ÌÀ¼ÈÊ¤ÏÄ£¬ÓûÇ¨ÆäÉç£¬²»¿É£¬×÷ÏÄÉç¡£ÒÁÒü±¨¡£ì¶ÊÇÖîºî±Ï·þ£¬ÌÀÄË¼ùÌì×ÓÎ»£¬Æ½¶¨º£ÄÚ¡£

ÌÀ¹éÖÁÓÚÌ©¾íÌÕ£¬ÖÐ[B216]×÷Ú¾¡£¼Èç©ÏÄÃü£¬»¹Ùñ£¬×÷ÌÀÚ¾£º¡°Î¬ÈýÔÂ£¬Íõ×ÔÖÁì¶¶«½¼¡£¸æÖîºîÈººó£º¡®Îã²»ÓÐ¹¦ì¶Ãñ£¬ÇÚÁ¦ÄËÊÂ¡£ÓèÄË´ó·£éêÅ®£¬ÎãÓèÔ¹¡£¡¯Ô»£º¡®¹ÅÓí¡¢¸ÞÌÕ¾ÃÀÍÓÚÍâ£¬ÆäÓÐ¹¦ºõÃñ£¬ÃñÄËÓÐ°²¡£¶«Îª½­£¬±±Îª¼Ã£¬Î÷ÎªºÓ£¬ÄÏÎª»´£¬ËÄäÂÒÑÐÞ£¬ÍòÃñÄËÓÐ¾Ó¡£ºóð¢½µ²¥£¬Å©Ö³°ÙýÏ¡£Èý¹«ÏÌÓÐ¹¦ÓÚÃñ£¬¹ÊºóÓÐÁ¢¡£Îôò¿ÓÈÓëÆä´ó·ò×÷ÂÒ°ÙÐÕ£¬µÛÄË¸¥Óè£¬ÓÐ×´¡£ÏÈÍõÑÔ²»¿É²»Ãã¡£¡¯Ô»£º¡®²»µÀ£¬ÎãÖ®ÔÚ¹ú£¬Å®ÎãÎÒÔ¹¡£¡¯¡±ÒÔÁîÖîºî¡£ÒÁÒü×÷ÏÌÓÐÒ»µÂ£¬¾Ìµ¥×÷Ã÷¾Ó¡£

ÌÀÄË¸ÄÕýË·£¬Ò×·þÉ«£¬ÉÏ°×£¬³¯»áÒÔÖç¡£

ÌÀ±À£¬Ì«×ÓÌ«¶¡Î´Á¢¶ø×ä£¬ì¶ÊÇÄËÁ¢Ì«¶¡Ö®µÜÍâ±û£¬ÊÇÎªµÛÍâ±û¡£µÛÍâ±û¼´Î»ÈýÄê£¬±À£¬Á¢Íâ±ûÖ®µÜÖÐÈÉ£¬ÊÇÎªµÛÖÐÈÉ¡£µÛÖÐÈÉ¼´Î»ËÄÄê£¬±À£¬ÒÁÒüÄËÁ¢Ì«¶¡Ö®×ÓÌ«¼×¡£Ì«¼×£¬³ÉÌÀ§Ã³¤ËïÒ²£¬ÊÇÎªµÛÌ«¼×¡£µÛÌ«¼×ÔªÄê£¬ÒÁÒü×÷ÒÁÑµ£¬×÷ËÁÃü£¬×÷áÞºó¡£

µÛÌ«¼×¼ÈÁ¢ÈýÄê£¬²»Ã÷£¬±©Å°£¬²»×ñÌÀ·¨£¬ÂÒµÂ£¬ì¶ÊÇÒÁÒü·ÅÖ®ì¶Í©¹¬¡£ÈýÄê£¬ÒÁÒüÉãÐÐÕþµ±¹ú£¬ÒÔ³¯Öîºî¡£

µÛÌ«¼×¾ÓÍ©¹¬ÈýÄê£¬»Ú¹ý×ÔÔð£¬·´ÉÆ£¬ì¶ÊÇÒÁÒüÄËÓ­µÛÌ«¼×¶øÊÚÖ®Õþ¡£µÛÌ«¼×ÐÞµÂ£¬ÖîºîÏÌ¹éÒó£¬°ÙÐÕÒÔÄþ¡£ÒÁÒü¼ÎÖ®£¬ÄË×÷Ì«¼×ÑµÈýÆª£¬¯æµÛÌ«¼×£¬³ÆÌ«×Ú¡£

Ì«×Ú±À£¬×ÓÎÖ¶¡Á¢¡£µÛÎÖ¶¡Ö®Ê±£¬ÒÁÒü×ä¡£¼ÈÔáÒÁÒüì¶Ùñ£¬¾Ìµ¥ËìÑµÒÁÒüÊÂ£¬×÷ÎÖ¶¡¡£

ÎÖ¶¡±À£¬µÜÌ«¸ýÁ¢£¬ÊÇÎªµÛÌ«¸ý¡£µÛÌ«¸ý±À£¬×ÓµÛÐ¡¼×Á¢¡£µÛÐ¡¼×±À£¬µÜÓº¼ºÁ¢£¬ÊÇÎªµÛÓº¼º¡£ÒóµÀË¥£¬Öîºî»ò²»ÖÁ¡£

µÛÓº¼º±À£¬µÜÌ«ÎìÁ¢£¬ÊÇÎªµÛÌ«Îì¡£µÛÌ«ÎìÁ¢ÒÁÚìÎªÏà¡£ÙñÓÐÏéÉ£ýÏ¹²Éúì¶³¯£¬Ò»Äº´ó¹°¡£µÛÌ«Îì¾å£¬ÎÊÒÁÚì¡£ÒÁÚìÔ»£º¡°³¼ÎÅÑý²»Ê¤µÂ£¬µÛÖ®ÕþÆäÓÐãÚÓë£¿µÛÆäÐÞµÂ¡£¡±Ì«Îì´ÓÖ®£¬¶øÏéÉ£¿ÝËÀ¶øÈ¥¡£ÒÁÚìÔÞÑÔÓÚÎ×ÏÌ¡£Î×ÏÌÖÎÍõ¼ÒÓÐ³É£¬×÷ÏÌ°¬£¬×÷Ì«Îì¡£µÛÌ«ÎìÔÞÒÁÚìÓÚÃí£¬ÑÔ¸¥³¼£¬ÒÁÚìÈÃ£¬×÷Ô­Ãü¡£Òó¸´ÐË£¬Öîºî¹éÖ®£¬¹Ê³ÆÖÐ×Ú¡£

ÖÐ×Ú±À£¬×ÓµÛÖÐ¶¡Á¢¡£µÛÖÐ¶¡Ç¨ÓÚýþ°½¡£ºÓø¥¼×¾ÓÏà¡£×æÒÒÇ¨ÓÚÐÏ¡£µÛÖÐ¶¡±À£¬µÜÍâÈÉÁ¢£¬ÊÇÎªµÛÍâÈÉ¡£ÖÙ¶¡ÊéãÚ²»¾ß¡£µÛÍâÈÉ±À£¬µÜºÓø¥¼×Á¢£¬ÊÇÎªµÛºÓø¥¼×¡£ºÓø¥¼×Ê±£¬Òó¸´Ë¥¡£

ºÓø¥¼×±À£¬×ÓµÛ×æÒÒÁ¢¡£µÛ×æÒÒÁ¢£¬Òó¸´ÐË¡£Î×ÏÍÈÎÖ°¡£

×æÒÒ±À£¬×ÓµÛ×æÐÁÁ¢¡£µÛ×æÐÁ±À£¬µÜÎÖ¼×Á¢£¬ÊÇÎªµÛÎÖ¼×¡£µÛÎÖ¼×±À£¬Á¢ÎÖ¼×ÐÖ×æÐÁÖ®×Ó×æ¶¡£¬ÊÇÎªµÛ×æ¶¡¡£µÛ×æ¶¡±À£¬Á¢µÜÎÖ¼×Ö®×ÓÄÏ¸ý£¬ÊÇÎªµÛÄÏ¸ý¡£µÛÄÏ¸ý±À£¬Á¢µÛ×æ¶¡Ö®×ÓÑô¼×£¬ÊÇÎªµÛÑô¼×¡£µÛÑô¼×Ö®Ê±£¬ÒóË¥¡£

×ÔÖÐ¶¡ÒÔÀ´£¬·Ï§Ã¶ø¸üÁ¢ÖîµÜ×Ó£¬µÜ×Ó»òÕùÏà´úÁ¢£¬±È¾ÅÊÀÂÒ£¬ì¶ÊÇÖîºîÄª³¯¡£

µÛÑô¼×±À£¬µÜÅÌ¸ýÁ¢£¬ÊÇÎªµÛÅÌ¸ý¡£µÛÅÌ¸ýÖ®Ê±£¬ÒóÒÑ¶¼ºÓ±±£¬ÅÌ¸ý¶ÉºÓÄÏ£¬¸´¾Ó³ÉÌÀÖ®¹Ê¾Ó£¬ÄËÎåÇ¨£¬ÎÞ¶¨´¦¡£ÒóÃñ×Éñã½ÔÔ¹£¬²»Óûáã¡£ÅÌ¸ýÄË¸æÚÍÖîºî´ó³¼Ô»£º¡°Îô¸ßºó³ÉÌÀÓë¶ûÖ®ÏÈ×æ¾ã¶¨ÌìÏÂ£¬·¨Ôò¿ÉÐÞ¡£Éá¶ø¸¥Ãã£¬ºÎÒÔ³ÉµÂ£¡¡±ÄËËìÉæºÓÄÏ£¬ÖÎÙñ£¬ÐÐÌÀÖ®Õþ£¬È»áá°ÙÐÕÓÉÄþ£¬ÒóµÀ¸´ÐË¡£ÖîºîÀ´³¯£¬ÒÔÆä×ñ³ÉÌÀÖ®µÂÒ²¡£

µÛÅÌ¸ý±À£¬µÜÐ¡ÐÁÁ¢£¬ÊÇÎªµÛÐ¡ÐÁ¡£µÛÐ¡ÐÁÁ¢£¬Òó¸´Ë¥¡£°ÙÐÕË¼ÅÌ¸ý£¬ÄË×÷ÅÌ¸ýÈýÆª¡£µÛÐ¡ÐÁ±À£¬µÜÐ¡ÒÒÁ¢£¬ÊÇÎªµÛÐ¡ÒÒ¡£

µÛÐ¡ÒÒ±À£¬×ÓµÛÎä¶¡Á¢¡£µÛÎä¶¡¼´Î»£¬Ë¼¸´ÐËÒó£¬¶øÎ´µÃÆä×ô¡£ÈýÄê²»ÑÔ£¬ÕþÊÂ¾ö¶¨ì¶Ú£Ô×£¬ÒÔ¹Û¹ú·ç¡£Îä¶¡Ò¹ÃÎµÃÊ¥ÈË£¬ÃûÔ»Ëµ¡£ÒÔÃÎËù¼ûÊÓÈº³¼°ÙÀô£¬½Ô·ÇÒ²¡£ì¶ÊÇÄËÊ¹°Ù¹¤ÓªÇóÖ®Ò°£¬µÃËµì¶¸µÏÕÖÐ¡£ÊÇÊ±ËµÎªñãÃÒ£¬Öþì¶¸µÏÕ¡£¼ûì¶Îä¶¡£¬Îä¶¡Ô»ÊÇÒ²¡£µÃ¶øÓëÖ®Óï£¬¹ûÊ¥ÈË£¬¾ÙÒÔÎªÏà£¬Òó¹ú´óÖÎ¡£¹ÊËìÒÔ¸µÏÕÐÕÖ®£¬ºÅÔ»¸µËµ¡£

µÛÎä¶¡¼À³ÉÌÀ£¬Ã÷ÈÕ£¬ÓÐ·ÉïôµÇ¶¦¶ú¶ø©û£¬Îä¶¡¾å¡£×æ¼ºÔ»£º¡°ÍõÎðÓÇ£¬ÏÈÐÞÕþÊÂ¡£¡±×æ¼ºÄËÑµÍõÔ»£º¡°Î¨Ìì¼àÏÂµäØÊÒå£¬½µÄêÓÐÓÀÓÐ²»ÓÀ£¬·ÇÌìØ²Ãñ£¬ÖÐ¾øÆäÃü¡£ÃñÓÐ²»ÈôµÂ£¬²»Ìý×ï£¬Ìì¼È¸½ÃüÕýØÊµÂ£¬ÄËÔ»ÆäÄÎºÎ¡£ÎØºô£¡ÍõËÃ¾´Ãñ£¬Øè·ÇÌì¼Ì£¬³£ìëÎãÀñÓÚÆúµÀ¡£¡±Îä¶¡ÐÞÕþÐÐµÂ£¬ÌìÏÂÏÌþÈ£¬ÒóµÀ¸´ÐË¡£

µÛÎä¶¡±À£¬×ÓµÛ×æ¸ýÁ¢¡£×æ¼º¼ÎÎä¶¡Ö®ÒÔÏéïôÎªµÂ£¬Á¢ÆäÃíÎª¸ß×Ú£¬Ëì×÷¸ß×ÚëÀÈÕ¼°Ñµ¡£

µÛ×æ¸ý±À£¬µÜ×æ¼×Á¢£¬ÊÇÎªµÛ¼×¡£µÛ¼×ÒùÂÒ£¬Òó¸´Ë¥¡£

µÛ¼×±À£¬×ÓµÛâÞÐÁÁ¢¡£µÛâÞÐÁ±À£¬µÜ¸ý¶¡Á¢£¬ÊÇÎªµÛ¸ý¶¡¡£µÛ¸ý¶¡±À£¬×ÓµÛÎäÒÒÁ¢¡£Òó¸´È¥Ùñ£¬áãºÓ±±¡£

µÛÎäÒÒÎÞµÀ£¬ÎªÅ¼ÈË£¬Î½Ö®ÌìÉñ¡£ÓëÖ®²©£¬ÁîÈËÎªÐÐ¡£ÌìÉñ²»Ê¤£¬ÄË¦êÈèÖ®¡£Îª¸ïÄÒ£¬Ê¢Ñª£¬©¡¶øÉäÖ®£¬ÃüÔ»¡°ÉäÌì¡±¡£ÎäÒÒÁÔì¶ºÓÎ¼Ö®¼ä£¬±©À×£¬ÎäÒÒÕðËÀ¡£×ÓµÛÌ«¶¡Á¢¡£µÛÌ«¶¡±À£¬×ÓµÛÒÒÁ¢¡£µÛÒÒÁ¢£¬ÒóÒæË¥¡£

µÛÒÒ³¤×ÓÔ»Î¢×ÓÆô£¬ÆôÄ¸¼ú£¬²»µÃËÃ¡£ÉÙ×ÓÐÁ£¬ÐÁÄ¸Õýºó£¬ÐÁÎªËÃ¡£µÛÒÒ±À£¬×ÓÐÁÁ¢£¬ÊÇÎªµÛÐÁ£¬ÌìÏÂÎ½Ö®æû¡£

µÛæû×Ê±æ½Ý¼²£¬ÎÅ¼ûÉõÃô£»²ÄÁ¦¹ýÈË£¬ÊÖ¸ñÃÍÊÞ£»Öª×ãÒÔ¾àÚÉ£¬ÑÔ×ãÒÔÊÎ·Ç£»ñæÈË³¼ÒÔÄÜ£¬¸ßÌìÏÂÒÔÉù£¬ÒÔÎª½Ô³ö¼ºÖ®ÏÂ¡£ºÃ¾ÆÒùÀÖ£¬æÔì¶¸¾ÈË¡£°®æ§¼º£¬æ§¼ºÖ®ÑÔÊÇ´Ó¡£ì¶ÊÇÊ¹Ê¦ä¸×÷ÐÂÒùÉù£¬±±ÀïÖ®Îè£¬ÃÒÃÒÖ®ÀÖ¡£ºñ¸³Ë°ÒÔÊµÂ¹Ì¨Ö®Ç®£¬¶øÓ¯îÒÇÅÖ®ËÚ¡£ÒæÊÕ¹·ÂíÆæÎï£¬³äØð¹¬ÊÒ¡£Òæ¹ãÉ³ÇðÔ·Ì¨£¬¶àÈ¡Ò°ÊÞòãÄñÖÃÆäÖÐ¡£Âýì¶¹íÉñ¡£´ó{Ú¢È¡}ÀÖÏ·ì¶É³Çð£¬ÒÔ¾ÆÎª³Ø£¬ÏØÈâÎªÁÖ£¬Ê¹ÄÐÅ®ÙÀÏàÖðÆä¼ä£¬Îª³¤Ò¹Ö®Òû¡£

°ÙÐÕÔ¹Íû¶øÖîºîÓÐÅÏÕß£¬ì¶ÊÇæûÄËÖØÐÌ±Ù£¬ÓÐÅÚ¸ñÖ®·¨¡£ÒÔÎ÷²®²ý¡¢¾Åºî¡¢¶õºîÎªÈý¹«¡£¾ÅºîÓÐºÃÅ®£¬ÈëÖ®æû¡£¾ÅºîÅ®²»¯ªÒù£¬æûÅ­£¬É±Ö®£¬¶øõ°¾Åºî¡£¶õºîÕùÖ®¦â£¬±æÖ®¼²£¬²¢¸¬¶õºî¡£Î÷²®²ýÎÅÖ®£¬ÇÔÌ¾¡£³çºî»¢ÖªÖ®£¬ÒÔ¸ææû£¬æûÇôÎ÷²®ú×Àï¡£Î÷²®Ö®³¼ãÈØ²Ö®Í½£¬ÇóÃÀÅ®ÆæÎïÉÆÂíÒÔÏ×æû£¬æûÄËÉâÎ÷²®¡£Î÷²®³ö¶øÏ×ÂåÎ÷Ö®µØ£¬ÒÔÇë³ýÅÚ¸ñÖ®ÐÌ¡£æûÄËÐíÖ®£¬´Í¹­Ê¸¸«îá£¬Ê¹µÃÕ÷·¥£¬ÎªÎ÷²®¡£¶øÓÃ·ÑÖÐÎªÕþ¡£·ÑÖÐÉÆÚÄ£¬ºÃÀû£¬ÒóÈË¸¥Ç×¡£æûÓÖÓÃ¶ñÀ´¡£¶ñÀ´ÉÆ»Ù²÷£¬ÖîºîÒÔ´ËÒæÊè¡£

Î÷²®¹é£¬ÄËÒõÐÞµÂÐÐÉÆ£¬Öîºî¶àÅÑæû¶øÍù¹éÎ÷²®¡£Î÷²®×Ì´ó£¬æûÓÉÊÇÉÔÊ§È¨ÖØ¡£Íõ×Ó±È¸ÉÚÉ£¬¸¥Ìý¡£ÉÌÈÝÏÍÕß£¬°ÙÐÕ°®Ö®£¬æû·ÏÖ®¡£¼°Î÷²®·¥¼¢¹ú£¬ÃðÖ®£¬æûÖ®³¼×æÒÁÎÅÖ®¶ø¾ÌÖÜ£¬¿Ö£¬±¼¸ææûÔ»£º¡°Ìì¼ÈÆýÎÒÒóÃü£¬¼ÙÈËÔª¹ê£¬ÎÞ¸ÒÖª¼ª£¬·ÇÏÈÍõ²»ÏàÎÒááÈË£¬Î¬ÍõÒùÅ°ÓÃ×Ô¾ø£¬¹ÊÌìÆúÎÒ£¬²»ÓÐ°²Ê³£¬²»ÓÝÖªÌìÐÔ£¬²»µÏÂÊµä¡£½ñÎÒÃñØè²»ÓûÉ¥£¬Ô»¡®ÌìêÂ²»½µÍþ£¬´óÃüºú²»ÖÁ¡¯£¿½ñÍõÆäèÍºÎ£¿¡±æûÔ»£º¡°ÎÒÉú²»ÓÐÃüÔÚÌìºõ£¡¡±×æÒÁ·´£¬Ô»£º¡°æû²»¿ÉÚÉÒÓ¡£¡±Î÷²®¼È×ä£¬ÖÜÎäÍõÖ®¶«·¥£¬ÖÁÃË½ò£¬ÖîºîÅÑÒó»áÖÜÕß°Ë°Ù¡£Öîºî½ÔÔ»£º¡°æû¿É·¥ÒÓ¡£¡±ÎäÍõÔ»£º¡°¶ûÎ´ÖªÌìÃü¡£¡±ÄË¸´¹é¡£

æûÓúÒùÂÒ²»Ö¹¡£Î¢×ÓÊýÚÉ²»Ìý£¬ÄËÓë´óÊ¦¡¢ÉÙÊ¦Ä±£¬ËìÈ¥¡£±È¸ÉÔ»£º¡°ÎªÈË³¼Õß£¬²»µÃ²»ÒÔËÀÕù¡£¡±ÄËÇ¿ÚÉæû¡£æûÅ­Ô»£º¡°ÎáÎÅÊ¥ÈËÐÄÓÐÆßÇÏ¡£¡±ÆÊ±È¸É£¬¹ÛÆäÐÄ¡£»þ×Ó¾å£¬ÄËÏê¿ñÎªÅ«£¬æûÓÖÇôÖ®¡£ÒóÖ®´óÊ¦¡¢ÉÙÊ¦ÄË³ÖÆä¼ÀÀÖÆ÷±¼ÖÜ¡£ÖÜÎäÍõì¶ÊÇËìÂÊÖîºî·¥æû¡£æûÒà·¢±ø¾àÖ®ÄÁÒ°¡£¼××ÓÈÕ£¬æû±ø°Ü¡£æû×ßÈë£¬µÇÂ¹Ì¨£¬ÒÂÆä±¦ÓñÒÂ£¬¸°»ð¶øËÀ¡£ÖÜÎäÍõËìÕ¶æûÍ·£¬ÏØÖ®°×Æì¡£É±æ§¼º¡£ÊÍ»þ×ÓÖ®Çô£¬·â±È¸ÉÖ®Ä¹£¬±íÉÌÈÝÖ®ãÌ¡£·âæû×ÓÎä¸ý¡¢Â»¸¸£¬ÒÔÐøÒóìë£¬ÁîÐÞÐÐÅÌ¸ýÖ®Õþ¡£ÒóÃñ´óËµ¡£ì¶ÊÇÖÜÎäÍõÎªÌì×Ó¡£ÆäááÊÀ±áµÛºÅ£¬ºÅÎªÍõ¡£¶ø·âÒóááÎªÖîºî£¬ÊôÖÜ¡£

ÖÜÎäÍõ±À£¬Îä¸ýÓë¹ÜÊå¡¢²ÌÊå×÷ÂÒ£¬³ÉÍõÃüÖÜ¹«ÖïÖ®£¬¶øÁ¢Î¢×Óì¶ËÎ£¬ÒÔÐøÒóááÑÉ¡£

Ì«Ê·¹«Ô»£ºÓàÒÔËÌ´ÎÆõÖ®ÊÂ£¬×Ô³ÉÌÀÒÔÀ´£¬²Éì¶ÊéÊ«¡£ÆõÎª×ÓÐÕ£¬Æäáá·Ö·â£¬ÒÔ¹úÎªÐÕ£¬ÓÐÒóÊÏ¡¢À´ÊÏ¡¢ËÎÊÏ¡¢¿ÕÍ©ÊÏ¡¢ÖÉÊÏ¡¢±±ÒóÊÏ¡¢Ä¿ÒÄÊÏ¡£¿××ÓÔ»£¬ÒóÂ·³µÎªÉÆ£¬¶øÉ«ÉÐ°×¡£

¡ñ¾íËÄ¡¤ÖÜ±¾¼ÍµÚËÄ

ÖÜºóð¢£¬ÃûÆú¡£ÆäÄ¸ÓÐÛ¢ÊÏÅ®£¬Ô»½ªÔ­¡£½ªÔ­ÎªµÛà·Ôªåú¡£½ªÔ­³öÒ°£¬¼û¾ÞÈË¼££¬ÐÄÐÃÈ»Ëµ£¬Óû¼ùÖ®£¬¼ùÖ®¶øÉí¶¯ÈçÔÐÕß¡£¾ÓÆÚ¶øÉú×Ó£¬ÒÔÎª²»Ïé£¬ÆúÖ®°¯Ïï£¬ÂíÅ£¹ýÕß½Ô±Ù²»¼ù£»áãÖÃÖ®ÁÖÖÐ£¬§Ã»áÉ½ÁÖ¶àÈË£¬Ç¨Ö®£»¶øÆúÇþÖÐ±ùÉÏ£¬·ÉÄñÒÔÆäÒí¸²¼öÖ®¡£½ªÔ­ÒÔÎªÉñ£¬ËìÊÕÑø³¤Ö®¡£³õÓûÆúÖ®£¬ÒòÃûÔ»Æú¡£

ÆúÎª¶ùÊ±£¬ÒÙÈç¾ÞÈËÖ®Ö¾¡£ÆäÓÎÏ·£¬ºÃÖÖÊ÷Âé¡¢ÝÄ£¬Âé¡¢ÝÄÃÀ¡£¼°Îª³ÉÈË£¬ËìºÃ¸ûÅ©£¬ÏàµØÖ®ÒË£¬ÒËýÏÕß¼Úð£ÑÉ£¬Ãñ½Ô·¨ÔòÖ®¡£µÛÒ¢ÎÅÖ®£¬¾ÙÆúÎªÅ©Ê¦£¬ÌìÏÂµÃÆäÀû£¬ÓÐ¹¦¡£µÛË´Ô»£º¡°Æú£¬ÀèÃñÊ¼¼¢£¬¶ûºóð¢²¥Ê±°ÙýÏ¡£¡±·âÆúì¶Û¢£¬ºÅÔ»ºóð¢£¬±ðÐÕ¼§ÊÏ¡£ºóð¢Ö®ÐË£¬ÔÚÌÕÌÆ¡¢ÓÝ¡¢ÏÄÖ®¼Ê£¬½ÔÓÐÁîµÂ¡£

ºóð¢×ä£¬×Ó²»¯¥Á¢¡£²»¯¥Ä©Äê£¬ÏÄºóÊÏÕþË¥£¬È¥ð¢²»Îñ£¬²»¯¥ÒÔÊ§Æä¹Ù¶ø±¼ÈÖµÒÖ®¼ä¡£²»¯¥×ä£¬×Ó¾ÏÁ¢¡£¾Ï×ä£¬×Ó¹«ÁõÁ¢¡£¹«ÁõËäÔÚÈÖµÒÖ®¼ä£¬¸´ø·ºóð¢Ö®Òµ£¬Îñ¸ûÖÖ£¬ÐÐµØÒË£¬×ÔÆá¡¢¾Ú¶ÈÎ¼£¬È¡²ÄÓÃ£¬ÐÐÕßÓÐ×Ê£¬¾ÓÕßÓÐÐó»ý£¬ÃñÀµÆäÇì¡£°ÙÐÕ»³Ö®£¬¶àáã¶ø±£¹éÑÉ¡£ÖÜµÀÖ®ÐË×Ô´ËÊ¼£¬¹ÊÊ«ÈË¸èÀÖË¼ÆäµÂ¡£¹«Áõ×ä£¬×ÓÇì½ÚÁ¢£¬¹úì¶áÙ¡£

Çì½Ú×ä£¬×Ó»ÊÆÍÁ¢¡£»ÊÆÍ×ä£¬×Ó²î¸¥Á¢¡£²î¸¥×ä£¬×Ó»ÙýþÓáÁ¢¡£»ÙýþÓá×ä£¬×Ó¹«·ÇÁ¢¡£¹«·Ç×ä£¬×Ó¸ßàöÁ¢¡£¸ßàö×ä£¬×ÓÑÇàöÁ¢¡£ÑÇàö×ä£¬×Ó¹«Êå×æÀàÁ¢¡£¹«Êå×æÀà×ä£¬×Ó¹Å¹«ø¥¸¸Á¢¡£¹Å¹«ø¥¸¸¸´ø·ºóð¢¡¢¹«ÁõÖ®Òµ£¬»ýµÂÐÐÒå£¬¹úÈË½Ô´÷Ö®¡£Þ¹ÓýÈÖµÒ¹¥Ö®£¬ÓûµÃ²ÆÎï£¬ÓèÖ®¡£ÒÑ¸´¹¥£¬ÓûµÃµØÓëÃñ¡£Ãñ½ÔÅ­£¬ÓûÕ½¡£¹Å¹«Ô»£º¡°ÓÐÃñÁ¢¾ý£¬½«ÒÔÀûÖ®¡£½ñÈÖµÒËùÎª¹¥Õ½£¬ÒÔÎáµØÓëÃñ¡£ÃñÖ®ÔÚÎÒ£¬ÓëÆäÔÚ±Ë£¬ºÎÒì¡£ÃñÓûÒÔÎÒ¹ÊÕ½£¬É±ÈË¸¸×Ó¶ø¾ýÖ®£¬Óè²»ÈÌÎª¡£¡±ÄËÓëË½ÊôËìÈ¥áÙ£¬¶ÈÆá¡¢¾Ú£¬ÓâÁºÉ½£¬Ö¹ì¶áªÏÂ¡£áÙÈË¾Ù¹ú·öÀÏÐ¯Èõ£¬¾¡¸´¹é¹Å¹«ì¶áªÏÂ¡£¼°ËûÅÔ¹úÎÅ¹Å¹«ÈÊ£¬Òà¶à¹éÖ®¡£ì¶ÊÇ¹Å¹«ÄË±áÈÖµÒÖ®Ë×£¬¶øÓªÖþ³Ç¹ùÊÒÎÝ£¬¶øÒØ±ð¾ÓÖ®¡£×÷Îå¹ÙÓÐË¾¡£Ãñ½Ô¸èÀÖÖ®£¬ËÌÆäµÂ¡£

¹Å¹«ÓÐ³¤×ÓÔ»Ì«²®£¬´ÎÔ»ÓÝÖÙ¡£Ì«½ªÉúÉÙ×Ó¼¾Àú£¬¼¾ÀúÈ¢Ì«ÈÎ£¬½ÔÏÍ¸¾ÈË£¬Éú²ý£¬ÓÐÊ¥Èð¡£¹Å¹«Ô»£º¡°ÎÒÊÀµ±ÓÐÐËÕß£¬ÆäÔÚ²ýºõ£¿¡±³¤×ÓÌ«²®¡¢ÓÝÖÙÖª¹Å¹«ÓûÁ¢¼¾ÀúÒÔ´«²ý£¬ÄË¶þÈËÍöÈç¾£Âù£¬ÎÄÉí¶Ï¢ä£¬ÒÔÈÃ¼¾Àú¡£

¹Å¹«×ä£¬¼¾ÀúÁ¢£¬ÊÇÎª¹«¼¾¡£¹«¼¾ø·¹Å¹«ÒÅµÀ£¬óÆì¶ÐÐÒå£¬ÖîºîË³Ö®¡£

¹«¼¾×ä£¬×Ó²ýÁ¢£¬ÊÇÎªÎ÷²®¡£Î÷²®Ô»ÎÄÍõ£¬×ñºóð¢¡¢¹«ÁõÖ®Òµ£¬Ôò¹Å¹«¡¢¹«¼¾Ö®·¨£¬óÆÈÊ£¬¾´ÀÏ£¬´ÈÉÙ¡£ÀñÏÂÏÍÕß£¬ÈÕÖÐ²»Ï¾Ê³ÒÔ´ýÊ¿£¬Ê¿ÒÔ´Ë¶à¹éÖ®¡£²®ÒÄ¡¢ÊåÆëÔÚ¹ÂÖñ£¬ÎÅÎ÷²®ÉÆÑøÀÏ£¬îÁÍù¹éÖ®¡£Ì«µß¡¢ãÈØ²¡¢É¢ÒËÉú¡¢å÷×Ó¡¢ÐÁ¼×´ó·òÖ®Í½½ÔÍù¹éÖ®¡£

³çºî»¢ÚÚÎ÷²®ì¶ÒóæûÔ»£º¡°Î÷²®»ýÉÆÀÛµÂ£¬Öîºî½ÔÏòÖ®£¬½«²»Àûì¶µÛ¡£¡±µÛæûÄËÇôÎ÷²®ì¶ú×Àï¡£ãÈØ²Ö®Í½»¼Ö®¡£ÄËÇóÓÐÝ·ÊÏÃÀÅ®£¬æêÈÖÖ®ÎÄÂí£¬ÓÐÐÜ¾Åæá£¬ËûÆæ¹ÖÎï£¬ÒòÒóæÔ³¼·ÑÖÙ¶øÏ×Ö®æû¡£æû´óËµ£¬Ô»£º¡°´ËÒ»Îï×ãÒÔÊÍÎ÷²®£¬¿öÆä¶àºõ£¡¡±ÄËÉâÎ÷²®£¬´ÍÖ®¹­Ê¸¸«îá£¬Ê¹Î÷²®µÃÕ÷·¥¡£Ô»£º¡°ÚÚÎ÷²®Õß£¬³çºî»¢Ò²¡£¡±Î÷²®ÄËÏ×ÂåÎ÷Ö®µØ£¬ÒÔÇëæûÈ¥ÅÚ¸ñÖ®ÐÌ¡£æûÐíÖ®¡£

Î÷²®ÒõÐÐÉÆ£¬Öîºî½ÔÀ´¾öÆ½¡£ì¶ÊÇÓÝ¡¢ÜÇÖ®ÈËÓÐÓü²»ÄÜ¾ö£¬ÄËÈçÖÜ¡£Èë½ç£¬¸ûÕß½ÔÈÃÅÏ£¬ÃñË×½ÔÈÃ³¤¡£ÓÝ¡¢ÜÇÖ®ÈËÎ´¼ûÎ÷²®£¬½Ô²Ñ£¬ÏàÎ½Ô»£º¡°ÎáËùÕù£¬ÖÜÈËËù³Ü£¬ºÎÍùÎª£¬ýÅÈ¡Èè¶ú¡£¡±Ëì»¹£¬¾ãÈÃ¶øÈ¥¡£ÖîºîÎÅÖ®£¬Ô»¡°Î÷²®¸ÇÊÜÃüÖ®¾ý¡±¡£

Ã÷Äê£¬·¥È®ÈÖ¡£Ã÷Äê£¬·¥ÃÜÐë¡£Ã÷Äê£¬°ÜêÈ¹ú¡£ÒóÖ®×æÒÁÎÅÖ®£¬¾å£¬ÒÔ¸æµÛæû¡£æûÔ»£º¡°²»ÓÐÌìÃüºõ£¿ÊÇºÎÄÜÎª£¡¡±Ã÷Äê£¬·¥ÓÚÚâ¡£Ã÷Äê£¬·¥³çºî»¢¡£¶ø×÷·áÒØ£¬×ÔáªÏÂ¶øáã¶¼·á¡£Ã÷Äê£¬Î÷²®±À£¬Ì«×Ó·¢Á¢£¬ÊÇÎªÎäÍõ¡£

Î÷²®¸Ç¼´Î»ÎåÊ®Äê¡£ÆäÇôú×Àï£¬¸ÇÒæÒ×Ö®°ËØÔÎªÁùÊ®ËÄØÔ¡£Ê«ÈËµÀÎ÷²®£¬¸ÇÊÜÃüÖ®Äê³ÆÍõ¶ø¶ÏÓÝÜÇÖ®ËÏ¡£ááÊ®Äê¶ø±À£¬ÚÖÎªÎÄÍõ¡£¸Ä·¨¶È£¬ÖÆÕýË·ÒÓ¡£×·×ð¹Å¹«ÎªÌ«Íõ£¬¹«¼¾ÎªÍõ¼¾£º¸ÇÍõÈð×ÔÌ«ÍõÐË¡£

ÎäÍõ¼´Î»£¬Ì«¹«ÍûÎªÊ¦£¬ÖÜ¹«µ©Îª¸¨£¬ÕÙ¹«¡¢±Ï¹«Ö®Í½×óÓÒÍõ£¬Ê¦ø·ÎÄÍõÐ÷Òµ¡£

¾ÅÄê£¬ÎäÍõÉÏ¼ÀÓÚ±Ï¡£¶«¹Û±ø£¬ÖÁÓÚÃË½ò¡£ÎªÎÄÍõÄ¾Ö÷£¬ÔØÒÔ³µ£¬ÖÐ¾ü¡£ÎäÍõ×Ô³ÆÌ«×Ó·¢£¬ÑÔ·îÎÄÍõÒÔ·¥£¬²»¸Ò×Ô×¨¡£ÄË¸æË¾Âí¡¢Ë¾Í½¡¢Ë¾¿Õ¡¢Öî½Ú£º¡°ÆëÀõ£¬ÐÅÔÕ£¡ÓèÎÞÖª£¬ÒÔÏÈ×æÓÐµÂ³¼£¬Ð¡×ÓÊÜÏÈ¹¦£¬±ÏÁ¢ÉÍ·££¬ÒÔ¶¨Æä¹¦¡£¡±ËìÐËÊ¦¡£Ê¦ÉÐ¸¸ºÅÔ»£º¡°×Ü¶ûÖÚÊü£¬Óë¶ûÖÛé®£¬ááÖÁÕßÕ¶¡£¡±ÎäÍõ¶ÉºÓ£¬ÖÐÁ÷£¬°×ÓãÔ¾ÈëÍõÖÛÖÐ£¬ÎäÍõ¸©È¡ÒÔ¼À¡£¼È¶É£¬ÓÐ»ð×ÔÉÏ¸´ÓÚÏÂ£¬ÖÁÓÚÍõÎÝ£¬Á÷ÎªÎÚ£¬ÆäÉ«³à£¬ÆäÉùÆÇÔÆ¡£ÊÇÊ±£¬Öîºî²»ÆÚ¶ø»áÃË½òÕß°Ë°ÙÖîºî¡£Öîºî½ÔÔ»£º¡°æû¿É·¥ÒÓ¡£¡±ÎäÍõÔ»£º¡°Å®Î´ÖªÌìÃü£¬Î´¿ÉÒ²¡£¡±ÄË»¹Ê¦¹é¡£

¾Ó¶þÄê£¬ÎÅæû»èÂÒ±©Å°×ÌÉõ£¬É±Íõ×Ó±È¸É£¬Çô»þ×Ó¡£Ì«Ê¦´Ã¡¢ÉÙÊ¦¦â±§ÆäÀÖÆ÷¶ø±¼ÖÜ¡£ì¶ÊÇÎäÍõ±é¸æÖîºîÔ»£º¡°ÒóÓÐÖØ×ï£¬²»¿ÉÒÔ²»±Ï·¥¡£¡±ÄË×ñÎÄÍõ£¬ËìÂÊÈÖ³µÈý°Ù³Ë£¬»¢êÚÈýÇ§ÈË£¬¼×Ê¿ËÄÍòÎåÇ§ÈË£¬ÒÔ¶«·¥æû¡£Ê®Ò»ÄêÊ®¶þÔÂÎìÎç£¬Ê¦±Ï¶ÉÃË½ò£¬ÖîºîÏÌ»á¡£Ô»£º¡°æÜæÜÎÞµ¡£¡¡±ÎäÍõÄË×÷Ì«ÊÄ£¬¸æÓÚÖÚÊü£º¡°½ñÒóÍõæûÄËÓÃÆä¸¾ÈËÖ®ÑÔ£¬×Ô¾øÓÚÌì£¬»Ù»µÆäÈýÕý£¬Àë®üÆäÍõ¸¸Ä¸µÜ£¬ÄË¶ÏÆúÆäÏÈ×æÖ®ÀÖ£¬ÄËÎªÒùÉù£¬ÓÃ±äÂÒÕýÉù£¬âùËµ¸¾ÈË¡£¹Ê½ñÓè·¢Î¬¹²ÐÐÌì·£¡£ÃãÔÕ·ò×Ó£¬²»¿ÉÔÙ£¬²»¿ÉÈý£¡¡±

¶þÔÂ¼××ÓÃÁË¬£¬ÎäÍõ³¯ÖÁÓÚÉÌ½¼ÄÁÒ°£¬ÄËÊÄ¡£ÎäÍõ×óÕÈ»Æîá£¬ÓÒ±ü°×ì¸£¬ÒÔ÷â¡£Ô»£º¡°Ô¶ÒÓÎ÷ÍÁÖ®ÈË£¡¡±ÎäÍõÔ»£º¡°àµ£¡ÎÒÓÐ¹úÚ£¾ý£¬Ë¾Í½¡¢Ë¾Âí¡¢Ë¾¿Õ£¬ÑÇÂÃ¡¢Ê¦ÊÏ£¬Ç§·ò³¤¡¢°Ù·ò³¤£¬¼°Ó¹¡¢Êñ¡¢Ç¼¡¢{÷ÔÃ¬}¡¢Î¢¡¢æùÂ¬¡¢Åí¡¢å§ÈË£¬³Æ¶û¸ê£¬±È¶û¸É£¬Á¢¶ûÃ¬£¬ÓèÆäÊÄ¡£¡±ÍõÔ»£º¡°¹ÅÈËÓÐÑÔ¡®êò¼¦ÎÞ³¿¡£êò¼¦Ö®³¿£¬Î©¼ÒÖ®Ë÷¡¯¡£½ñÒóÍõæûÎ¬¸¾ÈËÑÔÊÇÓÃ£¬×ÔÆúÆäÏÈ×æËÁìë²»´ð£¬§÷ÆúÆä¼Ò¹ú£¬ÒÅÆäÍõ¸¸Ä¸µÜ²»ÓÃ£¬ÄËÎ¬ËÄ·½Ö®¶à×ïåÍÌÓÊÇ³çÊÇ³¤£¬ÊÇÐÅÊÇÊ¹£¬ÙÂ±©Å°ÓÚ°ÙÐÕ£¬ÒÔ¼é¹ìÓÚÉÌ¹ú¡£½ñÓè·¢Î¬¹²ÐÐÌìÖ®·£¡£½ñÈÕÖ®ÊÂ£¬²»¹ýÁù²½Æß²½£¬ÄËÖ¹ÆëÑÉ£¬·ò×ÓÃãÔÕ£¡²»¹ýì¶ËÄ·¥Îå·¥Áù·¥Æß·¥£¬ÄËÖ¹ÆëÑÉ£¬ÃãÔÕ·ò×Ó£¡ÉÐ»¸»¸£¬Èç»¢Èçî¼£¬Èç²òÈçÀë£¬ÓÚÉÌ½¼£¬²»Óù¿Ë±¼£¬ÒÔÒÛÎ÷ÍÁ£¬ÃãÔÕ·ò×Ó£¡¶ûËù²»Ãã£¬ÆäÓÚ¶ûÉíÓÐÂ¾¡£¡±ÊÄÒÑ£¬Öîºî±ø»áÕß³µËÄÇ§³Ë£¬³ÂÊ¦ÄÁÒ°¡£

µÛæûÎÅÎäÍõÀ´£¬Òà·¢±øÆßÊ®ÍòÈË¾àÎäÍõ¡£ÎäÍõÊ¹Ê¦ÉÐ¸¸Óë°Ù·òÖÂÊ¦£¬ÒÔ´ó×ä³ÛµÛæûÊ¦¡£æûÊ¦ËäÖÚ£¬½ÔÎÞÕ½Ö®ÐÄ£¬ÐÄÓûÎäÍõØ½Èë¡£æûÊ¦½Ôµ¹±øÒÔÕ½£¬ÒÔ¿ªÎäÍõ¡£ÎäÍõ³ÛÖ®£¬æû±ø½Ô±ÀÅÏæû¡£æû×ß£¬·´ÈëµÇÓÚÂ¹Ì¨Ö®ÉÏ£¬ÃÉÒÂÆäÊâÓñ£¬×ÔìÜÓÚ»ð¶øËÀ¡£ÎäÍõ³Ö´ó°×ÆìÒÔ÷âÖîºî£¬Öîºî±Ï°ÝÎäÍõ£¬ÎäÍõÄËÒ¾Öîºî£¬Öîºî±Ï´Ó¡£ÎäÍõÖÁÉÌ¹ú£¬ÉÌ¹ú°ÙÐÕÏÌ´ýì¶½¼¡£ì¶ÊÇÎäÍõÊ¹Èº³¼¸æÓïÉÌ°ÙÐÕÔ»£º¡°ÉÏÌì½µÐÝ£¡¡±ÉÌÈË½ÔÔÙ°Ý»üÊ×£¬ÎäÍõÒà´ð°Ý¡£ËìÈë£¬ÖÁæûËÀËù¡£ÎäÍõ×ÔÉäÖ®£¬Èý·¢¶øºóÏÂ³µ£¬ÒÔÇá½£»÷Ö®£¬ÒÔ»ÆîáÕ¶æûÍ·£¬ÏØ´ó°×Ö®Æì¡£ÒÑ¶øÖÁæûÖ®æÔæª¶þÅ®£¬¶þÅ®½Ô¾­×ÔÉ±¡£ÎäÍõÓÖÉäÈý·¢£¬»÷ÒÔ½££¬Õ¶ÒÔÐþîá£¬ÏØÆäÍ·Ð¡°×Ö®Æì¡£ÎäÍõÒÑÄË³ö¸´¾ü¡£

ÆäÃ÷ÈÕ£¬³ýµÀ£¬ø·Éç¼°ÉÌæû¹¬¡£¼°ÆÚ£¬°Ù·òºÉº±ÆìÒÔÏÈÇý¡£ÎäÍõµÜÊåÕñîì·î³Â³£³µ£¬ÖÜ¹«µ©°Ñ´óîá£¬±Ï¹«°ÑÐ¡îá£¬ÒÔ¼ÐÎäÍõ¡£É¢ÒËÉú¡¢Ì«µß¡¢ãÈØ²½ÔÖ´½£ÒÔÎÀÎäÍõ¡£¼ÈÈë£¬Á¢ÓÚÉçÄÏ´ó×äÖ®×ó£¬ÓÒ±Ï´Ó¡£Ã«ÊåÖ£·îÃ÷Ë®£¬ÎÀ¿µÊå·â²¼×È£¬ÕÙ¹«øùÔÞ²É£¬Ê¦ÉÐ¸¸Ç£Éü¡£ÒüØýúê×£Ô»£º¡°ÒóÖ®Ä©Ëï¼¾æû£¬éå·ÏÏÈÍõÃ÷µÂ£¬ÎêÃïÉñýÅ²»ìë£¬»è±©ÉÌÒØ°ÙÐÕ£¬ÆäÕÂÏÔÎÅÓÚÌì»ÊÉÏµÛ¡£¡±ì¶ÊÇÎäÍõÔÙ°Ý»üÊ×£¬Ô»£º¡°âß¸ü´óÃü£¬¸ïÒó£¬ÊÜÌìÃ÷Ãü¡£¡±ÎäÍõÓÖÔÙ°Ý»üÊ×£¬ÄË³ö¡£

·âÉÌæû×ÓÂ»¸¸ÒóÖ®âÅÃñ¡£ÎäÍõÎªÒó³õ¶¨Î´¼¯£¬ÄËÊ¹ÆäµÜ¹ÜÊåÏÊ¡¢²ÌÊå¶ÈÏàÂ»¸¸ÖÎÒó¡£ÒÑ¶øÃüÕÙ¹«ÊÍ»þ×ÓÖ®Çô¡£Ãü±Ï¹«ÊÍ°ÙÐÕÖ®Çô£¬±íÉÌÈÝÖ®ãÌ¡£ÃüÄÏ¹¬À¨É¢Â¹Ì¨Ö®²Æ£¬·¢îÒÇÅÖ®ËÚ£¬ÒÔÕñÆ¶ÈõÃÈÁ¥¡£ÃüÄÏ¹¬À¨¡¢Ê·ØýÕ¹¾Å¶¦±£Óñ¡£ÃüãÈØ²·â±È¸ÉÖ®Ä¹¡£Ãü×Ú×£ÏíìôÓÚ¾ü¡£ÄË°Õ±øÎ÷¹é¡£ÐÐá÷£¬¼ÇÕþÊÂ£¬×÷Îä³É¡£·âÖîºî£¬°à´Í×ÚÒÍ£¬×÷·ÖÒóÖ®Æ÷Îï¡£ÎäÍõ×·Ë¼ÏÈÊ¥Íõ£¬ÄË¯æ·âÉñÅ©Ö®ááì¶½¹£¬»ÆµÛÖ®ááì¶×££¬µÛÒ¢Ö®ááì¶¼»£¬µÛË´Ö®ááì¶³Â£¬´óÓíÖ®ááì¶è½¡£ì¶ÊÇ·â¹¦³¼Ä±Ê¿£¬¶øÊ¦ÉÐ¸¸ÎªÊ×·â¡£·âÉÐ¸¸ì¶ÓªÇð£¬Ô»Æë¡£·âµÜÖÜ¹«µ©ì¶Çú¸·£¬Ô»Â³¡£·âÕÙ¹«øùì¶Ñà¡£·âµÜÊåÏÊì¶¹Ü£¬µÜÊå¶Èì¶²Ì¡£âÅ¸÷ÒÔ´ÎÊÜ·â¡£

ÎäÍõáç¾ÅÄÁÖ®¾ý£¬µÇáÙÖ®¸·£¬ÒÔÍûÉÌÒØ¡£ÎäÍõÖÁÓÚÖÜ£¬×ÔÒ¹²»ÃÂ¡£ÖÜ¹«µ©¼´ÍõËù£¬Ô»£º¡°êÂÎª²»ÃÂ£¿¡±ÍõÔ»£º¡°¸æÅ®£ºÎ¬Ìì²»÷ÏÒó£¬×Ô·¢Î´Éúì¶½ñÁùÊ®Äê£¬÷çÂ¹ÔÚÄÁ£¬òãºèÂúÒ°¡£Ìì²»ÏíÒó£¬ÄË½ñÓÐ³É¡£Î¬Ìì½¨Òó£¬ÆäµÇÃûÃñÈý°ÙÁùÊ®·ò£¬²»ÏÔÒà²»±öÃð£¬ÒÔÖÁ½ñ¡£ÎÒÎ´¶¨Ìì±££¬ºÎÏ¾ÃÂ£¡¡±ÍõÔ»£º¡°¶¨Ìì±££¬ÒÀÌìÊÒ£¬Ï¤Çó·ò¶ñ£¬±á´ÓÒóÍõÊÜ¡£ÈÕÒ¹ÀÍÀ´¶¨ÎÒÎ÷ÍÁ£¬ÎÒÎ¬ÏÔ·þ£¬¼°µÂ·½Ã÷¡£×ÔÂåøÀÑÓÓÚÒÁøÀ£¬¾ÓÒ×Îã¹Ì£¬ÆäÓÐÏÄÖ®¾Ó¡£ÎÒÄÏÍûÈýÍ¾£¬±±ÍûÔÀ±É£¬¹ËÕ²ÓÐºÓ£¬ÔÁÕ²öÃ¡¢ÒÁ£¬ÎãÔ¶ÌìÊÒ¡£¡±ÓªÖÜ¾ÓÓÚöÃÒØ¶øááÈ¥¡£×ÝÂíì¶»ªÉ½Ö®Ñô£¬·ÅÅ£ì¶ÌÒÁÖÖ®Ðé£»ÙÈ¸É¸ê£¬Õñ±øÊÍÂÃ£ºÊ¾ÌìÏÂ²»¸´ÓÃÒ²¡£

ÎäÍõÒÑ¿ËÒó£¬áá¶þÄê£¬ÎÊ»þ×ÓÒóËùÒÔÍö¡£»þ×Ó²»ÈÌÑÔÒó¶ñ£¬ÒÔ´æÍö¹úÒË¸æ¡£ÎäÍõÒà³ó£¬¹ÊÎÊÒÔÌìµÀ¡£

ÎäÍõ²¡¡£ÌìÏÂÎ´¼¯£¬Èº¹«¾å£¬ÄÂ²·£¬ÖÜ¹«ÄËìðÕ«£¬×ÔÎªÖÊ£¬Óû´úÎäÍõ£¬ÎäÍõÓÐñ¬¡£áá¶ø±À£¬Ì«×ÓËÐ´úÁ¢£¬ÊÇÎª³ÉÍõ¡£

³ÉÍõÉÙ£¬ÖÜ³õ¶¨ÌìÏÂ£¬ÖÜ¹«¿ÖÖîºîÅÏÖÜ£¬¹«ÄËÉãÐÐÕþµ±¹ú¡£¹ÜÊå¡¢²ÌÊåÈºµÜÒÉÖÜ¹«£¬ÓëÎä¸ý×÷ÂÒ£¬ÅÏÖÜ¡£ÖÜ¹«·î³ÉÍõÃü£¬·¥ÖïÎä¸ý¡¢¹ÜÊå£¬·Å²ÌÊå¡£ÒÔÎ¢×Ó¿ª´úÒóáá£¬¹úì¶ËÎ¡£ÆÄÊÕÒóâÅÃñ£¬ÒÔ·âÎäÍõÉÙµÜ·âÎªÎÀ¿µÊå¡£½úÌÆÊåµÃ¼ÎýÏ£¬Ï×Ö®³ÉÍõ£¬³ÉÍõÒÔ¹éÖÜ¹«ÓÚ±øËù¡£ÖÜ¹«ÊÜºÌ¶«ÍÁ£¬Â³Ìì×ÓÖ®Ãü¡£³õ£¬¹Ü¡¢²ÌÅÏÖÜ£¬ÖÜ¹«ÌÖÖ®£¬ÈýÄê¶ø±Ï¶¨£¬¹Ê³õ×÷´óÚ¾£¬´Î×÷Î¢×ÓÖ®Ãü£¬´Î¹éºÌ£¬´Î¼ÎºÌ£¬´Î¿µÚ¾¡¢¾ÆÚ¾¡¢è÷²Ä£¬ÆäÊÂÔÚÖÜ¹«Ö®Æª¡£ÖÜ¹«ÐÐÕþÆßÄê£¬³ÉÍõ³¤£¬ÖÜ¹«·´Õþ³ÉÍõ£¬±±Ãæ¾ÍÈº³¼Ö®Î»¡£

³ÉÍõÔÚ·á£¬Ê¹ÕÙ¹«¸´ÓªÂåÒØ£¬ÈçÎäÍõÖ®Òâ¡£ÖÜ¹«¸´²·ÉêÊÓ£¬×äÓªÖþ£¬¾Ó¾Å¶¦ÑÉ¡£Ô»£º¡°´ËÌìÏÂÖ®ÖÐ£¬ËÄ·½Èë¹±µÀÀï¾ù¡£¡±×÷ÕÙÚ¾¡¢ÂåÚ¾¡£³ÉÍõ¼ÈÇ¨ÒóÒÅÃñ£¬ÖÜ¹«ÒÔÍõÃü¸æ£¬×÷¶àÊ¿¡¢ÎÞØý¡£ÕÙ¹«Îª±££¬ÖÜ¹«ÎªÊ¦£¬¶«·¥»´ÒÄ£¬²ÐÑÙ£¬Ç¨Æä¾ý±¡¹Ã¡£³ÉÍõ×ÔÑÙ¹é£¬ÔÚ×ÚÖÜ£¬×÷¶à·½¡£¼Èç©ÒóÃü£¬Ï®»´ÒÄ£¬¹éÔÚ·á£¬×÷ÖÜ¹Ù¡£ÐËÕýÀñÀÖ£¬¶ÈÖÆì¶ÊÇ¸Ä£¬¶øÃñºÍÄÀ£¬ËÌÉùÐË¡£³ÉÍõ¼È·¥¶«ÒÄ£¬Ï¢É÷À´ºØ£¬Íõ´ÍÈÙ²®×÷»ßÏ¢É÷Ö®Ãü¡£

³ÉÍõ½«±À£¬¾åÌ«×ÓîÈÖ®²»ÈÎ£¬ÄËÃüÕÙ¹«¡¢±Ï¹«ÂÊÖîºîÒÔÏàÌ«×Ó¶øÁ¢Ö®¡£³ÉÍõ¼È±À£¬¶þ¹«ÂÊÖîºî£¬ÒÔÌ«×ÓîÈ¼ûì¶ÏÈÍõÃí£¬Éê¸æÒÔÎÄÍõ¡¢ÎäÍõÖ®ËùÒÔÎªÍõÒµÖ®²»Ò×£¬ÎñÔÚ½Ú¼ó£¬Îã¶àÓû£¬ÒÔóÆÐÅÁÙÖ®£¬×÷¹ËÃü¡£Ì«×ÓîÈËìÁ¢£¬ÊÇÎª¿µÍõ¡£¿µÍõ¼´Î»£¬±é¸æÖîºî£¬Ðû¸æÒÔÎÄÎäÖ®ÒµÒÔÉêÖ®£¬×÷¿µÚ¾¡£¹Ê³É¿µÖ®¼Ê£¬ÌìÏÂ°²Äþ£¬ÐÌ´íËÄÊ®âÅÄê²»ÓÃ¡£¿µÍõÃü×÷²ß±Ï¹«·Ö¾ÓÀï£¬³ÉÖÜ½¼£¬×÷±ÏÃü¡£

¿µÍõ×ä£¬×ÓÕÑÍõè¦Á¢¡£ÕÑÍõÖ®Ê±£¬ÍõµÀÎ¢È±¡£ÕÑÍõÄÏÑ²á÷²»·µ£¬×äì¶½­ÉÏ¡£Æä×ä²»¸°¸æ£¬»äÖ®Ò²¡£Á¢ÕÑÍõ×ÓÂú£¬ÊÇÎªÄÂÍõ¡£ÄÂÍõ¼´Î»£¬´ºÇïÒÑÎåÊ®ÒÓ¡£ÍõµÀË¥Î¢£¬ÄÂÍõãÉÎÄÎäÖ®µÀÈ±£¬ÄËÃü²®[B17H]Éê½ëÌ«ÆÍ¹úÖ®Õþ£¬×÷¡¶[B17H]Ãü¡·¡£¸´Äþ¡£

ÄÂÍõ½«Õ÷È®ÈÖ£¬¼À¹«Ä±¸¸ÚÉÔ»£º¡°²»¿É¡£ÏÈÍõ«µµÂ²»¹Û±ø¡£·ò±øê«¶øÊ±¶¯£¬¶¯ÔòÍþ£¬¹ÛÔòÍæ£¬ÍæÔòÎÞÕð¡£ÊÇ¹ÊÖÜÎÄ¹«Ö®ËÌÔ»£º¡®ÔØê«¸É¸ê£¬ÔØ¤ù¹­Ê¸£¬ÎÒÇóÜ²µÂ£¬ËÁÓÚÊ±ÏÄ£¬ÔÊÍõ±£Ö®¡£¡¯ÏÈÍõÖ®ì¶ÃñÒ²£¬Ã¯ÕýÆäµÂ¶øºñÆäÐÔ£¬¸·Æä²ÆÇó¶øÀûÆäÆ÷ÓÃ£¬Ã÷Àûº¦Ö®Ïç£¬ÒÔÎÄø·Ö®£¬Ê¹Ö®ÎñÀû¶ø±Ùº¦£¬»³µÂ¶øÎ·Íþ£¬¹ÊÄÜ±£ÊÀÒÔ×Ì´ó¡£ÎôÎÒÏÈÍõÊÀºóð¢ÒÔ·þÊÂÓÝ¡¢ÏÄ¡£¼°ÏÄÖ®Ë¥Ò²£¬Æúð¢²»Îñ£¬ÎÒÏÈÍõ²»¯¥ÓÃÊ§Æä¹Ù£¬¶ø×Ô´Üì¶ÈÖµÒÖ®¼ä¡£²»¸Òµ¡Òµ£¬Ê±ÐòÆäµÂ£¬×ñø·ÆäÐ÷£¬ø·ÆäÑµµä£¬³¯Ï¦ã¡ÇÚ£¬ÊØÒÔ¶ØóÆ£¬·îÒÔÖÒÐÅ¡£ÞÈÊÀÔØµÂ£¬²»ãÃÇ°ÈË¡£ÖÁÓÚÎÄÍõ¡¢ÎäÍõ£¬ÕÑÇ°Ö®¹âÃ÷¶ø¼ÓÖ®ÒÔ´ÈºÍ£¬ÊÂÉñ±£Ãñ£¬ÎÞ²»ÐÀÏ²¡£ÉÌÍõµÛÐÁ´ó¶ñÓÚÃñ£¬ÊüÃñ²»ÈÌ£¬¯ÖÔØÎäÍõ£¬ÒÔÖÂÈÖÓÚÉÌÄÁ¡£ÊÇ¹ÊÏÈÍõ·ÇÎñÎäÒ²£¬È°ÐôÃñÒþ¶ø³ýÆäº¦Ò²¡£·òÏÈÍõÖ®ÖÆ£¬°îÄÚµé·þ£¬°îÍâºî·þ£¬ºîÎÀ±ö·þ£¬ÒÄÂùÒª·þ£¬ÈÖµÔ»Ä·þ¡£µé·þÕß¼À£¬ºî·þÕßìë£¬±ö·þÕßÏí£¬Òª·þÕß¹±£¬»Ä·þÕßÍõ¡£ÈÕ¼À£¬ÔÂìë£¬Ê±Ïí£¬Ëê¹±£¬ÖÕÍõ¡£ÏÈÍõÖ®Ë³ìëÒ²£¬ÓÐ²»¼ÀÔòø·Òâ£¬ÓÐ²»ìëÔòø·ÑÔ£¬ÓÐ²»ÏíÔòø·ÎÄ£¬ÓÐ²»¹±Ôòø·Ãû£¬ÓÐ²»ÍõÔòø·µÂ£¬Ðò³É¶øÓÐ²»ÖÁÔòø·ÐÌ¡£ì¶ÊÇÓÐÐÌ²»¼À£¬·¥²»ìë£¬Õ÷²»Ïí£¬ÈÃ²»¹±£¬¸æ²»Íõ¡£ì¶ÊÇÓÐÐÌ·£Ö®±Ù£¬ÓÐ¹¥·¥Ö®±ø£¬ÓÐÕ÷ÌÖÖ®±¸£¬ÓÐÍþÈÃÖ®Ãü£¬ÓÐÎÄ¸æÖ®´Ç¡£²¼Áî³Â´Ç¶øÓÐ²»ÖÁ£¬ÔòÔöø·ì¶µÂ£¬ÎÞÇÚÃñì¶Ô¶¡£ÊÇÒÔ½üÎÞ²»Ìý£¬Ô¶ÎÞ²»·þ¡£½ñ×Ô´ó±Ï¡¢²®Ê¿Ö®ÖÕÒ²£¬È®ÈÖÊÏÒÔÆäÖ°À´Íõ£¬Ìì×ÓÔ»¡®Óè±ØÒÔ²»ÏíÕ÷Ö®£¬ÇÒ¹ÛÖ®±ø¡¯£¬ÎÞÄË·ÏÏÈÍõÖ®Ñµ£¬¶øÍõ¼¸¶Ùºõ£¿ÎáÎÅÈ®ÈÖÊ÷¶Ø£¬ÂÊ¾ÉµÂ¶øÊØÖÕ´¿¹Ì£¬ÆäÓÐÒÔÓùÎÒÒÓ¡£¡±ÍõËìÕ÷Ö®£¬µÃËÄ°×ÀÇËÄ°×Â¹ÒÔ¹é¡£×ÔÊÇ»Ä·þÕß²»ÖÁ¡£

ÖîºîÓÐ²»ÄÀÕß£¬¸¦ºîÑÔì¶Íõ£¬×÷ø·ÐÌ±Ù¡£ÍõÔ»£º¡°Óõ£¬À´£¡ÓÐ¹úÓÐÍÁ£¬¸æÈêÏéÐÌ¡£ÔÚ½ñ¶û°²°ÙÐÕ£¬ºÎÔñ·ÇÆäÈË£¬ºÎ¾´·ÇÆäÐÌ£¬ºÎ¾Ó·ÇÆäÒËÓë£¿Á½Ôì¾ß±¸£¬Ê¦ÌýÎå´Ç¡£Îå´Ç¼òÐÅ£¬Õýì¶ÎåÐÌ¡£ÎåÐÌ²»¼ò£¬Õýì¶Îå·£¡£Îå·£²»·þ£¬Õýì¶Îå¹ý¡£Îå¹ýÖ®´Ã£¬¹ÙÓüÄÚÓü£¬ÔÄÊµÆä×ï£¬Î©¾ûÆä¹ý¡£ÎåÐÌÖ®ÒÉÓÐÉâ£¬Îå·£Ö®ÒÉÓÐÉâ£¬ÆäÉó¿ËÖ®¡£¼òÐÅÓÐÖÚ£¬Î©Ñ¶ÓÐ»ü¡£ÎÞ¼ò²»ÒÉ£¬¹²ÑÏÌìÍþ¡£÷ô±ÙÒÉÉâ£¬Æä·£°ÙÂÊ£¬ÔÄÊµÆä×ï¡£Øæ±ÙÒÉÉâ£¬Æä·£±¶È÷£¬ÔÄÊµÆä×ï¡£ë÷±ÙÒÉÉâ£¬Æä·£±¶²î£¬ÔÄÊµÆä×ï¡£¹¬±ÙÒÉÉâ£¬Æä·£Îå°ÙÂÊ£¬ÔÄÊµÆä×ï¡£´ó±ÙÒÉÉâ£¬Æä·£Ç§ÂÊ£¬ÔÄÊµÆä×ï¡£Ä«·£Ö®ÊôÇ§£¬Øæ·£Ö®ÊôÇ§£¬ë÷·£Ö®ÊôÎå°Ù£¬¹¬·£Ö®ÊôÈý°Ù£¬´ó±ÙÖ®·£ÆäÊô¶þ°Ù£ºÎåÐÌÖ®ÊôÈýÇ§¡£¡±ÃüÔ»¸¦ÐÌ¡£

ÄÂÍõÁ¢ÎåÊ®ÎåÄê£¬±À£¬×Ó¹²Íõ¥àìèÁ¢¡£¹²ÍõÓÎì¶ãþÉÏ£¬ÃÜ¿µ¹«´Ó£¬ÓÐÈýÅ®±¼Ö®¡£ÆäÄ¸Ô»£º¡°±ØÖÂÖ®Íõ¡£·òÊÞÈýÎªÈº£¬ÈËÈýÎªÖÚ£¬Å®ÈýÎªôÓ¡£ÍõÌï²»È¡Èº£¬¹«ÐÐ²»ÏÂÖÚ£¬ÍõÓù²»²ÎÒ»×å¡£·òôÓ£¬ÃÀÖ®ÎïÒ²¡£ÖÚÒÔÃÀÎï¹éÅ®£¬¶øºÎµÂÒÔ¿°Ö®£¿ÍõÓÌ²»¿°£¬¿ö¶ûÖ®Ð¡³óºõ£¡Ð¡³ó±¸Îï£¬ÖÕ±ØÍö¡£¡±¿µ¹«²»Ï×£¬Ò»Äê£¬¹²ÍõÃðÃÜ¡£¹²Íõ±À£¬×ÓÜ²Íõ<®¬Ï²>Á¢¡£Ü²ÍõÖ®Ê±£¬ÍõÊÒËìË¥£¬Ê«ÈË×÷´Ì¡£

Ü²Íõ±À£¬¹²ÍõµÜ±Ù·½Á¢£¬ÊÇÎªÐ¢Íõ¡£Ð¢Íõ±À£¬Öîºî¸´Á¢Ü²ÍõÌ«×ÓÛÆ£¬ÊÇÎªÒÄÍõ¡£

ÒÄÍõ±À£¬×ÓÀ÷ÍõºúÁ¢¡£À÷Íõ¼´Î»ÈýÊ®Äê£¬ºÃÀû£¬½üÈÙÒÄ¹«¡£´ó·òÜÇÁ¼·òÚÉÀ÷ÍõÔ»£º¡°ÍõÊÒÆä½«±°ºõ£¿·òÈÙ¹«ºÃ×¨Àû¶ø²»Öª´óÄÑ¡£·òÀû£¬°ÙÎïÖ®ËùÉúÒ²£¬ÌìµØÖ®ËùÔØÒ²£¬¶øÓÐ×¨Ö®£¬Æäº¦¶àÒÓ¡£ÌìµØ°ÙÎï½Ô½«È¡ÑÉ£¬ºÎ¿É×¨Ò²£¿ËùÅ­Éõ¶à£¬¶ø²»±¸´óÄÑ¡£ÒÔÊÇ½ÌÍõ£¬ÍõÆäÄÜ¾Ãºõ£¿·òÍõÈËÕß£¬½«µ¼Àû¶ø²¼Ö®ÉÏÏÂÕßÒ²¡£Ê¹ÉñÈË°ÙÎïÎÞ²»µÃ¼«£¬ÓÌÈÕâðÌè¾åÔ¹Ö®À´Ò²¡£¹ÊËÌÔ»¡®Ë¼ÎÄºóð¢£¬¿ËÅä±ËÌì£¬Á¢ÎÒÕôÃñ£¬Äª·Ë¶û¼«¡¯¡£´óÑÅÔ»¡®³ÂÎýÔØÖÜ¡¯¡£ÊÇ²»²¼Àû¶ø¾åÄÑºõ£¬¹ÊÄÜÔØÖÜÒÔÖÁÓÚ½ñ¡£½ñÍõÑ§×¨Àû£¬Æä¿Éºõ£¿Æ¥·ò×¨Àû£¬ÓÌÎ½Ö®µÁ£¬Íõ¶øÐÐÖ®£¬Æä¹éÏÊÒÓ¡£ÈÙ¹«ÈôÓÃ£¬ÖÜ±Ø°ÜÒ²¡£¡±À÷Íõ²»Ìý£¬×äÒÔÈÙ¹«ÎªÇäÊ¿£¬ÓÃÊÂ¡£

ÍõÐÐ±©Å°³Þ°Á£¬¹úÈË°ùÍõ¡£ÕÙ¹«ÚÉÔ»£º¡°Ãñ²»¿°ÃüÒÓ¡£¡±ÍõÅ­£¬µÃÎÀÎ×£¬Ê¹¼à°ùÕß£¬ÒÔ¸æÔòÉ±Ö®¡£Æä°ùÏÊÒÓ£¬Öîºî²»³¯¡£ÈýÊ®ËÄÄê£¬ÍõÒæÑÏ£¬¹úÈËÄª¸ÒÑÔ£¬µÀÂ·ÒÔÄ¿¡£À÷ÍõÏ²£¬¸æÕÙ¹«Ô»£º¡°ÎáÄÜåô°ùÒÓ£¬ÄË²»¸ÒÑÔ¡£¡±ÕÙ¹«Ô»£º¡°ÊÇÛµÖ®Ò²¡£·ÀÃñÖ®¿Ú£¬Éõì¶·ÀË®¡£Ë®ÛÕ¶øÀ££¬ÉËÈË±Ø¶à£¬ÃñÒàÈçÖ®¡£ÊÇ¹ÊÎªË®Õß¾öÖ®Ê¹µ¼£¬ÎªÃñÕßÐûÖ®Ê¹ÑÔ¡£¹ÊÌì×ÓÌýÕþ£¬Ê¹¹«ÇäÖÁì¶ÁÐÊ¿Ï×Ê«£¬î­Ï×Çú£¬Ê·Ï×Êé£¬Ê¦óð£¬î¤¸³£¬þøÃÉËÐ£¬°Ù¹¤ÚÉ£¬ÊüÈË´«Óï£¬½ü³¼¾¡¹æ£¬Ç×ÆÝ²¹²ì£¬î­Ê·½Ì»å£¬êÈ°¬ø·Ö®£¬¶øºóÍõÕå×ÃÑÉ£¬ÊÇÒÔÊÂÐÐ¶ø²»ã£¡£ÃñÖ®ÓÐ¿ÚÒ²£¬ÓÌÍÁÖ®ÓÐÉ½´¨Ò²£¬²ÆÓÃì¶ÊÇºõ³ö£ºÓÌÆäÓÐÔ­ÚôÑÜÎÖÒ²£¬ÒÂÊ³ì¶ÊÇºõÉú¡£¿ÚÖ®ÐûÑÔÒ²£¬ÉÆ°Üì¶ÊÇºõÐË¡£ÐÐÉÆ¶ø±¸°Ü£¬ËùÒÔ²ú²ÆÓÃÒÂÊ³ÕßÒ²¡£·òÃñÂÇÖ®ì¶ÐÄ¶øÐûÖ®ì¶¿Ú£¬³É¶øÐÐÖ®¡£ÈôÛÕÆä¿Ú£¬ÆäÓëÄÜ¼¸ºÎ£¿¡±Íõ²»Ìý¡£ì¶ÊÇ¹úÄª¸Ò³öÑÔ£¬ÈýÄê£¬ÄËÏàÓëÅÏ£¬Ï®À÷Íõ¡£À÷Íõ³ö±¼ì¶åé¡£

À÷ÍõÌ«×Ó¾²ÄäÕÙ¹«Ö®¼Ò£¬¹úÈËÎÅÖ®£¬ÄËÎ§Ö®¡£ÕÙ¹«Ô»£º¡°ÎôÎáÖèÚÉÍõ£¬Íõ²»´Ó£¬ÒÔ¼°´ËÄÑÒ²¡£½ñÉ±ÍõÌ«×Ó£¬ÍõÆäÒÔÎÒÎªöÅ¶øí¡Å­ºõ£¿·òÊÂ¾ýÕß£¬ÏÕ¶ø²»öÅí¡£¬Ô¹¶ø²»Å­£¬¿öÊÂÍõºõ£¡¡±ÄËÒÔÆä×Ó´úÍõÌ«×Ó£¬Ì«×Ó¾¹µÃÍÑ¡£

ÕÙ¹«¡¢ÖÜ¹«¶þÏàÐÐÕþ£¬ºÅÔ»¡°¹²ºÍ¡±¡£¹²ºÍÊ®ËÄÄê£¬À÷ÍõËÀÓÚåé¡£Ì«×Ó¾²³¤ì¶ÕÙ¹«¼Ò£¬¶þÏàÄË¹²Á¢Ö®ÎªÍõ£¬ÊÇÎªÐûÍõ¡£ÐûÍõ¼´Î»£¬¶þÏà¸¨Ö®£¬ø·Õþ£¬·¨ÎÄ¡¢Îä¡¢³É¡¢¿µÖ®ÒÅ·ç£¬Öîºî¸´×ÚÖÜ¡£Ê®¶þÄê£¬Â³Îä¹«À´³¯¡£

ÐûÍõ²»ø·¼®ì¶Ç§Ä¶£¬ë½ÎÄ¹«ÚÉÔ»²»¿É£¬Íõ¸¥Ìý¡£ÈýÊ®¾ÅÄê£¬Õ½ÓÚÇ§Ä¶£¬ÍõÊ¦°Ü¼¨ÓÚ½ªÊÏÖ®ÈÖ¡£

ÐûÍõ¼ÈÍöÄÏ¹úÖ®Ê¦£¬ÄËÁÏÃñì¶Ì«Ô­¡£ÖÙÉ½¸¦ÚÉÔ»£º¡°Ãñ²»¿ÉÁÏÒ²¡£¡±ÐûÍõ²»Ìý£¬×äÁÏÃñ¡£

ËÄÊ®ÁùÄê£¬ÐûÍõ±À£¬×ÓÓÄÍõ¹¬ãßÐÇÁ¢¡£ÓÄÍõ¶þÄê£¬Î÷ÖÜÈý´¨½ÔÕð¡£²®Ñô¸¦Ô»£º¡°ÖÜ½«ÍöÒÓ¡£·òÌìµØÖ®Æø£¬²»Ê§ÆäÐò£»Èô¹ýÆäÐò£¬ÃñÂÒÖ®Ò²¡£Ñô·ü¶ø²»ÄÜ³ö£¬ÒõÆÈ¶ø²»ÄÜÕô£¬ì¶ÊÇÓÐµØÕð¡£½ñÈý´¨ÊµÕð£¬ÊÇÑôÊ§ÆäËù¶øÌîÒõÒ²¡£ÑôÊ§¶øÔÚÒõ£¬Ô­±ØÈû£»Ô­Èû£¬¹ú±ØÍö¡£·òË®ÍÁÑÝ¶øÃñÓÃÒ²¡£ÍÁÎÞËùÑÝ£¬Ãñ·¦²ÆÓÃ£¬²»ÍöºÎ´ý£¡ÎôÒÁ¡¢Âå½ß¶øÏÄÍö£¬ºÓ½ß¶øÉÌÍö¡£½ñÖÜµÂÈô¶þ´úÖ®¼¾ÒÓ£¬Æä´¨Ô­ÓÖÈû£¬Èû±Ø½ß¡£·ò¹ú±ØÒÀÉ½´¨£¬É½±À´¨½ß£¬Íö¹úÖ®áçÒ²¡£´¨½ß±ØÉ½±À¡£Èô¹úÍö²»¹ýÊ®Äê£¬ÊýÖ®¼ÍÒ²¡£ÌìÖ®ËùÆú£¬²»¹ýÆä¼Í¡£¡±ÊÇËêÒ²£¬Èý´¨½ß£¬áªÉ½±À¡£

ÈýÄê£¬ÓÄÍõæÔ°®¯ææ¦¡£¯ææ¦Éú×Ó²®·þ£¬ÓÄÍõÓû·ÏÌ«×Ó¡£Ì«×ÓÄ¸ÉêºîÅ®£¬¶øÎªºó¡£ááÓÄÍõµÃ¯ææ¦£¬°®Ö®£¬Óû·ÏÉêºó£¬²¢È¥Ì«×ÓÒË¾Ê£¬ÒÔ¯ææ¦Îªºó£¬ÒÔ²®·þÎªÌ«×Ó¡£ÖÜÌ«Ê·²®Ñô¶ÁÊ·¼ÇÔ»£º¡°ÖÜÍöÒÓ¡£¡±Îô×ÔÏÄºóÊÏÖ®Ë¥Ò²£¬ÓÐ¶þÉñÁúÖ¹ì¶ÏÄµÛÍ¥¶øÑÔÔ»£º¡°Óà£¬¯æÖ®¶þ¾ý¡£¡±ÏÄµÛ²·É±Ö®ÓëÈ¥Ö®ÓëÖ¹Ö®£¬Äª¼ª¡£²·ÇëÆäùë¶ø²ØÖ®£¬ÄË¼ª¡£ì¶ÊÇ²¼±Ò¶ø²ß¸æÖ®£¬ÁúÍö¶øùëÔÚ£¬èü¶øÈ¥Ö®¡£ÏÄÍö£¬´«´ËÆ÷Òó¡£ÒóÍö£¬ÓÖ´«´ËÆ÷ÖÜ¡£±ÈÈý´ú£¬Äª¸Ò·¢Ö®£¬ÖÁÀ÷ÍõÖ®Ä©£¬·¢¶ø¹ÛÖ®¡£ùëÁ÷ÓÚÍ¥£¬²»¿É³ý¡£À÷ÍõÊ¹¸¾ÈËÂã¶øÚ¥¯ÑÖ®¡£ùë»¯ÎªÐþö½£¬ÒÔÈëÍõáá¹¬¡£áá¹¬Ö®Í¯æª¼Èö³¶øÔâÖ®£¬¼ÈóÇ¶øÔÐ£¬ÎÞ·ò¶øÉú×Ó£¬¾å¶øÆúÖ®¡£ÐûÍõÖ®Ê±Í¯Å®Ò¥Ô»£º¡°¦ü»¡»þ·þ£¬ÊµÍöÖÜ¹ú¡£¡±ì¶ÊÇÐûÍõÎÅÖ®£¬ÓÐ·ò¸¾ÂôÊÇÆ÷Õß£¬ÐûÍõÊ¹Ö´¶øÂ¾Ö®¡£ÌÓì¶µÀ£¬¶ø¼ûÏçÕßáá¹¬Í¯æªËùÆúÑý×Ó³öì¶Â·Õß£¬ÎÅÆäÒ¹Ìä£¬°§¶øÊÕÖ®£¬·ò¸¾ËìÍö£¬±¼ì¶¯æ¡£¯æÈËÓÐ×ï£¬ÇëÈëÍ¯æªËùÆúÅ®×ÓÕßì¶ÍõÒÔÊê×ï¡£ÆúÅ®×Ó³öì¶¯æ£¬ÊÇÎª¯ææ¦¡£µ±ÓÄÍõÈýÄê£¬ÍõÖ®áá¹¬¼û¶ø°®Ö®£¬Éú×Ó²®·þ£¬¾¹·ÏÉêºó¼°Ì«×Ó£¬ÒÔ¯ææ¦Îªºó£¬²®·þÎªÌ«×Ó¡£Ì«Ê·²®ÑôÔ»£º¡°»ö³ÉÒÓ£¬ÎÞ¿ÉÄÎºÎ£¡¡±

¯ææ¦²»ºÃÐ¦£¬ÓÄÍõÓûÆäÐ¦Íò·½£¬¹Ê²»Ð¦¡£ÓÄÍõÎª·éìÝ´ó¹Ä£¬ÓÐ¿ÜÖÁÔò¾Ù·é»ð¡£ÖîºîÏ¤ÖÁ£¬ÖÁ¶øÎÞ¿Ü£¬¯ææ¦ÄË´óÐ¦¡£ÓÄÍõËµÖ®£¬ÎªÊý¾Ù·é»ð¡£Æäáá²»ÐÅ£¬ÖîºîÒæÒà²»ÖÁ¡£

ÓÄÍõÒÔë½Ê¯¸¸ÎªÇä£¬ÓÃÊÂ£¬¹úÈË½ÔÔ¹¡£Ê¯¸¸ÎªÈËØúÇÉÉÆÚÄºÃÀû£¬ÍõÓÃÖ®¡£ÓÖ·ÏÉêºó£¬È¥Ì«×ÓÒ²¡£ÉêºîÅ­£¬ÓëçÕ¡¢Î÷ÒÄÈ®ÈÖ¹¥ÓÄÍõ¡£ÓÄÍõ¾Ù·é»ðáç±ø£¬±øÄªÖÁ¡£ËìÉ±ÓÄÍõæêÉ½ÏÂ£¬Â²¯ææ¦£¬¾¡È¡ÖÜÂ¸¶øÈ¥¡£ì¶ÊÇÖîºîÄË¼´Éêºî¶ø¹²Á¢¹ÊÓÄÍõÌ«×ÓÒË¾Ê£¬ÊÇÎªÆ½Íõ£¬ÒÔ·îÖÜìë¡£

Æ½ÍõÁ¢£¬¶«Ç¨ÓÚöÃÒØ£¬±ÙÈÖ¿Ü¡£Æ½ÍõÖ®Ê±£¬ÖÜÊÒË¥Î¢£¬Öîºî¦â²¢Èõ£¬Æë¡¢³þ¡¢ÇØ¡¢½úÊ¼´ó£¬ÕþÓÉ·½²®¡£

ËÄÊ®¾ÅÄê£¬Â³Òþ¹«¼´Î»¡£

ÎåÊ®Ò»Äê£¬Æ½Íõ±À£¬Ì«×ÓãßÒ·¸¸ÔéËÀ£¬Á¢Æä×ÓÁÖ£¬ÊÇÎª»¸Íõ¡£»¸Íõ£¬Æ½ÍõËïÒ²¡£

»¸ÍõÈýÄê£¬Ö£×¯¹«³¯£¬»¸Íõ²»Àñ¡£ÎåÄê£¬Ö£Ô¹£¬ÓëÂ³Ò×ÐíÌï¡£ÐíÌï£¬Ìì×ÓÖ®ÓÃÊÂÌ«É½ÌïÒ²¡£°ËÄê£¬Â³É±Òþ¹«£¬Á¢»¸¹«¡£Ê®ÈýÄê£¬·¥Ö££¬Ö£ÉäÉË»¸Íõ£¬»¸ÍõÈ¥¹é¡£

¶þÊ®ÈýÄê£¬»¸Íõ±À£¬×Ó×¯ÍõÙ¢Á¢¡£×¯ÍõËÄÄê£¬ÖÜ¹«ºÚ¼çÓûÉ±×¯Íõ¶øÁ¢Íõ×Ó¿Ë¡£ÐÁ²®¸æÍõ£¬ÍõÉ±ÖÜ¹«¡£Íõ×Ó¿Ë±¼Ñà¡£

Ê®ÎåÄê£¬×¯Íõ±À£¬×ÓýðÍõºúÆëÁ¢¡£ýðÍõÈýÄê£¬Æë»¸¹«Ê¼°Ô¡£

ÎåÄê£¬ýðÍõ±À£¬×Ó»ÝÍõãÏÁ¢¡£»ÝÍõ¶þÄê¡£³õ£¬×¯ÍõæÔ¼§Ò¦£¬Éú×Ó¯¤£¬¯¤ÓÐ³è¡£¼°»ÝÍõ¼´Î»£¬¶áÆä´ó³¼Ô°ÒÔÎªàó£¬¹Ê´ó·ò±ß²®µÈÎåÈË×÷ÂÒ£¬Ä±ÕÙÑà¡¢ÎÀÊ¦£¬·¥»ÝÍõ¡£»ÝÍõ±¼ÎÂ£¬ÒÑ¾ÓÖ£Ö®èÝ¡£Á¢ýðÍõµÜ¯¤ÎªÍõ¡£ÀÖ¼°±éÎè£¬Ö£¡¢ë½¾ýÅ­¡£ËÄÄê£¬Ö£Óëë½¾ý·¥É±Íõ¯¤£¬¸´Èë»ÝÍõ¡£»ÝÍõÊ®Äê£¬´ÍÆë»¸¹«Îª²®¡£

¶þÊ®ÎåÄê£¬»ÝÍõ±À£¬×ÓÏåÍõÖ£Á¢¡£ÏåÍõÄ¸ÔéËÀ£¬ááÄ¸Ô»»Ýºó¡£»ÝºóÉúÊå´ø£¬ÓÐ³èì¶»ÝÍõ£¬ÏåÍõÎ·Ö®¡£ÈýÄê£¬Êå´øÓëÈÖ¡¢µÔÄ±·¥ÏåÍõ£¬ÏåÍõÓûÖïÊå´ø£¬Êå´ø±¼Æë¡£Æë»¸¹«Ê¹¹ÜÖÙÆ½ÈÖÓÚÖÜ£¬Ê¹ÚôÅóÆ½ÈÖÓÚ½ú¡£ÍõÒÔÉÏÇäÀñ¹ÜÖÙ¡£¹ÜÖÙ´ÇÔ»£º¡°³¼¼úÓÐË¾Ò²£¬ÓÐÌì×ÓÖ®¶þÊØ¹ú¡¢¸ßÔÚ¡£Èô½Ú´ºÇïÀ´³ÐÍõÃü£¬ºÎÒÔÀñÑÉ¡£Åã³¼¸Ò´Ç¡£¡±ÍõÔ»£º¡°¾ËÊÏ£¬Óà¼ÎÄËÑ«£¬ÎãÄæëÞÃü¡£¡±¹ÜÖÙ×äÊÜÏÂÇäÖ®Àñ¶ø»¹¡£¾ÅÄê£¬Æë»¸¹«×ä¡£Ê®¶þÄê£¬Êå´ø¸´¹éÓÚÖÜ¡£

Ê®ÈýÄê£¬Ö£·¥»¬£¬ÍõÊ¹ÓÎËï¡¢²®·þÇë»¬£¬Ö£ÈËÇôÖ®¡£Ö£ÎÄ¹«Ô¹»ÝÍõÖ®Èë²»ÓëÀ÷¹«¾ô£¬ÓÖÔ¹ÏåÍõÖ®ÓëÎÀ»¬£¬¹ÊÇô²®·þ¡£ÍõÅ­£¬½«ÒÔµÔ·¥Ö£¡£¸»³½ÚÉÔ»£º¡°·²ÎÒÖÜÖ®¶«áã£¬½ú¡¢Ö£ÑÉÒÀ¡£×Ó¯¤Ö®ÂÒ£¬ÓÖÖ£Ö®ÓÉ¶¨£¬½ñÒÔÐ¡Ô¹ÆúÖ®£¡¡±Íõ²»Ìý¡£Ê®ÎåÄê£¬Íõ½µµÔÊ¦ÒÔ·¥Ö£¡£ÍõµÂµÔÈË£¬½«ÒÔÆäÅ®Îªºó¡£¸»³½ÚÉÔ»£º¡°Æ½¡¢»¸¡¢×¯¡¢»Ý½ÔÊÜÖ£ÀÍ£¬ÍõÆúÇ×Ç×µÔ£¬²»¿É´Ó¡£¡±Íõ²»Ìý¡£Ê®ÁùÄê£¬Íõç©µÔºó£¬µÔÈËÀ´Öï£¬É±Ì·²®¡£¸»³½Ô»£º¡°ÎáÊýÚÉ²»´Ó¡£ÈçÊÇ²»³ö£¬ÍõÒÔÎÒÎªí¡ºõ£¿¡±ÄËÒÔÆäÊôËÀÖ®¡£

³õ£¬»ÝºóÓûÁ¢Íõ×Ó´ø£¬¹ÊÒÔµ³¿ªµÔÈË£¬µÔÈËËìÈëÖÜ¡£ÏåÍõ³ö±¼Ö££¬Ö£¾ÓÍõÓÚ©ð¡£×Ó´øÁ¢ÎªÍõ£¬È¡ÏåÍõËùç©µÔºóÓë¾ÓÎÂ¡£Ê®ÆßÄê£¬ÏåÍõ¸æ¼±ÓÚ½ú£¬½úÎÄ¹«ÄÉÍõ¶øÖïÊå´ø¡£ÏåÍõÄË´Í½úÎÄ¹«ûÖÛË¹­Ê¸£¬Îª²®£¬ÒÔºÓÄÚµØÓë½ú¡£¶þÊ®Äê£¬½úÎÄ¹«ÕÙÏåÍõ£¬ÏåÍõ»áÖ®ºÓÑô¡¢¼ùÍÁ£¬Öîºî±Ï³¯£¬Êé»äÔ»¡°ÌìÍõá÷ÓÚºÓÑô¡±¡£

¶þÊ®ËÄÄê£¬½úÎÄ¹«×ä¡£

ÈýÊ®Ò»Äê£¬ÇØÄÂ¹«×ä¡£

ÈýÊ®¶þÄê£¬ÏåÍõ±À£¬×ÓÇêÍõÈÉ³¼Á¢¡£ÇêÍõÁùÄê£¬±À£¬×Ó¿ïÍõ°àÁ¢¡£¿ïÍõÁùÄê£¬±À£¬µÜè¤Á¢£¬ÊÇÎª¶¨Íõ¡£

¶¨ÍõÔªÄê£¬³þ×¯Íõ·¥Â½»ëÖ®ÈÖ£¬´ÎÂå£¬Ê¹ÈËÎÊ¾Å¶¦¡£ÍõÊ¹ÍõËïÂúÓ¦ÉèÒÔ´Ç£¬³þ±øÄËÈ¥¡£Ê®Äê£¬³þ×¯ÍõÎ§Ö££¬Ö£²®½µ£¬ÒÑ¶ø¸´Ö®¡£Ê®ÁùÄê£¬³þ×¯Íõ×ä¡£

¶þÊ®Ò»Äê£¬¶¨Íõ±À£¬×Ó¼òÍõÒÄÁ¢¡£¼òÍõÊ®ÈýÄê£¬½úÉ±Æä¾ýÀ÷¹«£¬Ó­×ÓÖÜì¶ÖÜ£¬Á¢Îªµ¿¹«¡£

Ê®ËÄÄê£¬¼òÍõ±À£¬×ÓÁéÍõÐ¹ÐÄÁ¢¡£ÁéÍõ¶þÊ®ËÄÄê£¬Æë´ÞèÌß±Æä¾ý×¯¹«¡£¶þÊ®ÆßÄê£¬ÁéÍõ±À£¬×Ó¾°Íõ¹óÁ¢¡£¾°ÍõÊ®°ËÄê£¬ºóÌ«×ÓÊ¥¶øÔé×ä¡£¶þÊ®Äê£¬¾°Íõ°®×Ó³¯£¬ÓûÁ¢Ö®£¬»á±À£¬×ÓØ¤Ö®µ³ÓëÕùÁ¢£¬¹úÈËÁ¢³¤×ÓÃÍÎªÍõ£¬×Ó³¯¹¥É±ÃÍ¡£ÃÍÎªµ¿Íõ¡£½úÈË¹¥×Ó³¯¶øÁ¢Ø¤£¬ÊÇÎª¾´Íõ¡£

¾´ÍõÔªÄê£¬½úÈËÈë¾´Íõ£¬×Ó³¯×ÔÁ¢£¬¾´Íõ²»µÃÈë£¬¾ÓÔó¡£ËÄÄê£¬½úÂÊÖîºîÈë¾´ÍõÓÚÖÜ£¬×Ó³¯Îª³¼£¬Öîºî³ÇÖÜ¡£Ê®ÁùÄê£¬×Ó³¯Ö®Í½¸´×÷ÂÒ£¬¾´Íõ±¼ÓÚ½ú¡£Ê®ÆßÄê£¬½ú¶¨¹«ËìÈë¾´ÍõÓÚÖÜ¡£

ÈýÊ®¾ÅÄê£¬ÆëÌï³£É±Æä¾ý¼ò¹«¡£

ËÄÊ®Ò»Äê£¬³þÃð³Â¡£¿××Ó×ä¡£

ËÄÊ®¶þÄê£¬¾´Íõ±À£¬×ÓÔªÍõÈÊÁ¢¡£ÔªÍõ°ËÄê£¬±À£¬×Ó¶¨Íõ½éÁ¢¡£

¶¨ÍõÊ®ÁùÄê£¬Èý½úÃðÖÇ²®£¬·ÖÓÐÆäµØ¡£

¶þÊ®°ËÄê£¬¶¨Íõ±À£¬³¤×ÓÈ¥¼²Á¢£¬ÊÇÎª°§Íõ¡£°§ÍõÁ¢ÈýÔÂ£¬µÜÊåÏ®É±°§Íõ¶ø×ÔÁ¢£¬ÊÇÎªË¼Íõ¡£Ë¼ÍõÁ¢ÎåÔÂ£¬ÉÙµÜáÍ¹¥É±Ë¼Íõ¶ø×ÔÁ¢£¬ÊÇÎª¿¼Íõ¡£´ËÈýÍõ½Ô¶¨ÍõÖ®×Ó¡£

¿¼ÍõÊ®ÎåÄê£¬±À£¬×ÓÍþÁÒÍõÎçÁ¢¡£

¿¼Íõ·âÆäµÜÓÚºÓÄÏ£¬ÊÇÎª»¸¹«£¬ÒÔÐøÖÜ¹«Ö®¹ÙÖ°¡£»¸¹«×ä£¬×ÓÍþ¹«´úÁ¢¡£Íþ¹«×ä£¬×Ó»Ý¹«´úÁ¢£¬ÄË·âÆäÉÙ×Óì¶¹®ÒÔ·îÍõ£¬ºÅ¶«ÖÜ»Ý¹«¡£

ÍþÁÒÍõ¶þÊ®ÈýÄê£¬¾Å¶¦Õð¡£Ãüº«¡¢Îº¡¢ÕÔÎªÖîºî¡£

¶þÊ®ËÄÄê£¬±À£¬×Ó°²Íõ½¾Á¢¡£ÊÇËêµÁÉ±³þÉùÍõ¡£

°²ÍõÁ¢¶þÊ®ÁùÄê£¬±À£¬×ÓÁÒÍõÏ²Á¢¡£ÁÒÍõ¶þÄê£¬ÖÜÌ«Ê·ÙÙ¼ûÇØÏ×¹«Ô»£º¡°Ê¼ÖÜÓëÇØ¹úºÏ¶ø±ð£¬±ðÎå°ÙÔØ¸´ºÏ£¬ºÏÊ®ÆßËê¶ø°ÔÍõÕß³öÑÉ¡£¡±

Ê®Äê£¬ÁÒÍõ±À£¬µÜ±âÁ¢£¬ÊÇÎªÏÔÍõ¡£ÏÔÍõÎåÄê£¬ºØÇØÏ×¹«£¬Ï×¹«³Æ²®¡£¾ÅÄê£¬ÖÂÎÄÎäëÑì¶ÇØÐ¢¹«¡£¶þÊ®ÎåÄê£¬ÇØ»áÖîºîì¶ÖÜ¡£¶þÊ®ÁùÄê£¬ÖÜÖÂ²®ì¶ÇØÐ¢¹«¡£ÈýÊ®ÈýÄê£¬ºØÇØ»ÝÍõ¡£ÈýÊ®ÎåÄê£¬ÖÂÎÄÎäëÑì¶ÇØ»ÝÍõ¡£ËÄÊ®ËÄÄê£¬ÇØ»ÝÍõ³ÆÍõ¡£ÆäááÖîºî½ÔÎªÍõ¡£

ËÄÊ®°ËÄê£¬ÏÔÍõ±À£¬×ÓÉ÷ö¦Íõ¶¨Á¢¡£É÷ö¦ÍõÁ¢ÁùÄê£¬±À£¬×ÓôöÍõÑÓÁ¢¡£ÍõôöÊ±¶«Î÷ÖÜ·ÖÖÎ¡£Íõôöáã¶¼Î÷ÖÜ¡£

Î÷ÖÜÎä¹«Ö®¹²Ì«×ÓËÀ£¬ÓÐÎåÊü×Ó£¬Îã§ÃÁ¢¡£Ë¾ÂíôåÎ½³þÍõÔ»£º¡°²»ÈçÒÔµØ×Ê¹«×Ó¾Ì£¬ÎªÇëÌ«×Ó¡£¡±×ó³ÉÔ»£º¡°²»¿É¡£ÖÜ²»Ìý£¬ÊÇ¹«Ö®ÖªÀ§¶ø½»Êèì¶ÖÜÒ²¡£²»ÈçÇëÖÜ¾ýÊëÓûÁ¢£¬ÒÔÎ¢¸æôå£¬ôåÇëÁî³þÖ®ÒÔµØ¡£¡±¹ûÁ¢¹«×Ó¾ÌÎªÌ«×Ó¡£

°ËÄê£¬ÇØ¹¥ÒËÑô£¬³þ¾ÈÖ®¡£¶ø³þÒÔÖÜÎªÇØ¹Ê£¬½«·¥Ö®¡£ËÕ´úÎªÖÜËµ³þÍõÔ»£º¡°ºÎÒÔÖÜÎªÇØÖ®»öÒ²£¿ÑÔÖÜÖ®ÎªÇØÉõì¶³þÕß£¬ÓûÁîÖÜÈëÇØÒ²£¬¹ÊÎ½¡®ÖÜÇØ¡¯Ò²¡£ÖÜÖªÆä²»¿É½â£¬±ØÈëì¶ÇØ£¬´ËÎªÇØÈ¡ÖÜÖ®¾«ÕßÒ²¡£ÎªÍõ¼ÆÕß£¬ÖÜì¶ÇØÒòÉÆÖ®£¬²»ì¶ÇØÒàÑÔÉÆÖ®£¬ÒÔÊèÖ®ì¶ÇØ¡£ÖÜ¾øì¶ÇØ£¬±ØÈëì¶Û«ÒÓ¡£¡±

ÇØ½èµÀÁ½ÖÜÖ®¼ä£¬½«ÒÔ·¥º«£¬ÖÜ¿Ö½èÖ®Î·ì¶º«£¬²»½èÎ·ì¶ÇØ¡£Ê·ÑáÎ½ÖÜ¾ýÔ»£º¡°ºÎ²»ÁîÈËÎ½º«¹«ÊåÔ»¡®ÇØÖ®¸Ò¾øÖÜ¶ø·¥º«Õß£¬ÐÅ¶«ÖÜÒ²¡£¹«ºÎ²»ÓëÖÜµØ£¬·¢ÖÊÊ¹Ö®³þ¡¯£¿ÇØ±ØÒÉ³þ²»ÐÅÖÜ£¬ÊÇº«²»·¥Ò²¡£ÓÖÎ½ÇØÔ»¡®º«¦âÓëÖÜµØ£¬½«ÒÔÒÉÖÜì¶ÇØÒ²£¬ÖÜ²»¸Ò²»ÊÜ¡¯¡£ÇØ±ØÎÞ´Ç¶øÁîÖÜ²»ÊÜ£¬ÊÇÊÜµØì¶º«¶øÌýì¶ÇØ¡£¡±

ÇØÕÙÎ÷ÖÜ¾ý£¬Î÷ÖÜ¾ý¶ñÍù£¬¹ÊÁîÈËÎ½º«ÍõÔ»£º¡°ÇØÕÙÎ÷ÖÜ¾ý£¬½«ÒÔÊ¹¹¥ÍõÖ®ÄÏÑôÒ²£¬ÍõºÎ²»³ö±øì¶ÄÏÑô£¿ÖÜ¾ý½«ÒÔÎª´Çì¶ÇØ¡£ÖÜ¾ý²»ÈëÇØ£¬ÇØ±Ø²»¸ÒÓâºÓ¶ø¹¥ÄÏÑôÒÓ¡£¡±

¶«ÖÜÓëÎ÷ÖÜÕ½£¬º«¾ÈÎ÷ÖÜ¡£»òÎª¶«ÖÜËµº«ÍõÔ»£º¡°Î÷ÖÜ¹ÊÌì×ÓÖ®¹ú£¬¶àÃûÆ÷ÖØ±¦¡£Íõ°¸±øÎã³ö£¬¿ÉÒÔµÂ¶«ÖÜ£¬¶øÎ÷ÖÜÖ®±¦±Ø¿ÉÒÔ¾¡ÒÓ¡£¡±

ÍõôöÎ½³É¾ý¡£³þÎ§ÓºÊÏ£¬º«áç¼×ÓëËÚì¶¶«ÖÜ£¬¶«ÖÜ¾ý¿Ö£¬ÕÙËÕ´ú¶ø¸æÖ®¡£´úÔ»£º¡°¾ýºÎ»¼ì¶ÊÇ¡£³¼ÄÜÊ¹º«Îãáç¼×ÓëËÚì¶ÖÜ£¬ÓÖÄÜÎª¾ýµÃ¸ß¶¼¡£¡±ÖÜ¾ýÔ»£º¡°×Ó¹¶ÄÜ£¬ÇëÒÔ¹úÌý×Ó¡£¡±´ú¼ûº«Ïà¹úÔ»£º¡°³þÎ§ÓºÊÏ£¬ÆÚÈýÔÂÒ²£¬½ñÎåÔÂ²»ÄÜ°Î£¬ÊÇ³þ²¡Ò²¡£½ñÏà¹úÄËáç¼×ÓëËÚì¶ÖÜ£¬ÊÇ¸æ³þ²¡Ò²¡£¡±º«Ïà¹úÔ»£º¡°ÉÆ¡£Ê¹ÕßÒÑÐÐÒÓ¡£¡±Îå´úÔ»£º¡°ºÎ²»ÓëÖÜ¸ß¶¼£¿¡±º«Ïà¹ú´óÅ­Ô»£º¡°ÎáÎãáç¼×ÓëËÚì¶ÖÜÒàÒÑ¶àÒÓ£¬ºÎ¹ÊÓëÖÜ¸ß¶¼Ò²£¿¡±´úÔ»£º¡°ÓëÖÜ¸ß¶¼£¬ÊÇÖÜÕÛ¶øÈëì¶º«Ò²£¬ÇØÎÅÖ®±Ø´óÅ­·ÞÖÜ£¬¼´²»Í¨ÖÜÊ¹£¬ÊÇÒÔ±×¸ß¶¼µÃÍêÖÜÒ²¡£êÂÎª²»Óë£¿¡±Ïà¹úÔ»£º¡°ÉÆ¡£¡±¹ûÓëÖÜ¸ß¶¼¡£

ÈýÊ®ËÄÄê£¬ËÕÀ÷Î½ÖÜ¾ýÔ»£º¡°ÇØÆÆº«¡¢Îº£¬ÆËÊ¦Îä£¬±±È¡ÕÔÝþ¡¢ÀëÊ¯Õß£¬½Ô°×ÆðÒ²¡£ÊÇÉÆÓÃ±ø£¬ÓÖÓÐÌìÃü¡£½ñÓÖ½«±ø³öÈû¹¥Áº£¬ÁºÆÆÔòÖÜÎ£ÒÓ¡£¾ýºÎ²»ÁîÈËËµ°×Æðºõ£¿Ô»¡®³þÓÐÑøÓÉ»ùÕß£¬ÉÆÉäÕßÒ²¡£È¥ÁøÒ¶°Ù²½¶øÉäÖ®£¬°Ù·¢¶ø°ÙÖÐÖ®¡£×óÓÒ¹ÛÕßÊýÇ§ÈË£¬½ÔÔ»ÉÆÉä¡£ÓÐÒ»·òÁ¢ÆäÅÔ£¬Ô»¡°ÉÆ£¬¿É½ÌÉäÒÓ¡±¡£ÑøÓÉ»ùÅ­£¬ÊÍ¹­ÞÐÒæ½££¬Ô»¡°¿Í°²ÄÜ½ÌÎÒÉäºõ¡±£¿¿ÍÔ»¡°·ÇÎáÄÜ½Ì×ÓÖ§×óÚ°ÓÒÒ²¡£·òÈ¥ÁøÒ¶°Ù²½¶øÉäÖ®£¬°Ù·¢¶ø°ÙÖÐÖ®£¬²»ÒÔÉÆÏ¢£¬ÉÙÑÉÆøË¥Á¦¾ë£¬¹­²¦Ê¸¹³£¬Ò»·¢²»ÖÐÕß£¬°Ù·¢¾¡Ï¢¡±¡£½ñÆÆº«¡¢Îº£¬ÆËÊ¦Îä£¬±±È¡ÕÔÝþ¡¢ÀëÊ¯Õß£¬¹«Ö®¹¦¶àÒÓ¡£½ñÓÖ½«±ø³öÈû£¬¹ýÁ½ÖÜ£¬±¶º«£¬¹¥Áº£¬Ò»¾Ù²»µÃ£¬Ç°¹¦¾¡Æú¡£¹«²»Èç³Æ²¡¶øÎÞ³ö¡¯¡£¡±

ËÄÊ®¶þÄê£¬ÇØÆÆ»ªÑôÔ¼¡£Âí·¸Î½ÖÜ¾ýÔ»£º¡°ÇëÁîÁº³ÇÖÜ¡£¡±ÄËÎ½ÁºÍõÔ»£º¡°ÖÜÍõ²¡ÈôËÀ£¬Ôò·¸±ØËÀÒÓ¡£·¸ÇëÒÔ¾Å¶¦×ÔÈëì¶Íõ£¬ÍõÊÜ¾Å¶¦¶øÍ¼·¸¡£¡±ÁºÍõÔ»£º¡°ÉÆ¡£¡±ËìÓëÖ®×ä£¬ÑÔÊùÖÜ¡£ÒòÎ½ÇØÍõÔ»£º¡°Áº·ÇÊùÖÜÒ²£¬½«·¥ÖÜÒ²¡£ÍõÊÔ³ö±ø¾³ÒÔ¹ÛÖ®¡£¡±ÇØ¹û³ö±ø¡£ÓÖÎ½ÁºÍõÔ»£º¡°ÖÜÍõ²¡ÉõÒÓ£¬·¸Çëáá¿É¶ø¸´Ö®¡£½ñÍõÊ¹×äÖ®ÖÜ£¬Öîºî½ÔÉúÐÄ£¬áá¾ÙÊÂÇÒ²»ÐÅ¡£²»ÈôÁî×äÎªÖÜ³Ç£¬ÒÔÄäÊÂ¶Ë¡£¡±ÁºÍõÔ»£º¡°ÉÆ¡£¡±ËìÊ¹³ÇÖÜ¡£

ËÄÊ®ÎåÄê£¬ÖÜ¾ýÖ®ÇØ¿ÍÎ½ÖÜÔ»£º¡°¹«²»ÈôÓþÇØÍõÖ®Ð¢£¬ÒòÒÔÓ¦ÎªÌ«ºóÑøµØ£¬ÇØÍõ±ØÏ²£¬ÊÇ¹«ÓÐÇØ½»¡£½»ÉÆ£¬ÖÜ¾ý±ØÒÔÎª¹«¹¦¡£½»¶ñ£¬È°ÖÜ¾ýÈëÇØÕß±ØÓÐ×ïÒÓ¡£¡±ÇØ¹¥ÖÜ£¬¶øÖÜ{Ú¢È¡}Î½ÇØÍõÔ»£º¡°ÎªÍõ¼ÆÕß²»¹¥ÖÜ¡£¹¥ÖÜ£¬Êµ²»×ãÒÔÀû£¬ÉùÎ·ÌìÏÂ¡£ÌìÏÂÒÔÉùÎ·ÇØ£¬±Ø¶«ºÏì¶Æë¡£±ø±×ì¶ÖÜ¡£ºÏÌìÏÂì¶Æë£¬ÔòÇØ²»ÍõÒÓ¡£ÌìÏÂÓû±×ÇØ£¬È°Íõ¹¥ÖÜ¡£ÇØÓëÌìÏÂ±×£¬ÔòÁî²»ÐÐÒÓ¡£¡±

ÎåÊ®°ËÄê£¬Èý½ú¾àÇØ¡£ÖÜÁîÆäÏà¹úÖ®ÇØ£¬ÒÔÇØÖ®ÇáÒ²£¬»¹ÆäÐÐ¡£¿ÍÎ½Ïà¹úÔ»£º¡°ÇØÖ®ÇáÖØÎ´¿ÉÖªÒ²¡£ÇØÓûÖªÈý¹úÖ®Çé¡£¹«²»Èç¼±¼ûÇØÍõÔ»¡®ÇëÎªÍõÌý¶«·½Ö®±ä¡¯£¬ÇØÍõ±ØÖØ¹«¡£ÖØ¹«£¬ÊÇÇØÖØÖÜ£¬ÖÜÒÔÈ¡ÇØÒ²£»ÆëÖØ£¬Ôò¹ÌÓÐÖÜ¾ÛÒÔÊÕÆë£ºÊÇÖÜ³£²»Ê§ÖØ¹úÖ®½»Ò²¡£¡±ÇØÐÅÖÜ£¬·¢±ø¹¥Èý½ú¡£

ÎåÊ®¾ÅÄê£¬ÇØÈ¡º«Ñô³Ç¸ºÊò£¬Î÷ÖÜ¿Ö£¬±¶ÇØ£¬ÓëÖîºîÔ¼´Ó£¬½«ÌìÏÂÈñÊ¦³öÒÁãÚ¹¥ÇØ£¬ÁîÇØÎÞµÃÍ¨Ñô³Ç¡£ÇØÕÑÍõÅ­£¬Ê¹½«¾üÞÐþî¹¥Î÷ÖÜ¡£Î÷ÖÜ¾ý±¼ÇØ£¬¶ÙÊ×ÊÜ×ï£¬¾¡Ï×ÆäÒØÈýÊ®Áù£¬¿ÚÈýÍò¡£ÇØÊÜÆäÏ×£¬¹éÆä¾ýì¶ÖÜ¡£

ÖÜ¾ý¡¢Íõôö×ä£¬ÖÜÃñËì¶«Íö¡£ÇØÈ¡¾Å¶¦±¦Æ÷£¬¶øÇ¨Î÷ÖÜ¹«ì¶{µ¥ÐÄ}ºü¡£ááÆßËê£¬ÇØ×¯ÏåÍõÃð¶«ÖÜ¡£¶«Î÷ÖÜ½ÔÈëÓÚÇØ£¬ÖÜ¼È²»ìë¡£

Ì«Ê·¹«Ô»£ºÑ§Õß½Ô³ÆÖÜ·¥æû£¬¾ÓÂåÒØ£¬×ÛÆäÊµ²»È»¡£ÎäÍõÓªÖ®£¬³ÉÍõÊ¹ÕÙ¹«²·¾Ó£¬¾Ó¾Å¶¦ÑÉ£¬¶øÖÜ¸´¶¼·á¡¢¸ä¡£ÖÁÈ®ÈÖ°ÜÓÄÍõ£¬ÖÜÄË¶«áãÓÚÂåÒØ¡£ËùÎ½¡°ÖÜ¹«Ôá±Ï¡±£¬±ÏÔÚ¸ä¶«ÄÏ¶ÅÖÐ¡£ÇØÃðÖÜ¡£ººÐË¾ÅÊ®ÓÐâÅÔØ£¬Ìì×Ó½«·âÌ©É½£¬¶«Ñ²á÷ÖÁºÓÄÏ£¬ÇóÖÜÃçÒá£¬·âÆäáá¼ÎÈýÊ®ÀïµØ£¬ºÅÔ»ÖÜ×ÓÄÏ¾ý£¬±ÈÁÐºî£¬ÒÔ·îÆäÏÈ¼Àìë¡£

¡ñ¾íÎå¡¤ÇØ±¾¼ÍµÚÎå

ÇØÖ®ÏÈ£¬µÛò§çïÖ®ÃçÒáËïÔ»Å®ø·¡£Å®ø·Ö¯£¬ÐþÄñÔÉÂÑ£¬Å®ø·ÍÌÖ®£¬Éú×Ó´óÒµ¡£´óÒµÈ¡ÉÙµäÖ®×Ó£¬Ô»Å®»ª¡£Å®»ªÉú´ó·Ñ£¬ÓëÓíÆ½Ë®ÍÁ¡£ÒÑ³É£¬µÛÎýÐþ¹ç¡£ÓíÊÜÔ»£º¡°·ÇÓèÄÜ³É£¬Òà´ó·ÑÎª¸¨¡£¡±µÛË´Ô»£º¡°×É¶û·Ñ£¬ÔÞÓí¹¦£¬Æä´Í¶ûÔíÓÎ¡£¶ûááËÃ½«´ó³ö¡£¡±ÄËÆÞÖ®Ò¦ÐÕÖ®ÓñÅ®¡£´ó·Ñ°ÝÊÜ£¬×ôË´µ÷Ñ±ÄñÊÞ£¬ÄñÊÞ¶àÑ±·þ£¬ÊÇÎª°Øôè¡£Ë´´ÍÐÕÙøÊÏ¡£

´ó·ÑÉú×Ó¶þÈË£ºÒ»Ô»´óÁ®£¬ÊµÄñË×ÊÏ£»¶þÔ»ÈôÄ¾£¬Êµ·ÑÊÏ¡£ÆäÐþËïÔ»·Ñ²ý£¬×ÓËï»òÔÚÖÐ¹ú£¬»òÔÚÒÄµÒ¡£·Ñ²ýµ±ÏÄèîÖ®Ê±£¬È¥ÏÄ¹éÉÌ£¬ÎªÌÀÓù£¬ÒÔ°Üèîì¶ÃùÌõ¡£´óÁ®ÐþËïÔ»ÃÏÏ·¡¢ÖÐÑÜ£¬ÄñÉíÈËÑÔ¡£µÛÌ«ÎìÎÅ¶ø²·Ö®Ê¹Óù£¬¼ª£¬ËìÖÂÊ¹Óù¶øÆÞÖ®¡£×ÔÌ«ÎìÒÔÏÂ£¬ÖÐÑÜÖ®áá£¬ËìÊÀÓÐ¹¦£¬ÒÔ×ôÒó¹ú£¬¹ÊÙøÐÕ¶àÏÔ£¬ËìÎªÖîºî¡£

ÆäÐþËïÔ»ÖÐûõ£¬ÔÚÎ÷ÈÖ£¬±£Î÷´¹¡£ÉúòãÁ®¡£òãÁ®Éú¶ñÀ´¡£¶ñÀ´ÓÐÁ¦£¬òãÁ®ÉÆ×ß£¬¸¸×Ó¾ãÒÔ²ÄÁ¦ÊÂÒóæû¡£ÖÜÎäÍõÖ®·¥æû£¬²¢É±¶ñÀ´¡£ÊÇÊ±òãÁ®ÎªæûÊ¯±±·½£¬»¹£¬ÎÞËù±¨£¬ÎªÌ³»ôÌ«É½¶ø±¨£¬µÃÊ¯¹×£¬ÃúÔ»¡°µÛÁî´¦¸¸²»ÓëÒóÂÒ£¬´Í¶ûÊ¯¹×ÒÔ»ªÊÏ¡±¡£ËÀ£¬ËìÔáì¶»ôÌ«É½¡£òãÁ®¸´ÓÐ×ÓÔ»¼¾Ê¤¡£¼¾Ê¤ÉúÃÏÔö¡£ÃÏÔöÐÒì¶ÖÜ³ÉÍõ£¬ÊÇÎªÕ¬¸ÞÀÇ¡£¸ÞÀÇÉúºâ¸¸£¬ºâ¸¸ÉúÔì¸¸¡£Ôì¸¸ÒÔÉÆÓùÐÒì¶ÖÜçÑÍõ£¬µÃæ÷¡¢ÎÂæê¡¢æèæò¡¢ûô¶úÖ®æá£¬Î÷Ñ²á÷£¬ÀÖ¶øÍü¹é¡£ÐìÙÈÍõ×÷ÂÒ£¬Ôì¸¸ÎªçÑÍõÓù£¬³¤Çý¹éÖÜ£¬Ò»ÈÕÇ§ÀïÒÔ¾ÈÂÒ¡£çÑÍõÒÔÕÔ³Ç·âÔì¸¸£¬Ôì¸¸×åÓÉ´ËÎªÕÔÊÏ¡£×ÔòãÁ®Éú¼¾Ê¤ÒÑÏÂÎåÊÀÖÁÔì¸¸£¬±ð¾ÓÕÔ¡£ÕÔË¥ÆäááÒ²¡£¶ñÀ´¸ïÕß£¬òãÁ®×ÓÒ²£¬ÔéËÀ¡£ÓÐ×ÓÔ»Å®·À¡£Å®·ÀÉúÅÔ¸Þ£¬ÅÔ¸ÞÉúÌ«¼¸£¬Ì«¼¸Éú´óÂæ£¬´óÂæÉú·Ç×Ó¡£ÒÔÔì¸¸Ö®³è£¬½ÔÃÉÕÔ³Ç£¬ÐÕÕÔÊÏ¡£

·Ç×Ó¾ÓÈ®Çð£¬ºÃÂí¼°Ðó£¬ÉÆÑøÏ¢Ö®¡£È®ÇðÈËÑÔÖ®ÖÜÐ¢Íõ£¬Ð¢ÍõÕÙÊ¹Ö÷ÂíÓÚø¾Î¼Ö®¼ä£¬Âí´óÞ¬Ï¢¡£Ð¢ÍõÓûÒÔÎª´óÂæ§ÃËÃ¡£ÉêºîÖ®Å®Îª´óÂæÆÞ£¬Éú×Ó³ÉÎª§Ã¡£ÉêºîÄËÑÔÐ¢ÍõÔ»£º¡°ÎôÎÒÏÈÛªÉ½Ö®Å®£¬ÎªÈÖñãÐùÆÞ£¬ÉúÖÐûõ£¬ÒÔÇ×¹Ê¹éÖÜ£¬±£Î÷´¹£¬Î÷´¹ÒÔÆä¹ÊºÍÄÀ¡£½ñÎÒ¸´Óë´óÂæÆÞ£¬Éú§Ã×Ó³É¡£ÉêÂæÖØ»é£¬Î÷ÈÖ½Ô·þ£¬ËùÒÔÎªÍõ¡£ÍõÆäÍ¼Ö®¡£¡±ì¶ÊÇÐ¢ÍõÔ»£º¡°Îô²®ôèÎªË´Ö÷Ðó£¬Ðó¶àÏ¢£¬¹ÊÓÐÍÁ£¬´ÍÐÕÙø¡£½ñÆäááÊÀÒàÎªëÞÏ¢Âí£¬ëÞÆä·ÖÍÁÎª¸½Ó¹¡£¡±ÒØÖ®ÇØ£¬Ê¹¸´ÐøÙøÊÏìë£¬ºÅÔ»ÇØÙø¡£Òà²»·ÏÉêºîÖ®Å®×ÓÎªÂæ§ÃÕß£¬ÒÔºÍÎ÷ÈÖ¡£

ÇØÙøÉúÇØºî¡£ÇØºîÁ¢Ê®Äê£¬×ä¡£Éú¹«²®¡£¹«²®Á¢ÈýÄê£¬×ä¡£ÉúÇØÖÙ¡£

ÇØÖÙÁ¢ÈýÄê£¬ÖÜÀ÷ÍõÎÞµÀ£¬Öîºî»òÅÑÖ®¡£Î÷ÈÖ·´ÍõÊÒ£¬ÃðÈ®Çð´óÂæÖ®×å¡£ÖÜÐûÍõ¼´Î»£¬ÄËÒÔÇØÖÙÎª´ó·ò£¬ÖïÎ÷ÈÖ¡£Î÷ÈÖÉ±ÇØÖÙ¡£ÇØÖÙÁ¢¶þÊ®ÈýÄê£¬ËÀì¶ÈÖ¡£ÓÐ×ÓÎåÈË£¬Æä³¤ÕßÔ»×¯¹«¡£ÖÜÐûÍõÄËÕÙ×¯¹«À¥µÜÎåÈË£¬Óë±øÆßÇ§ÈË£¬Ê¹·¥Î÷ÈÖ£¬ÆÆÖ®¡£ì¶ÊÇ¸´ÓèÇØÖÙáá£¬¼°ÆäÏÈ´óÂæµØÈ®Çð²¢ÓÐÖ®£¬ÎªÎ÷´¹´ó·ò¡£

×¯¹«¾ÓÆä¹ÊÎ÷È®Çð£¬Éú×ÓÈýÈË£¬Æä³¤ÄÐÊÀ¸¸¡£ÊÀ¸¸Ô»£º¡°ÈÖÉ±ÎÒ´ó¸¸ÖÙ£¬ÎÒ·ÇÉ±ÈÖÍõÔò²»¸ÒÈëÒØ¡£¡±Ëì½«»÷ÈÖ£¬ÈÃÆäµÜÏå¹«¡£Ïå¹«ÎªÌ«×Ó¡£×¯¹«Á¢ËÄÊ®ËÄÄê£¬×ä£¬Ì«×ÓÏå¹«´úÁ¢¡£Ïå¹«ÔªÄê£¬ÒÔÅ®µÜçÑÙøÎª·áÍõÆÞ¡£Ïå¹«¶þÄê£¬ÈÖÎ§È®Çð£¬ÊÀ¸¸»÷Ö®£¬ÎªÈÖÈËËùÂ²¡£ËêâÅ£¬¸´¹éÊÀ¸¸¡£ÆßÄê´º£¬ÖÜÓÄÍõÓÃ¯ææ¦·ÏÌ«×Ó£¬Á¢¯ææ¦×ÓÎª§Ã£¬ÊýÆÛÖîºî£¬ÖîºîÅÑÖ®¡£Î÷ÈÖÈ®ÈÖÓëÉêºî·¥ÖÜ£¬É±ÓÄÍõÛªÉ½ÏÂ¡£¶øÇØÏå¹«½«±ø¾ÈÖÜ£¬Õ½ÉõÁ¦£¬ÓÐ¹¦¡£ÖÜ±ÜÈ®ÈÖÄÑ£¬¶«áãöÃÒØ£¬Ïå¹«ÒÔ±øËÍÖÜÆ½Íõ¡£Æ½Íõ·âÏå¹«ÎªÖîºî£¬´ÍÖ®áªÒÔÎ÷Ö®µØ¡£Ô»£º¡°ÈÖÎÞµÀ£¬ÇÖ¶áÎÒáª¡¢·áÖ®µØ£¬ÇØÄÜ¹¥ÖðÈÖ£¬¼´ÓÐÆäµØ¡£¡±ÓëÊÄ£¬·â¾ôÖ®¡£Ïå¹«ì¶ÊÇÊ¼¹ú£¬ÓëÖîºîÍ¨Ê¹Æ¸ÏíÖ®Àñ£¬ÄËÓÃæò¾Ô¡¢»ÆÅ£¡¢ôÆÑò¸÷Èý£¬ìôÉÏµÛÎ÷ú´¡£Ê®¶þÄê£¬·¥ÈÖ¶øÖÁáª£¬×ä¡£ÉúÎÄ¹«¡£

ÎÄ¹«ÔªÄê£¬¾ÓÎ÷´¹¹¬¡£ÈýÄê£¬ÎÄ¹«ÒÔ±øÆß°ÙÈË¶«ÁÔ¡£ËÄÄê£¬ÖÁø¾Î¼Ö®»á¡£Ô»£º¡°ÎôÖÜÒØÎÒÏÈÇØÙøì¶´Ë£¬áá×ä»ñÎªÖîºî¡£¡±ÄË²·¾ÓÖ®£¬Õ¼Ô»¼ª£¬¼´ÓªÒØÖ®¡£Ê®Äê£¬³õÎªø»ú´£¬ÓÃÈýÀÎ¡£Ê®ÈýÄê£¬³õÓÐÊ·ÒÔ¼ÍÊÂ£¬Ãñ¶à»¯Õß¡£Ê®ÁùÄê£¬ÎÄ¹«ÒÔ±ø·¥ÈÖ£¬ÈÖ°Ü×ß¡£ì¶ÊÇÎÄ¹«ËìÊÕÖÜâÅÃñÓÐÖ®£¬µØÖÁáª£¬áªÒÔ¶«Ï×Ö®ÖÜ¡£Ê®¾ÅÄê£¬µÃ³Â±¦¡£¶þÊ®Äê£¬·¨³õÓÐÈý×åÖ®×ï¡£¶þÊ®ÆßÄê£¬·¥ÄÏÉ½´óè÷£¬·á´óÌØ¡£ËÄÊ®°ËÄê£¬ÎÄ¹«Ì«×Ó×ä£¬´ÍÚÖÎª¬Ý¹«¡£¬Ý¹«Ö®³¤×ÓÎªÌ«×Ó£¬ÊÇÎÄ¹«ËïÒ²¡£ÎåÊ®Äê£¬ÎÄ¹«×ä£¬ÔáÎ÷É½¡£¬Ý¹«×ÓÁ¢£¬ÊÇÎªÄþ¹«¡£

Äþ¹«¶þÄê£¬¹«áã¾ÓÆ½Ñô¡£Ç²±ø·¥µ´Éç¡£ÈýÄê£¬ÓëÙñÕ½£¬ÙñÍõ±¼ÈÖ£¬ËìÃðµ´Éç¡£ËÄÄê£¬Â³¹«×Óüîß±Æä¾ýÒþ¹«¡£Ê®¶þÄê£¬·¥µ´ÊÏ£¬È¡Ö®¡£Äþ¹«ÉúÊ®ËêÁ¢£¬Á¢Ê®¶þÄê×ä£¬ÔáÎ÷É½¡£Éú×ÓÈýÈË£¬³¤ÄÐÎä¹«ÎªÌ«×Ó¡£Îä¹«µÜµÂ¹«£¬Í¬Ä¸Â³¼§×Ó¡£Éú³ö×Ó¡£Äþ¹«×ä£¬´óÊü³¤¸¥¼É¡¢ÍþÀÝ¡¢Èý¸¸·ÏÌ«×Ó¶øÁ¢³ö×ÓÎª¾ý¡£³ö×ÓÁùÄê£¬Èý¸¸µÈ¸´¹²ÁîÈËÔôÉ±³ö×Ó¡£³ö×ÓÉúÎåËêÁ¢£¬Á¢ÁùÄê×ä¡£Èý¸¸µÈÄË¸´Á¢¹ÊÌ«×ÓÎä¹«¡£

Îä¹«ÔªÄê£¬·¥ÅíÏ·ÊÏ£¬ÖÁÓÚ»ªÉ½ÏÂ£¬¾ÓÆ½Ñô·â¹¬¡£ÈýÄê£¬ÖïÈý¸¸µÈ¶øÒÄÈý×å£¬ÒÔÆäÉ±³ö×ÓÒ²¡£Ö£¸ßÇþÃÐÉ±Æä¾ýÕÑ¹«¡£Ê®Äê£¬·¥¤ï¡¢¼½ÈÖ£¬³õÏØÖ®¡£Ê®Ò»Äê£¬³õÏØ¶Å¡¢Ö£¡£ÃðÐ¡ë½¡£

Ê®ÈýÄê£¬ÆëÈË¹ÜÖÁ¸¸¡¢Á¬³ÆµÈÉ±Æä¾ýÏå¹«¶øÁ¢¹«ËïÎÞÖª¡£½úÃð»ô¡¢Îº¡¢¹¢¡£ÆëÓºâÞÉ±ÎÞÖª¡¢¹ÜÖÁ¸¸µÈ¶øÁ¢Æë»¸¹«¡£Æë¡¢½úÎª¦â¹ú¡£

Ê®¾ÅÄê£¬½úÇúÎÖÊ¼Îª½úºî¡£Æë»¸¹«²®ì¶Û²¡£

¶þÊ®Äê£¬Îä¹«×ä£¬ÔáÓºÆ½Ñô¡£³õÒÔÈË´ÓËÀ£¬´ÓËÀÕßÁùÊ®ÁùÈË¡£ÓÐ×ÓÒ»ÈË£¬ÃûÔ»°×£¬°×²»Á¢£¬·âÆ½Ñô¡£Á¢ÆäµÜµÂ¹«¡£

µÂ¹«ÔªÄê£¬³õ¾ÓÓº³Ç´óÖ£¹¬¡£ÒÔÎþÈý°ÙÀÎìôø»ú´¡£²·¾ÓÓº¡£áá×ÓËïÒûÂíì¶ºÓ¡£Áº²®¡¢ÜÇ²®À´³¯¡£¶þÄê£¬³õ·ü£¬ÒÔ¹·Óù¹Æ¡£µÂ¹«ÉúÈýÊ®ÈýËê¶øÁ¢£¬Á¢¶þÄê×ä¡£Éú×ÓÈýÈË£º³¤×ÓÐû¹«£¬ÖÐ×Ó³É¹«£¬ÉÙ×ÓÄÂ¹«¡£³¤×ÓÐû¹«Á¢¡£

Ðû¹«ÔªÄê£¬ÎÀ¡¢Ñà·¥ÖÜ£¬³ö»ÝÍõ£¬Á¢Íõ×Ó¯¤¡£ÈýÄê£¬Ö£²®¡¢ë½ÊåÉ±×Ó¯¤¶øÈë»ÝÍõ¡£ËÄÄê£¬×÷ÃÜú´¡£Óë½úÕ½ºÓÑô£¬Ê¤Ö®¡£Ê®¶þÄê£¬Ðû¹«×ä¡£Éú×Ó¾ÅÈË£¬ÄªÁ¢£¬Á¢ÆäµÜ³É¹«¡£

³É¹«ÔªÄê£¬Áº²®¡¢ÜÇ²®À´³¯¡£Æë»¸¹«·¥É½ÈÖ£¬´ÎÓÚ¹ÂÖñ¡£¡£

³É¹«Á¢ËÄÄê×ä¡£×ÓÆßÈË£¬ÄªÁ¢£¬Á¢ÆäµÜçÑ¹«¡£

çÑ¹«ÈÎºÃÔªÄê£¬×Ô½«·¥Ã©½ò£¬Ê¤Ö®¡£ËÄÄê£¬Ó­¸¾ì¶½ú£¬½úÌ«×ÓÉêÉúæ¢Ò²¡£ÆäËê£¬Æë»¸¹«·¥³þ£¬ÖÁÉÛÁê¡£

ÎåÄê£¬½úÏ×¹«ÃðÓÝ¡¢ë½£¬Â²ÓÝ¾ýÓëÆä´ó·ò°ÙÀïøµ£¬ÒÔèµÂíÂ¸ì¶ÓÝ¹ÊÒ²¡£¼ÈÂ²°ÙÀïøµ£¬ÒÔÎªÇØçÑ¹«·òÈËëôì¶ÇØ¡£°ÙÀïøµÍöÇØ×ßÍð£¬³þ±ÉÈËÖ´Ö®¡£çÑ¹«ÎÅ°ÙÀïøµÏÍ£¬ÓûÖØÊêÖ®£¬¿Ö³þÈË²»Óë£¬ÄËÊ¹ÈËÎ½³þÔ»£º¡°Îáëô³¼°ÙÀïøµÔÚÑÉ£¬ÇëÒÔÎåúÙÑòÆ¤ÊêÖ®¡£¡±¡£³þÈËËìÐíÓëÖ®¡£µ±ÊÇÊ±£¬°ÙÀïøµÄêÒÑÆßÊ®âÅ¡£çÑ¹«ÊÍÆäÇô£¬ÓëÓï¹úÊÂ¡£Ð»Ô»£º¡°³¼Íö¹úÖ®³¼£¬ºÎ×ãÎÊ£¡¡±çÑ¹«Ô»£º¡°ÓÝ¾ý²»ÓÃ×Ó£¬¹ÊÍö£¬·Ç×Ó×ïÒ²¡£¡±¹ÌÎÊ£¬ÓïÈýÈÕ£¬çÑ¹«´óËµ£¬ÊÚÖ®¹úÕþ£¬ºÅÔ»ÎåúÙ´ó·ò¡£°ÙÀïøµÈÃÔ»£º¡°³¼²»¼°³¼ÓÑå¿Êå£¬å¿ÊåÏÍ¶øÊÀÄªÖª¡£³¼³£ÓÎÀ§ì¶Æë¶øÆòÊ³â»ÖÁÈË£¬å¿ÊåÊÕ³¼¡£³¼Òò¶øÓûÊÂÆë¾ýÎÞÖª£¬å¿ÊåÖ¹³¼£¬³¼µÃÍÑÆëÄÑ£¬ËìÖ®ÖÜ¡£ÖÜÍõ×Ó¯¤ºÃÅ££¬³¼ÒÔÑøÅ£¸ÉÖ®¡£¼°¯¤ÓûÓÃ³¼£¬å¿ÊåÖ¹³¼£¬³¼È¥£¬µÃ²»Öï¡£ÊÂÓÝ¾ý£¬å¿ÊåÖ¹³¼¡£³¼ÖªÓÝ¾ý²»ÓÃ³¼£¬³¼³ÏË½ÀûÂ»¾ô£¬ÇÒÁô¡£ÔÙÓÃÆäÑÔ£¬µÃÍÑ£¬Ò»²»ÓÃ£¬¼°ÓÝ¾ýÄÑ£ºÊÇÒÔÖªÆäÏÍ¡£¡±ì¶ÊÇçÑ¹«Ê¹ÈËºñ±ÒÓ­å¿Êå£¬ÒÔÎªÉÏ´ó·ò¡£

Çï£¬çÑ¹«×Ô½«·¥½ú£¬Õ½ì¶ºÓÇú¡£½úæê¼§×÷ÂÒ£¬Ì«×ÓÉêÉúËÀÐÂ³Ç£¬ÖØ¶ú¡¢ÒÄÎá³ö±¼¡£

¾ÅÄê£¬Æë»¸¹«»áÖîºîì¶¿ûÇð¡£

½úÏ×¹«×ä¡£Á¢æê¼§×ÓÞÉÆë£¬Æä³¼Àï¿ËÉ±ÞÉÆë¡£Ü÷Ï¢Á¢×¿×Ó£¬¿ËÓÖÉ±×¿×Ó¼°Ü÷Ï¢¡£ÒÄÎáÊ¹ÈËÇëÇØ£¬ÇóÈë½ú¡£ì¶ÊÇçÑ¹«ÐíÖ®£¬Ê¹°ÙÀïøµ½«±øËÍÒÄÎá¡£ÒÄÎáÎ½Ô»£º¡°³ÏµÃÁ¢£¬Çë¸î½úÖ®ºÓÎ÷°Ë³ÇÓëÇØ¡£¡±¼°ÖÁ£¬ÒÑÁ¢£¬¶øÊ¹Ø§Ö£Ð»ÇØ£¬±³Ô¼²»ÓëºÓÎ÷³Ç£¬¶øÉ±Àï¿Ë¡£Ø§Ö£ÎÅÖ®£¬¿Ö£¬ÒòÓëçÑ¹«Ä±Ô»£º¡°½úÈË²»ÓûÒÄÎá£¬ÊµÓûÖØ¶ú¡£½ñ±³ÇØÔ¼¶øÉ±Àï¿Ë£¬½ÔÂÀÉû¡¢ýÝÜÇÖ®¼ÆÒ²¡£Ô¸¾ýÒÔÀû¼±ÕÙÂÀ¡¢ýÝ£¬ÂÀ¡¢ýÝÖÁ£¬Ôò¸üÈëÖØ¶ú±ã¡£¡±çÑ¹«ÐíÖ®£¬Ê¹ÈËÓëØ§Ö£¹é£¬ÕÙÂÀ¡¢ýÝ¡£ÂÀ¡¢ýÝµÈÒÉØ§Ö£ÓÐ¼ä£¬ÄËÑÔÒÄÎáÉ±Ø§Ö£¡£Ø§Ö£×ÓØ§±ª±¼ÇØ£¬ËµçÑ¹«Ô»£º¡°½ú¾ýÎÞµÀ£¬°ÙÐÕ²»Ç×£¬¿É·¥Ò²¡£¡±çÑ¹«Ô»£º¡°°ÙÐÕ¹¶²»±ã£¬ºÎ¹ÊÄÜÖïÆä´ó³¼£¿ÄÜÖïÆä´ó³¼£¬´ËÆäµ÷Ò²¡£¡±²»Ìý£¬¶øÒõÓÃ±ª¡£

Ê®¶þÄê£¬Æë¹ÜÖÙ¡¢ÚôÅóËÀ¡£

½úºµ£¬À´ÇëËÚ¡£Ø§±ªËµçÑ¹«ÎðÓë£¬ÒòÆä¼¢¶ø·¥Ö®¡£çÑ¹«ÎÊ¹«ËïÖ§£¬Ö§Ô»£º¡°¼¢ð¦¸üÊÂ¶ú£¬²»¿É²»Óë¡£¡±ÎÊ°ÙÀïøµ£¬øµÔ»£º¡°ÒÄÎáµÃ×ïì¶¾ý£¬Æä°ÙÐÕºÎ×ï£¿¡±ì¶ÊÇÓÃ°ÙÀïøµ¡¢¹«ËïÖ§ÑÔ£¬×äÓëÖ®ËÚ¡£ÒÔ´¬äî³µ×ª£¬×ÔÓºÏàÍûÖÁç­¡£

Ê®ËÄÄê£¬ÇØ¼¢£¬ÇëËÚì¶½ú¡£½ú¾ýÄ±Ö®Èº³¼¡£ë½ÉäÔ»£º¡°ÒòÆä¼¢·¥Ö®£¬¿ÉÓÐ´ó¹¦¡£¡±½ú¾ý´ÓÖ®¡£Ê®ÎåÄê£¬ÐË±ø½«¹¥ÇØ¡£çÑ¹«·¢±ø£¬Ê¹Ø§±ª½«£¬×ÔÍù»÷Ö®¡£¾ÅÔÂÈÉÐç£¬Óë½ú»Ý¹«ÒÄÎáºÏÕ½ì¶º«µØ¡£½ú¾ýÆúÆä¾ü£¬ÓëÇØÕùÀû£¬»¹¶øÂí{Ö´Âí}¡£çÑ¹«Óë÷âÏÂ³Û×·Ö®£¬²»ÄÜµÃ½ú¾ý£¬·´Îª½ú¾üËùÎ§¡£½ú»÷çÑ¹«£¬çÑ¹«ÉË¡£ì¶ÊÇáªÏÂÊ³ÉÆÂíÕßÈý°ÙÈË³ÛÃ°½ú¾ü£¬½ú¾ü½âÎ§£¬ËìÍÑçÑ¹«¶ø·´ÉúµÃ½ú¾ý¡£³õ£¬çÑ¹«ÍöÉÆÂí£¬áªÏÂÒ°ÈË¹²µÃ¶øÊ³Ö®ÕßÈý°ÙâÅÈË£¬ÀôÖðµÃ£¬Óû·¨Ö®¡£çÑ¹«Ô»£º¡°¾ý×Ó²»ÒÔÐó²úº¦ÈË¡£ÎáÎÅÊ³ÉÆÂíÈâ²»Òû¾Æ£¬ÉËÈË¡£¡±ÄË½Ô´Í¾Æ¶øÉâÖ®¡£Èý°ÙÈËÕßÎÅÇØ»÷½ú£¬½ÔÇó´Ó£¬´Ó¶ø¼ûçÑ¹«¾½£¬Òà½ÔÍÆ·æÕùËÀ£¬ÒÔ±¨Ê³ÂíÖ®µÂ¡£ì¶ÊÇçÑ¹«Â²½ú¾ýÒÔ¹é£¬Áîì¶¹ú£¬ÆëËÞ£¬Îá½«ÒÔ½ú¾ýìôÉÏµÛ¡£ÖÜÌì×ÓÎÅÖ®£¬Ô»¡°½úÎÒÍ¬ÐÕ¡±£¬ÎªÇë½ú¾ý¡£ÒÄÎáæ¢ÒàÎªçÑ¹«·òÈË£¬·òÈËÎÅÖ®£¬ÄËË¥ù¾õÐ£¬Ô»£º¡°æªÐÖµÜ²»ÄÜÏà¾È£¬ÒÔÈè¾ýÃü¡£¡±çÑ¹«Ô»£º¡°ÎÒµÃ½ú¾ýÒÔÎª¹¦£¬½ñÌì×ÓÎªÇë£¬·òÈËÊÇÓÇ¡£¡±ÄËÓë½ú¾ýÃË£¬Ðí¹éÖ®£¬¸üÉáÉÏÉá£¬¶øÀ¡Ö®ÆßÀÎ¡£Ê®Ò»ÔÂ£¬¹é½ú¾ýÒÄÎá£¬ÒÄÎáÏ×ÆäºÓÎ÷µØ£¬Ê¹Ì«×ÓàöÎªÖÊì¶ÇØ¡£ÇØÆÞ×ÓàöÒÔ×ÚÅ®¡£ÊÇÊ±ÇØµØ¶«ÖÁºÓ¡£

Ê®°ËÄê£¬Æë»¸¹«×ä¡£¶þÊ®Äê£¬ÇØÃðÁº¡¢ÜÇ¡£

¶þÊ®¶þÄê£¬½ú¹«×ÓàöÎÅ½ú¾ý²¡£¬Ô»£º¡°Áº£¬ÎÒÄ¸¼ÒÒ²£¬¶øÇØÃðÖ®¡£ÎÒÐÖµÜ¶à£¬¼´¾ý°ÙËêáá£¬ÇØ±ØÁôÎÒ£¬¶ø½úÇá£¬Òà¸üÁ¢Ëû×Ó¡£¡±×ÓàöÄËÍö¹é½ú¡£¶þÊ®ÈýÄê£¬½ú»Ý¹«×ä£¬×ÓàöÁ¢Îª¾ý¡£ÇØÔ¹àöÍöÈ¥£¬ÄËÓ­½ú¹«×ÓÖØ¶úì¶³þ£¬¶øÆÞÒÔ¹Ê×ÓàöÆÞ¡£ÖØ¶ú³õÐ»£¬ááÄËÊÜ¡£çÑ¹«ÒæÀñºñÓöÖ®¡£¶þÊ®ËÄÄê´º£¬ÇØÊ¹ÈË¸æ½ú´ó³¼£¬ÓûÈëÖØ¶ú¡£½úÐíÖ®£¬ì¶ÊÇÊ¹ÈËËÍÖØ¶ú¡£¶þÔÂ£¬ÖØ¶úÁ¢Îª½ú¾ý£¬ÊÇÎªÎÄ¹«¡£ÎÄ¹«Ê¹ÈËÉ±×Óàö¡£×ÓàöÊÇÎª»³¹«¡£

ÆäÇï£¬ÖÜÏåÍõµÜ´øÒÔµÔ·¥Íõ£¬Íõ³ö¾ÓÖ£¡£¶þÊ®ÎåÄê£¬ÖÜÍõÊ¹ÈË¸æÄÑì¶½ú¡¢ÇØ¡£ÇØçÑ¹«½«±øÖú½úÎÄ¹«ÈëÏåÍõ£¬É±ÍõµÜ´ø¡£¶þÊ®°ËÄê£¬½úÎÄ¹«°Ü³þì¶³Çå§¡£ÈýÊ®Äê£¬çÑ¹«Öú½úÎÄ¹«Î§Ö£¡£Ö£Ê¹ÈËÑÔçÑ¹«Ô»£º¡°ÍöÖ£ºñ½ú£¬ì¶½ú¶øµÃÒÓ£¬¶øÇØÎ´ÓÐÀû¡£½úÖ®¦â£¬ÇØÖ®ÓÇÒ²¡£¡±çÑ¹«ÄË°Õ±ø¹é¡£½úÒà°Õ¡£ÈýÊ®¶þÄê¶¬£¬½úÎÄ¹«×ä¡£

Ö£ÈËÓÐÂôÖ£ì¶ÇØÔ»£º¡°ÎÒÖ÷Æä³ÇÃÅ£¬Ö£¿ÉÏ®Ò²¡£¡±çÑ¹«ÎÊå¿Êå¡¢°ÙÀïøµ£¬¶ÔÔ»£º¡°¾¶Êý¹úÇ§Àï¶øÏ®ÈË£¬Ï£ÓÐµÃÀûÕß¡£ÇÒÈËÂôÖ££¬Ó¹ÖªÎÒ¹úÈË²»ÓÐÒÔÎÒÇé¸æÖ£Õßºõ£¿²»¿É¡£¡±çÑ¹«Ô»£º¡°×Ó²»ÖªÒ²£¬ÎáÒÑ¾öÒÓ¡£¡±Ëì·¢±ø£¬Ê¹°ÙÀïøµ×ÓÃÏÃ÷ÊÓ£¬å¿Êå×ÓÎ÷ÆòÊõ¼°°×ÒÒ±û½«±ø¡£ÐÐÈÕ£¬°ÙÀïøµ¡¢å¿Êå¶þÈË¿ÞÖ®¡£çÑ¹«ÎÅ£¬Å­Ô»£º¡°¹Â·¢±ø¶ø×Ó¾Ú¿ÞÎá¾ü£¬ºÎÒ²£¿¡±¶þÀÏÔ»£º¡°³¼·Ç¸Ò¾Ú¾ý¾ü¡£¾üÐÐ£¬³¼×ÓÓëÍù£»³¼ÀÏ£¬³Ù»¹¿Ö²»Ïà¼û£¬¹Ê¿Þ¶ú¡£¡±¶þÀÏÍË£¬Î½Æä×ÓÔ»£º¡°Èê¾ü¼´°Ü£¬±Øì¶¥¾ýþ¶òÒÓ¡£¡±ÈýÊ®ÈýÄê´º£¬ÇØ±øËì¶«£¬¸ü½úµØ£¬¹ýÖÜ±±ÃÅ¡£ÖÜÍõËïÂúÔ»£º¡°ÇØÊ¦ÎÞÀñ£¬²»°ÜºÎ´ý£¡¡±±øÖÁ»¬£¬Ö£··Âô¼ÖÈËÏÒ¸ß£¬³ÖÊ®¶þÅ£½«ÂôÖ®ÖÜ£¬¼ûÇØ±ø£¬¿ÖËÀÂ²£¬ÒòÏ×ÆäÅ££¬Ô»£º¡°ÎÅ´ó¹ú½«ÖïÖ££¬Ö£¾ý½÷ÐÞÊØÓù±¸£¬Ê¹³¼ÒÔÅ£Ê®¶þÀÍ¾üÊ¿¡£¡±ÇØÈý½«¾üÏàÎ½Ô»£º¡°½«Ï®Ö££¬Ö£½ñÒÑ¾õÖ®£¬ÍùÎÞ¼°ÒÑ¡£¡±Ãð»¬¡£»¬£¬½úÖ®±ßÒØÒ²¡£

µ±ÊÇÊ±£¬½úÎÄ¹«É¥ÉÐÎ´Ôá¡£Ì«×ÓÏå¹«Å­Ô»£º¡°ÇØÎêÎÒ¹Â£¬ÒòÉ¥ÆÆÎÒ»¬¡£¡±ËìÄ«Ë¥ù¾£¬·¢±øÕÚÇØ±øì¶¥¾£¬»÷Ö®£¬´óÆÆÇØ¾ü£¬ÎÞÒ»ÈËµÃÍÑÕß¡£Â²ÇØÈý½«ÒÔ¹é¡£ÎÄ¹«·òÈË£¬ÇØÅ®Ò²£¬ÎªÇØÈýÇô½«ÇëÔ»£º¡°çÑ¹«Ö®Ô¹´ËÈýÈËÈëì¶¹ÇËè£¬Ô¸Áî´ËÈýÈË¹é£¬ÁîÎÒ¾ýµÃ×Ô¿ìÅëÖ®¡£¡±½ú¾ýÐíÖ®£¬¹éÇØÈý½«¡£Èý½«ÖÁ£¬çÑ¹«ËØ·þ½¼Ó­£¬ÏòÈýÈË¿ÞÔ»£º¡°¹ÂÒÔ²»ÓÃ°ÙÀïøµ¡¢å¿ÊåÑÔÒÔÈèÈý×Ó£¬Èý×ÓºÎ×ïºõ£¿×ÓÆäÏ¤ÐÄÑ©³Ü£¬Îãµ¡¡£¡±Ëì¸´ÈýÈË¹ÙÖÈÈç¹Ê£¬ÓúÒæºñÖ®¡£

ÈýÊ®ËÄÄê£¬³þÌ«×ÓÉÌ³¼ß±Æä¸¸³ÉÍõ´úÁ¢¡£

çÑ¹«ì¶ÊÇ¸´Ê¹ÃÏÃ÷ÊÓµÈ½«±ø·¥½ú£¬Õ½ÓÚÅíÑÃ¡£ÇØ²»Àû£¬Òý±ø¹é¡£

ÈÖÍõÊ¹ÓÉÓàì¶ÇØ¡£ÓÉÓà£¬ÆäÏÈ½úÈËÒ²£¬ÍöÈëÈÖ£¬ÄÜ½úÑÔ¡£ÎÅçÑ¹«ÏÍ£¬¹ÊÊ¹ÓÉÓà¹ÛÇØ¡£ÇØçÑ¹«Ê¾ÒÔ¹¬ÊÒ¡¢»ý¾Û¡£ÓÉÓàÔ»£º¡°Ê¹¹íÎªÖ®£¬ÔòÀÍÉñÒÓ¡£Ê¹ÈËÎªÖ®£¬Òà¿àÃñÒÓ¡£¡±çÑ¹«¹ÖÖ®£¬ÎÊÔ»£º¡°ÖÐ¹úÒÔÊ«ÊéÀñÀÖ·¨¶ÈÎªÕþ£¬È»ÉÐÊ±ÂÒ£¬½ñÈÖÒÄÎÞ´Ë£¬ºÎÒÔÎªÖÎ£¬²»ÒàÄÑºõ£¿¡±ÓÉÓàÐ¦Ô»£º¡°´ËÄËÖÐ¹úËùÒÔÂÒÒ²¡£·ò×ÔÉÏÊ¥»ÆµÛ×÷ÎªÀñÀÖ·¨¶È£¬ÉíÒÔÏÈÖ®£¬½öÒÔÐ¡ÖÎ¡£¼°ÆäááÊÀ£¬ÈÕÒÔ½¾Òù¡£×è·¨¶ÈÖ®Íþ£¬ÒÔÔð¶½ì¶ÏÂ£¬ÏÂ°Õ¼«ÔòÒÔÈÊÒåÔ¹Íûì¶ÉÏ£¬ÉÏÏÂ½»ÕùÔ¹¶øÏà´Ûß±£¬ÖÁì¶Ãð×Ú£¬½ÔÒÔ´ËÀàÒ²¡£·òÈÖÒÄ²»È»¡£ÉÏº¬´¾µÂÒÔÓöÆäÏÂ£¬ÏÂ»³ÖÒÐÅÒÔÊÂÆäÉÏ£¬Ò»¹úÖ®ÕþÓÌÒ»ÉíÖ®ÖÎ£¬²»ÖªËùÒÔÖÎ£¬´ËÕæÊ¥ÈËÖ®ÖÎÒ²¡£¡±ì¶ÊÇçÑ¹«ÍË¶øÎÊÄÚÊ·ÁÎÔ»£º¡°¹ÂÎÅÁÚ¹úÓÐÊ¥ÈË£¬µÐ¹úÖ®ÓÇÒ²¡£½ñÓÉÓàÏÍ£¬¹ÑÈËÖ®º¦£¬½«ÄÎÖ®ºÎ£¿¡±ÄÚÊ·ÁÎÔ»£º¡°ÈÖÍõ´¦±ÙÄä£¬Î´ÎÅÖÐ¹úÖ®Éù¡£¾ýÊÔÒÅÆäÅ®ÀÖ£¬ÒÔ¶áÆäÖ¾£»ÎªÓÉÓàÇë£¬ÒÔÊèÆä¼ä£»Áô¶øÄªÇ²£¬ÒÔÊ§ÆäÆÚ¡£ÈÖÍõ¹ÖÖ®£¬±ØÒÉÓÉÓà¡£¾ý³¼ÓÐ¼ä£¬ÄË¿ÉÂ²Ò²¡£ÇÒÈÖÍõºÃÀÖ£¬±Øµ¡ì¶Õþ¡£¡±çÑ¹«Ô»£º¡°ÉÆ¡£¡±ÒòÓëÓÉÓàÇúÏ¯¶ø×ø£¬´«Æ÷¶øÊ³£¬ÎÊÆäµØÐÎÓëÆä±øÊÆ¾¡²ì£¬¶øááÁîÄÚÊ·ÁÎÒÔÅ®ÀÖ¶þ°ËÒÅÈÖÍõ¡£ÈÖÍõÊÜ¶øËµÖ®£¬ÖÕÄê²»»¹¡£ì¶ÊÇÇØÄË¹éÓÉÓà¡£ÓÉÓàÊýÚÉ²»Ìý£¬çÑ¹«ÓÖÊýÊ¹ÈË¼äÒªÓÉÓà£¬ÓÉÓàËìÈ¥½µÇØ¡£çÑ¹«ÒÔ¿ÍÀñÀñÖ®£¬ÎÊ·¥ÈÖÖ®ÐÎ¡£

ÈýÊ®ÁùÄê£¬çÑ¹«¸´ÒæºñÃÏÃ÷µÈ£¬Ê¹½«±ø·¥½ú£¬¶ÉºÓ·Ù´¬£¬´ó°Ü½úÈË£¬È¡Íõ¹Ù¼°¸ßÚâ£¬ÒÔ±¨¥¾Ö®ÒÛ¡£½úÈË½Ô³ÇÊØ²»¸Ò³ö¡£ì¶ÊÇçÑ¹«ÄË×ÔÃ©½ò¶ÉºÓ£¬·â¥¾ÖÐÊ¬£¬Îª·¢É¥£¬¿ÞÖ®ÈýÈÕ¡£ÄËÊÄì¶¾üÔ»£º¡°àµÊ¿×ä£¡ÌýÎÞÚ¥»ª£¬ÓàÊÄ¸æÈê¡£¹ÅÖ®ÈËÄ±»Æ·¢·¬·¬£¬ÔòÎÞËù¹ý¡£¡±ÒÔÉêË¼²»ÓÃå¿Êå¡¢°ÙÀïøµÖ®Ä±£¬¹Ê×÷´ËÊÄ£¬ÁîááÊÀÒÔ¼ÇÓà¹ý¡£¾ý×ÓÎÅÖ®£¬½ÔÎª´¹Ìé£¬Ô»£º¡°àµºõ£¡ÇØçÑ¹«Ö®ÓëÈËÖÜÒ²£¬×äµÃÃÏÃ÷Ö®Çì¡£¡±

ÈýÊ®ÆßÄê£¬ÇØÓÃÓÉÓàÄ±·¥ÈÖÍõ£¬Òæ¹úÊ®¶þ£¬¿ªµØÇ§Àï£¬Ëì°ÔÎ÷ÈÖ¡£Ìì×ÓÊ¹ÕÙ¹«¹ýºØçÑ¹«ÒÔ½ð¹Ä¡£ÈýÊ®¾ÅÄê£¬çÑ¹«×ä£¬ÔáÓº¡£´ÓËÀÕß°ÙÆßÊ®ÆßÈË£¬ÇØÖ®Á¼³¼×ÓÓßÊÏÈýÈËÃûÔ»ÑÙÏ¢¡¢ÖÙÐÐ¡¢Õë»¢£¬ÒàÔÚ´ÓËÀÖ®ÖÐ¡£ÇØÈË°§Ö®£¬Îª×÷¸è»ÆÄñÖ®Ê«¡£¾ý×ÓÔ»£º¡°ÇØçÑ¹«¹ãµØÒæ¹ú£¬¶«·þ¦â½ú£¬Î÷°ÔÈÖÒÄ£¬È»²»ÎªÖîºîÃËÖ÷£¬ÒàÒËÔÕ¡£ËÀ¶øÆúÃñ£¬ÊÕÆäÁ¼³¼¶ø´ÓËÀ¡£ÇÒÏÈÍõ±À£¬ÉÐÓÌÒÅµÂ´¹·¨£¬¿ö¶áÖ®ÉÆÈËÁ¼³¼°ÙÐÕËù°§Õßºõ£¿ÊÇÒÔÖªÇØ²»ÄÜ¸´¶«Õ÷Ò²¡£¡±çÑ¹«×ÓËÄÊ®ÈË£¬ÆäÌ«×Ó®Æ´úÁ¢£¬ÊÇÎª¿µ¹«¡£

¿µ¹«ÔªÄê¡£ÍùËêçÑ¹«Ö®×ä£¬½úÏå¹«Òà×ä£»Ïå¹«Ö®µÜÃûÓº£¬ÇØ³öÒ²£¬ÔÚÇØ¡£½úÕÔ¶ÜÓûÁ¢Ö®£¬Ê¹Ëæ»áÀ´Ó­Óº£¬ÇØÒÔ±øËÍÖÁÁîºü¡£½úÁ¢Ïå¹«×Ó¶ø·´»÷ÇØÊ¦£¬ÇØÊ¦°Ü£¬Ëæ»áÀ´±¼¡£¶þÄê£¬ÇØ·¥½ú£¬È¡Îä³Ç£¬±¨ÁîºüÖ®ÒÛ¡£ËÄÄê£¬½ú·¥ÇØ£¬È¡ÉÙÁº¡£ÁùÄê£¬ÇØ·¥½ú£¬È¡î¿Âí¡£Õ½ì¶ºÓÇú£¬´ó°Ü½ú¾ü¡£½úÈË»¼Ëæ»áÔÚÇØÎªÂÒ£¬ÄËÊ¹ÎºöÅâÅÏê·´£¬ºÏÄ±»á£¬Õ©¶øµÃ»á£¬»áËì¹é½ú¡£¿µ¹«Á¢Ê®¶þÄê×ä£¬×Ó¹²¹«Á¢¡£

¹²¹«¶þÄê£¬½úÕÔ´©ß±Æä¾ýÁé¹«¡£ÈýÄê£¬³þ×¯Íõ¦â£¬±±±øÖÁöÃ£¬ÎÊÖÜ¶¦¡£¹²¹«Á¢ÎåÄê×ä£¬×Ó»¸¹«Á¢¡£

»¸¹«ÈýÄê£¬½ú°ÜÎÒÒ»½«¡£Ê®Äê£¬³þ×¯Íõ·þÖ££¬±±°Ü½ú±øì¶ºÓÉÏ¡£µ±ÊÇÖ®Ê±£¬³þ°Ô£¬Îª»áÃËºÏÖîºî¡£¶þÊ®ËÄÄê£¬½úÀ÷¹«³õÁ¢£¬ÓëÇØ»¸¹«¼ÐºÓ¶øÃË¡£¹é¶øÇØ±¶ÃË£¬ÓëµÔºÏÄ±»÷½ú¡£¶þÊ®ÁùÄê£¬½úÂÊÖîºî·¥ÇØ£¬ÇØ¾ü°Ü×ß£¬×·ÖÁãþ¶ø»¹¡£»¸¹«Á¢¶þÊ®ÆßÄê×ä£¬×Ó¾°¹«Á¢¡£

¾°¹«ËÄÄê£¬½úèïÊéß±Æä¾ýÀ÷¹«¡£Ê®ÎåÄê£¬¾ÈÖ££¬°Ü½ú±øì¶èÝ¡£ÊÇÊ±½úµ¿¹«ÎªÃËÖ÷¡£Ê®°ËÄê£¬½úµ¿¹«¦â£¬Êý»áÖîºî£¬ÂÊÒÔ·¥ÇØ£¬°ÜÇØ¾ü¡£ÇØ¾ü×ß£¬½ú±ø×·Ö®£¬Ëì¶Éãþ£¬ÖÁûþ»òÁÖ¶ø»¹¡£¶þÊ®ÆßÄê£¬¾°¹«Èç½ú£¬ÓëÆ½¹«ÃË£¬ÒÑ¶ø±³Ö®¡£ÈýÊ®ÁùÄê£¬³þ¹«×ÓÎ§ß±Æä¾ý¶ø×ÔÁ¢£¬ÊÇÎªÁéÍõ¡£¾°¹«Ä¸µÜºó×ÓÕëÓÐ³è£¬¾°¹«Ä¸µÜ¸»£¬»òÚÚÖ®£¬¿ÖÖï£¬ÄË±¼½ú£¬³µÖØÇ§³Ë¡£½úÆ½¹«Ô»£º¡°ºó×Ó¸»Èç´Ë£¬ºÎÒÔ×ÔÍö£¿¡±¶ÔÔ»£º¡°ÇØ¹«ÎÞµÀ£¬Î·Öï£¬Óû´ýÆäááÊÀÄË¹é¡£¡±ÈýÊ®¾ÅÄê£¬³þÁéÍõ¦â£¬»áÖîºîì¶Éê£¬ÎªÃËÖ÷£¬É±ÆëÇì·â¡£¾°¹«Á¢ËÄÊ®Äê×ä£¬×Ó°§¹«Á¢¡£ºó×Ó¸´À´¹éÇØ¡£

°§¹«°ËÄê£¬³þ¹«×ÓÆú¼²ß±ÁéÍõ¶ø×ÔÁ¢£¬ÊÇÎªÆ½Íõ¡£Ê®Ò»Äê£¬³þÆ½ÍõÀ´ÇóÇØÅ®ÎªÌ«×Ó½¨ÆÞ¡£ÖÁ¹ú£¬Å®ºÃ¶ø×ÔÈ¢Ö®¡£Ê®ÎåÄê£¬³þÆ½ÍõÓûÖï½¨£¬½¨Íö£»Îé×Óñã±¼Îâ¡£½ú¹«ÊÒ±°¶øÁùÇä¦â£¬ÓûÄÚÏà¹¥£¬ÊÇÒÔ¾ÃÇØ½ú²»Ïà¹¥¡£ÈýÊ®Ò»Äê£¬ÎâÍõãØãÌÓëÎé×Óñã·¥³þ£¬³þÍõÍö±¼Ëæ£¬ÎâËìÈëÛ«¡£³þ´ó·òÉê°üñãÀ´¸æ¼±£¬ÆßÈÕ²»Ê³£¬ÈÕÒ¹¿ÞÆü¡£ì¶ÊÇÇØÄË·¢Îå°Ù³Ë¾È³þ£¬°ÜÎâÊ¦¡£ÎâÊ¦¹é£¬³þÕÑÍõÄËµÃ¸´ÈëÛ«¡£°§¹«Á¢ÈýÊ®ÁùÄê×ä¡£Ì«×ÓÒÄ¹«£¬ÒÄ¹«ÔéËÀ£¬²»µÃÁ¢£¬Á¢ÒÄ¹«×Ó£¬ÊÇÎª»Ý¹«¡£

»Ý¹«ÔªÄê£¬¿××ÓÐÐÂ³ÏàÊÂ¡£ÎåÄê£¬½úÇäÖÐÐÐ¡¢·¶ÊÏ·´½ú£¬½úÊ¹ÖÇÊÏ¡¢ÕÔ¼ò×Ó¹¥Ö®£¬·¶¡¢ÖÐÐÐÊÏÍö±¼Æë¡£»Ý¹«Á¢Ê®Äê×ä£¬×Óµ¿¹«Á¢¡£

µ¿¹«¶þÄê£¬Æë³¼ÌïÆòß±Æä¾ýÈæ×Ó£¬Á¢ÆäÐÖÑôÉú£¬ÊÇÎªµ¿¹«¡£ÁùÄê£¬Îâ°ÜÆëÊ¦¡£ÆëÈËß±µ¿¹«£¬Á¢Æä×Ó¼ò¹«¡£¾ÅÄê£¬½ú¶¨¹«ÓëÎâÍõ·ò²îÃË£¬Õù³¤ì¶»Æ³Ø£¬×äÏÈÎâ¡£Îâ¦â£¬ÁêÖÐ¹ú¡£Ê®¶þÄê£¬ÆëÌï³£ß±¼ò¹«£¬Á¢ÆäµÜÆ½¹«£¬³£ÏàÖ®¡£Ê®ÈýÄê£¬³þÃð³Â¡£ÇØµ¿¹«Á¢Ê®ËÄÄê×ä£¬×ÓÀ÷¹²¹«Á¢¡£¿××ÓÒÔµ¿¹«Ê®¶þÄê×ä¡£

À÷¹²¹«¶þÄê£¬ÊñÈËÀ´Â¸¡£Ê®ÁùÄê£¬ÇµºÓÅÔ¡£ÒÔ±ø¶þÍò·¥´óÀó£¬È¡ÆäÍõ³Ç¡£¶þÊ®Ò»Äê£¬³õÏØÆµÑô¡£½úÈ¡Îä³É¡£¶þÊ®ËÄÄê£¬½úÂÒ£¬É±ÖÇ²®£¬·ÖÆä¹úÓëÕÔ¡¢º«¡¢Îº¡£¶þÊ®ÎåÄê£¬ÖÇ¿ªÓëÒØÈËÀ´±¼¡£ÈýÊ®ÈýÄê£¬·¥ÒåÇþ£¬Â²ÆäÍõ¡£ÈýÊ®ËÄÄê£¬ÈÕÊ³¡£À÷¹²¹«×ä£¬×ÓÔê¹«Á¢¡£Ôê¹«¶þÄê£¬ÄÏÖ£·´¡£Ê®ÈýÄê£¬ÒåÇþÀ´·¥£¬ÖÁÎ¼ÄÏ¡£Ê®ËÄÄê£¬Ôê¹«×ä£¬Á¢ÆäµÜ»³¹«¡£

»³¹«ËÄÄê£¬Êü³¤êËÓë´ó³¼Î§»³¹«£¬»³¹«×ÔÉ±¡£»³¹«Ì«×ÓÔ»ÕÑ×Ó£¬ÔéËÀ£¬´ó³¼ÄËÁ¢Ì«×ÓÕÑ×ÓÖ®×Ó£¬ÊÇÎªÁé¹«¡£Áé¹«£¬»³¹«ËïÒ²¡£

Áé¹«ÁùÄê£¬½ú³ÇÉÙÁº£¬ÇØ»÷Ö®¡£Ê®ÈýÄê£¬³Ç¼®¹Ã¡£Áé¹«×ä£¬×ÓÏ×¹«²»µÃÁ¢£¬Á¢Áé¹«¼¾¸¸µ¿×Ó£¬ÊÇÎª¼ò¹«¡£¼ò¹«£¬ÕÑ×ÓÖ®µÜ¶ø»³¹«×ÓÒ²¡£

¼ò¹«ÁùÄê£¬ÁîÀô³õ´ø½£¡£ÇµÂå¡£³ÇÖØÈª¡£Ê®ÁùÄê×ä£¬×Ó»Ý¹«Á¢¡£

»Ý¹«Ê®¶þÄê£¬×Ó³ö×ÓÉú¡£Ê®ÈýÄê£¬·¥Êñ£¬È¡ÄÏÖ£¡£»Ý¹«×ä£¬³ö×ÓÁ¢¡£

³ö×Ó¶þÄê£¬Êü³¤¸ÄÓ­Áé¹«Ö®×ÓÏ×¹«ÓÚºÓÎ÷¶øÁ¢Ö®¡£É±³ö×Ó¼°ÆäÄ¸£¬ÉòÖ®Ô¨ÅÔ¡£ÇØÒÔÍùÕßÊýÒ×¾ý£¬¾ý³¼¹ÔÂÒ£¬¹Ê½ú¸´¦â£¬¶áÇØºÓÎ÷µØ¡£

Ï×¹«ÔªÄê£¬Ö¹´ÓËÀ¡£¶þÄê£¬³ÇèÝÑô¡£ËÄÄêÕýÔÂ¸ýÒú£¬Ð¢¹«Éú¡£Ê®Ò»Äê£¬ÖÜÌ«Ê·ÙÙ¼ûÏ×¹«Ô»£º¡°ÖÜ¹ÊÓëÇØ¹úºÏ¶ø±ð£¬±ðÎå°ÙËê¸´ºÏ£¬ºÏÊ®ÆßËê¶ø°ÔÍõ³ö¡£¡±Ê®ÁùÄê£¬ÌÒ¶¬»¨¡£Ê®°ËÄê£¬Óê½ðèÝÑô¡£¶þÊ®Ò»Äê£¬Óë½úÕ½ì¶Ê¯ÃÅ£¬Õ¶Ê×ÁùÍò£¬Ìì×ÓºØÒÔ<©£¸¦><©£¯²>¡£¶þÊ®ÈýÄê£¬ÓëÎº½úÕ½ÉÙÁº£¬Â²Æä½«¹«Ëïðî¡£¶þÊ®ËÄÄê£¬Ï×¹«×ä£¬×ÓÐ¢¹«Á¢£¬ÄêÒÑ¶þÊ®Ò»ËêÒÓ¡£

Ð¢¹«ÔªÄê£¬ºÓÉ½ÒÔ¶«¦â¹úÁù£¬ÓëÆëÍþ¡¢³þÐû¡¢Îº»Ý¡¢Ñàµ¿¡¢º«°§¡¢ÕÔ³Éºî²¢¡£»´ãôÖ®¼äÐ¡¹úÊ®âÅ¡£³þ¡¢ÎºÓëÇØ½Ó½ç¡£ÎºÖþ³¤³Ç£¬×ÔÖ£±õÂåÒÔ±±£¬ÓÐÉÏ¿¤¡£³þ×ÔººÖÐ£¬ÄÏÓÐ°Í¡¢Ç­ÖÐ¡£ÖÜÊÒÎ¢£¬ÖîºîÁ¦Õþ£¬ÕùÏà²¢¡£ÇØÆ§ÔÚÓºÖÝ£¬²»ÓëÖÐ¹úÖîºîÖ®»áÃË£¬ÒÄµÔÓöÖ®¡£Ð¢¹«ì¶ÊÇ²¼»Ý£¬Õñ¹Â¹Ñ£¬ÕÐÕ½Ê¿£¬Ã÷¹¦ÉÍ¡£ÏÂÁî¹úÖÐÔ»£º¡°ÎôÎÒçÑ¹«×ÔáªÓºÖ®¼ä£¬ÐÞµÂÐÐÎä£¬¶«Æ½½úÂÒ£¬ÒÔºÓÎª½ç£¬Î÷°ÔÈÖµÔ£¬¹ãµØÇ§Àï£¬Ìì×ÓÖÂ²®£¬Öîºî±ÏºØ£¬ÎªááÊÀ¿ªÒµ£¬Éõ¹âÃÀ¡£»áÍùÕßÀ÷¡¢Ôê¡¢¼ò¹«¡¢³ö×ÓÖ®²»Äþ£¬¹ú¼ÒÄÚÓÇ£¬Î´åØÍâÊÂ£¬Èý½ú¹¥¶áÎÒÏÈ¾ýºÓÎ÷µØ£¬Öîºî±°ÇØ¡¢³óÄª´óÑÉ¡£Ï×¹«¼´Î»£¬Õò¸§±ß¾³£¬áãÖÎèÝÑô£¬ÇÒÓû¶«·¥£¬¸´çÑ¹«Ö®¹ÊµØ£¬ø·çÑ¹«Ö®ÕþÁî¡£¹ÑÈËË¼ÄîÏÈ¾ýÖ®Òâ£¬³£Í´ì¶ÐÄ¡£±ö¿ÍÈº³¼ÓÐÄÜ³öÆæ¼Æ¦âÇØÕß£¬ÎáÇÒ×ð¹Ù£¬ÓëÖ®·ÖÍÁ¡£¡±ì¶ÊÇÄË³ö±ø¶«Î§ÉÂ³Ç£¬Î÷Õ¶ÈÖÖ®áëÔ­Íõ¡£

ÎÀ÷±ÎÅÊÇÁîÏÂ£¬Î÷ÈëÇØ£¬Òò¾°¼àÇó¼ûÐ¢¹«¡£

¶þÄê£¬Ìì×ÓÖÂëÑ¡£

ÈýÄê£¬ÎÀ÷±ËµÐ¢¹«±ä·¨ÐÞÐÌ£¬ÄÚÎñ¸û¼Ú£¬ÍâÈ°Õ½ËÀÖ®ÉÍ·££¬Ð¢¹«ÉÆÖ®¡£¸ÊÁú¡¢¶ÅÖ¿µÈ¸¥È»£¬ÏàÓëÕùÖ®¡£×äÓÃ÷±·¨£¬°ÙÐÕ¿àÖ®£»¾ÓÈýÄê£¬°ÙÐÕ±ãÖ®¡£ÄË°Ý÷±Îª×óÊü³¤¡£ÆäÊÂÔÚÉÌ¾ýÓïÖÐ¡£

ÆßÄê£¬ÓëÎº»ÝÍõ»á¶ÅÆ½¡£°ËÄê£¬ÓëÎºÕ½ÔªÀï£¬ÓÐ¹¦¡£Ê®Äê£¬ÎÀ÷±Îª´óÁ¼Ôì£¬½«±øÎ§Îº°²ÒØ£¬½µÖ®¡£Ê®¶þÄê£¬×÷ÎªÏÌÑô£¬Öþ¼½ãÚ£¬ÇØáã¶¼Ö®¡£²¢ÖîÐ¡Ïç¾Û£¬¼¯Îª´óÏØ£¬ÏØÒ»Áî£¬ËÄÊ®Ò»ÏØ¡£ÎªÌï¿ªÚäÄ°¡£¶«µØ¶ÉÂå¡£Ê®ËÄÄê£¬³õÎª¸³¡£Ê®¾ÅÄê£¬Ìì×ÓÖÂ²®¡£¶þÊ®Äê£¬Öîºî±ÏºØ¡£ÇØÊ¹¹«×ÓÉÙ¹ÙÂÊÊ¦»áÖîºî·êÔó£¬³¯Ìì×Ó¡£

¶þÊ®Ò»Äê£¬Æë°ÜÎºÂíÁê¡£

¶þÊ®¶þÄê£¬ÎÀ÷±»÷Îº£¬Â²Îº¹«×Ó©¡¡£·â÷±ÎªÁÐºî£¬ºÅÉÌ¾ý¡£

¶þÊ®ËÄÄê£¬Óë½úÕ½ÑãÃÅ£¬Â²Æä½«Îº´í¡£

Ð¢¹«×ä£¬×Ó»ÝÎÄ¾ýÁ¢¡£ÊÇËê£¬ÖïÎÀ÷±¡£÷±Ö®³õÎªÇØÊ©·¨£¬·¨²»ÐÐ£¬Ì«×Ó·¸½û¡£÷±Ô»£º¡°·¨Ö®²»ÐÐ£¬×Ôì¶¹óÆÝ¡£¾ý±ØÓûÐÐ·¨£¬ÏÈì¶Ì«×Ó¡£Ì«×Ó²»¿É÷ô£¬÷ôÆä¸µÊ¦¡£¡±ì¶ÊÇ·¨´óÓÃ£¬ÇØÈËÖÎ¡£¼°Ð¢¹«×ä£¬Ì«×ÓÁ¢£¬×ÚÊÒ¶àÔ¹÷±£¬÷±Íö£¬ÒòÒÔÎª·´£¬¶ø×ä³µÁÑÒÔáßÇØ¹ú¡£

»ÝÎÄ¾ýÔªÄê£¬³þ¡¢º«¡¢ÕÔ¡¢ÊñÈËÀ´³¯¡£¶þÄê£¬Ìì×ÓºØ¡£ÈýÄê£¬Íõ¹Ú¡£ËÄÄê£¬Ìì×ÓÖÂÎÄÎäëÑ¡£Æë¡¢ÎºÎªÍõ¡£

ÎåÄê£¬Òõ½úÈËÏ¬Ê×Îª´óÁ¼Ôì¡£ÁùÄê£¬ÎºÄÉÒõ½ú£¬Òõ½ú¸üÃûÄþÇØ¡£ÆßÄê£¬¹«×Ó©¡ÓëÎºÕ½£¬Â²Æä½«Áú¼Ö£¬Õ¶Ê×°ËÍò¡£°ËÄê£¬ÎºÄÉºÓÎ÷µØ¡£¾ÅÄê£¬¶ÉºÓ£¬È¡·ÚÒõ¡¢Æ¤ÊÏ¡£ÓëÎºÍõ»áÓ¦¡£Î§½¹£¬½µÖ®¡£Ê®Äê£¬ÕÅÒÇÏàÇØ¡£ÎºÄÉÉÏ¿¤Ê®ÎåÏØ¡£Ê®Ò»Äê£¬ÏØÒåÇþ¡£¹éÎº½¹¡¢ÇúÎÖ¡£ÒåÇþ¾ýÎª³¼¡£¸üÃûÉÙÁºÔ»ÏÄÑô¡£Ê®¶þÄê£¬³õÀ°¡£Ê®ÈýÄêËÄÔÂÎìÎç£¬Îº¾ýÎªÍõ£¬º«ÒàÎªÍõ¡£Ê¹ÕÅÒÇ·¥È¡ÉÂ£¬³öÆäÈËÓëÎº¡£

Ê®ËÄÄê£¬¸üÎªÔªÄê¡£¶þÄê£¬ÕÅÒÇÓëÆë¡¢³þ´ó³¼»á§üÉ£¡£ÈýÄê£¬º«¡¢ÎºÌ«×ÓÀ´³¯¡£ÕÅÒÇÏàÎº¡£ÎåÄê£¬ÍõÓÎÖÁ±±ºÓ¡£ÆßÄê£¬ÀÖ³ØÏàÇØ¡£º«¡¢ÕÔ¡¢Îº¡¢Ñà¡¢ÆëË§ÐÙÅ«¹²¹¥ÇØ¡£ÇØÊ¹Êü³¤¼²ÓëÕ½ÐÞÓã£¬Â²Æä½«Éê²î£¬°ÜÕÔ¹«×Ó¿Ê¡¢º«Ì«×ÓÛ¼£¬Õ¶Ê×°ËÍò¶þÇ§¡£°ËÄê£¬ÕÅÒÇ¸´ÏàÇØ¡£¾ÅÄê£¬Ë¾Âí´í·¥Êñ£¬ÃðÖ®¡£·¥È¡ÕÔÖÐ¶¼¡¢Î÷Ñô¡£Ê®Äê£¬º«Ì«×Ó²ÔÀ´ÖÊ¡£·¥È¡º«Ê¯ÕÂ¡£·¥°ÜÕÔ½«Äà¡£·¥È¡ÒåÇþ¶þÊ®Îå³Ç¡£Ê®Ò»Äê£¬ûþ¯°Àï¼²¹¥Îº½¹£¬½µÖ®¡£°Üº«°¶ÃÅ£¬Õ¶Ê×Íò£¬Æä½«Ï¬Ê××ß¡£¹«×ÓÍ¨·âì¶Êñ¡£Ñà¾ýÈÃÆä³¼×ÓÖ®¡£Ê®¶þÄê£¬ÍõÓëÁºÍõ»áÁÙ½ú¡£Êü³¤¼²¹¥ÕÔ£¬Â²ÕÔ½«×¯¡£ÕÅÒÇÏà³þ¡£Ê®ÈýÄê£¬Êü³¤ÕÂ»÷³þì¶µ¤Ñô£¬Â²Æä½«Çü¥â£¬Õ¶Ê×°ËÍò£»ÓÖ¹¥³þººÖÐ£¬È¡µØÁù°ÙÀï£¬ÖÃººÖÐ¿¤¡£³þÎ§ÓºÊÏ£¬ÇØÊ¹Êü³¤¼²Öúº«¶ø¶«¹¥Æë£¬µ½ÂúÖúÎº¹¥Ñà¡£Ê®ËÄÄê£¬·¥³þ£¬È¡ÕÙÁê¡£µ¤¡¢Àç³¼£¬ÊñÏà×³É±ÊñºîÀ´½µ¡£

»ÝÍõ×ä£¬×ÓÎäÍõÁ¢¡£º«¡¢Îº¡¢Æë¡¢³þ¡¢Ô½½Ô±ö´Ó¡£

ÎäÍõÔªÄê£¬ÓëÎº»ÝÍõ»áÁÙ½ú¡£ÖïÊñÏà×³¡£ÕÅÒÇ¡¢ÎºÕÂ½Ô¶«³öÖ®Îº¡£·¥ÒåÇþ¡¢µ¤¡¢Àç¡£¶þÄê£¬³õÖÃØ©Ïà£¬ûþ¯°Àï¼²¡¢¸ÊÃ¯Îª×óÓÒØ©Ïà¡£ÕÅÒÇËÀì¶Îº¡£ÈýÄê£¬Óëº«ÏåÍõ»áÁÙ½úÍâ¡£ÄÏ¹«½Ò×ä£¬ûþ¯°Àï¼²Ïàº«¡£ÎäÍõÎ½¸ÊÃ¯Ô»£º¡°¹ÑÈËÓûÈÝ³µÍ¨Èý´¨£¬¿úÖÜÊÒ£¬ËÀ²»ºÞÒÓ¡£¡±ÆäÇï£¬Ê¹¸ÊÃ¯¡¢Êü³¤·â·¥ÒËÑô¡£ËÄÄê£¬°ÎÒËÑô£¬Õ¶Ê×ÁùÍò¡£ÉæºÓ£¬³ÇÎäËì¡£ÎºÌ«×ÓÀ´³¯¡£ÎäÍõÓÐÁ¦ºÃÏ·£¬Á¦Ê¿ÈÎ±É¡¢ÎÚ»ñ¡¢ÃÏËµ½ÔÖÁ´ó¹Ù¡£ÍõÓëÃÏËµ¾Ù¶¦£¬¾øë÷¡£°ËÔÂ£¬ÎäÍõËÀ¡£×åÃÏËµ¡£ÎäÍõÈ¡ÎºÅ®Îªºó£¬ÎÞ×Ó¡£Á¢ÒìÄ¸µÜ£¬ÊÇÎªÕÑÏåÍõ¡£ÕÑÏåÄ¸³þÈË£¬ÐÕÜ·ÊÏ£¬ºÅÐûÌ«ºó¡£ÎäÍõËÀÊ±£¬ÕÑÏåÍõÎªÖÊì¶Ñà£¬ÑàÈËËÍ¹é£¬µÃÁ¢¡£

ÕÑÏåÍõÔªÄê£¬ÑÏ¾ý¼²ÎªÏà¡£¸ÊÃ¯³öÖ®Îº¡£¶þÄê£¬åçÐÇ¼û¡£Êü³¤×³Óë´ó³¼¡¢Öîºî¡¢¹«×ÓÎªÄæ£¬½ÔÖï£¬¼°»ÝÎÄºó½Ô²»µÃÁ¼ËÀ¡£µ¿ÎäÍõºó³ö¹éÎº¡£ÈýÄê£¬Íõ¹Ú¡£Óë³þÍõ»á»Æ¼¬£¬Óë³þÉÏÓ¹¡£ËÄÄê£¬È¡ÆÑÚæ¡£åçÐÇ¼û¡£ÎåÄê£¬ÎºÍõÀ´³¯Ó¦Í¤£¬¸´ÓëÎºÆÑÚæ¡£ÁùÄê£¬Êñºî«¸·´£¬Ë¾Âí´í¶¨Êñ¡£Êü³¤Û¼·¥³þ£¬Õ¶Ê×¶þÍò¡£ãþÑô¾ýÖÊì¶Æë¡£ÈÕÊ³£¬Öç»Þ¡£ÆßÄê£¬°ÎÐÂ³Ç¡£ûþ¯°Àï×Ó×ä¡£°ËÄê£¬Ê¹½«¾üÜ·ÈÖ¹¥³þ£¬È¡ÐÂÊÐ¡£ÆëÊ¹ÕÂ×Ó£¬ÎºÊ¹¹«ËïÏ²£¬º«Ê¹±©ð°¹²¹¥³þ·½³Ç£¬È¡ÌÆþøÎ´¡£ÕÔÆÆÖÐÉ½£¬Æä¾ýÍö£¬¾¹ËÀÆë¡£Îº¹«×Ó¾¢¡¢º«¹«×Ó³¤ÎªÖîºî¡£¾ÅÄê£¬ÃÏ³¢¾ýÑ¦ÎÄÀ´ÏàÇØ¡£Û¼¹¥³þ£¬È¡°Ë³Ç£¬É±Æä½«¾°¿ì¡£Ê®Äê£¬³þ»³ÍõÈë³¯ÇØ£¬ÇØÁôÖ®¡£Ñ¦ÎÄÒÔ½ðÊÜÃâ¡£Â¥»ºÎªØ©Ïà¡£Ê®Ò»Äê£¬Æë¡¢º«¡¢Îº¡¢ÕÔ¡¢ËÎ¡¢ÖÐÉ½Îå¹ú¹²¹¥ÇØ£¬ÖÁÑÎÊÏ¶ø»¹¡£ÇØÓëº«¡¢ÎººÓ±±¼°·âÁêÒÔºÍ¡£åçÐÇ¼û¡£³þ»³Íõ×ßÖ®ÕÔ£¬ÕÔ²»ÊÜ£¬»¹Ö®ÇØ£¬¼´ËÀ£¬¹éÔá¡£Ê®¶þÄê£¬Â¥»ºÃâ£¬ð¦ºîÎºÈ½ÎªÏà¡£Óè³þËÚÎåÍòÊ¯¡£

Ê®ÈýÄê£¬ÏòÊÙ·¥º«£¬È¡ÎäÊ¼¡£×ó¸ü°×Æð¹¥ÐÂ³Ç¡£Îå´ó·òÀñ³öÍö±¼Îº¡£ÈÎ±ÉÎªººÖÐÊØ¡£Ê®ËÄÄê£¬×ó¸ü°×Æð¹¥º«¡¢Îºì¶ÒÁãÚ£¬Õ¶Ê×¶þÊ®ËÄÍò£¬Â²¹«ËïÏ²£¬°ÎÎå³Ç¡£Ê®ÎåÄê£¬´óÁ¼Ôì°×Æð¹¥Îº£¬È¡Ô«£¬¸´ÓèÖ®¡£¹¥³þ£¬È¡Íð¡£Ê®ÁùÄê£¬×ó¸ü´íÈ¡éò¼°µË¡£È½Ãâ£¬·â¹«×ÓÊÐÍð£¬¹«×Óã¦µË£¬ÎºÈ½ÌÕ£¬ÎªÖîºî¡£Ê®ÆßÄê£¬³ÇÑô¾ýÈë³¯£¬¼°¶«ÖÜ¾ýÀ´³¯¡£ÇØÒÔÔ«ÎªÆÑÚæ¡¢Æ¤ÊÏ¡£ÍõÖ®ÒËÑô¡£Ê®°ËÄê£¬´í¹¥Ô«¡¢ºÓÓº£¬¾öÇÅÈ¡Ö®¡£Ê®¾ÅÄê£¬ÍõÎªÎ÷µÛ£¬ÆëÎª¶«µÛ£¬½Ô¸´È¥Ö®¡£ÂÀÀñÀ´×Ô¹é¡£ÆëÆÆËÎ£¬ËÎÍõÔÚÎº£¬ËÀÎÂ¡£ÈÎ±É×ä¡£¶þÊ®Äê£¬ÍõÖ®ººÖÐ£¬ÓÖÖ®ÉÏ¿¤¡¢±±ºÓ¡£¶þÊ®Ò»Äê£¬´í¹¥ÎººÓÄÚ¡£ÎºÏ×°²ÒØ£¬ÇØ³öÆäÈË£¬Ä¼áãºÓ¶«´Í¾ô£¬Éâ×ïÈËÇ¨Ö®¡£ãþÑô¾ý·âÍð¡£¶þÊ®¶þÄê£¬ÃÉÎä·¥Æë¡£ºÓ¶«Îª¾ÅÏØ¡£Óë³þÍõ»áÍð¡£ÓëÕÔÍõ»áÖÐÑô¡£¶þÊ®ÈýÄê£¬Î¾Ë¹ÀëÓëÈý½ú¡¢Ñà·¥Æë£¬ÆÆÖ®¼ÃÎ÷¡£ÍõÓëÎºÍõ»áÒËÑô£¬Óëº«Íõ»áÐÂ³Ç¡£¶þÊ®ËÄÄê£¬Óë³þÍõ»áÛ³£¬ÓÖ»áð¦¡£ÇØÈ¡Îº°²³Ç£¬ÖÁ´óÁº£¬Ñà¡¢ÕÔ¾ÈÖ®£¬ÇØ¾üÈ¥¡£ÎºÈ½ÃâÏà¡£¶þÊ®ÎåÄê£¬°ÎÕÔ¶þ³Ç¡£Óëº«Íõ»áÐÂ³Ç£¬ÓëÎºÍõ»áÐÂÃ÷ÒØ¡£¶þÊ®ÁùÄê£¬Éâ×ïÈËÇ¨Ö®ð¦¡£ºîÈ½¸´Ïà¡£¶þÊ®ÆßÄê£¬´í¹¥³þ¡£Éâ×ïÈËÇ¨Ö®ÄÏÑô¡£°×Æð¹¥ÕÔ£¬È¡´ú¹âÀÇ³Ç¡£ÓÖÊ¹Ë¾Âí´í·¢Â¤Î÷£¬ÒòÊñ¹¥³þÇ­ÖÐ£¬°ÎÖ®¡£¶þÊ®°ËÄê£¬´óÁ¼Ôì°×Æð¹¥³þ£¬È¡Û³¡¢µË£¬Éâ×ïÈËÇ¨Ö®¡£¶þÊ®¾ÅÄê£¬´óÁ¼Ôì°×Æð¹¥³þ£¬È¡Û«ÎªÄÏ¿¤£¬³þÍõ×ß¡£ÖÜ¾ýÀ´¡£ÍõÓë³þÍõ»áÏåÁê¡£°×ÆðÎªÎä°²¾ý¡£ÈýÊ®Äê£¬ÊñÊØÈô·¥³þ£¬È¡Î×¿¤£¬¼°½­ÄÏÎªÇ­ÖÐ¿¤¡£ÈýÊ®Ò»Äê£¬°×Æð·¥Îº£¬È¡Á½³Ç¡£³þÈË·´ÎÒ½­ÄÏ¡£ÈýÊ®¶þÄê£¬Ïàð¦ºî¹¥Îº£¬ÖÁ´óÁº£¬ÆÆ±©ð°£¬Õ¶Ê×ËÄÍò£¬ð°×ß£¬ÎºÈëÈýÏØÇëºÍ¡£ÈýÊ®ÈýÄê£¬¿ÍÇäºúÑô¹¥Îº¾í¡¢²ÌÑô¡¢³¤Éç£¬È¡Ö®¡£»÷Ã¢Ã®»ªÑô£¬ÆÆÖ®£¬Õ¶Ê×Ê®ÎåÍò¡£ÎºÈëÄÏÑôÒÔºÍ¡£ÈýÊ®ËÄÄê£¬ÇØÓëÎº¡¢º«ÉÏÓ¹µØÎªÒ»¿¤£¬ÄÏÑôÃâ³¼Ç¨¾ÓÖ®¡£ÈýÊ®ÎåÄê£¬×ôº«¡¢Îº¡¢³þ·¥Ñà¡£³õÖÃÄÏÑô¿¤¡£ÈýÊ®ÁùÄê£¬¿ÍÇäÔî¹¥Æë£¬È¡¸Õ¡¢ÊÙ£¬Óèð¦ºî¡£ÈýÊ®°ËÄê£¬ÖÐ¸üºúÑô¹¥ÕÔãÕÓë£¬²»ÄÜÈ¡¡£ËÄÊ®Äê£¬µ¿Ì«×ÓËÀÎº£¬¹éÔáÜÆÑô¡£ËÄÊ®Ò»ÄêÏÄ£¬¹¥Îº£¬È¡ÐÏÇð¡¢»³¡£ËÄÊ®¶þÄê£¬°²¹ú¾ýÎªÌ«×Ó¡£Ê®ÔÂ£¬ÐûÌ«ºóÞ°£¬ÔáÜÆÑôÛªÉ½¡£¾ÅÔÂ£¬ð¦ºî³öÖ®ÌÕ¡£ËÄÊ®ÈýÄê£¬Îä°²¾ý°×Æð¹¥º«£¬°Î¾Å³Ç£¬Õ¶Ê×ÎåÍò¡£ËÄÊ®ËÄÄê£¬¹¥º«ÄÏÑô£¬È¡Ö®¡£ËÄÊ®ÎåÄê£¬Îå´ó·òêÚ¹¥º«£¬È¡Ê®³Ç¡£Ò¶Ñô¾ýã¦³öÖ®¹ú£¬Î´ÖÁ¶øËÀ¡£ËÄÊ®ÆßÄê£¬ÇØ¹¥º«ÉÏµ³£¬ÉÏµ³½µÕÔ£¬ÇØÒò¹¥ÕÔ£¬ÕÔ·¢±ø»÷ÇØ£¬Ïà¾à¡£ÇØÊ¹Îä°²¾ý°×Æð»÷£¬´óÆÆÕÔì¶³¤Æ½£¬ËÄÊ®âÅÍò¾¡É±Ö®¡£ËÄÊ®°ËÄêÊ®ÔÂ£¬º«Ï×Ô«Óº¡£ÇØ¾ü·ÖÎªÈý¾ü¡£Îä°²¾ý¹é¡£Íõúü½«·¥ÕÔÎä°²¡¢Æ¤ÀÎ£¬°ÎÖ®¡£Ë¾Âí¹£±±¶¨Ì«Ô­£¬¾¡ÓÐº«ÉÏµ³¡£ÕýÔÂ£¬±ø°Õ£¬¸´ÊØÉÏµ³¡£ÆäÊ®ÔÂ£¬Îå´ó·òÁê¹¥ÕÔºªµ¦¡£ËÄÊ®¾ÅÄêÕýÔÂ£¬Òæ·¢×ä×ôÁê¡£ÁêÕ½²»ÉÆ£¬Ãâ£¬Íõúü´ú½«¡£ÆäÊ®ÔÂ£¬½«¾üÕÅÌÆ¹¥Îº£¬Îª²ÌÎ¾¾è¸¥ÊØ£¬»¹Õ¶Ö®¡£ÎåÊ®ÄêÊ®ÔÂ£¬Îä°²¾ý°×ÆðÓÐ×ï£¬ÎªÊ¿Îé£¬Ç¨ÒõÃÜ¡£ÕÅÌÆ¹¥Ö££¬°ÎÖ®¡£Ê®¶þÔÂ£¬Òæ·¢×ä¾ü·Ú³ÇÅÔ¡£Îä°²¾ý°×ÆðÓÐ×ï£¬ËÀ¡£úü¹¥ºªµ¦£¬²»°Î£¬È¥£¬»¹±¼·Ú¾ü¶þÔÂâÅ¡£¹¥½ú¾ü£¬Õ¶Ê×ÁùÇ§£¬½ú³þÁ÷ËÀºÓ¶þÍòÈË¡£¹¥·Ú³Ç£¬¼´´ÓÌÆ°ÎÄþÐÂÖÐ£¬ÄþÐÂÖÐ¸üÃû°²Ñô¡£³õ×÷ºÓÇÅ¡£

ÎåÊ®Ò»Äê£¬½«¾üÞÐþî¹¥º«£¬È¡Ñô³Ç¡¢¸ºÊò£¬Õ¶Ê×ËÄÍò¡£¹¥ÕÔ£¬È¡¶þÊ®âÅÏØ£¬Ê×Â²¾ÅÍò¡£Î÷ÖÜ¾ý±³ÇØ£¬ÓëÖîºîÔ¼´Ó£¬½«ÌìÏÂÈñ±ø³öÒÁãÚ¹¥ÇØ£¬ÁîÇØÎãµÃÍ¨Ñô³Ç¡£ì¶ÊÇÇØÊ¹½«¾üÞÐþî¹¥Î÷ÖÜ¡£Î÷ÖÜ¾ý×ßÀ´×Ô¹é£¬¶ÙÊ×ÊÜ×ï£¬¾¡Ï×ÆäÒØÈýÊ®Áù³Ç£¬¿ÚÈýÍò¡£ÇØÍõÊÜÏ×£¬¹éÆä¾ýì¶ÖÜ¡£ÎåÊ®¶þÄê£¬ÖÜÃñ¶«Íö£¬ÆäÆ÷¾Å¶¦ÈëÇØ¡£ÖÜ³õÍö¡£

ÎåÊ®ÈýÄê£¬ÌìÏÂÀ´±ö¡£Îºáá£¬ÇØÊ¹ÞÐþî·¥Îº£¬È¡Îâ³Ç¡£º«ÍõÈë³¯£¬ÎºÎ¯¹úÌýÁî¡£ÎåÊ®ËÄÄê£¬Íõ½¼¼ûÉÏµÛì¶Óº¡£ÎåÊ®ÁùÄêÇï£¬ÕÑÏåÍõ×ä£¬×ÓÐ¢ÎÄÍõÁ¢¡£×ðÌÆ°Ë×ÓÎªÌÆÌ«ºó£¬¶øºÏÆäÔáì¶ÏÈÍõ¡£º«ÍõË¥ù¾Èëµõìô£¬Öîºî½ÔÊ¹Æä½«ÏàÀ´µõìô£¬ÊÓÉ¥ÊÂ¡£

Ð¢ÎÄÍõÔªÄê£¬Éâ×ïÈË£¬ÐÞÏÈÍõ¹¦³¼£¬¯æºñÇ×ÆÝ£¬³ÚÔ·àó¡£Ð¢ÎÄÍõ³ýÉ¥£¬Ê®ÔÂ¼ºº¥¼´Î»£¬ÈýÈÕÐÁ³ó×ä£¬×Ó×¯ÏåÍõÁ¢¡£

×¯ÏåÍõÔªÄê£¬´óÉâ×ïÈË£¬ÐÞÏÈÍõ¹¦³¼£¬Ê©µÂºñ¹ÇÈâ¶ø²¼»Ýì¶Ãñ¡£¶«ÖÜ¾ýÓëÖîºîÄ±ÇØ£¬ÇØÊ¹Ïà¹úÂÀ²»Î¤ÖïÖ®£¬¾¡ÈëÆä¹ú¡£ÇØ²»¾øÆäìë£¬ÒÔÑôÈËµØ´ÍÖÜ¾ý£¬·îÆä¼Àìë¡£Ê¹ÃÉæñ·¥º«£¬º«Ï×³É¸Þ¡¢¹®¡£ÇØ½çÖÁ´óÁº£¬³õÖÃÈý´¨¿¤¡£¶þÄê£¬Ê¹ÃÉæñ¹¥ÕÔ£¬¶¨Ì«Ô­¡£ÈýÄê£¬ÃÉæñ¹¥Îº¸ß¶¼¡¢¼³£¬°ÎÖ®¡£¹¥ÕÔÓÜ´Î¡¢ÐÂ³Ç¡¢ÀÇÃÏ£¬È¡ÈýÊ®Æß³Ç¡£ËÄÔÂÈÕÊ³¡£Íõúü¹¥ÉÏµ³¡£³õÖÃÌ«Ô­¿¤¡£Îº½«ÎÞ¼ÉÂÊÎå¹ú±ø»÷ÇØ£¬ÇØ­Þì¶ºÓÍâ¡£ÃÉæñ°Ü£¬½â¶øÈ¥¡£ÎåÔÂ±ûÎç£¬×¯ÏåÍõ×ä£¬×ÓÕþÁ¢£¬ÊÇÎªÇØÊ¼»ÊµÛ¡£

ÇØÍõÕþÁ¢¶þÊ®ÁùÄê£¬³õ²¢ÌìÏÂÎªÈýÊ®Áù¿¤£¬ºÅÎªÊ¼»ÊµÛ¡£Ê¼»ÊµÛÎåÊ®Ò»Äê¶ø±À£¬×Óºúº¥Á¢£¬ÊÇÎª¶þÊÀ»ÊµÛ¡£ÈýÄê£¬Öîºî²¢ÆðÅÑÇØ£¬ÕÔ¸ßÉ±¶þÊÀ£¬Á¢×ÓÓ¤¡£×ÓÓ¤Á¢ÔÂâÅ£¬ÖîºîÖïÖ®£¬ËìÃðÇØ¡£ÆäÓïÔÚÊ¼»Ê±¾¼ÍÖÐ¡£

Ì«Ê·¹«Ô»£ºÇØÖ®ÏÈÎªÙøÐÕ¡£Æäáá·Ö·â£¬ÒÔ¹úÎªÐÕ£¬ÓÐÐìÊÏ¡¢Û°ÊÏ¡¢ÜìÊÏ¡¢ÖÕÀèÊÏ¡¢ÔËÑÙÊÏ¡¢ÝËôÃÊÏ¡¢½«ÁºÊÏ¡¢»ÆÊÏ¡¢½­ÊÏ¡¢ø·ÓãÊÏ¡¢°×Ú¤ÊÏ¡¢òãÁ®ÊÏ¡¢ÇØÊÏ¡£È»ÇØÒÔÆäÏÈÔì¸¸·âÕÔ³Ç£¬ÎªÕÔÊÏ¡£

¡ñ¾íÁù¡¤ÇØÊ¼»Ê±¾¼ÍµÚÁù

ÇØÊ¼»ÊµÛÕß£¬ÇØ×¯ÏåÍõ×ÓÒ²¡£×¯ÏåÍõÎªÇØÖÊ×Óì¶ÕÔ£¬¼ûÂÀ²»Î¤¼§£¬ÔÃ¶øÈ¡Ö®£¬ÉúÊ¼»Ê¡£ÒÔÇØÕÑÍõËÄÊ®°ËÄêÕýÔÂÉúì¶ºªµ¦¡£¼°Éú£¬ÃûÎªÕþ£¬ÐÕÕÔÊÏ¡£ÄêÊ®ÈýËê£¬×¯ÏåÍõËÀ£¬Õþ´úÁ¢ÎªÇØÍõ¡£µ±ÊÇÖ®Ê±£¬ÇØµØÒÑ²¢°Í¡¢Êñ¡¢ººÖÐ£¬Ô½ÍðÓÐÛ«£¬ÖÃÄÏ¿¤ÒÓ£»±±ÊÕÉÏ¿¤ÒÔ¶«£¬ÓÐºÓ¶«¡¢Ì«Ô­¡¢ÉÏµ³¿¤£»¶«ÖÁÜþÑô£¬Ãð¶þÖÜ£¬ÖÃÈý´¨¿¤¡£ÂÀ²»Î¤ÎªÏà£¬·âÊ®Íò»§£¬ºÅÔ»ÎÄÐÅºî¡£ÕÐÖÂ±ö¿ÍÓÎÊ¿£¬ÓûÒÔ²¢ÌìÏÂ¡£ÀîË¹ÎªÉáÈË¡£ÃÉæñ¡¢Íõ¯¹¡¢¥­¹«µÈÎª½«¾ü¡£ÍõÄêÉÙ£¬³õ¼´Î»£¬Î¯¹úÊÂ´ó³¼¡£

½úÑô·´£¬ÔªÄê£¬½«¾üÃÉæñ»÷¶¨Ö®¡£¶þÄê£¬¥­¹«½«×ä¹¥¾í£¬Õ¶Ê×ÈýÍò¡£ÈýÄê£¬ÃÉæñ¹¥º«£¬È¡Ê®Èý³Ç¡£Íõ¯¹ËÀ¡£Ê®ÔÂ£¬½«¾üÃÉæñ¹¥ÎºÊÏþü®º¡¢ÓÐ¹î¡£Ëê´ó¼¢¡£ËÄÄê£¬°Îþü®º¡¢ÓÐ¹î¡£ÈýÔÂ£¬¾ü°Õ¡£ÇØÖÊ×Ó¹é×ÔÕÔ£¬ÕÔÌ«×Ó³ö¹é¹ú¡£Ê®ÔÂ¸ýÒú£¬»È³æ´Ó¶«·½À´£¬±ÎÌì¡£ÌìÏÂÒß¡£°ÙÐÕÄÚËÚÇ§Ê¯£¬°Ý¾ôÒ»¼¶¡£ÎåÄê£¬½«¾üæñ¹¥Îº£¬¶¨ËáÔæ¡¢Ñà¡¢Ðé¡¢³¤Æ½¡¢ÓºÇð¡¢É½Ñô³Ç£¬½Ô°ÎÖ®£¬È¡¶þÊ®³Ç¡£³õÖÃ¶«¿¤¡£¶¬À×¡£ÁùÄê£¬º«¡¢Îº¡¢ÕÔ¡¢ÎÀ¡¢³þ¹²»÷ÇØ£¬È¡ÊÙÁê¡£ÇØ³ö±ø£¬Îå¹ú±ø°Õ¡£°ÎÎÀ£¬ÆÈ¶«¿¤£¬Æä¾ý½ÇÂÊÆäÖ§Êôáã¾ÓÒ°Íõ£¬×èÆäÉ½ÒÔ±£ÎºÖ®ºÓÄÚ¡£ÆßÄê£¬åçÐÇÏÈ³ö¶«·½£¬¼û±±·½£¬ÎåÔÂ¼ûÎ÷·½¡£½«¾üæñËÀ¡£ÒÔ¹¥Áú¡¢¹Â¡¢Çì¶¼£¬»¹±ø¹¥¼³¡£åçÐÇ¸´¼ûÎ÷·½Ê®ÁùÈÕ¡£ÏÄÌ«ºóËÀ¡£°ËÄê£¬ÍõµÜ³¤°²¾ý³ÉüòÇÇ½«¾ü»÷ÕÔ£¬·´£¬ËÀÍÍÁô£¬¾üÀô½ÔÕ¶ËÀ£¬Ç¨ÆäÃñì¶ÁÙä¬¡£½«¾ü±ÚËÀ£¬×äÍÍÁô¡¢ÆÑ¸ßüø·´£¬Â¾ÆäÊ¬¡£ºÓÓã´óÉÏ£¬Çá³µÖØÂí¶«¾ÍÊ³¡£

ù½¤Â·âÎª³¤ÐÅºî¡£ÓèÖ®É½ÑôµØ£¬Áî¤Â¾ÓÖ®¡£¹¬ÊÒ³µÂíÒÂ·þÔ·àó³ÛÁÔí§¤Â¡£ÊÂÎÞÐ¡´ó½Ô¾öì¶¤Â¡£ÓÖÒÔºÓÎ÷Ì«Ô­¿¤¸üÎª¤Â¹ú¡£¾ÅÄê£¬åçÐÇ¼û£¬»ò¾¹Ìì¡£¹¥ÎºÔ«¡¢ÆÑÑô¡£ËÄÔÂ£¬ÉÏËÞÓº¡£¼ºÓÏ£¬Íõ¹Ú£¬´ø½£¡£³¤ÐÅºî¤Â×÷ÂÒ¶ø¾õ£¬½ÃÍõÓùçô¼°Ì«ºóçôÒÔ·¢ÏØ×ä¼°ÎÀ×ä¡¢¹ÙÆï¡¢ÈÖµÔ¾ý¹«¡¢ÉáÈË£¬½«Óû¹¥Þ­Äê¹¬ÎªÂÒ¡£ÍõÖªÖ®£¬ÁîÏà¹ú²ýÆ½¾ý¡¢²ýÎÄ¾ý·¢×ä¹¥¤Â¡£Õ½ÏÌÑô£¬Õ¶Ê×Êý°Ù£¬½Ô°Ý¾ô£¬¼°»ÂÕß½ÔÔÚÕ½ÖÐ£¬Òà°Ý¾ôÒ»¼¶¡£¤ÂµÈ°Ü×ß¡£¼´Áî¹úÖÐ£ºÓÐÉúµÃ¤Â£¬´ÍÇ®°ÙÍò£»É±Ö®£¬ÎåÊ®Íò¡£¾¡µÃ¤ÂµÈ¡£ÎÀÎ¾½ß¡¢ÄÚÊ·ËÁ¡¢×ôß®½ß¡¢ÖÐ´ó·òÁîÆëµÈ¶þÊ®ÈË½ÔèÉÊ×¡£³µÁÑÒÔáß£¬ÃðÆä×Ú¡£¼°ÆäÉáÈË£¬ÇáÕßÎª¹íÐ½¡£¼°¶á¾ôÇ¨ÊñËÄÇ§âÅ¼Ò£¬¼Ò·¿Áê¡£ÊÇÔÂº®¶³£¬ÓÐËÀÕß¡£Ñî¶ËºÍ¹¥ÑÜÊÏ¡£åçÐÇ¼ûÎ÷·½£¬ÓÖ¼û±±·½£¬´Ó¶·ÒÔÄÏ°ËÊ®ÈÕ¡£Ê®Äê£¬Ïà¹úÂÀ²»Î¤×øù½¤ÂÃâ¡£»¸¯¹Îª½«¾ü¡£Æë¡¢ÕÔÀ´ÖÃ¾Æ¡£ÆëÈËÃ©½¹ËµÇØÍõÔ»£º¡°ÇØ·½ÒÔÌìÏÂÎªÊÂ£¬¶ø´óÍõÓÐÇ¨Ä¸Ì«ºóÖ®Ãû£¬¿ÖÖîºîÎÅÖ®£¬ÓÉ´Ë±¶ÇØÒ²¡£¡±ÇØÍõÄËÓ­Ì«ºóì¶Óº¶øÈëÏÌÑô£¬¸´¾Ó¸ÊÈª¹¬¡£

´óË÷£¬Öð¿Í£¬ÀîË¹ÉÏÊéËµ£¬ÄËÖ¹Öð¿ÍÁî¡£ÀîË¹ÒòËµÇØÍõ£¬ÇëÏÈÈ¡º«ÒÔ¿ÖËû¹ú£¬ì¶ÊÇÊ¹Ë¹ÏÂº«¡£º«Íõ»¼Ö®¡£Óëº«·ÇÄ±ÈõÇØ¡£´óÁºÈËÎ¾çÔÀ´£¬ËµÇØÍõÔ»£º¡°ÒÔÇØÖ®¦â£¬ÖîºîÆ©Èç¿¤ÏØÖ®¾ý£¬³¼µ«¿ÖÖîºîºÏ´Ó£¬ôâ¶ø³ö²»Òâ£¬´ËÄËÖÇ²®¡¢·ò²î¡¢®ÄÍõÖ®ËùÒÔÍöÒ²¡£Ô¸´óÍõÎã°®²ÆÎï£¬Â¸ÆäºÀ³¼£¬ÒÔÂÒÆäÄ±£¬²»¹ýÍöÈýÊ®Íò½ð£¬ÔòÖîºî¿É¾¡¡£¡±ÇØÍõ´ÓÆä¼Æ£¬¼ûÎ¾çÔ¿ºÀñ£¬ÒÂ·þÊ³ÒûÓëçÔÍ¬¡£çÔÔ»£º¡°ÇØÍõÎªÈË£¬·ä×¼£¬³¤Ä¿£¬Ö¿Äñâß£¬²òÉù£¬ÉÙ¶÷¶ø»¢ÀÇÐÄ£¬¾ÓÔ¼Ò×³öÈËÏÂ£¬µÃÖ¾ÒàÇáÊ³ÈË¡£ÎÒ²¼ÒÂ£¬È»¼ûÎÒ³£Éí×ÔÏÂÎÒ¡£³ÏÊ¹ÇØÍõµÃÖ¾ì¶ÌìÏÂ£¬ÌìÏÂ½ÔÎªÂ²ÒÓ¡£²»¿ÉÓë¾ÃÓÎ¡£¡±ÄËÍöÈ¥¡£ÇØÍõ¾õ£¬¹ÌÖ¹£¬ÒÔÎªÇØ¹úÎ¾£¬×äÓÃÆä¼Æ²ß¡£¶øÀîË¹ÓÃÊÂ¡£

Ê®Ò»Äê£¬Íõôå¡¢»¸¯¹¡¢Ñî¶ËºÍ¹¥Úþ£¬È¡¾Å³Ç¡£Íõôå¹¥ãÕÓë¡¢¥ûÑî£¬½Ô²¢ÎªÒ»¾ü¡£ôå½«Ê®°ËÈÕ£¬¾ü¹é¶·Ê³ÒÔÏÂ£¬Ê²ÍÆ¶þÈË´Ó¾ü¡£È¡Úþ°²Ñô£¬»¸¯¹½«¡£Ê®¶þÄê£¬ÎÄÐÅºî²»Î¤ËÀ£¬ÇÔÔá¡£ÆäÉáÈËÁÙÕß£¬½úÈËÒ²Öð³öÖ®£»ÇØÈËÁù°ÙÊ¯ÒÔÉÏ¶á¾ô£¬Ç¨£»Îå°ÙÊ¯ÒÔÏÂ²»ÁÙ£¬Ç¨£¬Îð¶á¾ô¡£×Ô½ñÒÔÀ´£¬²Ù¹úÊÂ²»µÀÈçù½¤Â¡¢²»Î¤Õß¼®ÆäÃÅ£¬ÊÓ´Ë¡£Çï£¬¸´ù½¤ÂÉáÈËÇ¨ÊñÕß¡£µ±ÊÇÖ®Ê±£¬ÌìÏÂ´óºµ£¬ÁùÔÂÖÁ°ËÔÂÄËÓê¡£

Ê®ÈýÄê£¬»¸¯¹¹¥ÕÔÆ½Ñô£¬É±ÕÔ½«ìèéü£¬Õ¶Ê×Ê®Íò¡£ÍõÖ®ºÓÄÏ¡£ÕýÔÂ£¬åçÐÇ¼û¶«·½¡£Ê®ÔÂ£¬»¸¯¹¹¥ÕÔ¡£Ê®ËÄÄê£¬¹¥ÕÔ¾üì¶Æ½Ñô£¬È¡ÒË°²£¬ÆÆÖ®£¬É±Æä½«¾ü¡£»¸¯¹¶¨Æ½Ñô¡¢Îä³Ç¡£º«·ÇÊ¹ÇØ£¬ÇØÓÃÀîË¹Ä±£¬Áô·Ç£¬·ÇËÀÔÆÑô¡£º«ÍõÇëÎª³¼¡£

Ê®ÎåÄê£¬´óÐË±ø£¬Ò»¾üÖÁÚþ£¬Ò»¾üÖÁÌ«Ô­£¬È¡ÀÇÃÏ¡£µØ¶¯¡£Ê®ÁùÄê¾ÅÔÂ£¬·¢×äÊÜµØº«ÄÏÑô¼ÙÊØÌÚ¡£³õÁîÄÐ×ÓÊéÄê¡£ÎºÏ×µØì¶ÇØ¡£ÇØÖÃÀöÒØ¡£Ê®ÆßÄê£¬ÄÚÊ·ÌÚ¹¥º«£¬µÃº«Íõ°²£¬¾¡ÄÉÆäµØ£¬ÒÔÆäµØÎª¿¤£¬ÃüÔ»ò£´¨¡£µØ¶¯¡£»ªÑôÌ«ºó×ä¡£Ãñ´ó¼¢¡£

Ê®°ËÄê£¬´óÐË±ø¹¥ÕÔ£¬Íõôå½«ÉÏµØ£¬ÏÂ¾®Úê£¬¶ËºÍ½«ºÓÄÚ£¬Ç¼<ðÚ¹í>·¥ÕÔ£¬¶ËºÍÎ§ºªµ¦³Ç¡£Ê®¾ÅÄê£¬Íõôå¡¢Ç¼<ðÚ¹í>¾¡¶¨È¡ÕÔµØ¶«Ñô£¬µÃÕÔÍõ¡£Òý±øÓû¹¥Ñà£¬ÍÍÖÐÉ½¡£ÇØÍõÖ®ºªµ¦£¬Öî³¢ÓëÍõÉúÕÔÊ±Ä¸¼ÒÓÐ³ðÔ¹£¬½Ôýþ¿ºÖ®¡£ÇØÍõ»¹£¬´ÓÌ«Ô­¡¢ÉÏ¿¤¹é¡£Ê¼»ÊµÛÄ¸Ì«ºó±À¡£ÕÔ¹«×Ó¼ÎÂÊÆä×ÚÊý°ÙÈËÖ®´ú£¬×ÔÁ¢Îª´úÍõ£¬¶«ÓëÑàºÏ±ø£¬¾üÉÏ¹È¡£´ó¼¢¡£

¶þÊ®Äê£¬ÑàÌ«×Óµ¤»¼ÇØ±øÖÁ¹ú£¬¿Ö£¬Ê¹¾£éð´ÌÇØÍõ¡£ÇØÍõ¾õÖ®£¬Ìå½âéðÒÔáß£¬¶øÊ¹Íõôå¡¢ÐÁÊ¤¹¥Ñà¡£Ñà¡¢´ú·¢±ø»÷ÇØ¾ü£¬ÇØ¾üÆÆÑàÒ×Ë®Ö®Î÷¡£¶þÊ®Ò»Äê£¬ÍõêÚ¹¥¾£¡£ÄËÒæ·¢×äÒèÍõôå¾ü£¬ËìÆÆÑàÌ«×Ó¾ü£¬È¡Ñà¼»³Ç£¬µÃÌ«×Óµ¤Ö®Ê×¡£ÑàÍõ¶«ÊÕÁÉ¶«¶øÍõÖ®¡£ÍõôåÐ»²¡ÀÏ¹é¡£ÐÂÖ£·´¡£²ýÆ½¾ýáãì¶Û«¡£´óÓêÑ©£¬Éî¶þ³ßÎå´ç¡£

¶þÊ®¶þÄê£¬ÍõêÚ¹¥Îº£¬ÒýºÓ¹µ¹à´óÁº£¬´óÁº³Ç»µ£¬ÆäÍõÇë½µ£¬¾¡È¡ÆäµØ¡£

¶þÊ®ÈýÄê£¬ÇØÍõ¸´ÕÙÍõôå£¬¦âÆðÖ®£¬Ê¹½«»÷¾£¡£È¡³ÂÒÔÄÏÖÁÆ½Óß£¬Â²¾£Íõ¡£ÇØÍõÓÎÖÁÛ«³Â¡£¾£½«ÏîÑàÁ¢²ýÆ½¾ýÎª¾£Íõ£¬·´ÇØì¶»´ÄÏ¡£¶þÊ®ËÄÄê£¬Íõôå¡¢ÃÉÎä¹¥¾££¬ÆÆ¾£¾ü£¬²ýÆ½¾ýËÀ£¬ÏîÑàËì×ÔÉ±¡£

¶þÊ®ÎåÄê£¬´óÐË±ø£¬Ê¹ÍõêÚ½«£¬¹¥ÑàÁÉ¶«£¬µÃÑàÍõÏ²¡£»¹¹¥´ú£¬Â²´úÍõ¼Î¡£ÍõôåËì¶¨¾£½­ÄÏµØ£»½µÔ½¾ý£¬ÖÃ»á»ü¿¤¡£ÎåÔÂ£¬ÌìÏÂ´óûÐ¡£

¶þÊ®ÁùÄê£¬ÆëÍõ½¨ÓëÆäÏàºóÊ¤·¢±øÊØÆäÎ÷½ç£¬²»Í¨ÇØ¡£ÇØÊ¹½«¾üÍõêÚ´ÓÑàÄÏ¹¥Æë£¬µÃÆëÍõ½¨¡£

ÇØ³õ²¢ÌìÏÂ£¬ÁîØ©Ïà¡¢ÓùÊ·Ô»£º¡°ÒìÈÕº«ÍõÄÉµØÐ§çô£¬ÇëÎª·ª³¼£¬ÒÑ¶ø±¶Ô¼£¬ÓëÕÔ¡¢ÎººÏ´ÓÅÏÇØ£¬¹ÊÐË±øÖïÖ®£¬Â²ÆäÍõ¡£¹ÑÈËÒÔÎªÉÆ£¬Êü¼¸Ï¢±ø¸ï¡£ÕÔÍõÊ¹ÆäÏàÀîÄÁÀ´Ô¼ÃË£¬¹Ê¹éÆäÖÊ×Ó¡£ÒÑ¶ø±¶ÃË£¬·´ÎÒÌ«Ô­£¬¹ÊÐË±øÖïÖ®£¬µÃÆäÍõ¡£ÕÔ¹«×Ó¼ÎÄË×ÔÁ¢Îª´úÍõ£¬¹Ê¾Ù±ø»÷ÃðÖ®¡£ÎºÍõÊ¼Ô¼·þÈëÇØ£¬ÒÑ¶øÓëº«¡¢ÕÔÄ±Ï®ÇØ£¬ÇØ±øÀôÖï£¬ËìÆÆÖ®¡£¾£ÍõÏ×ÇàÑôÒÔÎ÷£¬ÒÑ¶øÅÏÔ¼£¬»÷ÎÒÄÏ¿¤£¬¹Ê·¢±øÖï£¬µÃÆäÍõ£¬Ëì¶¨Æä¾£µØ¡£ÑàÍõ»èÂÒ£¬ÆäÌ«×Óµ¤ÄËÒõÁî¾£éðÎªÔô£¬±øÀôÖï£¬ÃðÆä¹ú¡£ÆëÍõÓÃºóÊ¤¼Æ£¬¾øÇØÊ¹£¬ÓûÎªÂÒ£¬±øÀôÖï£¬Â²ÆäÍõ£¬Æ½ÆëµØ¡£¹ÑÈËÒÔíðíðÖ®Éí£¬ÐË±øÖï±©ÂÒ£¬Àµ×ÚÃíÖ®Áé£¬ÁùÍõÏÌ·üÆä¹¼£¬ÌìÏÂ´ó¶¨¡£½ñÃûºÅ²»¸ü£¬ÎÞÒÔ³Æ³É¹¦£¬´«ááÊÀ¡£ÆäÒéµÛºÅ¡£¡±Ø©Ïàçº¡¢ÓùÊ·´ó·ò½Ù¡¢Í¢Î¾Ë¹µÈ½ÔÔ»£º¡°ÎôÕßÎåµÛµØ·½Ç§Àï£¬ÆäÍâºî·þÒÄ·þ£¬Öîºî»ò³¯»ò·ñ£¬Ìì×Ó²»ÄÜÖÆ¡£½ñ±ÝÏÂÐËÒå±ø£¬Öï²ÐÔô£¬Æ½¶¨ÌìÏÂ£¬º£ÄÚÎª¿¤ÏØ£¬·¨ÁîÓÉÒ»Í³£¬×ÔÉÏ¹ÅÒÔÀ´Î´³¢ÓÐ£¬ÎåµÛËù²»¼°¡£³¼µÈ½÷Óë²©Ê¿ÒéÔ»£º¡®¹ÅÓÐÌì»Ê£¬ÓÐµØ»Ê£¬ÓÐÌ©»Ê£¬Ì©»Ê×î¹ó¡£¡¯³¼µÈÃÁËÀÉÏ×ðºÅ£¬ÍõÎª¡®Ì©»Ê¡¯¡£ÃüÎª¡®ÖÆ¡¯£¬ÁîÎª¡®Ú¯¡¯£¬Ìì×Ó×Ô³ÆÔ»¡®ëÞ¡¯¡£¡±ÍõÔ»£º¡°È¥¡®Ì©¡¯£¬Öø¡®»Ê¡¯£¬²ÉÉÏ¹Å¡®µÛ¡¯Î»ºÅ£¬ºÅÔ»¡®»ÊµÛ¡¯¡£ËûÈçÒé¡£¡±ÖÆÔ»£º¡°¿É¡£¡±×·×ð×¯ÏåÍõÎªÌ«ÉÏ»Ê¡£ÖÆÔ»£º¡°ëÞÎÅÌ«¹ÅÓÐºÅÎãÚÖ£¬ÖÐ¹ÅÓÐºÅ£¬ËÀ¶øÒÔÐÐÎªÚ×¡£Èç´Ë£¬Ôò×ÓÒé¸¸£¬³¼Òé¾ýÒ²£¬ÉõÎÞÎ½£¬ëÞ¸¥È¡ÑÉ¡£×Ô½ñÒÑÀ´£¬³ýÚÖ·¨¡£ëÞÎªÊ¼»ÊµÛ¡£ááÊÀÒÔ¼ÆÊý£¬¶þÊÀÈýÊÀÖÁÓÚÍòÊÀ£¬´«Ö®ÎÞÇî¡£¡±

Ê¼»ÊÍÆÖÕÊ¼ÎåµÂÖ®´«£¬ÒÔÎªÖÜµÃ»ðµÂ£¬ÇØ´úÖÜµÂ£¬´ÓËù²»Ê¤¡£·½½ñË®µÂÖ®Ê¼£¬¸ÄÄêÊ¼£¬³¯ºØ½Ô×ÔÊ®ÔÂË·¡£ÒÂ·þì¸ìº½ÚÆì½ÔÉÏºÚ¡£ÊýÒÔÁùÎª¼Í£¬·û¡¢·¨¹Ú½ÔÁù´ç£¬¶øÓßÁù³ß£¬Áù³ßÎª²½£¬³ËÁùÂí¡£¸üÃûºÓÔ»µÂË®£¬ÒÔÎªË®µÂÖ®Ê¼¡£¸ÕÒãìåÉî£¬ÊÂ½Ô¾öì¶·¨£¬¿ÌÏ÷ÎãÈÊ¶÷ºÍÒå£¬È»ááºÏÎåµÂÖ®Êý¡£ì¶ÊÇ¼±·¨£¬¾ÃÕß²»Éâ¡£

Ø©ÏàçºµÈÑÔ£º¡°Öîºî³õÆÆ£¬Ñà¡¢Æë¡¢¾£µØÔ¶£¬²»ÎªÖÃÍõ£¬ÎãÒÔÌîÖ®¡£ÇëÁ¢Öî×Ó£¬Î¨ÉÏÐÒÐí¡£¡±Ê¼»ÊÏÂÆäÒéì¶Èº³¼£¬Èº³¼½ÔÒÔÎª±ã¡£Í¢Î¾ÀîË¹ÒéÔ»£º¡°ÖÜÎÄÎäËù·â×ÓµÜÍ¬ÐÕÉõÖÚ£¬È»ááÊôÊèÔ¶£¬Ïà¹¥»÷Èç³ðöÅ£¬Öîºî¸üÏàÖï·¥£¬ÖÜÌì×Ó¸¥ÄÜ½ûÖ¹¡£½ñº£ÄÚÀµ±ÝÏÂÉñÁéÒ»Í³£¬½ÔÎª¿¤ÏØ£¬Öî×Ó¹¦³¼ÒÔ¹«¸³Ë°ÖØÉÍ´ÍÖ®£¬Éõ×ãÒ×ÖÆ¡£ÌìÏÂÎÞÒìÒâ£¬Ôò°²ÄþÖ®ÊõÒ²¡£ÖÃÖîºî²»±ã¡£¡±Ê¼»ÊÔ»£º¡°ÌìÏÂ¹²¿àÕ½¶·²»ÐÝ£¬ÒÔÓÐºîÍõ¡£Àµ×ÚÃí£¬ÌìÏÂ³õ¶¨£¬ÓÖ¸´Á¢¹ú£¬ÊÇÊ÷±øÒ²£¬¶øÇóÆäÄþÏ¢£¬Æñ²»ÄÑÔÕ£¡Í¢Î¾ÒéÊÇ¡£¡±

·ÖÌìÏÂÒÔÎªÈýÊ®Áù¿¤£¬¿¤ÖÃÊØ¡¢Î¾¡¢¼à¡£¸üÃûÃñÔ»¡°Ç­Ê×¡±¡£´óûÐ¡£ÊÕÌìÏÂ±ø£¬¾ÛÖ®ÏÌÑô£¬ÏúÒÔÎªïñîÄ¯¯£¬½ðÈËÊ®¶þ£¬ÖØ¸÷Ç§Ê¯£¬ÖÃÍ¢¹¬ÖÐ¡£Ò»·¨¶ÈºâÊ¯ÕÉ³ß¡£³µÍ¬¹ì¡£ÊéÍ¬ÎÄ×Ö¡£µØ¶«ÖÁº£ôß³¯ÏÊ£¬Î÷ÖÁÁÙä¬¡¢Ç¼ÖÐ£¬ÄÏÖÁ±±Ïò»§£¬±±¾ÝºÓÎªÈû£¬²¢ÒõÉ½ÖÁÁÉ¶«¡£áãÌìÏÂºÀ¸»ì¶ÏÌÑôÊ®¶þÍò»§¡£ÖîÃí¼°ÕÂÌ¨¡¢ÉÏÁÖ½ÔÔÚÎ¼ÄÏ¡£ÇØÃ¿ÆÆÖîºî£¬Ð´·ÅÆä¹¬ÊÒ£¬×÷Ö®ÏÌÑô±±ÚæÉÏ£¬ÄÏÁÙÎ¼£¬×ÔÓºÃÅÒÔ¶«ÖÁãþ¡¢Î¼£¬µîÎÝñÂ¸´µÀÖÜ¸óÏàÊô¡£ËùµÃÖîºîÃÀÈËïñ¹Ä£¬ÒÔ³äÈëÖ®¡£

¶þÊ®ÆßÄê£¬Ê¼»ÊÑ²Â¤Î÷¡¢±±µØ£¬³ö¼¦Í·É½£¬¹ý»ØÖÐ¡£ÑÉ×÷ÐÅ¹¬Î¼ÄÏ£¬ÒÑ¸üÃüÐÅ¹¬Îª¼«Ãí£¬ÏóÌì¼«¡£×Ô¼«ÃíµÀÍ¨ÛªÉ½£¬×÷¸ÊÈªÇ°µî¡£Öþð®µÀ£¬×ÔÏÌÑôÊôÖ®¡£ÊÇËê£¬´Í¾ôÒ»¼¶¡£ÖÎ³ÛµÀ¡£

¶þÊ®°ËÄê£¬Ê¼»Ê¶«ÐÐ¿¤ÏØ£¬ÉÏ×Þá»É½¡£Á¢Ê¯£¬ÓëÂ³ÖîÈåÉúÒé£¬¿ÌÊ¯ËÌÇØµÂ£¬Òé·âìøÍû¼ÀÉ½´¨Ö®ÊÂ¡£ÄËËìÉÏÌ©É½£¬Á¢Ê¯£¬·â£¬ìôìë¡£ÏÂ£¬·çÓê±©ÖÁ£¬ÐÝì¶Ê÷ÏÂ£¬Òò·âÆäÊ÷ÎªÎå´ó·ò¡£ìøÁº¸¸¡£¿ÌËùÁ¢Ê¯£¬Æä´ÇÔ»£º

»ÊµÛÁÙÎ»£¬×÷ÖÆÃ÷·¨£¬³¼ÏÂø·âÁ¡£¶þÊ®ÓÐÁùÄê£¬³õ²¢ÌìÏÂ£¬Øè²»±ö·þ¡£Ç×Ñ²Ô¶·½ÀèÃñ£¬µÇ×ÈÌ©É½£¬ÖÜÀÀ¶«¼«¡£´Ó³¼Ë¼¼££¬±¾Ô­ÊÂÒµ£¬ìóËÐ¹¦µÂ¡£ÖÎµÀÔËÐÐ£¬Öî²úµÃÒË£¬½ÔÓÐ·¨Ê½¡£´óÒåÐÝÃ÷£¬´¹ÓÚááÊÀ£¬Ë³³ÐÎð¸ï¡£»ÊµÛ¹ªÊ¥£¬¼ÈÆ½ÌìÏÂ£¬²»Ð¸ì¶ÖÎ¡£ÙíÐËÒ¹ÃÂ£¬½¨Éè³¤Àû£¬×¨Â¡½Ì»å¡£Ñµ¾­Ðû´ï£¬Ô¶½ü±ÏÀí£¬ÏÌ³ÐÊ¥Ö¾¡£¹ó¼ú·ÖÃ÷£¬ÄÐÅ®ÀñË³£¬É÷×ñÖ°ÊÂ¡£ÕÑ¸ôÄÚÍâ£¬ÃÒ²»Çå¾»£¬Ê©ÓÚááËÃ¡£»¯¼°ÎÞÇî£¬×ñ·îÒÅÚ¯£¬ÓÀ³ÐÖØ½ä¡£

ì¶ÊÇÄË²¢²ªº£ÒÔ¶«£¬¹ý»Æ¡¢üþ´¹£¬Çî³ÉÉ½£¬µÇÖ®î·£¬Á¢Ê¯ËÌÇØµÂÑÉ¶øÈ¥¡£

ÄÏµÇÀÅÐ°£¬´óÀÖÖ®£¬ÁôÈýÔÂ¡£ÄËáãÇ­Ê×ÈýÍò»§ÀÅÐ°Ì¨ÏÂ£¬¸´Ê®¶þËê¡£×÷ÀÅÐ°Ì¨£¬Á¢Ê¯¿Ì£¬ËÌÇØµÂ£¬Ã÷µÃÒâ¡£Ô»£º

Î¬¶þÊ®°ËÄê£¬»ÊµÛ×÷Ê¼¡£¶ËÆ½·¨¶È£¬ÍòÎïÖ®¼Í¡£ÒÔÃ÷ÈËÊÂ£¬ºÏÍ¬¸¸×Ó¡£Ê¥ÖÇÈÊÒå£¬ÏÔ°×µÀÀí¡£¶«¸§¶«ÍÁ£¬ÒÔÊ¡×äÊ¿¡£ÊÂÒÑ´ó±Ï£¬ÄËÁÙÓÚº£¡£»ÊµÛÖ®¹¦£¬ÇÚÀÍ±¾ÊÂ¡£ÉÏÅ©³ýÄ©£¬Ç­Ê×ÊÇ¸»¡£ÆÕÌìÖ®ÏÂ£¬ÞÒÐÄÒ¾Ö¾¡£Æ÷ÐµÒ»Á¿£¬Í¬ÊéÎÄ×Ö¡£ÈÕÔÂËùÕÕ£¬ÖÛÓßËùÔØ¡£½ÔÖÕÆäÃü£¬Äª²»µÃÒâ¡£Ó¦Ê±¶¯ÊÂ£¬ÊÇÎ¬»ÊµÛ¡£¿ïâÁÒìË×£¬ÁêË®¾­µØ¡£ÓÇÐôÇ­Ê×£¬³¯Ï¦²»Ð¸¡£³ýÒÉ¶¨·¨£¬ÏÌÖªËù±Ù¡£·½²®·ÖÖ°£¬ÖîÖÎ¾­Ò×¡£¾Ù´í±Øµ±£¬Äª²»Èç»­¡£»ÊµÛÖ®Ã÷£¬ÁÙ²ìËÄ·½¡£×ð±°¹ó¼ú£¬²»Óâ´ÎÐÐ¡£¼éÐ°²»ÈÝ£¬½ÔÎñÕêÁ¼¡£Ï¸´ó¾¡Á¦£¬Äª¸Òµ¡»Ä¡£Ô¶åÇ±ÙÒþ£¬×¨ÎñËà×¯¡£¶ËÖ±¶ØÖÒ£¬ÊÂÒµÓÐ³£¡£»ÊµÛÖ®µÂ£¬´æ¶¨ËÄ¼«¡£ÖïÂÒ³ýº¦£¬ÐËÀûÖÂ¸£¡£½ÚÊÂÒÔÊ±£¬Öî²ú·±Ö³¡£Ç­Ê×°²Äþ£¬²»ÓÃ±ø¸ï¡£ÁùÇ×Ïà±££¬ÖÕÎÞ¿ÜÔô¡£þÈÐÀ·î½Ì£¬¾¡Öª·¨Ê½¡£ÁùºÏÖ®ÄÚ£¬»ÊµÛÖ®ÍÁ¡£Î÷ÉæÁ÷É³£¬ÄÏ¾¡±±»§¡£¶«ÓÐ¶«º££¬±±¹ý´óÏÄ¡£ÈË¼£ËùÖÁ£¬ÎÞ²»³¼Õß¡£¹¦¸ÇÎåµÛ£¬Ôó¼°Å£Âí¡£Äª²»ÊÜµÂ£¬¸÷°²ÆäÓî¡£

Î¬ÇØÍõ¼æÓÐÌìÏÂ£¬Á¢ÃûÎª»ÊµÛ£¬ÄË¸§¶«ÍÁ£¬ÖÁÓÚÀÅÐ°¡£ÁÐºîÎä³ÇºîÍõÀë¡¢ÁÐºîÍ¨ÎäºîÍõêÚ¡¢Â×ºî½¨³ÉºîÕÔº¥¡¢Â×ºî²ýÎäºî³É¡¢Â×ºîÎäÐÅºî·ëÎãÔñ¡¢Ø©ÏàÚóÁÖ¡¢Ø©ÏàÍõçº¡¢ÇäÀîË¹¡¢ÇäÍõÎì¡¢Îå´ó·òÕÔÓ¤¡¢Îå´ó·òÑî¤Ä´Ó£¬ÓëÒéì¶º£ÉÏ¡£Ô»£º¡°¹ÅÖ®µÛÕß£¬µØ²»¹ýÇ§Àï£¬Öîºî¸÷ÊØÆä·âÓò£¬»ò³¯»ò·ñ£¬ÏàÇÖ±©ÂÒ£¬²Ð·¥²»Ö¹£¬ÓÌ¿Ì½ðÊ¯£¬ÒÔ×ÔÎª¼Í¡£¹ÅÖ®ÎåµÛÈýÍõ£¬Öª½Ì²»Í¬£¬·¨¶È²»Ã÷£¬¼ÙÍþ¹íÉñ£¬ÒÔÆÛÔ¶·½£¬Êµ²»³ÆÃû£¬¹Ê²»¾Ã³¤¡£ÆäÉíÎ´éâ£¬Öîºî±¶ÅÑ£¬·¨Áî²»ÐÐ¡£½ñ»ÊµÛ²¢Ò»º£ÄÚ£¬ÒÔÎª¿¤ÏØ£¬ÌìÏÂºÍÆ½¡£ÕÑÃ÷×ÚÃí£¬ÌåµÀÐÐµÂ£¬×ðºÅ´ó³É¡£Èº³¼ÏàÓëËÐ»ÊµÛ¹¦µÂ£¬¿ÌÓÚ½ðÊ¯£¬ÒÔÎª±í¾­¡£¡±

¼ÈÒÑ£¬ÆëÈËÐì§ÊµÈÉÏÊé£¬ÑÔº£ÖÐÓÐÈýÉñÉ½£¬ÃûÔ»ÅîÀ³¡¢·½ÕÉ¡¢å­ÖÞ£¬ÏÉÈË¾ÓÖ®¡£ÇëµÃÕ«½ä£¬ÓëÍ¯ÄÐÅ®ÇóÖ®¡£ì¶ÊÇÇ²Ðì§Ê·¢Í¯ÄÐÅ®ÊýÇ§ÈË£¬Èëº£ÇóÏÉÈË¡£

Ê¼»Ê»¹£¬¹ýÅí³Ç£¬Õ«½äµ»ìô£¬Óû³öÖÜ¶¦ãôË®¡£Ê¹Ç§ÈËÃ»Ë®ÇóÖ®£¬¸¥µÃ¡£ÄËÎ÷ÄÏ¶É»´Ë®£¬Ö®ºâÉ½¡¢ÄÏ¿¤¡£¸¡½­£¬ÖÁÏæÉ½ìô¡£·ê´ó·ç£¬¼¸²»µÃ¶É¡£ÉÏÎÊ²©Ê¿Ô»£º¡°Ïæ¾ýºÎÉñ£¿¡±²©Ê¿¶ÔÔ»£º¡°ÎÅÖ®£¬Ò¢Å®£¬Ë´Ö®ÆÞ£¬¶øÔá´Ë¡£¡±ì¶ÊÇÊ¼»Ê´óÅ­£¬Ê¹ÐÌÍ½ÈýÇ§ÈË½Ô·¥ÏæÉ½Ê÷£¬ô÷ÆäÉ½¡£ÉÏ×ÔÄÏ¿¤ÓÉÎä¹Ø¹é¡£

¶þÊ®¾ÅÄê£¬Ê¼»Ê¶«ÓÎ¡£ÖÁÑôÎä²©ÀÇÉ³ÖÐ£¬ÎªµÁËù¾ª¡£Çó¸¥µÃ£¬ÄËÁîÌìÏÂ´óË÷Ê®ÈÕ¡£

µÇÖ®î·£¬¿ÌÊ¯¡£Æä´ÇÔ»£º

Î¬¶þÊ®¾ÅÄê£¬Ê±ÔÚÖÐ´º£¬ÑôºÍ·½Æð¡£»ÊµÛ¶«ÓÎ£¬Ñ²µÇÖ®î·£¬ÁÙÕÕÓÚº£¡£´Ó³¼¼Î¹Û£¬Ô­ÄîÐÝÁÒ£¬×·ËÐ±¾Ê¼¡£´óÊ¥×÷ÖÎ£¬½¨¶¨·¨¶È£¬ÏÔóç¸Ù¼Í¡£Íâ½ÌÖîºî£¬¹âÊ©ÎÄ»Ý£¬Ã÷ÒÔÒåÀí¡£Áù¹ú»Ø±Ù£¬Ì°ìåÎÞÑá£¬Å°É±²»ÒÑ¡£»ÊµÛ°§ÖÚ£¬Ëì·¢ÌÖÊ¦£¬·ÜÑïÎäµÂ¡£ÒåÖïÐÅÐÐ£¬Íþüüµ¥ÅÔ´ï£¬Äª²»±ö·þ¡£ÅëÃð¦â±©£¬Õñ¾ÈÇ­Ê×£¬ÖÜ¶¨ËÄ¼«¡£ÆÕÊ©Ã÷·¨£¬¾­Î³ÌìÏÂ£¬ÓÀÎªÒÇÔò¡£´óÒÓÔÕ£¡ÓîÏØÖ®ÖÐ£¬³ÐË³Ê¥Òâ¡£Èº³¼ËÐ¹¦£¬Çë¿ÌÓÚÊ¯£¬±í´¹ÓÚ³£Ê½¡£Æä¶«¹ÛÔ»£º

Î¬¶þÊ®¾ÅÄê£¬»ÊµÛ´ºÓÎ£¬ÀÀÊ¡Ô¶·½¡£´þÓÚº£Óç£¬ËìµÇÖ®î·£¬ÕÑÁÙ³¯Ñô¡£¹ÛÍû¹ãÀö£¬´Ó³¼ÏÌÄî£¬Ô­µÀÖÁÃ÷¡£Ê¥·¨³õÐË£¬ÇåÀí½®ÄÚ£¬ÍâÖï±©¦â¡£ÎäÍþÅÔ³©£¬Õñ¶¯ËÄ¼«£¬ÇÝÃðÁùÍõ¡£²û²¢ÌìÏÂ£¬çÞº¦¾øÏ¢£¬ÓÀÙÈÈÖ±ø¡£»ÊµÛÃ÷µÂ£¬¾­ÀíÓîÄÚ£¬ÊÓÌý²»µ¡¡£×÷Á¢´óÒå£¬ÕÑÉè±¸Æ÷£¬ÏÌÓÐÕÂÆì¡£Ö°³¼×ñ·Ö£¬¸÷ÖªËùÐÐ£¬ÊÂÎÞÏÓÒÉ¡£Ç­Ê×¸Ä»¯£¬Ô¶åÇÍ¬¶È£¬ÁÙ¹Å¾øÓÈ¡£³£Ö°¼È¶¨£¬ááËÃÑ­Òµ£¬³¤³ÐÊ¥ÖÎ¡£Èº³¼¼ÎµÂ£¬ìóËÐÊ¥ÁÒ£¬Çë¿ÌÖ®î·¡£Ðý£¬ËìÖ®ÀÅÐ°£¬µÀÉÏµ³Èë¡£

ÈýÊ®Äê£¬ÎÞÊÂ¡£

ÈýÊ®Ò»ÄêÊ®¶þÔÂ£¬¸üÃûÀ°Ô»¡°¼ÎÆ½¡±¡£´ÍÇ­Ê×ÀïÁùÊ¯Ã×£¬¶þÑò¡£Ê¼»ÊÎªÎ¢ÐÐÏÌÑô£¬ÓëÎäÊ¿ËÄÈË¾ã£¬Ò¹³ö·êµÁÀ¼³Ø£¬¼û¾½£¬ÎäÊ¿»÷É±µÁ£¬¹ØÖÐ´óË÷¶þÊ®ÈÕ¡£Ã×Ê¯Ç§Áù°Ù¡£

ÈýÊ®¶þÄê£¬Ê¼»ÊÖ®íÙÊ¯£¬Ê¹ÑàÈËÂ¬ÉúÇóÏÛÃÅ¡¢¸ßÊÄ¡£¿ÌíÙÊ¯ÃÅ¡£»µ³Ç¹ù£¬¾öÍ¨ýþÊÇ·À¡£Æä´ÇÔ»£º

ËìÐËÊ¦ÂÃ£¬ÖïÂ¾ÎÞµÀ£¬ÎªÄæÃðÏ¢¡£Îäéå±©Äæ£¬ÎÄ¸´ÎÞ×ï£¬ÊüÐÄÏÌ·þ¡£»ÝÂÛ¹¦ÀÍ£¬ÉÍ¼°Å£Âí£¬¶÷·ÊÍÁÓò¡£»ÊµÛ·ÜÍþ£¬µÂ²¢Öîºî£¬³õÒ»Ì©Æ½¡£¶é»µ³Ç¹ù£¬¾öÍ¨´¨·À£¬ÒÄÈ¥ÏÕ×è¡£µØÊÆ¼È¶¨£¬ÀèÊüÎÞôí£¬ÌìÏÂÏÌ¸§¡£ÄÐÀÖÆä³ë£¬Å®ÐÞÆäÒµ£¬ÊÂ¸÷ÓÐÐò¡£»Ý±»Öî²ú£¬¾Ã²¢À´Ìï£¬Äª²»°²Ëù¡£Èº³¼ËÐÁÒ£¬Çë¿Ì´ËÊ¯£¬´¹ÖøÒÇ¾Ø¡£

ÒòÊ¹º«ÖÕ¡¢ºî¹«¡¢Ê¯ÉúÇóÏÉÈË²»ËÀÖ®Ò©¡£Ê¼»ÊÑ²±±±ß£¬´ÓÉÏ¿¤Èë¡£ÑàÈËÂ¬ÉúÊ¹Èëº£»¹£¬ÒÔ¹íÉñÊÂ£¬Òò×àÂ¼Í¼Êé£¬Ô»¡°ÍöÇØÕßºúÒ²¡±¡£Ê¼»ÊÄËÊ¹½«¾üÃÉÌñ·¢±øÈýÊ®ÍòÈË±±»÷ºú£¬ÂÔÈ¡ºÓÄÏµØ¡£

ÈýÊ®ÈýÄê£¬·¢Öî³¢åÍÍöÈË¡¢×¸Ðö¡¢¼ÖÈËÂÔÈ¡Â½ÁºµØ£¬Îª¹ðÁÖ¡¢Ïó¿¤¡¢ÄÏº££¬ÒÔ§ÃÇ²Êù¡£Î÷±±³âÖðÐÙÅ«¡£×ÔÓÜÖÐ²¢ºÓÒÔ¶«£¬ÊôÖ®ÒõÉ½£¬ÒÔÎªËÄÊ®ËÄÏØ£¬³ÇºÓÉÏÎªÈû¡£ÓÖÊ¹ÃÉÌñ¶ÉºÓÈ¡¸ßãÚ¡¢ÑôÉ½¡¢±±¼ÙÖÐ£¬ÖþÍ¤ÕÏÒÔÖðÈÖÈË¡£áãÚØ£¬ÊµÖ®³õÏØ¡£½û²»µÃìô¡£Ã÷ÐÇ³öÎ÷·½¡£ÈýÊ®ËÄÄê£¬§ÃÖÎÓüÀô²»Ö±Õß£¬Öþ³¤³Ç¼°ÄÏÔ½µØ¡£

Ê¼»ÊÖÃ¾ÆÏÌÑô¹¬£¬²©Ê¿ÆßÊ®ÈËÇ°ÎªÊÙ¡£ÆÍÉäÖÜÇà³¼½øËÌÔ»£º¡°ËûÊ±ÇØµØ²»¹ýÇ§Àï£¬Àµ±ÝÏÂÉñÁéÃ÷Ê¥£¬Æ½¶¨º£ÄÚ£¬·ÅÖðÂùÒÄ£¬ÈÕÔÂËùÕÕ£¬Äª²»±ö·þ¡£ÒÔÖîºîÎª¿¤ÏØ£¬ÈËÈË×Ô°²ÀÖ£¬ÎÞÕ½ÕùÖ®»¼£¬´«Ö®ÍòÊÀ¡£×ÔÉÏ¹Å²»¼°±ÝÏÂÍþµÂ¡£¡±Ê¼»ÊÔÃ¡£²©Ê¿ÆëÈË´¾ÓÚÔ½½øÔ»£º¡°³¼ÎÅÒóÖÜÖ®ÍõÇ§âÅËê£¬·â×ÓµÜ¹¦³¼£¬×ÔÎªÖ¦¸¨¡£½ñ±ÝÏÂÓÐº£ÄÚ£¬¶ø×ÓµÜÎªÆ¥·ò£¬×äÓÐÌï³£¡¢ÁùÇäÖ®³¼£¬ÎÞ¸¨·÷£¬ºÎÒÔÏà¾ÈÔÕ£¿ÊÂ²»Ê¦¹Å¶øÄÜ³¤¾ÃÕß£¬·ÇËùÎÅÒ²¡£½ñÇà³¼ÓÖÃæÚÄÒÔÖØ±ÝÏÂÖ®¹ý£¬·ÇÖÒ³¼¡£¡±Ê¼»ÊÏÂÆäÒé¡£Ø©ÏàÀîË¹Ô»£º¡°ÎåµÛ²»Ïà¸´£¬Èý´ú²»ÏàÏ®£¬¸÷ÒÔÖÎ£¬·ÇÆäÏà·´£¬Ê±±äÒìÒ²¡£½ñ±ÝÏÂ´´´óÒµ£¬½¨ÍòÊÀÖ®¹¦£¬¹Ì·ÇÓÞÈåËùÖª¡£ÇÒÔ½ÑÔÄËÈý´úÖ®ÊÂ£¬ºÎ×ã·¨Ò²£¿ÒìÊ±Öîºî²¢Õù£¬ºñÕÐÓÎÑ§¡£½ñÌìÏÂÒÑ¶¨£¬·¨Áî³öÒ»£¬°ÙÐÕµ±¼ÒÔòÁ¦Å©¹¤£¬Ê¿ÔòÑ§Ï°·¨Áî±Ù½û¡£½ñÖîÉú²»Ê¦½ñ¶øÑ§¹Å£¬ÒÔ·Çµ±ÊÀ£¬»óÂÒÇ­Ê×¡£Ø©Ïà³¼Ë¹ÃÁËÀÑÔ£º¹ÅÕßÌìÏÂÉ¢ÂÒ£¬ÄªÖ®ÄÜÒ»£¬ÊÇÒÔÖîºî²¢×÷£¬Óï½ÔµÀ¹ÅÒÔº¦½ñ£¬ÊÎÐéÑÔÒÔÂÒÊµ£¬ÈËÉÆÆäËùË½Ñ§£¬ÒÔ·ÇÉÏÖ®Ëù½¨Á¢¡£½ñ»ÊµÛ²¢ÓÐÌìÏÂ£¬±ðºÚ°×¶ø¶¨Ò»×ð¡£Ë½Ñ§¶øÏàÓë·Ç·¨½Ì£¬ÈËÎÅÁîÏÂ£¬Ôò¸÷ÒÔÆäÑ§ÒéÖ®£¬ÈëÔòÐÄ·Ç£¬³öÔòÏïÒé£¬¿äÖ÷ÒÔÎªÃû£¬ÒìÈ¡ÒÔÎª¸ß£¬ÂÊÈºÏÂÒÔÔì°ù¡£Èç´Ë¸¥½û£¬ÔòÖ÷ÊÆ½µºõÉÏ£¬µ³Óë³ÉºõÏÂ¡£½ûÖ®±ã¡£³¼ÇëÊ·¹Ù·ÇÇØ¼Ç½ÔÉÕÖ®¡£·Ç²©Ê¿¹ÙËùÖ°£¬ÌìÏÂ¸ÒÓÐ²ØÊ«¡¢Êé¡¢°Ù¼ÒÓïÕß£¬Ï¤ÒèÊØ¡¢Î¾ÔÓÉÕÖ®¡£ÓÐ¸ÒÅ¼ÓïÊ«ÊéÕßÆúÊÐ¡£ÒÔ¹Å·Ç½ñÕß×å¡£Àô¼ûÖª²»¾ÙÕßÓëÍ¬×ï¡£ÁîÏÂÈýÊ®ÈÕ²»ÉÕ£¬÷ôÎª³Çµ©¡£Ëù²»È¥Õß£¬Ò½Ò©²·óßÖÖÊ÷Ö®Êé¡£ÈôÓûÓÐÑ§·¨Áî£¬ÒÔÀôÎªÊ¦¡£¡±ÖÆÔ»£º¡°¿É¡£¡±

ÈýÊ®ÎåÄê£¬³ýµÀ£¬µÀ¾ÅÔ­µÖÔÆÑô£¬ÇµÉ½Ü§¹È£¬Ö±Í¨Ö®¡£ì¶ÊÇÊ¼»ÊÒÔÎªÏÌÑôÈË¶à£¬ÏÈÍõÖ®¹¬Í¢Ð¡£¬ÎáÎÅÖÜÎÄÍõ¶¼·á£¬ÎäÍõ¶¼¸ä£¬·á¸äÖ®¼ä£¬µÛÍõÖ®¶¼Ò²¡£ÄËÓª×÷³¯¹¬Î¼ÄÏÉÏÁÖÔ·ÖÐ¡£ÏÈ×÷Ç°µî°¢·¿£¬¶«Î÷Îå°Ù²½£¬ÄÏ±±ÎåÊ®ÕÉ£¬ÉÏ¿ÉÒÔ×øÍòÈË£¬ÏÂ¿ÉÒÔ½¨ÎåÕÉÆì¡£ÖÜ³ÛÎª¸óµÀ£¬×ÔµîÏÂÖ±µÖÄÏÉ½¡£±íÄÏÉ½Ö®µßÒÔÎªãÚ¡£Îª¸´µÀ£¬×Ô°¢·¿¶ÉÎ¼£¬ÊôÖ®ÏÌÑô£¬ÒÔÏóÌì¼«¸óµÀ¾øººµÖÓªÊÒÒ²¡£°¢·¿¹¬Î´³É£»³É£¬Óû¸üÔñÁîÃûÃûÖ®¡£×÷¹¬°¢·¿£¬¹ÊÌìÏÂÎ½Ö®°¢·¿¹¬¡£Òþ¹¬Í½ÐÌÕßÆßÊ®âÅÍòÈË£¬ÄË·Ö×÷°¢·¿¹¬£¬»ò×÷ÀöÉ½¡£·¢±±É½Ê¯é¤£¬ÄËÐ´Êñ¡¢¾£µØ²Ä½ÔÖÁ¡£¹ØÖÐ¼Æ¹¬Èý°Ù£¬¹ØÍâËÄ°ÙâÅ¡£ì¶ÊÇÁ¢Ê¯¶«º£ÉÏëÔ½çÖÐ£¬ÒÔÎªÇØ¶«ÃÅ¡£ÒòáãÈýÍò¼ÒÀöÒØ£¬ÎåÍò¼ÒÔÆÑô£¬½Ô¸´²»ÊÂÊ®Ëê¡£

Â¬ÉúËµÊ¼»ÊÔ»£º¡°³¼µÈÇóÖ¥ÆæÒ©ÏÉÕß³£¸¥Óö£¬ÀàÎïÓÐº¦Ö®Õß¡£·½ÖÐ£¬ÈËÖ÷Ê±ÎªÎ¢ÐÐÒÔ±Ù¶ñ¹í£¬¶ñ¹í±Ù£¬ÕæÈËÖÁ¡£ÈËÖ÷Ëù¾Ó¶øÈË³¼ÖªÖ®£¬Ôòº¦ì¶Éñ¡£ÕæÈËÕß£¬ÈëË®²»å¦£¬Èë»ð²»øð£¬ÁêÔÆÆø£¬ÓëÌìµØ¾Ã³¤¡£½ñÉÏÖÎÌìÏÂ£¬Î´ÄÜÌñØéÑ×¡£Ô¸ÉÏËù¾Ó¹¬ÎãÁîÈËÖª£¬È»ºó²»ËÀÖ®Ò©´ù¿ÉµÃÒ²¡£¡±ì¶ÊÇÊ¼»ÊÔ»£º¡°ÎáÄ½ÕæÈË£¬×ÔÎ½¡®ÕæÈË¡¯£¬²»³Æ¡®ëÞ¡¯¡£¡±ÄËÁîÏÌÑôÖ®ÅÔ¶þ°ÙÀïÄÚ¹¬¹Û¶þ°ÙÆßÊ®¸´µÀð®µÀÏàÁ¬£¬á¡ÕÊïñ¹ÄÃÀÈË³äÖ®£¬¸÷°¸Êð²»ÒÆáã¡£ÐÐËùÐÒ£¬ÓÐÑÔÆä´¦Õß£¬×ïËÀ¡£Ê¼»ÊµÛÐÒÁºÉ½¹¬£¬´ÓÉ½ÉÏ¼ûØ©Ïà³µÆïÖÚ£¬¸¥ÉÆÒ²¡£ÖÐÈË»ò¸æØ©Ïà£¬Ø©ÏàááËð³µÆï¡£Ê¼»ÊÅ­Ô»£º¡°´ËÖÐÈËÐ¹ÎáÓï¡£¡±°¸ÎÊÄª·þ¡£µ±ÊÇÊ±£¬Ú¯²¶ÖîÊ±ÔÚÅÔÕß£¬½ÔÉ±Ö®¡£×ÔÊÇááÄªÖªÐÐÖ®ËùÔÚ¡£ÌýÊÂ£¬Èº³¼ÊÜ¾öÊÂ£¬Ï¤ì¶ÏÌÑô¹¬¡£

ºîÉúÂ¬ÉúÏàÓëÄ±Ô»£º¡°Ê¼»ÊÎªÈË£¬ÌìÐÔ¸Õìå×ÔÓÃ£¬ÆðÖîºî£¬²¢ÌìÏÂ£¬ÒâµÃÓû´Ó£¬ÒÔÎª×Ô¹ÅÄª¼°¼º¡£×¨ÈÎÓüÀô£¬ÓüÀôµÃÇ×ÐÒ¡£²©Ê¿ËäÆßÊ®ÈË£¬ÌØ±¸Ô±¸¥ÓÃ¡£Ø©ÏàÖî´ó³¼½ÔÊÜ³ÉÊÂ£¬ÒÐ±æì¶ÉÏ¡£ÉÏÀÖÒÔÐÌÉ±ÎªÍþ£¬ÌìÏÂÎ·×ï³ÖÂ»£¬Äª¸Ò¾¡ÖÒ¡£ÉÏ²»ÎÅ¹ý¶øÈÕ½¾£¬ÏÂÉå·üÃ¡ÆÛÒÔÈ¡ÈÝ¡£ÇØ·¨£¬²»µÃ¼æ·½²»Ñé£¬éüËÀ¡£È»ºòÐÇÆøÕßÖÁÈý°ÙÈË£¬½ÔÁ¼Ê¿£¬Î·¼É»äÚÄ£¬²»¸Ò¶ËÑÔÆä¹ý¡£ÌìÏÂÖ®ÊÂÎÞÐ¡´ó½Ô¾öì¶ÉÏ£¬ÉÏÖÁÒÔºâÊ¯Á¿Êé£¬ÈÕÒ¹ÓÐ³Ê£¬²»ÖÐ³Ê²»µÃÐÝÏ¢¡£Ì°ì¶È¨ÊÆÖÁÈç´Ë£¬Î´¿ÉÎªÇóÏÉÒ©¡£¡±ì¶ÊÇÄËÍöÈ¥¡£Ê¼»ÊÎÅÍö£¬ÄË´óÅ­Ô»£º¡°ÎáÇ°ÊÕÌìÏÂÊé²»ÖÐÓÃÕß¾¡È¥Ö®¡£Ï¤ÕÙÎÄÑ§·½ÊõÊ¿ÉõÖÚ£¬ÓûÒÔÐËÌ«Æ½£¬·½Ê¿ÓûÁ·ÒÔÇóÆæÒ©¡£½ñÎÅº«ÖÚÈ¥²»±¨£¬Ðì§ÊµÈ·ÑÒÔ¾ÞÍò¼Æ£¬ÖÕ²»µÃÒ©£¬Í½¼éÀûÏà¸æÈÕÎÅ¡£Â¬ÉúµÈÎá×ð´ÍÖ®Éõºñ£¬½ñÄË·Ì°ùÎÒ£¬ÒÔÖØÎá²»µÂÒ²¡£ÖîÉúÔÚÏÌÑôÕß£¬ÎáÊ¹ÈËÁ®ÎÊ£¬»òÎªÚ¥Ø²ÑÔÒÔÂÒÇ­Ê×¡£¡±ì¶ÊÇÊ¹ÓùÊ·Ï¤°¸ÎÊÖîÉú£¬ÖîÉú´«Ïà¸æÒý£¬ÄË×Ô³ý¡£·¸½ûÕßËÄ°ÙÁùÊ®âÅÈË£¬½Ôýþ¿ºÖ®ÏÌÑô£¬Ê¹ÌìÏÂÖªÖ®£¬ÒÔ³Íáá¡£Òæ·¢ÚØáã±ß¡£Ê¼»Ê³¤×Ó·öËÕÚÉÔ»£º¡°ÌìÏÂ³õ¶¨£¬Ô¶·½Ç­Ê×Î´¼¯£¬ÖîÉú½ÔËÐ·¨¿××Ó£¬½ñÉÏ½ÔÖØ·¨ÉþÖ®£¬³¼¿ÖÌìÏÂ²»°²¡£Î¨ÉÏ²ìÖ®¡£¡±Ê¼»ÊÅ­£¬Ê¹·öËÕ±±¼àÃÉÌñì¶ÉÏ¿¤¡£

ÈýÊ®ÁùÄê£¬Ó«»óÊØÐÄ¡£ÓÐ×¹ÐÇÏÂ¶«¿¤£¬ÖÁµØÎªÊ¯£¬Ç­Ê×»ò¿ÌÆäÊ¯Ô»¡°Ê¼»ÊµÛËÀ¶øµØ·Ö¡±¡£Ê¼»ÊÎÅÖ®£¬Ç²ÓùÊ·ÖðÎÊ£¬Äª·þ£¬¾¡È¡Ê¯ÅÔ¾ÓÈËÖïÖ®£¬ÒòìÜÏúÆäÊ¯¡£Ê¼»Ê²»ÀÖ£¬Ê¹²©Ê¿ÎªÏÉÕæÈËÊ«£¬¼°ÐÐËùÓÎÌìÏÂ£¬´«ÁîÀÖÈË¸èÏÒÖ®¡£Çï£¬Ê¹Õß´Ó¹Ø¶«Ò¹¹ý»ªÒõÆ½ÊæµÀ£¬ÓÐÈË³ÖèµÕÚÊ¹ÕßÔ»£º¡°ÎªÎáÒÅãß¸ß³Ø¾ý¡£¡±ÒòÑÔÔ»£º¡°½ñÄê×æÁúËÀ¡£¡±Ê¹ÕßÎÊÆä¹Ê£¬Òòºö²»¼û£¬ÖÃÆäèµÈ¥¡£Ê¹Õß·îèµ¾ßÒÔÎÅ¡£Ê¼»ÊÄ¬È»Á¼¾Ã£¬Ô»£º¡°É½¹í¹Ì²»¹ýÖªÒ»ËêÊÂÒ²¡£¡±ÍËÑÔÔ»£º¡°×æÁúÕß£¬ÈËÖ®ÏÈÒ²¡£¡±Ê¹Óù¸®ÊÓèµ£¬ÄË¶þÊ®°ËÄêÐÐ¶É½­ËùÉòèµÒ²¡£ì¶ÊÇÊ¼»Ê²·Ö®£¬ØÔµÃÓÎáã¼ª¡£Ç¨±±ºÓÓÜÖÐÈýÍò¼Ò¡£°Ý¾ôÒ»¼¶¡£

ÈýÊ®ÆßÄêÊ®ÔÂ¹ï³ó£¬Ê¼»Ê³öÓÎ¡£×óØ©ÏàË¹´Ó£¬ÓÒØ©ÏàÈ¥¼²ÊØ¡£ÉÙ×Óºúº¥°®Ä½Çë´Ó£¬ÉÏÐíÖ®¡£Ê®Ò»ÔÂ£¬ÐÐÖÁÔÆÃÎ£¬ÍûìëÓÝË´ì¶¾ÅÒÉÉ½¡£¸¡½­ÏÂ£¬¹Û¼®¿Â£¬¶Éº£ä¾¡£¹ýµ¤Ñô£¬ÖÁÇ®ÌÆ¡£ÁÙÕã½­£¬Ë®²¨¶ñ£¬ÄËÎ÷°Ù¶þÊ®Àï´ÓÏÁÖÐ¶É¡£ÉÏ»á»ü£¬¼À´óÓí£¬ÍûÓÚÄÏº££¬¶øÁ¢Ê¯¿ÌËÌÇØµÂ¡£ÆäÎÄÔ»£º

»ÊµÛÐÝÁÒ£¬Æ½Ò»ÓîÄÚ£¬µÂ»Ýø·³¤¡£ÈýÊ®ÓÐÆßÄê£¬Ç×Ñ²ÌìÏÂ£¬ÖÜÀÀÔ¶·½¡£ËìµÇ»á»ü£¬ÐûÊ¡Ï°Ë×£¬Ç­Ê×Õ«×¯¡£Èº³¼ËÐ¹¦£¬±¾Ô­ÊÂ¼££¬×·Ê×¸ßÃ÷¡£ÇØÊ¥ÁÙ¹ú£¬Ê¼¶¨ÐÌÃû£¬ÏÔ³Â¾ÉÕÂ¡£³õÆ½·¨Ê½£¬Éó±ðÖ°ÈÎ£¬ÒÔÁ¢ºã³£¡£ÁùÍõ×¨±¶£¬Ì°ìå°ÁÃÍ£¬ÂÊÖÚ×Ô¦â¡£±©Å°í§ÐÐ£¬¸ºÁ¦¶ø½¾£¬Êý¶¯¼×±ø¡£ÒõÍ¨¼äÊ¹£¬ÒÔÊÂºÏ´Ó£¬ÐÐÎª±Ù·½¡£ÄÚÊÎÕ©Ä±£¬ÍâÀ´ÇÖ±ß£¬ËìÆð»öÑê¡£ÒåÍþÖïÖ®£¬éåÏ¨±©ã££¬ÂÒÔôÃðÍö¡£Ê¥µÂ¹ãÃÜ£¬ÁùºÏÖ®ÖÐ£¬±»ÔóÎÞ½®¡£»ÊµÛ²¢Óî£¬¼æÌýÍòÊÂ£¬Ô¶½ü±ÏÇå¡£ÔËÀíÈºÎï£¬¿¼ÑéÊÂÊµ£¬¸÷ÔØÆäÃû¡£¹ó¼ú²¢Í¨£¬ÉÆ·ñ³ÂÇ°£¬ÃÒÓÐÒþÇé¡£ÊÎÊ¡ÐûÒå£¬ÓÐ×Ó¶ø¼Þ£¬±¶ËÀ²»Õê¡£·À¸ôÄÚÍâ£¬½ûÖ¹Òù©ü£¬ÄÐÅ®ýì³Ï¡£·òÎª¼Äúò£¬É±Ö®ÎÞ×ï£¬ÄÐ±üÒå³Ì¡£ÆÞÎªÌÓ¼Þ£¬×Ó²»µÃÄ¸£¬ÏÌ»¯Á®Çå¡£´óÖÎåªË×£¬ÌìÏÂ³Ð·ç£¬ÃÉ±»ÐÝ¾­¡£½Ô×ñ¶È¹ì£¬ºÍ°²¶ØÃã£¬Äª²»Ë³Áî¡£Ç­Ê×ø·ýì£¬ÈËÀÖÍ¬Ôò£¬¼Î±£Ì«Æ½¡£áá¾´·î·¨£¬³£ÖÎÎÞ¼«£¬ÓßÖÛ²»Çã¡£´Ó³¼ËÐÁÒ£¬Çë¿Ì´ËÊ¯£¬¹â´¹ÐÝÃú¡£

»¹¹ýÎâ£¬´Ó½­³Ë¶É¡£²¢º£ÉÏ£¬±±ÖÁÀÅÐ°¡£·½Ê¿Ðì§ÊµÈÈëº£ÇóÉñÒ©£¬ÊýËê²»µÃ£¬·Ñ¶à£¬¿ÖÇ´£¬ÄËÕ©Ô»£º¡°ÅîÀ³Ò©¿ÉµÃ£¬È»³£Îª´óöÞÓãËù¿à£¬¹Ê²»µÃÖÁ£¬Ô¸ÇëÉÆÉäÓë¾ã£¬¼ûÔòÒÔÁ¬åóÉäÖ®¡£¡±Ê¼»ÊÃÎÓëº£ÉñÕ½£¬ÈçÈË×´¡£ÎÊÕ¼ÃÎ£¬²©Ê¿Ô»£º¡°Ë®Éñ²»¿É¼û£¬ÒÔ´óÓãòÔÁúÎªºò¡£½ñÉÏµ»ìô±¸½÷£¬¶øÓÐ´Ë¶ñÉñ£¬µ±³ýÈ¥£¬¶øÉÆÉñ¿ÉÖÂ¡£¡±ÄËÁîÈëº£Õßêå²¶¾ÞÓã¾ß£¬¶ø×ÔÒÔÁ¬åóºò´óÓã³öÉäÖ®¡£×ÔÀÅÐ°±±ÖÁÈÙ³ÉÉ½£¬¸¥¼û¡£ÖÁÖ®î·£¬¼û¾ÞÓã£¬ÉäÉ±Ò»Óã¡£Ëì²¢º£Î÷¡£

ÖÁÆ½Ô­½ò¶ø²¡¡£Ê¼»Ê¶ñÑÔËÀ£¬Èº³¼Äª¸ÒÑÔËÀÊÂ¡£ÉÏ²¡ÒæÉõ£¬ÄËÎªçôÊé´Í¹«×Ó·öËÕÔ»£º¡°ÓëÉ¥»áÏÌÑô¶øÔá¡£¡±ÊéÒÑ·â£¬ÔÚÖÐ³µ¸®ÁîÕÔ¸ßÐÐ·ûçôÊÂËù£¬Î´ÊÚÊ¹Õß¡£ÆßÔÂ±ûÒú£¬Ê¼»Ê±Àì¶É³ÇðÆ½Ì¨¡£Ø©ÏàË¹ÎªÉÏ±ÀÔÚÍâ£¬¿ÖÖî¹«×Ó¼°ÌìÏÂÓÐ±ä£¬ÄËìê±ØÖ®£¬²»·¢É¥¡£¹×ÔØ¤»Á¹³µÖÐ£¬¹ÊÐÒ»ÂÕß²Î³Ë£¬ËùÖÁÉÏÊ³¡£°Ù¹Ù×àÊÂÈç¹Ê£¬»ÂÕßéü´Ó¤»Á¹³µÖÐ¿ÉÆä×àÊÂ¡£¶À×Óºúº¥¡¢ÕÔ¸ß¼°ËùÐÒ»ÂÕßÎåÁùÈËÖªÉÏËÀ¡£ÕÔ¸ß¹Ê³¢½Ìºúº¥Êé¼°ÓüÂÉÁî·¨ÊÂ£¬ºúº¥Ë½ÐÒÖ®¡£¸ßÄËÓë¹«×Óºúº¥¡¢Ø©ÏàË¹ÒõÄ±ÆÆÈ¥Ê¼»ÊËù·âÊé´Í¹«×Ó·öËÕÕß£¬¶ø¸üÕ©ÎªØ©ÏàË¹ÊÜÊ¼»ÊÒÅÚ¯É³Çð£¬Á¢×Óºúº¥ÎªÌ«×Ó¡£¸üÎªÊé´Í¹«×Ó·öËÕ¡¢ÃÉÌñ£¬ÊýÒÔ×ï£¬´ÍËÀ¡£Óï¾ßÔÚÀîË¹´«ÖÐ¡£ÐÐ£¬Ëì´Ó¾®ÚêµÖ¾ÅÔ­¡£»áÊî£¬ÉÏ¤»³µ³ô£¬ÄËÚ¯´Ó¹ÙÁî³µÔØÒ»Ê¯±«Óã£¬ÒÔÂÒÆä³ô¡£

ÐÐ´ÓÖ±µÀÖÁÏÌÑô£¬·¢É¥¡£Ì«×Óºúº¥Ï®Î»£¬Îª¶þÊÀ»ÊµÛ¡£¾ÅÔÂ£¬ÔáÊ¼»ÊÛªÉ½¡£Ê¼»Ê³õ¼´Î»£¬´©ÖÎÛªÉ½£¬¼°²¢ÌìÏÂ£¬ÌìÏÂÍ½ËÍÒèÆßÊ®âÅÍòÈË£¬´©ÈýÈª£¬ÏÂÍ­¶øÖÂé¤£¬¹¬¹Û°Ù¹ÙÆæÆ÷Õä¹Öáãê°ÂúÖ®¡£Áî½³×÷»úåóÊ¸£¬ÓÐËù´©½üÕßéüÉäÖ®¡£ÒÔË®ÒøÎª°Ù´¨½­ºÓ´óº££¬»úÏà¹àÊä£¬ÉÏ¾ßÌìÎÄ£¬ÏÂ¾ßµØÀí¡£ÒÔÈËÓã¸àÎªÖò£¬¶È²»ÃðÕß¾ÃÖ®¡£¶þÊÀÔ»£º¡°ÏÈµÛáá¹¬·ÇÓÐ×ÓÕß£¬³öÑÉ²»ÒË¡£¡±½ÔÁî´ÓËÀ£¬ËÀÕßÉõÖÚ¡£Ôá¼ÈÒÑÏÂ£¬»òÑÔ¹¤½³Îª»ú£¬ê°½ÔÖªÖ®£¬ê°ÖØ¼´Ð¹¡£´óÊÂ±Ï£¬ÒÑê°£¬±ÕÖÐÏÛ£¬ÏÂÍâÏÛÃÅ£¬¾¡±Õ¹¤½³ê°Õß£¬ÎÞ¸´³öÕß¡£Ê÷²ÝÄ¾ÒÔÏóÉ½¡£

¶þÊÀ»ÊµÛÔªÄê£¬Äê¶þÊ®Ò»¡£ÕÔ¸ßÎªÀÉÖÐÁî£¬ÈÎÓÃÊÂ¡£¶þÊÀÏÂÚ¯£¬ÔöÊ¼»ÊÇÞÃíÎþÉü¼°É½´¨°ÙìëÖ®Àñ¡£ÁîÈº³¼Òé×ðÊ¼»ÊÃí¡£Èº³¼½Ô¶ÙÊ×ÑÔÔ»£º¡°¹ÅÕßÌì×ÓÆßÃí£¬ÖîºîÎå£¬´ó·òÈý£¬ËäÍòÊÀÊÀ²»éó»Ù¡£½ñÊ¼»ÊÎª¼«Ãí£¬ËÄº£Ö®ÄÚ½ÔÏ×¹±Ö°£¬ÔöÎþÉü£¬ÀñÏÌ±¸£¬ÎãÒÔ¼Ó¡£ÏÈÍõÃí»òÔÚÎ÷Óº£¬»òÔÚÏÌÑô¡£Ìì×ÓÒÇµ±¶À·î×ÃìôÊ¼»ÊÃí¡£×ÔÏå¹«ÒÑÏÂéó»Ù¡£ËùÖÃ·²ÆßÃí¡£Èº³¼ÒÔÀñ½øìô£¬ÒÔ×ðÊ¼»ÊÃíÎªµÛÕß×æÃí¡£»ÊµÛ¸´×Ô³Æ¡®ëÞ¡¯¡£¡±

¶þÊÀÓëÕÔ¸ßÄ±Ô»£º¡°ëÞÄêÉÙ£¬³õ¼´Î»£¬Ç­Ê×Î´¼¯¸½¡£ÏÈµÛÑ²ÐÐ¿¤ÏØ£¬ÒÔÊ¾¦â£¬Íþ·þº£ÄÚ¡£½ñêÌÈ»²»Ñ²ÐÐ£¬¼´¼ûÈõ£¬ÎãÒÔ³¼ÐóÌìÏÂ¡£¡±´º£¬¶þÊÀ¶«ÐÐ¿¤ÏØ£¬ÀîË¹´Ó¡£µ½íÙÊ¯£¬²¢º££¬ÄÏÖÁ»á»ü£¬¶ø¾¡¿ÌÊ¼»ÊËùÁ¢¿ÌÊ¯£¬Ê¯ÅÔÖø´ó³¼´ÓÕßÃû£¬ÒÔÕÂÏÈµÛ³É¹¦Ê¢µÂÑÉ£º

»ÊµÛÔ»£º¡°½ðÊ¯¿Ì¾¡Ê¼»ÊµÛËùÎªÒ²¡£½ñÏ®ºÅ¶ø½ðÊ¯¿Ì´Ç²»³ÆÊ¼»ÊµÛ£¬Æäì¶¾ÃÔ¶Ò²ÈçááËÃÎªÖ®Õß£¬²»³Æ³É¹¦Ê¢µÂ¡£¡±Ø©Ïà³¼Ë¹¡¢³¼È¥¼²¡¢ÓùÊ·´ó·ò³¼µÂÃÁËÀÑÔ£º¡°³¼Çë¾ß¿ÌÚ¯Êé¿ÌÊ¯£¬ÒòÃ÷°×ÒÓ¡£³¼ÃÁËÀÇë¡£¡±ÖÆÔ»£º¡°¿É¡£¡±ËìÖÁÁÉ¶«¶ø»¹¡£

ì¶ÊÇ¶þÊÀÄË×ñÓÃÕÔ¸ß£¬Éê·¨Áî¡£ÄËÒõÓëÕÔ¸ßÄ±Ô»£º¡°´ó³¼²»·þ£¬¹ÙÀôÉÐ¦â£¬¼°Öî¹«×Ó±ØÓëÎÒÕù£¬ÎªÖ®èÍºÎ£¿¡±¸ßÔ»£º¡°³¼¹ÌÔ¸ÑÔ¶øÎ´¸ÒÒ²¡£ÏÈµÛÖ®´ó³¼£¬½ÔÌìÏÂÀÛÊÀÃû¹óÈËÒ²£¬»ý¹¦ÀÍÊÀÒÔÏà´«¾ÃÒÓ¡£½ñ¸ßËØÐ¡¼ú£¬±ÝÏÂÐÒ³Æ¾Ù£¬ÁîÔÚÉÏÎ»£¬¹ÜÖÐÊÂ¡£´ó³¼÷±÷±£¬ÌØÒÔÃ²´Ó³¼£¬ÆäÐÄÊµ²»·þ¡£½ñÉÏ³ö£¬²»Òò´ËÊ±°¸¿¤ÏØÊØÎ¾ÓÐ×ïÕßÖïÖ®£¬ÉÏÒÔÕñÍþÌìÏÂ£¬ÏÂÒÔ³ýÈ¥ÉÏÉúÆ½Ëù²»¿ÉÕß¡£½ñÊ±²»Ê¦ÎÄ¶ø¾öì¶ÎäÁ¦£¬Ô¸±ÝÏÂËì´ÓÊ±ÎãÒÉ£¬¼´Èº³¼²»¼°Ä±¡£Ã÷Ö÷ÊÕ¾ÙâÅÃñ£¬¼úÕß¹óÖ®£¬Æ¶Õß¸»Ö®£¬Ô¶Õß½üÖ®£¬ÔòÉÏÏÂ¼¯¶ø¹ú°²ÒÓ¡£¡±¶þÊÀÔ»£º¡°ÉÆ¡£¡±ÄËÐÐÖï´ó³¼¼°Öî¹«×Ó£¬ÒÔ×ï¹ýÁ¬´þÉÙ½ü¹ÙÈýÀÉ£¬ÎÞµÃÁ¢Õß£¬¶øÁù¹«×ÓÂ¾ËÀì¶¶Å¡£¹«×Ó½«ãÌÀ¥µÜÈýÈËÇôì¶ÄÚ¹¬£¬ÒéÆä×ï¶Àáá¡£¶þÊÀÊ¹Ê¹Áî½«ãÌÔ»£º¡°¹«×Ó²»³¼£¬×ïµ±ËÀ£¬ÀôÖÂ·¨ÑÉ¡£¡±½«ãÌÔ»£º¡°ãÚÍ¢Ö®Àñ£¬ÎáÎ´³¢¸Ò²»´Ó±öÔÞÒ²£»ÀÈÃíÖ®Î»£¬ÎáÎ´³¢¸ÒÊ§½ÚÒ²£»ÊÜÃüÓ¦¶Ô£¬ÎáÎ´³¢¸ÒÊ§´ÇÒ²¡£ºÎÎ½²»³¼£¿Ô¸ÎÅ×ï¶øËÀ¡£¡±Ê¹ÕßÔ»£º¡°³¼²»µÃÓëÄ±£¬·îÊé´ÓÊÂ¡£¡±½«ãÌÄËÑöÌì´óºôÌìÕßÈý£¬Ô»£º¡°Ììºõ£¡ÎáÎÞ×ï£¡¡±À¥µÜÈýÈË½ÔÁ÷Ìé°Î½£×ÔÉ±¡£×ÚÊÒÕñ¿Ö¡£Èº³¼ÚÉÕßÒÔÎª·Ì°ù£¬´óÀô³ÖÂ»È¡ÈÝ£¬Ç­Ê×Õñ¿Ö¡£

ËÄÔÂ£¬¶þÊÀ»¹ÖÁÏÌÑô£¬Ô»£º¡°ÏÈµÛÎªÏÌÑô³¯Í¢Ð¡£¬¹ÊÓª°¢·¿¹¬¡£ÎªÊÒÌÃÎ´¾Í£¬»áÉÏ±À£¬°ÕÆä×÷Õß£¬¸´ÍÁÛªÉ½¡£ÛªÉ½ÊÂ´ó±Ï£¬½ñÊÍ°¢·¿¹¬¸¥¾Í£¬ÔòÊÇÕÂÏÈµÛ¾ÙÊÂ¹ýÒ²¡£¡±¸´×÷°¢·¿¹¬¡£Íâ¸§ËÄÒÄ£¬ÈçÊ¼»Ê¼Æ¡£¾¡áçÆä²ÄÊ¿ÎåÍòÈËÎªÍÍÎÀÏÌÑô£¬Áî½ÌÉä¹·ÂíÇÝÊÞ¡£µ±Ê³Õß¶à£¬¶È²»×ã£¬ÏÂµ÷¿¤ÏØ×ªÊäÝÄËÚÛ»Þ»£¬½ÔÁî×ÔêåÁ¸Ê³£¬ÏÌÑôÈý°ÙÀïÄÚ²»µÃÊ³ÆäýÏ¡£ÓÃ·¨Òæ¿ÌÉî¡£

ÆßÔÂ£¬Êù×ä³ÂÊ¤µÈ·´¹Ê¾£µØ£¬Îª¡°ÕÅ³þ¡±¡£Ê¤×ÔÁ¢Îª³þÍõ£¬¾Ó³Â£¬Ç²Öî½«áßµØ¡£É½¶«¿¤ÏØÉÙÄê¿àÇØÀô£¬½ÔÉ±ÆäÊØÎ¾ÁîØ©·´£¬ÒÔÓ¦³ÂÉæ£¬ÏàÁ¢ÎªºîÍõ£¬ºÏ´ÓÎ÷Ïç£¬ÃûÎª·¥ÇØ£¬²»¿ÉÊ¤ÊýÒ²¡£ÚËÕßÊ¹¶«·½À´£¬ÒÔ·´ÕßÎÅ¶þÊÀ¡£¶þÊÀÅ­£¬ÏÂÀô¡£ááÊ¹ÕßÖÁ£¬ÉÏÎÊ£¬¶ÔÔ»£º¡°ÈºµÁ£¬¿¤ÊØÎ¾·½Öð²¶£¬½ñ¾¡µÃ£¬²»×ãÓÇ¡£¡±ÉÏÔÃ¡£Îä³¼×ÔÁ¢ÎªÕÔÍõ£¬Îº¾ÌÎªÎºÍõ£¬ÌïÙÙÎªÆëÍõ¡£Åæ¹«ÆðÅæ¡£ÏîÁº¾Ù±ø»á»ü¿¤¡£

¶þÄê¶¬£¬³ÂÉæËùÇ²ÖÜÕÂµÈ½«Î÷ÖÁÏ·£¬±øÊýÊ®Íò¡£¶þÊÀ´ó¾ª£¬ÓëÈº³¼Ä±Ô»£º¡°èÍºÎ£¿¡±ÉÙ¸®ÕÂºªÔ»£º¡°µÁÒÑÖÁ£¬ÖÚ¦â£¬½ñ·¢½üÏØ²»¼°ÒÓ¡£ÛªÉ½Í½¶à£¬ÇëÉâÖ®£¬ÊÚ±øÒÔ»÷Ö®¡£¡±¶þÊÀÄË´óÉâÌìÏÂ£¬Ê¹ÕÂºª½«£¬»÷ÆÆÖÜÕÂ¾ü¶ø×ß£¬ËìÉ±ÕÂ²ÜÑô¡£¶þÊÀÒæÇ²³¤Ê·Ë¾ÂíÐÀ¡¢¶­ôè×ôÕÂºª»÷µÁ£¬É±³ÂÊ¤³Ç¸¸£¬ÆÆÏîÁº¶¨ÌÕ£¬ÃðÎº¾ÌÁÙ¼Ã¡£³þµØµÁÃû½«ÒÑËÀ£¬ÕÂºªÄË±±¶ÉºÓ£¬»÷ÕÔÍõÐªµÈì¶îÒÂ¹¡£

ÕÔ¸ßËµ¶þÊÀÔ»£º¡°ÏÈµÛÁÙÖÆÌìÏÂ¾Ã£¬¹ÊÈº³¼²»¸ÒÎª·Ç£¬½øÐ°Ëµ¡£½ñ±ÝÏÂ¸»ì¶´ºÇï£¬³õ¼´Î»£¬èÍºÎÓë¹«ÇäÍ¢¾öÊÂ£¿ÊÂ¼´ÓÐÎó£¬Ê¾Èº³¼¶ÌÒ²¡£Ìì×Ó³ÆëÞ£¬¹Ì²»ÎÅÉù¡£¡±ì¶ÊÇ¶þÊÀ³£¾Ó½ûÖÐ£¬Óë¸ß¾öÖîÊÂ¡£Æäáá¹«ÇäÏ£µÃ³¯¼û£¬µÁÔôÒæ¶à£¬¶ø¹ØÖÐ×ä·¢¶«»÷µÁÕßÎãÒÑ¡£ÓÒØ©ÏàÈ¥¼²¡¢×óØ©ÏàË¹¡¢½«¾ü·ë½Ù½øÚÉÔ»£º¡°¹Ø¶«ÈºµÁ²¢Æð£¬ÇØ·¢±øÖï»÷£¬ËùÉ±ÍöÉõÖÚ£¬È»ÓÌ²»Ö¹¡£µÁ¶à£¬½ÔÒÔÐçäî×ª×÷ÊÂ¿à£¬¸³Ë°´óÒ²¡£ÇëÇÒÖ¹°¢·¿¹¬×÷Õß£¬¼õÊ¡ËÄ±ßÊù×ª¡£¡±¶þÊÀÔ»£º¡°ÎáÎÅÖ®º«×ÓÔ»£º¡®Ò¢Ë´²É´ª²»¹Î£¬Ã©´Ä²»ôå£¬·¹ÍÁüöÁô£¬à¨ÍÁÐÎ£¬Ëä¼àÃÅÖ®Ñø£¬²»ì²ì¶´Ë¡£ÓíÔäÁúÃÅ£¬Í¨´óÏÄ£¬¾öºÓÍ¤Ë®£¬·ÅÖ®º££¬Éí×Ô³ÖÖþ­Ø£¬ëÖÎãÃ«£¬³¼Â²Ö®ÀÍ²»ÁÒì¶´ËÒÓ¡£¡¯·²ËùÎª¹óÓÐÌìÏÂÕß£¬µÃËÁÒâ¼«Óû£¬Ö÷ÖØÃ÷·¨£¬ÏÂ²»¸ÒÎª·Ç£¬ÒÔÖÆÓùº£ÄÚÒÓ¡£·òÓÝ¡¢ÏÄÖ®Ö÷£¬¹óÎªÌì×Ó£¬Ç×´¦Çî¿àÖ®Êµ£¬ÒÔáß°ÙÐÕ£¬ÉÐºÎì¶·¨£¿ëÞ×ðÍò³Ë£¬ÎãÆäÊµ£¬ÎáÓûÔìÇ§³ËÖ®¼Ý£¬Íò³ËÖ®Êô£¬³äÎáºÅÃû¡£ÇÒÏÈµÛÆðÖîºî£¬¼æÌìÏÂ£¬ÌìÏÂÒÑ¶¨£¬ÍâÈÁËÄÒÄÒÔ°²±ß¾¹£¬×÷¹¬ÊÒÒÔÕÂµÃÒâ£¬¶ø¾ý¹ÛÏÈµÛ¹¦ÒµÓÐÐ÷¡£½ñëÞ¼´Î»¶þÄêÖ®¼ä£¬ÈºµÁ²¢Æð£¬¾ý²»ÄÜ½û£¬ÓÖÓû°ÕÏÈµÛÖ®ËùÎª£¬ÊÇÉÏÎãÒÔ±¨ÏÈµÛ£¬´Î²»ÎªëÞ¾¡ÖÒÁ¦£¬ºÎÒÔÔÚÎ»£¿¡±ÏÂÈ¥¼²¡¢Ë¹¡¢½ÙÀô£¬°¸ÔðËû×ï¡£È¥¼²¡¢½ÙÔ»£º¡°½«Ïà²»Èè¡£¡±×ÔÉ±¡£Ë¹×äÇô£¬¾ÍÎåÐÌ¡£

ÈýÄê£¬ÕÂºªµÈ½«Æä×äÎ§îÒÂ¹£¬³þÉÏ½«¾üÏîÓð½«³þ×äÍù¾ÈîÒÂ¹¡£¶¬£¬ÕÔ¸ßÎªØ©Ïà£¬¾¹°¸ÀîË¹É±Ö®¡£ÏÄ£¬ÕÂºªµÈÕ½Êý­Þ£¬¶þÊÀÊ¹ÈËÈÃºª£¬ºª¿Ö£¬Ê¹³¤Ê·ÐÀÇëÊÂ¡£ÕÔ¸ß¸¥¼û£¬ÓÖ¸¥ÐÅ¡£ÐÀ¿Ö£¬ÍöÈ¥£¬¸ßÊ¹ÈË²¶×·²»¼°¡£ÐÀ¼ûºªÔ»£º¡°ÕÔ¸ßÓÃÊÂì¶ÖÐ£¬½«¾üÓÐ¹¦ÒàÖï£¬ÎÞ¹¦ÒàÖï¡£¡±ÏîÓð¼±»÷ÇØ¾ü£¬Â²ÍõÀë£¬ºªµÈËìÒÔ±ø½µÖîºî¡£°ËÔÂ¼ºº¥£¬ÕÔ¸ßÓûÎªÂÒ£¬¿ÖÈº³¼²»Ìý£¬ÄËÏÈÉèÑé£¬³ÖÂ¹Ï×ì¶¶þÊÀ£¬Ô»£º¡°ÂíÒ²¡£¡±¶þÊÀÐ¦Ô»£º¡°Ø©ÏàÎóÐ°£¿Î½Â¹ÎªÂí¡£¡±ÎÊ×óÓÒ£¬×óÓÒ»òÄ¬£¬»òÑÔÂíÒÔ°¢Ë³ÕÔ¸ß¡£»òÑÔÂ¹£¬¸ßÒòÒõÖÐÖîÑÔÂ¹ÕßÒÔ·¨¡£ááÈº³¼½ÔÎ·¸ß¡£

¸ßÇ°ÊýÑÔ¡°¹Ø¶«µÁÎãÄÜÎªÒ²¡±£¬¼°ÏîÓðÂ²ÇØ½«ÍõÀëµÈîÒÂ¹ÏÂ¶øÇ°£¬ÕÂºªµÈ¾üÊý­Þ£¬ÉÏÊéÇëÒæÖú£¬Ñà¡¢ÕÔ¡¢Æë¡¢³þ¡¢º«¡¢Îº½ÔÁ¢ÎªÍõ£¬×Ô¹ØÒÔ¶«£¬´óØµ¾¡ÅÏÇØÀôÓ¦Öîºî£¬ÖîºîÏÌÂÊÆäÖÚÎ÷Ïç¡£Åæ¹«½«ÊýÍòÈËÒÑÍÀÎä¹Ø£¬Ê¹ÈËË½ì¶¸ß£¬¸ß¿Ö¶þÊÀÅ­£¬Öï¼°ÆäÉí£¬ÄËÐ»²¡²»³¯¼û¡£¶þÊÀÃÎ°×»¢§üÆä×óæîÂí£¬É±Ö®£¬ÐÄ²»ÀÖ£¬¹ÖÎÊÕ¼ÃÎ¡£²·Ô»£º¡°ãþË®ÎªËî¡£¡±¶þÊÀÄËÕ«ì¶ÍûÒÄ¹¬£¬Óûìôãþ£¬ÉòËÄ°×Âí¡£Ê¹Ê¹ÔðÈÃ¸ßÒÔµÁÔôÊÂ¡£¸ß¾å£¬ÄËÒõÓëÆäÐöÏÌÑôÁîÑÖÀÖ¡¢ÆäµÜÕÔ³ÉÄ±Ô»£º¡°ÉÏ²»ÌýÚÉ£¬½ñÊÂ¼±£¬Óû¹é»öì¶Îá×Ú¡£ÎáÓûÒ×ÖÃÉÏ£¬¸üÁ¢¹«×ÓÓ¤¡£×ÓÓ¤ÈÊ¼ó£¬°ÙÐÕ½ÔÔØÆäÑÔ¡£¡±Ê¹ÀÉÖÐÁîÎªÄÚÓ¦£¬Õ©ÎªÓÐ´óÔô£¬ÁîÀÖÕÙÀô·¢×ä£¬×·½ÙÀÖÄ¸ÖÃ¸ßÉá¡£Ç²ÀÖ½«Àô×äÇ§âÅÈËÖÁÍûÒÄ¹¬µîÃÅ£¬¸¿ÎÀÁîÆÍÉä£¬Ô»£º¡°ÔôÈë´Ë£¬ºÎ²»Ö¹£¿¡±ÎÀÁîÔ»£º¡°ÖÜÂ®Éè×äÉõ½÷£¬°²µÃÔô¸ÒÈë¹¬£¿¡±ÀÖËìÕ¶ÎÀÁî£¬Ö±½«ÀôÈë£¬ÐÐÉä£¬ÀÉ»ÂÕß´ó¾ª£¬»ò×ß»ò¸ñ£¬¸ñÕßéüËÀ£¬ËÀÕßÊýÊ®ÈË¡£ÀÉÖÐÁîÓëÀÖ¾ãÈë£¬ÉäÉÏá¢×øàø¡£¶þÊÀÅ­£¬ÕÙ×óÓÒ£¬×óÓÒ½Ô»ÌÈÅ²»¶·¡£ÅÔÓÐ»ÂÕßÒ»ÈË£¬ÊÌ²»¸ÒÈ¥¡£¶þÊÀÈëÄÚ£¬Î½Ô»£º¡°¹«ºÎ²»Ôé¸æÎÒ£¿ÄËÖÁì¶´Ë£¡¡±»ÂÕßÔ»£º¡°³¼²»¸ÒÑÔ£¬¹ÊµÃÈ«¡£Ê¹³¼ÔéÑÔ£¬½ÔÒÑÖï£¬°²µÃÖÁ½ñ£¿¡±ÑÖÀÖÇ°¼´¶þÊÀÊýÔ»£º¡°×ãÏÂ½¾í§£¬ÖïÉ±ÎÞµÀ£¬ÌìÏÂ¹²ÅÏ×ãÏÂ£¬×ãÏÂÆä×ÔÎª¼Æ¡£¡±¶þÊÀÔ»£º¡°Ø©Ïà¿ÉµÃ¼û·ñ£¿¡±ÀÖÔ»£º¡°²»¿É¡£¡±¶þÊÀÔ»£º¡°ÎáÔ¸µÃÒ»¿¤ÎªÍõ¡£¡±¸¥Ðí¡£ÓÖÔ»£º¡°Ô¸ÎªÍò»§ºî¡£¡±¸¥Ðí¡£Ô»£º¡°Ô¸ÓëÆÞ×ÓÎªÇ­Ê×£¬±ÈÖî¹«×Ó¡£¡±ÑÖÀÖÔ»£º¡°³¼ÊÜÃüì¶Ø©Ïà£¬ÎªÌìÏÂÖï×ãÏÂ£¬×ãÏÂËä¶àÑÔ£¬³¼²»¸Ò±¨¡£¡±÷âÆä±ø½ø¡£¶þÊÀ×ÔÉ±¡£

ÑÖÀÖ¹é±¨ÕÔ¸ß£¬ÕÔ¸ßÄËÏ¤ÕÙÖî´ó³¼¹«×Ó£¬¸æÒÔÖï¶þÊÀÖ®×´¡£Ô»£º¡°ÇØ¹ÊÍõ¹ú£¬Ê¼»Ê¾ýÌìÏÂ£¬¹Ê³ÆµÛ¡£½ñÁù¹ú¸´×ÔÁ¢£¬ÇØµØÒæÐ¡£¬ÄËÒÔ¿ÕÃûÎªµÛ£¬²»¿É¡£ÒËÎªÍõÈç¹Ê£¬±ã¡£¡±Á¢¶þÊÀÖ®ÐÖ×Ó¹«×ÓÓ¤ÎªÇØÍõ¡£ÒÔÇ­Ê×Ôá¶þÊÀ¶ÅÄÏÒË´ºÔ·ÖÐ¡£Áî×ÓÓ¤Õ«£¬µ±Ãí¼û£¬ÊÜÍõçô¡£Õ«ÎåÈÕ£¬×ÓÓ¤ÓëÆä×Ó¶þÈËÄ±Ô»£º¡°Ø©Ïà¸ßÉ±¶þÊÀÍûÒÄ¹¬£¬¿ÖÈº³¼ÖïÖ®£¬ÄËÏêÒÔÒåÁ¢ÎÒ¡£ÎÒÎÅÕÔ¸ßÄËÓë³þÔ¼£¬ÃðÇØ×ÚÊÒ¶øÍõ¹ØÖÐ¡£½ñÊ¹ÎÒÕ«¼ûÃí£¬´ËÓûÒòÃíÖÐÉ±ÎÒ¡£ÎÒ³Æ²¡²»ÐÐ£¬Ø©Ïà±Ø×ÔÀ´£¬À´ÔòÉ±Ö®¡£¡±¸ßÊ¹ÈËÇë×ÓÓ¤Êý±²£¬×ÓÓ¤²»ÐÐ£¬¸ß¹û×ÔÍù£¬Ô»£º¡°×ÚÃíÖØÊÂ£¬ÍõèÍºÎ²»ÐÐ£¿¡±×ÓÓ¤Ëì´ÌÉ±¸ßì¶Õ«¹¬£¬Èý×å¸ß¼ÒÒÔáßÏÌÑô¡£×ÓÓ¤ÎªÇØÍõËÄÊ®ÁùÈÕ£¬³þ½«Åæ¹«ÆÆÇØ¾üÈëÎä¹Ø£¬ËìÖÁ°ÔÉÏ£¬Ê¹ÈËÔ¼½µ×ÓÓ¤¡£×ÓÓ¤¼´Ïµ¾±ÒÔ×é£¬°×ÂíËØ³µ£¬·îÌì×Óçô·û£¬½µéòµÀÅÔ¡£Åæ¹«ËìÈëÏÌÑô£¬·â¹¬ÊÒ¸®¿â£¬»¹¾ü°ÔÉÏ¡£¾ÓÔÂâÅ£¬Öîºî±øÖÁ£¬Ïî¼®Îª´Ó³¤£¬É±×ÓÓ¤¼°ÇØÖî¹«×Ó×Ú×å¡£ËìÍÀÏÌÑô£¬ÉÕÆä¹¬ÊÒ£¬Â²Æä×ÓÅ®£¬ÊÕÆäÕä±¦»õ²Æ£¬Öîºî¹²·ÖÖ®¡£ÃðÇØÖ®áá£¬¸÷·ÖÆäµØÎªÈý£¬ÃûÔ»ÓºÍõ¡¢ÈûÍõ¡¢µÔÍõ£¬ºÅÔ»ÈýÇØ¡£ÏîÓðÎªÎ÷³þ°ÔÍõ£¬Ö÷Ãü·ÖÌìÏÂÍõÖîºî£¬ÇØ¾¹ÃðÒÓ¡£ááÎåÄê£¬ÌìÏÂ¶¨ì¶ºº¡£

Ì«Ê·¹«Ô»£ºÇØÖ®ÏÈ²®ôè£¬³¢ÓÐÑ«ì¶ÌÆÓÝÖ®¼Ê£¬ÊÜÍÁ´ÍÐÕ¡£¼°ÒóÏÄÖ®¼äÎ¢É¢¡£ÖÁÖÜÖ®Ë¥£¬ÇØÐË£¬ÒØÓÚÎ÷´¹¡£×ÔçÑ¹«ÒÔÀ´£¬ÉÔ²ÏÊ³Öîºî£¬¾¹³ÉÊ¼»Ê¡£Ê¼»Ê×ÔÒÔÎª¹¦¹ýÎåµÛ£¬µØ¹ãÈýÍõ£¬¶øÐßÓëÖ®Ù°¡£ÉÆÔÕºõ¼ÖÉúÍÆÑÔÖ®Ò²£¡Ô»£º

ÇØ²¢¼æÖîºîÉ½¶«ÈýÊ®âÅ¿¤£¬ÉÉ½ò¹Ø£¬¾ÝÏÕÈû£¬ÐÞ¼×±ø¶øÊØÖ®¡£È»³ÂÉæÒÔÊù×äÉ¢ÂÒÖ®ÖÚÊý°Ù£¬·Ü±Û´óºô£¬²»ÓÃ¹­êªÖ®±ø£¬¦¨úÜ°×èè£¬ÍûÎÝ¶øÊ³£¬ºáÐÐÌìÏÂ¡£ÇØÈË×èÏÕ²»ÊØ£¬¹ØÁº²»ãØ£¬³¤êª²»´Ì£¬¦âåó²»Éä¡£³þÊ¦ÉîÈë£¬Õ½ì¶ºèÃÅ£¬ÔøÎÞ·ªÀéÖ®¼è¡£ì¶ÊÇÉ½¶«´óÈÅ£¬Öîºî²¢Æð£¬ºÀ¿¡ÏàÁ¢¡£ÇØÊ¹ÕÂºª½«¶ø¶«Õ÷£¬ÕÂºªÒòÒÔÈý¾üÖ®ÖÚÒªÊÐì¶Íâ£¬ÒÔÄ±ÆäÉÏ¡£Èº³¼Ö®²»ÐÅ£¬¿É¼ûì¶´ËÒÓ¡£×ÓÓ¤Á¢£¬Ëì²»å»¡£½åÊ¹×ÓÓ¤ÓÐÓ¹Ö÷Ö®²Ä£¬½öµÃÖÐ×ô£¬É½¶«ËäÂÒ£¬ÇØÖ®µØ¿ÉÈ«¶øÓÐ£¬×ÚÃíÖ®ìëÎ´µ±¾øÒ²¡£

ÇØµØ±»É½´øºÓÒÔÎª¹Ì£¬ËÄÈûÖ®¹úÒ²¡£×ÔçÑ¹«ÒÔÀ´£¬ÖÁì¶ÇØÍõ£¬¶þÊ®âÅ¾ý£¬³£ÎªÖîºîÐÛ¡£ÆñÊÀÊÀÏÍÔÕ£¿ÆäÊÆ¾ÓÈ»Ò²¡£ÇÒÌìÏÂ³¢Í¬ÐÄ²¢Á¦¶ø¹¥ÇØÒÓ¡£µ±´ËÖ®ÊÀ£¬ÏÍÖÇ²¢ÁÐ£¬Á¼½«ÐÐÆäÊ¦£¬ÏÍÏàÍ¨ÆäÄ±£¬È»À§ì¶×èÏÕ¶ø²»ÄÜ½ø£¬ÇØÄËÑÓÈëÕ½¶øÎªÖ®¿ª¹Ø£¬°ÙÍòÖ®Í½ÌÓ±±¶øËì»µ¡£ÆñÓÂÁ¦ÖÇ»Û²»×ãÔÕ£¿ÐÎ²»Àû£¬ÊÆ²»±ãÒ²¡£ÇØÐ¡ÒØ²¢´ó³Ç£¬ÊØÏÕÈû¶ø¾ü£¬¸ßÀÝÎãÕ½£¬±Õ¹Ø¾Ýýþ¶ò£¬ºÉêª¶øÊØÖ®¡£ÖîºîÆðì¶Æ¥·ò£¬ÒÔÀûºÏ£¬·ÇÓÐËØÍõÖ®ÐÐÒ²¡£Æä½»Î´Ç×£¬ÆäÏÂÎ´¸½£¬ÃûÎªÍöÇØ£¬ÆäÊµÀûÖ®Ò²¡£±Ë¼ûÇØ×èÖ®ÄÑ·¸Ò²£¬±ØÍËÊ¦¡£°²ÍÁÏ¢Ãñ£¬ÒÔ´ýÆä±Ö£¬ÊÕÈõ·ö°Õ£¬ÒÔÁî´ó¹úÖ®¾ý£¬²»»¼²»µÃÒâì¶º£ÄÚ¡£¹óÎªÌì×Ó£¬¸»ÓÐÌìÏÂ£¬¶øÉíÎªÇÝÕß£¬Æä¾È°Ü·ÇÒ²¡£

ÇØÍõ×ã¼º²»ÎÊ£¬Ëì¹ý¶ø²»±ä¡£¶þÊÀÊÜÖ®£¬Òò¶ø²»¸Ä£¬±©Å°ÒÔÖØ»ö¡£×ÓÓ¤¹ÂÁ¢ÎÞÇ×£¬Î£ÈõÎÞ¸¨¡£ÈýÖ÷»ó¶øÖÕÉí²»Îò£¬Íö£¬²»ÒàÒËºõ£¿µ±´ËÊ±Ò²£¬ÊÀ·ÇÎÞÉîÂÇÖª»¯Ö®Ê¿Ò²£¬È»ËùÒÔ²»¸Ò¾¡ÖÒ·÷¹ýÕß£¬ÇØË×¶à¼É»äÖ®½û£¬ÖÒÑÔÎ´×äì¶¿Ú¶øÉíÎªÂ¾Ã»ÒÓ¡£¹ÊÊ¹ÌìÏÂÖ®Ê¿£¬Çã¶ú¶øÌý£¬ÖØ×ã¶øÁ¢£¬ÞÐ¸Ê¿Ú¶ø²»ÑÔ¡£ÊÇÒÔÈýÖ÷Ê§µÀ£¬ÖÒ³¼²»¸ÒÚÉ£¬ÖÇÊ¿²»¸ÒÄ±£¬ÌìÏÂÒÑÂÒ£¬¼é²»ÉÏÎÅ£¬Æñ²»°§ÔÕ£¡ÏÈÍõÖªÓº±ÎÖ®ÉË¹úÒ²£¬¹ÊÖÃ¹«Çä´ó·òÊ¿£¬ÒÔÊÎ·¨ÉèÐÌ£¬¶øÌìÏÂÖÎ¡£Æä¦âÒ²£¬½û±©ÖïÂÒ¶øÌìÏÂ·þ¡£ÆäÈõÒ²£¬Îå²®Õ÷¶øÖîºî´Ó¡£ÆäÏ÷Ò²£¬ÄÚÊØÍâ¸½¶øÉçð¢´æ¡£¹ÊÇØÖ®Ê¢Ò²£¬·±·¨ÑÏÐÌ¶øÌìÏÂÕñ£»¼°ÆäË¥Ò²£¬°ÙÐÕÔ¹Íû¶øº£ÄÚÅÏÒÓ¡£¹ÊÖÜÎåÐòµÃÆäµÀ£¬¶øÇ§âÅËê²»¾ø¡£ÇØ±¾Ä©²¢Ê§£¬¹Ê²»³¤¾Ã¡£ÓÉ´Ë¹ÛÖ®£¬°²Î£Ö®Í³ÏàÈ¥Ô¶ÒÓ¡£Ò°ÑèÔ»¡°Ç°ÊÂÖ®²»Íü£¬ááÊÂÖ®Ê¦Ò²¡±¡£ÊÇÒÔ¾ý×ÓÎª¹ú£¬¹ÛÖ®ÉÏ¹Å£¬ÑéÖ®µ±ÊÀ£¬²ÎÒÔÈËÊÂ£¬²ìÊ¢Ë¥Ö®Àí£¬ÉóÈ¨ÊÆÖ®ÒË£¬È¥¾ÍÓÐÐò£¬±ä»¯ÓÐÊ±£¬¹Ê¿õÈÕ³¤¾Ã¶øÉçð¢°²ÒÓ¡£

ÇØÐ¢¹«¾Ý¥¾º¯Ö®¹Ì£¬ÓµÓºÖÝÖ®µØ£¬¾ý³¼¹ÌÊØ¶ø¿úÖÜÊÒ£¬ÓÐÏ¯¾íÌìÏÂ£¬°ü¾ÙÓîÄÚ£¬ÄÒÀ¨ËÄº£Ö®Òâ£¬²¢ÍÌ°Ë»ÄÖ®ÐÄ¡£µ±ÊÇÊ±£¬ÉÌ¾ý×ôÖ®£¬ÄÚÁ¢·¨¶È£¬Îñ¸ûÖ¯£¬ÐÞÊØÕ½Ö®±¸£¬ÍâÁ¬ºâ¶ø¶·Öîºî£¬ì¶ÊÇÇØÈË¹°ÊÖ¶øÈ¡Î÷ºÓÖ®Íâ¡£

Ð¢¹«¼ÈÃ»£¬»ÝÍõ¡¢ÎäÍõÃÉ¹ÊÒµ£¬ÒòÒÅ²á£¬ÄÏ¼æººÖÐ£¬Î÷¾Ù°Í¡¢Êñ£¬¶«¸î¸àëéÖ®µØ£¬ÊÕÒªº¦Ö®¿¤¡£Öîºî¿Ö¾å£¬»áÃË¶øÄ±ÈõÇØ£¬²»°®ÕäÆ÷ÖØ±¦·ÊÃÀÖ®µØ£¬ÒÔÖÂÌìÏÂÖ®Ê¿£¬ºÏ´ÓµÞ½»£¬ÏàÓëÎªÒ»¡£µ±ÊÇÊ±£¬ÆëÓÐÃÏ³¢£¬ÕÔÓÐÆ½Ô­£¬³þÓÐ´ºÉê£¬ÎºÓÐÐÅÁê¡£´ËËÄ¾ýÕß£¬½ÔÃ÷Öª¶øÖÒÐÅ£¬¿íºñ¶ø°®ÈË£¬×ðÏÍÖØÊ¿£¬Ô¼´ÓÀëºâ£¬²¢º«¡¢Îº¡¢Ñà¡¢³þ¡¢Æë¡¢ÕÔ¡¢ËÎ¡¢ÎÀ¡¢ÖÐÉ½Ö®ÖÚ¡£ì¶ÊÇÁù¹úÖ®Ê¿ÓÐÄþÔ½¡¢ÐìÉÐ¡¢ËÕÇØ¡¢¶ÅºÕÖ®ÊôÎªÖ®Ä±£¬ÆëÃ÷¡¢ÖÜ×î¡¢³Âéô¡¢ÕÑ»¬¡¢Â¥»º¡¢µÔ¾°¡¢ËÕÀ÷¡¢ÀÖÒãÖ®Í½Í¨ÆäÒâ£¬ÎâÆð¡¢Ëïë÷¡¢´øÙ¢¡¢¶ùÁ¼¡¢ÍõÁÎ¡¢Ìï¼É¡¢Á®ÆÄ¡¢ÕÔÉÝÖ®ÅóÖÆÆä±ø¡£³£ÒÔÊ®±¶Ö®µØ£¬°ÙÍòÖ®ÖÚ£¬ßµ¹Ø¶ø¹¥ÇØ¡£ÇØÈË¿ª¹ØÑÓµÐ£¬¾Å¹úÖ®Ê¦åÒÑ²¶ÝÌÓ¶ø²»¸Ò½ø¡£ÇØÎÞÍöÊ¸ÒÅïßÖ®·Ñ£¬¶øÌìÏÂÖîºîÒÑÀ§ÒÓ¡£ì¶ÊÇ´ÓÉ¢Ô¼½â£¬Õù¸îµØ¶ø·îÇØ¡£ÇØÓÐâÅÁ¦¶øÖÆÆä±Ö£¬×·ÍöÖð±±£¬·üÊ¬°ÙÍò£¬Á÷ÑªÆ¯Â±¡£ÒòÀû³Ë±ã£¬Ô×¸îÌìÏÂ£¬·ÖÁÑºÓÉ½£¬¦â¹úÇë·þ£¬Èõ¹úÈë³¯¡£ÑÓ¼°Ð¢ÎÄÍõ¡¢×¯ÏåÍõ£¬Ïí¹úÈÕÇ³£¬¹ú¼ÒÎÞÊÂ¡£

¼°ÖÁÇØÍõ£¬ÐøÁùÊÀÖ®âÅÁÒ£¬Õñ³¤²ß¶øÓùÓîÄÚ£¬ÍÌ¶þÖÜ¶øÍöÖîºî£¬ÂÄÖÁ×ð¶øÖÆÁùºÏ£¬Ö´é¢ÞÔÒÔ±Þó×ÌìÏÂ£¬ÍþÕñËÄº£¡£ÄÏÈ¡°ÙÔ½Ö®µØ£¬ÒÔÎª¹ðÁÖ¡¢Ïó¿¤£¬°ÙÔ½Ö®¾ý¸©Ê×Ïµ¾±£¬Î¯ÃüÏÂÀô¡£ÄËÊ¹ÃÉÌñ±±Öþ³¤³Ç¶øÊØ·ªÀé£¬­ÞÐÙÅ«Æß°ÙâÅÀï£¬ºúÈË²»¸ÒÄÏÏÂ¶øÄÁÂí£¬Ê¿²»¸ÒÍä¹­¶ø±¨Ô¹¡£ì¶ÊÇ·ÏÏÈÍõÖ®µÀ£¬·Ù°Ù¼ÒÖ®ÑÔ£¬ÒÔÓÞÇ­Ê×¡£¶éÃû³Ç£¬É±ºÀ¿¡£¬ÊÕÌìÏÂÖ®±ø¾ÛÖ®ÏÌÑô£¬Ïú·æÖýîÄ¯¯£¬ÒÔÎª½ðÈËÊ®¶þ£¬ÒÔÈõÇ­Ê×Ö®Ãñ¡£È»ááÕ¶»ªÎª³Ç£¬ÒòºÓÎª½ò£¬¾ÝÒÚÕÉÖ®³Ç£¬ÁÙ²»²âÖ®ûüÒÔÎª¹Ì¡£Á¼½«¾¢åóÊØÒªº¦Ö®´¦£¬ÐÅ³¼¾«×ä³ÂÀû±ø¶øË­ºÎ£¬ÌìÏÂÒÔ¶¨¡£ÇØÍõÖ®ÐÄ£¬×ÔÒÔÎª¹ØÖÐÖ®¹Ì£¬½ð³ÇÇ§Àï£¬×ÓËïµÛÍõÍòÊÀÖ®ÒµÒ²¡£

ÇØÍõ¼ÈÃ»£¬âÅÍþÕñì¶ÊâË×¡£³ÂÉæ£¬ÎÍë»ÉþÊàÖ®×Ó£¬þÊÁ¥Ö®ÈË£¬¶øÇ¨áãÖ®Í½£¬²ÅÄÜ²»¼°ÖÐÈË£¬·ÇÓÐÖÙÄá¡¢Ä«µÔÖ®ÏÍ£¬ÌÕÖì¡¢â¢¶ÙÖ®¸»£¬õæ×ãÐÐÎéÖ®¼ä£¬¶ø¾óÆðÊ²²®Ö®ÖÐ£¬ÂÊ°ÕÉ¢Ö®×ä£¬½«Êý°ÙÖ®ÖÚ£¬¶ø×ª¹¥ÇØ¡£Õ¶Ä¾Îª±ø£¬½Ò¸ÍÎªÆì£¬ÌìÏÂÔÆ¼¯ÏìÓ¦£¬Ó®Á¸¶ø¾°´Ó£¬É½¶«ºÀ¿¡Ëì²¢Æð¶øÍöÇØ×åÒÓ¡£

ÇÒ·òÌìÏÂ·ÇÐ¡ÈõÒ²£¬ÓºÖÝÖ®µØ£¬¥¾º¯Ö®¹Ì×ÔÈôÒ²¡£³ÂÉæÖ®Î»£¬·Ç×ðì¶Æë¡¢³þ¡¢Ñà¡¢ÕÔ¡¢º«¡¢Îº¡¢ËÎ¡¢ÎÀ¡¢ÖÐÉ½Ö®¾ý£»¦¨úÜ¼¬ñæ£¬·ÇîÄÑ×ì¶¾äêª³¤ï¡Ò²£»§ÃÊùÖ®ÖÚ£¬·Ç¿¹ì¶¾Å¹úÖ®Ê¦£»ÉîÄ±Ô¶ÂÇ£¬ÐÐ¾üÓÃ±øÖ®µÀ£¬·Ç¼°ÏçÊ±Ö®Ê¿Ò²¡£È»¶ø³É°ÜÒì±ä£¬¹¦ÒµÏà·´Ò²¡£ÊÔÊ¹É½¶«Ö®¹úÓë³ÂÉæ¶È³¤ýì´ó£¬±ÈÈ¨Á¿Á¦£¬Ôò²»¿ÉÍ¬Äê¶øÓïÒÓ¡£È»ÇØÒÔÇøÇøÖ®µØ£¬Ç§³ËÖ®È¨£¬ÕÐ°ËÖÝ¶ø³¯Í¬ÁÐ£¬°ÙÓÐâÅÄêÒÓ¡£È»ºóÒÔÁùºÏÎª¼Ò£¬¥¾º¯Îª¹¬£¬Ò»·ò×÷ÄÑ¶øÆßÃí¶é£¬ÉíËÀÈËÊÖ£¬ÎªÌìÏÂÐ¦Õß£¬ºÎÒ²£¿ÈÊÒå²»Ê©¶ø¹¥ÊØÖ®ÊÆÒìÒ²¡£

ÇØ²¢º£ÄÚ£¬¼æÖîºî£¬ÄÏÃæ³ÆµÛ£¬ÒÔÑøËÄº££¬ÌìÏÂÖ®Ê¿ì³È»Ïç·ç£¬ÈôÊÇÕßºÎÒ²£¿Ô»£º½ü¹ÅÖ®ÎÞÍõÕß¾ÃÒÓ¡£ÖÜÊÒ±°Î¢£¬Îå°Ô¼Èéâ£¬Áî²»ÐÐì¶ÌìÏÂ£¬ÊÇÒÔÖîºîÁ¦Õþ£¬¦âÇÖÈõ£¬ÖÚ±©¹Ñ£¬±ø¸ï²»ÐÝ£¬Ê¿Ãñ°Õ±Ö¡£½ñÇØÄÏÃæ¶øÍõÌìÏÂ£¬ÊÇÉÏÓÐÌì×ÓÒ²¡£¼ÈÔªÔªÖ®Ãñ¼½µÃ°²ÆäÐÔÃü£¬Äª²»ÐéÐÄ¶øÑöÉÏ£¬µ±´ËÖ®Ê±£¬ÊØÍþ¶¨¹¦£¬°²Î£Ö®±¾ÔÚì¶´ËÒÓ¡£

ÇØÍõ»³Ì°±ÉÖ®ÐÄ£¬ÐÐ×Ô·ÜÖ®ÖÇ£¬²»ÐÅ¹¦³¼£¬²»Ç×Ê¿Ãñ£¬·ÏÍõµÀ£¬Á¢Ë½È¨£¬½ûÎÄÊé¶ø¿áÐÌ·¨£¬ÏÈÕ©Á¦¶øááÈÊÒå£¬ÒÔ±©Å°ÎªÌìÏÂÊ¼¡£·ò²¢¼æÕß¸ßÕ©Á¦£¬°²¶¨Õß¹óË³È¨£¬´ËÑÔÈ¡ÓëÊØ²»Í¬ÊõÒ²¡£ÇØÀëÕ½¹ú¶øÍõÌìÏÂ£¬ÆäµÀ²»Ò×£¬ÆäÕþ²»¸Ä£¬ÊÇÆäËùÒÔÈ¡Ö®ÊØÖ®ÕßÎÞÒìÒ²¡£¹Â¶À¶øÓÐÖ®£¬¹ÊÆäÍö¿ÉÁ¢¶ø´ý¡£½èÊ¹ÇØÍõ¼ÆÉÏÊÀÖ®ÊÂ£¬²¢ÒóÖÜÖ®¼££¬ÒÔÖÆÓùÆäÕþ£¬ááËäÓÐÒù½¾Ö®Ö÷¶øÎ´ÓÐÇãÎ£Ö®»¼Ò²¡£¹ÊÈýÍõÖ®½¨ÌìÏÂ£¬ÃûºÅÏÔÃÀ£¬¹¦Òµ³¤¾Ã¡£

½ñÇØ¶þÊÀÁ¢£¬ÌìÏÂÄª²»ÒýÁì¶ø¹ÛÆäÕþ¡£·òº®ÕßÀûñÂ¶¹ºÖ¶ø¼¢Õß¸ÊÔã¿·£¬ÌìÏÂÖ®à»à»£¬ÐÂÖ÷Ö®×ÊÒ²¡£´ËÑÔÀÍÃñÖ®Ò×ÎªÈÊÒ²¡£ÏçÊ¹¶þÊÀÓÐÓ¹Ö÷Ö®ÐÐ£¬¶øÈÎÖÒÏÍ£¬³¼Ö÷Ò»ÐÄ¶øÓÇº£ÄÚÖ®»¼£¬çÉËØ¶øÕýÏÈµÛÖ®¹ý£¬ÁÑµØ·ÖÃñÒÔ·â¹¦³¼Ö®áá£¬½¨¹úÁ¢¾ýÒÔÀñÌìÏÂ£¬Ðéàòàö¶øÃâÐÌÂ¾£¬³ýÈ¥ÊÕàû¯Î»àÖ®×ï£¬Ê¹¸÷·´ÆäÏçÀï£¬·¢²ÖâÞ£¬É¢²Æ±Ò£¬ÒÔÕñ¹Â¶ÀÇîÀ§Ö®Ê¿£¬Çá¸³ÉÙÊÂ£¬ÒÔ×ô°ÙÐÕÖ®¼±£¬Ô¼·¨Ê¡ÐÌÒÔ³ÖÆäáá£¬Ê¹ÌìÏÂÖ®ÈË½ÔµÃ×ÔÐÂ£¬¸ü½ÚÐÞÐÐ£¬¸÷É÷ÆäÉí£¬ÈûÍòÃñÖ®Íû£¬¶øÒÔÍþµÂÓëÌìÏÂ£¬ÌìÏÂ¼¯ÒÓ¡£¼´ËÄº£Ö®ÄÚ£¬½Ô¤óÈ»¸÷×Ô°²ÀÖÆä´¦£¬Î¨¿ÖÓÐ±ä£¬ËäÓÐ½Æ»«Ö®Ãñ£¬ÎÞÀëÉÏÖ®ÐÄ£¬Ôò²»¹ìÖ®³¼ÎÞÒÔÊÎÆäÖÇ£¬¶ø±©ÂÒÖ®¼éÖ¹ÒÓ¡£¶þÊÀ²»ÐÐ´ËÊõ£¬¶øÖØÖ®ÒÔÎÞµÀ£¬»µ×ÚÃíÓëÃñ£¬¸üÊ¼×÷°¢·¿¹¬£¬·±ÐÌÑÏÖï£¬ÀôÖÎ¿ÌÉî£¬ÉÍ·£²»µ±£¬¸³Á²ÎÞ¶È£¬ÌìÏÂ¶àÊÂ£¬Àô¸¥ÄÜ¼Í£¬°ÙÐÕÀ§Çî¶øÖ÷¸¥ÊÕÐô¡£È»áá¼éÎ±²¢Æð£¬¶øÉÏÏÂÏà¶Ý£¬ÃÉ×ïÕßÖÚ£¬ÐÌÂ¾ÏàÍûì¶µÀ£¬¶øÌìÏÂ¿àÖ®¡£×Ô¾ýÇäÒÔÏÂÖÁÓÚÖÚÊü£¬ÈË»³×ÔÎ£Ö®ÐÄ£¬Ç×´¦Çî¿àÖ®Êµ£¬ÏÌ²»°²ÆäÎ»£¬¹ÊÒ×¶¯Ò²¡£ÊÇÒÔ³ÂÉæ²»ÓÃÌÀÎäÖ®ÏÍ£¬²»½å¹«ºîÖ®×ð£¬·Ü±Ûì¶´óÔó¶øÌìÏÂÏìÓ¦Õß£¬ÆäÃñÎ£Ò²¡£¹ÊÏÈÍõ¼ûÊ¼ÖÕÖ®±ä£¬Öª´æÍöÖ®»ú£¬ÊÇÒÔÄÁÃñÖ®µÀ£¬ÎñÔÚ°²Ö®¶øÒÑ¡£ÌìÏÂËäÓÐÄæÐÐÖ®³¼£¬±ØÎÞÏìÓ¦Ö®ÖúÒÓ¡£¹ÊÔ»¡°°²Ãñ¿ÉÓëÐÐÒå£¬¶øÎ£ÃñÒ×ÓëÎª·Ç¡±£¬´ËÖ®Î½Ò²¡£¹óÎªÌì×Ó£¬¸»ÓÐÌìÏÂ£¬Éí²»Ãâì¶Â¾É±Õß£¬ÕýÇã·ÇÒ²¡£ÊÇ¶þÊÀÖ®¹ýÒ²¡£

Ïå¹«Á¢£¬Ïí¹úÊ®¶þÄê¡£³õÎªÎ÷ú´¡£ÔáÎ÷´¹¡£ÉúÎÄ¹«¡£

ÎÄ¹«Á¢£¬¾ÓÎ÷´¹¹¬¡£ÎåÊ®ÄêËÀ£¬ÔáÎ÷´¹¡£Éú¾²¹«¡£

¾²¹«²»Ïí¹ú¶øËÀ¡£ÉúÏÜ¹«¡£

ÏÜ¹«Ïí¹úÊ®¶þÄê£¬¾ÓÎ÷ÐÂÒØ¡£ËÀ£¬ÔáÑÃ¡£ÉúÎä¹«¡¢µÂ¹«¡¢³ö×Ó¡£

³ö×ÓÏí¹úÁùÄê£¬¾ÓÎ÷Áê¡£Êü³¤¸¥¼É¡¢ÍþÀÛ¡¢²Î¸¸ÈýÈË£¬ÂÊÔôÔô³ö×Ó±ÉÑÜ£¬ÔáÑÃ¡£Îä¹«Á¢¡£

Îä¹«Ïí¹ú¶þÊ®Äê¡£¾ÓÆ½Ñô·â¹¬¡£ÔáÐûÑô¾Û¶«ÄÏ¡£ÈýÊü³¤·üÆä×ï¡£µÂ¹«Á¢¡£

µÂ¹«Ïí¹ú¶þÄê¡£¾ÓÓº´óÖ£¹¬¡£ÉúÐû¹«¡¢³É¹«¡¢çÑ¹«¡£ÔáÑô¡£³õ·ü£¬ÒÔÓù¹Æ¡£

Ðû¹«Ïí¹úÊ®¶þÄê¡£¾ÓÑô¹¬¡£ÔáÑô¡£³õÖ¾ÈòÔÂ¡£

³É¹«Ïí¹úËÄÄê£¬¾ÓÓºÖ®¹¬¡£ÔáÑô¡£Æë·¥É½ÈÖ¡¢¹ÂÖñ¡£

çÑ¹«Ïí¹úÈýÊ®¾ÅÄê¡£Ìì×ÓÖÂ°Ô¡£ÔáÓº¡£çÑ¹«Ñ§ÖøÈË¡£Éú¿µ¹«¡£

¿µ¹«Ïí¹úÊ®¶þÄê¡£¾ÓÓº¸ßÇÞ¡£ÔáªÂÉç¡£Éú¹²¹«¡£

¹²¹«Ïí¹úÎåÄê£¬¾ÓÓº¸ßÇÞ¡£Ôá¿µ¹«ÄÏ¡£Éú»¸¹«¡£

»¸¹«Ïí¹ú¶þÊ®ÆßÄê¡£¾ÓÓºÌ«ÇÞ¡£ÔáÒåÀïÇð±±¡£Éú¾°¹«¡£

¾°¹«Ïí¹úËÄÊ®Äê¡£¾ÓÓº¸ßÇÞ£¬ÔáÇðÀïÄÏ¡£Éú±Ï¹«¡£

±Ï¹«Ïí¹úÈýÊ®ÁùÄê¡£Ôá³µÀï±±¡£ÉúÒÄ¹«¡£

ÒÄ¹«²»Ïí¹ú¡£ËÀ£¬Ôá×ó¹¬¡£Éú»Ý¹«¡£

»Ý¹«Ïí¹úÊ®Äê¡£Ôá³µÀï¡£Éúµ¿¹«¡£

µ¿¹«Ïí¹úÊ®ÎåÄê¡£ÔáÙÒ¹«Î÷¡£³ÇÓº¡£ÉúØÝ¹¨¹«¡£

ØÝ¹¨¹«Ïí¹úÈýÊ®ËÄÄê¡£ÔáÈëÀï¡£ÉúÔê¹«¡¢»³¹«¡£ÆäÊ®Äê£¬åçÐÇ¼û¡£

Ôê¹«Ïí¹úÊ®ËÄÄê¡£¾ÓÊÜÇÞ¡£Ôáµ¿¹«ÄÏ¡£ÆäÔªÄê£¬åçÐÇ¼û¡£

»³¹«´Ó½úÀ´¡£Ïí¹úËÄÄê¡£ÔáèÝàöÊÏ¡£ÉúÁé¹«¡£Öî³¼Î§»³¹«£¬»³¹«×ÔÉ±¡£

ËàÁé¹«£¬ÕÑ×Ó×ÓÒ²¡£¾ÓãþÑô¡£Ïí¹úÊ®Äê¡£Ôáµ¿¹«Î÷¡£Éú¼ò¹«¡£

¼ò¹«´Ó½úÀ´¡£Ïí¹úÊ®ÎåÄê¡£ÔáÙÒ¹«Î÷¡£Éú»Ý¹«¡£ÆäÆßÄê¡£°ÙÐÕ³õ´ø½£¡£

»Ý¹«Ïí¹úÊ®ÈýÄê¡£ÔáÁêàö¡£Éú³ö¹«¡£

³ö¹«Ïí¹ú¶þÄê¡£³ö¹«×ÔÉ±£¬ÔáÓº¡£

Ï×¹«Ïí¹ú¶þÊ®ÈýÄê¡£ÔáÏùàö¡£ÉúÐ¢¹«¡£

Ð¢¹«Ïí¹ú¶þÊ®ËÄÄê¡£ÔáµÜàö¡£Éú»ÝÎÄÍõ¡£ÆäÊ®ÈýÄê£¬Ê¼¶¼ÏÌÑô¡£

»ÝÎÄÍõÏí¹ú¶þÊ®ÆßÄê¡£Ôá¹«Áê¡£Éúµ¿ÎäÍõ¡£

µ¿ÎäÍõÏí¹úËÄÄê£¬ÔáÓÀÁê¡£

ÕÑÏåÍõÏí¹úÎåÊ®ÁùÄê¡£Ôá¤§Ñô¡£ÉúÐ¢ÎÄÍõ¡£

Ð¢ÎÄÍõÏí¹úÒ»Äê¡£ÔáÊÙÁê¡£Éú×¯ÏåÍõ¡£

×¯ÏåÍõÏí¹úÈýÄê¡£Ôá¤§Ñô¡£ÉúÊ¼»ÊµÛ¡£ÂÀ²»Î¤Ïà¡£

Ï×¹«Á¢ÆßÄê£¬³õÐÐÎªÊÐ¡£Ê®Äê£¬Îª»§¼®ÏàÎé¡£

Ð¢¹«Á¢Ê®ÁùÄê¡£Ê±ÌÒÀî¶¬»ª¡£

»ÝÎÄÍõÉúÊ®¾ÅÄê¶øÁ¢¡£Á¢¶þÄê£¬³õÐÐÇ®¡£ÓÐÐÂÉúÓ¤¶ùÔ»¡°ÇØÇÒÍõ¡±¡£

µ¿ÎäÍõÉúÊ®¾ÅÄê¶øÁ¢¡£Á¢ÈýÄê£¬Î¼Ë®³àÈýÈÕ¡£

ÕÑÏåÍõÉúÊ®¾ÅÄê¶øÁ¢¡£Á¢ËÄÄê£¬³õÎªÌï¿ªÚäÄ°¡£

Ð¢ÎÄÍõÉúÎåÊ®ÈýÄê¶øÁ¢¡£

×¯ÏåÍõÉúÈýÊ®¶þÄê¶øÁ¢¡£Á¢¶þÄê£¬È¡Ì«Ô­µØ¡£×¯ÏåÍõÔªÄê£¬´óÉâ£¬ø·ÏÈÍõ¹¦³¼£¬Ê©µÂºñ¹ÇÈâ£¬²¼»Ýì¶Ãñ¡£¶«ÖÜÓëÖîºîÄ±ÇØ£¬ÇØÊ¹Ïà¹ú²»Î¤ÖïÖ®£¬¾¡ÈëÆä¹ú¡£ÇØ²»¾øÆäìë£¬ÒÔÑôÈËµØ´ÍÖÜ¾ý£¬·îÆä¼Àìë¡£

Ê¼»ÊÏí¹úÈýÊ®ÆßÄê¡£ÔáÛªÒØ¡£Éú¶þÊÀ»ÊµÛ¡£Ê¼»ÊÉúÊ®ÈýÄê¶øÁ¢¡£

¶þÊÀ»ÊµÛÏí¹úÈýÄê¡£ÔáÒË´º¡£ÕÔ¸ßÎªØ©Ïà°²Îäºî¡£¶þÊÀÉúÊ®¶þÄê¶øÁ¢¡£

ÓÒÇØÏå¹«ÖÁ¶þÊÀ£¬Áù°ÙÒ»Ê®Ëê¡£

Ð¢Ã÷»ÊµÛÊ®ÆßÄêÊ®ÔÂÊ®ÎåÈÕÒÒ³ó£¬Ô»£º

ÖÜÀúÒÑÒÆ£¬ÈÊ²»´úÄ¸¡£ÇØÖ±ÆäÎ»£¬ÂÀÕþ²ÐÅ°¡£È»ÒÔÖîºîÊ®Èý£¬²¢¼æÌìÏÂ£¬¼«Çé×ÝÓû£¬ÑøÓý×ÚÇ×¡£ÈýÊ®ÆßÄê£¬±øÎÞËù²»¼Ó£¬ÖÆ×÷ÕþÁî£¬Ê©ì¶ááÍõ¡£¸ÇµÃÊ¥ÈËÖ®Íþ£¬ºÓÉñÊÚÍ¼£¬¾ÝÀÇ¡¢ºü£¬µ¸²Î¡¢·¥£¬×ôÕþÇý³ý£¬¾àÖ®³ÆÊ¼»Ê¡£

Ê¼»Ê¼Èéâ£¬ºúº¥¼«ÓÞ£¬ÛªÉ½Î´±Ï£¬¸´×÷°¢·¿£¬ÒÔËìÇ°²ß¡£ÔÆ¡°·²ËùÎª¹óÓÐÌìÏÂÕß£¬ËÁÒâ¼«Óû£¬´ó³¼ÖÁÓû°ÕÏÈ¾ýËùÎª¡±¡£ÖïË¹¡¢È¥¼²£¬ÈÎÓÃÕÔ¸ß¡£Í´ÔÕÑÔºõ£¡ÈËÍ·ÐóÃù¡£²»Íþ²»·¥¶ñ£¬²»óÆ²»ÐéÍö£¬¾àÖ®²»µÃÁô£¬²ÐÅ°ÒÔ´ÙÆÚ£¬Ëä¾ÓÐÎ±ãÖ®¹ú£¬ÓÌ²»µÃ´æ¡£

×ÓÓ¤¶È´ÎµÃËÃ£¬¹ÚÓñ¹Ú£¬Åå»ªç¦£¬³µ»ÆÎÝ£¬´Ó°ÙË¾£¬ÚËÆßÃí¡£Ð¡ÈË³Ë·ÇÎ»£¬Äª²»§ËºöÊ§ÊØ£¬Íµ°²ÈÕÈÕ£¬¶ÀÄÜ³¤Äî­ÞÂÇ£¬¸¸×Ó×÷È¨£¬½üÈ¡ì¶»§ë»Ö®¼ä£¬¾¹Öï»«³¼£¬Îª¾ýÌÖÔô¡£¸ßËÀÖ®áá£¬±ö»éÎ´µÃ¾¡ÏàÀÍ£¬²ÍÎ´¼°ÏÂÑÊ£¬¾ÆÎ´¼°å¦´½£¬³þ±øÒÑÍÀ¹ØÖÐ£¬ÕæÈËÏè°ÔÉÏ£¬ËØ³µÓ¤×é£¬·îÆä·ûçô£¬ÒÔ¹éµÛÕß¡£Ö£²®Ã©ìºð½µ¶£¬ÑÏÍõÍËÉá¡£ºÓ¾ö²»¿É¸´ÛÕ£¬ÓãÀÃ²»¿É¸´È«¡£¼ÖÒê¡¢Ë¾ÂíÇ¨Ô»£º¡°ÏòÊ¹Ó¤ÓÐÓ¹Ö÷Ö®²Å£¬½öµÃÖÐ×ô£¬É½¶«ËäÂÒ£¬ÇØÖ®µØ¿ÉÈ«¶øÓÐ£¬×ÚÃíÖ®ìëÎ´µ±¾øÒ²¡£¡±ÇØÖ®»ýË¥£¬ÌìÏÂÍÁ±ÀÍß½â£¬ËäÓÐÖÜµ©Ö®²Ä£¬ÎÞËù¸´³ÂÆäÇÉ£¬¶øÒÔÔðÒ»ÈÕÖ®¹Â£¬ÎóÔÕ£¡Ë×´«ÇØÊ¼»ÊÆð×ï¶ñ£¬ºúº¥¼«£¬µÃÆäÀíÒÓ¡£¸´ÔðÐ¡×Ó£¬ÔÆÇØµØ¿ÉÈ«£¬ËùÎ½²»Í¨Ê±±äÕßÒ²¡£¼Í¼¾ÒÔù­Úâ£¬´ºÇï²»Ãû¡£Îá¶ÁÇØ¼Í£¬ÖÁì¶×ÓÓ¤³µÁÑÕÔ¸ß£¬Î´³¢²»½¡Æä¾ö£¬Á¯ÆäÖ¾¡£Ó¤ËÀÉúÖ®Òå±¸ÒÓ¡£

¡ñ¾íÆß¡¤ÏîÓð±¾¼ÍµÚÆß

Ïî¼®Õß£¬ÏÂÏàÈËÒ²£¬×ÖÓð¡£³õÆðÊ±£¬Äê¶þÊ®ËÄ¡£Æä¼¾¸¸ÏîÁº£¬Áº¸¸¼´³þ½«ÏîÑà£¬ÎªÇØ½«ÍõôåËùÂ¾ÕßÒ²¡£ÏîÊÏÊÀÊÀÎª³þ½«£¬·âì¶Ïî£¬¹ÊÐÕÏîÊÏ¡£

Ïî¼®ÉÙÊ±£¬Ñ§Êé²»³É£¬È¥Ñ§½££¬ÓÖ²»³É¡£ÏîÁºÅ­Ö®¡£¼®Ô»£º¡°Êé×ãÒÔ¼ÇÃûÐÕ¶øÒÑ¡£½£Ò»ÈËµÐ£¬²»×ãÑ§£¬Ñ§ÍòÈËµÐ¡£¡±ì¶ÊÇÏîÁºÄË½Ì¼®±ø·¨£¬¼®´óÏ²£¬ÂÔÖªÆäÒâ£¬ÓÖ²»¿Ï¾¹Ñ§¡£ÏîÁº³¢ÓÐèÝÑô´þ£¬ÄËÇëÞ­ÓüÞò²Ü¾ÌÊéµÖèÝÑôÓüÞòË¾ÂíÐÀ£¬ÒÔ¹ÊÊÂµÃÒÑ¡£ÏîÁºÉ±ÈË£¬Óë¼®±Ü³ðì¶ÎâÖÐ¡£ÎâÖÐÏÍÊ¿´ó·ò½Ô³öÏîÁºÏÂ¡£Ã¿ÎâÖÐÓÐ´óôíÒÛ¼°É¥£¬ÏîÁº³£ÎªÖ÷°ì£¬ÒõÒÔ±ø·¨²¿ÀÕ±ö¿Í¼°×ÓµÜ£¬ÒÔÊÇÖªÆäÄÜ¡£ÇØÊ¼»ÊµÛÓÎ»á»ü£¬¶ÉÕã½­£¬ÁºÓë¼®¾ã¹Û¡£¼®Ô»£º¡°±Ë¿ÉÈ¡¶ø´úÒ²¡£¡±ÁºÑÚÆä¿Ú£¬Ô»£º¡°ÎãÍýÑÔ£¬×åÒÓ£¡¡±ÁºÒÔ´ËÆæ¼®¡£¼®³¤°Ë³ßâÅ£¬Á¦ÄÜ¿¸¶¦£¬²ÅÆø¹ýÈË£¬ËäÎâÖÐ×ÓµÜ½ÔÒÑµ¬¼®ÒÓ¡£

ÇØ¶þÊÀÔªÄêÆßÔÂ£¬³ÂÉæµÈÆð´óÔóÖÐ¡£Æä¾ÅÔÂ£¬»á»üÊØÍ¨Î½ÁºÔ»£º¡°½­Î÷½Ô·´£¬´ËÒàÌìÍöÇØÖ®Ê±Ò²¡£ÎáÎÅÏÈ¼´ÖÆÈË£¬ááÔòÎªÈËËùÖÆ¡£ÎáÓû·¢±ø£¬Ê¹¹«¼°»¸³þ½«¡£¡±ÊÇÊ±»¸³þÍöÔÚÔóÖÐ¡£ÁºÔ»£º¡°»¸³þÍö£¬ÈËÄªÖªÆä´¦£¬¶À¼®ÖªÖ®¶ú¡£¡±ÁºÄË³ö£¬½ë¼®³Ö½£¾ÓÍâ´ý¡£Áº¸´Èë£¬ÓëÊØ×ø£¬Ô»£º¡°ÇëÕÙ¼®£¬Ê¹ÊÜÃüÕÙ»¸³þ¡£¡±ÊØÔ»£º¡°Åµ¡£¡±ÁºÕÙ¼®Èë¡£Ðëô§£¬ÁºþøÑ®¼®Ô»£º¡°¿ÉÐÐÒÓ£¡¡±ì¶ÊÇ¼®Ëì°Î½£Õ¶ÊØÍ·¡£ÏîÁº³ÖÊØÍ·£¬ÅåÆäÓ¡ç·¡£ÃÅÏÂ´ó¾ª£¬ÈÅÂÒ£¬¼®Ëù»÷É±ÊýÊ®°ÙÈË¡£Ò»¸®ÖÐ½Ôâà®Ì·ü£¬Äª¸ÒÆð¡£ÁºÄËÕÙ¹ÊËùÖªºÀÀô£¬ÚÍÒÔËùÎªÆð´óÊÂ£¬Ëì¾ÙÎâÖÐ±ø¡£Ê¹ÈËÊÕÏÂÏØ£¬µÃ¾«±ø°ËÇ§ÈË¡£Áº²¿ÊðÎâÖÐºÀ½ÜÎªÐ£Î¾¡¢ºò¡¢Ë¾Âí¡£ÓÐÒ»ÈË²»µÃÓÃ£¬×ÔÑÔì¶Áº¡£ÁºÔ»£º¡°Ç°Ê±Ä³É¥Ê¹¹«Ö÷Ä³ÊÂ£¬²»ÄÜ°ì£¬ÒÔ´Ë²»ÈÎÓÃ¹«¡£¡±ÖÚÄË½Ô·ü¡£ì¶ÊÇÁºÎª»á»üÊØ£¬¼®ÎªñÔ½«£¬áßÏÂÏØ¡£

¹ãÁêÈËÕÙÆ½ì¶ÊÇÎª³ÂÍõáß¹ãÁê£¬Î´ÄÜÏÂ¡£ÎÅ³ÂÍõ°Ü×ß£¬ÇØ±øÓÖÇÒÖÁ£¬ÄË¶É½­½Ã³ÂÍõÃü£¬°ÝÁºÎª³þÍõÉÏÖù¹ú¡£Ô»£º¡°½­¶«ÒÑ¶¨£¬¼±Òý±øÎ÷»÷ÇØ¡£¡±ÏîÁºÄËÒÔ°ËÇ§ÈË¶É½­¶øÎ÷¡£ÎÅ³ÂÓ¤ÒÑÏÂ¶«Ñô£¬Ê¹Ê¹ÓûÓëÁ¬ºÍ¾ãÎ÷¡£³ÂÓ¤Õß£¬¹Ê¶«ÑôÁîÊ·£¬¾ÓÏØÖÐ£¬ËØÐÅ½÷£¬³ÆÎª³¤Õß¡£¶«ÑôÉÙÄêÉ±ÆäÁî£¬Ïà¾ÛÊýÇ§ÈË£¬ÓûÖÃ³¤£¬ÎÞ§ÃÓÃ£¬ÄËÇë³ÂÓ¤¡£Ó¤Ð»²»ÄÜ£¬Ëì¦âÁ¢Ó¤Îª³¤£¬ÏØÖÐ´ÓÕßµÃ¶þÍòÈË¡£ÉÙÄêÓûÁ¢Ó¤±ãÎªÍõ£¬Òì¾ü²ÔÍ·ÌØÆð¡£³ÂÓ¤Ä¸Î½Ó¤Ô»£º¡°×ÔÎÒÎªÈê¼Ò¸¾£¬Î´³¢ÎÅÈêÏÈ¹ÅÖ®ÓÐ¹óÕß¡£½ñ±©µÃ´óÃû£¬²»Ïé¡£²»ÈçÓÐËùÊô£¬ÊÂ³ÉÓÌµÃ·âºî£¬ÊÂ°ÜÒ×ÒÔÍö£¬·ÇÊÀËùÖ¸ÃûÒ²¡£¡±Ó¤ÄË²»¸ÒÎªÍõ¡£Î½Æä¾üÀôÔ»£º¡°ÏîÊÏÊÀÊÀ½«¼Ò£¬ÓÐÃûì¶³þ¡£½ñÓû¾Ù´óÊÂ£¬½«·ÇÆäÈË£¬²»¿É¡£ÎÒÒÐÃû×å£¬ÍöÇØ±ØÒÓ¡£¡±ì¶ÊÇÖÚ´ÓÆäÑÔ£¬ÒÔ±øÊôÏîÁº¡£ÏîÁº¶É»´£¬÷ô²¼¡¢ÆÑ½«¾üÒàÒÔ±øÊôÑÉ¡£·²ÁùÆßÍòÈË£¬¾üÏÂÚü¡£

µ±ÊÇÊ±£¬ÇØ¼ÎÒÑÁ¢¾°¾ÔÎª³þÍõ£¬¾üÅí³Ç¶«£¬Óû¾àÏîÁº¡£ÏîÁºÎ½¾üÀôÔ»£º¡°³ÂÍõÏÈÊ×ÊÂ£¬Õ½²»Àû£¬Î´ÎÅËùÔÚ¡£½ñÇØ¼Î±¶³ÂÍõ¶øÁ¢¾°¾Ô£¬ÄæÎÞµÀ¡£¡±ÄË½ø±ø»÷ÇØ¼Î¡£ÇØ¼Î¾ü°Ü×ß£¬×·Ö®ÖÁºúÁê¡£¼Î»¹Õ½Ò»ÈÕ£¬¼ÎËÀ£¬¾ü½µ¡£¾°¾Ô×ßËÀÁºµØ¡£ÏîÁºÒÑ²¢ÇØ¼Î¾ü£¬¾üºúÁê£¬½«Òý¾ü¶øÎ÷¡£ÕÂºª¾üÖÁÀõ£¬ÏîÁºÊ¹±ð½«Öì¼¦Ê¯¡¢âÅ·®¾ýÓëÕ½¡£âÅ·®¾ýËÀ¡£Öì¼¦Ê¯¾ü°Ü£¬Íö×ßºúÁê¡£ÏîÁºÄËÒý±øÈëÑ¦£¬Öï¼¦Ê¯¡£ÏîÁºÇ°Ê¹ÏîÓð±ð¹¥Ïå³Ç£¬Ïå³Ç¼áÊØ²»ÏÂ¡£ÒÑ°Î£¬½Ôýþ¿ºÖ®¡£»¹±¨ÏîÁº¡£ÏîÁºÎÅ³ÂÍõ¶¨ËÀ£¬ÕÙÖî±ð½«»áÑ¦¼ÆÊÂ¡£´ËÊ±Åæ¹«ÒàÆðÅæ£¬ÍùÑÉ¡£

¾Ó³²ÚâÈË·¶Ôö£¬ÄêÆßÊ®£¬ËØ¾Ó¼Ò£¬ºÃÆæ¼Æ£¬ÍùËµÏîÁºÔ»£º¡°³ÂÊ¤°Ü¹Ìµ±¡£·òÇØÃðÁù¹ú£¬³þ×îÎÞ×ï¡£×Ô»³ÍõÈëÇØ²»·´£¬³þÈËÁ¯Ö®ÖÁ½ñ£¬¹Ê³þÄÏ¹«Ô»¡®³þËäÈý»§£¬ÍöÇØ±Ø³þ¡¯Ò²¡£½ñ³ÂÊ¤Ê×ÊÂ£¬²»Á¢³þáá¶ø×ÔÁ¢£¬ÆäÊÆ²»³¤¡£½ñ¾ýÆð½­¶«£¬³þ·äÎçÖ®½«½ÔÕù¸½¾ýÕß£¬ÒÔ¾ýÊÀÊÀ³þ½«£¬ÎªÄÜ¸´Á¢³þÖ®ááÒ²¡£¡±ì¶ÊÇÏîÁºÈ»ÆäÑÔ£¬ÄËÇó³þ»³ÍõËïÐÄÃñ¼ä£¬ÎªÈËÄÁÑò£¬Á¢ÒÔÎª³þ»³Íõ£¬´ÓÃñËùÍûÒ²¡£³ÂÓ¤Îª³þÉÏÖù¹ú£¬·âÎåÏØ£¬Óë»³Íõ¶¼íìÌ¨¡£ÏîÁº×ÔºÅÎªÎäÐÅ¾ý¡£

¾ÓÊýÔÂ£¬Òý±ø¹¥¿º¸¸£¬ÓëÆëÌïÈÙ¡¢Ë¾ÂíÁúÇÒ¾ü¾È¶«°¢£¬´óÆÆÇØ¾üì¶¶«°¢¡£ÌïÈÙ¼´Òý±ø¹é£¬ÖðÆäÍõ¼Ù¡£¼ÙÍö×ß³þ¡£¼ÙÏàÌï½ÇÍö×ßÕÔ¡£½ÇµÜÌï¼ä¹ÊÆë½«£¬¾ÓÕÔ²»¸Ò¹é¡£ÌïÈÙÁ¢ÌïÙÙ×ÓÊÐÎªÆëÍõ¡£ÏîÁºÒÑÆÆ¶«°¢ÏÂ¾ü£¬Ëì×·ÇØ¾ü¡£ÊýÊ¹Ê¹È¤Æë±ø£¬ÓûÓë¾ãÎ÷¡£ÌïÈÙÔ»£º¡°³þÉ±Ìï¼Ù£¬ÕÔÉ±Ìï½Ç¡¢Ìï¼ä£¬ÄË·¢±ø¡£¡±ÏîÁºÔ»£º¡°Ìï¼ÙÎªÓë¹úÖ®Íõ£¬ÇîÀ´´ÓÎÒ£¬²»ÈÌÉ±Ö®¡£¡±ÕÔÒà²»É±Ìï½Ç¡¢Ìï¼äÒÔÊÐì¶Æë¡£ÆëËì²»¿Ï·¢±øÖú³þ¡£ÏîÁºÊ¹Åæ¹«¼°ÏîÓð±ð¹¥³ÇÑô£¬ÍÀÖ®¡£Î÷ÆÆÇØ¾üå§Ñô¶«£¬ÇØ±øÊÕÈëå§Ñô¡£Åæ¹«¡¢ÏîÓðÄË¹¥¶¨ÌÕ¡£¶¨ÌÕÎ´ÏÂ£¬È¥£¬Î÷ÂÔµØÖÁ®åÇð£¬´óÆÆÇØ¾ü£¬Õ¶ÀîÓÉ¡£»¹¹¥Íâ»Æ£¬Íâ»ÆÎ´ÏÂ¡£

ÏîÁºÆð¶«°¢£¬Î÷£¬±ÈÖÁ¶¨ÌÕ£¬ÔÙÆÆÇØ¾ü£¬ÏîÓðµÈÓÖÕ¶ÀîÓÉ£¬ÒæÇáÇØ£¬ÓÐ½¾É«¡£ËÎÒåÄËÚÉÏîÁºÔ»£º¡°Õ½Ê¤¶ø½«½¾×ä¶èÕß°Ü¡£½ñ×äÉÙ¶èÒÓ£¬ÇØ±øÈÕÒæ£¬³¼Îª¾ýÎ·Ö®¡£¡±ÏîÁº¸¥Ìý¡£ÄËÊ¹ËÎÒåÊ¹ì¶Æë¡£µÀÓöÆëÊ¹Õß¸ßÁê¾ýÏÔ£¬Ô»£º¡°¹«½«¼ûÎäÐÅ¾ýºõ£¿¡±Ô»£º¡°È»¡£¡±Ô»£º¡°³¼ÂÛÎäÐÅ¾ý¾ü±Ø°Ü¡£¹«ÐìÐÐ¼´ÃâËÀ£¬¼²ÐÐÔò¼°»ö¡£¡±ÇØ¹ûÏ¤Æð±øÒæÕÂºª£¬»÷³þ¾ü£¬´óÆÆÖ®¶¨ÌÕ£¬ÏîÁºËÀ¡£Åæ¹«¡¢ÏîÓðÈ¥Íâ»Æ¹¥³ÂÁô£¬³ÂÁô¼áÊØ²»ÄÜÏÂ¡£Åæ¹«¡¢ÏîÓðÏàÓëÄ±Ô»£º¡°½ñÏîÁº¾üÆÆ£¬Ê¿×ä¿Ö¡£¡±ÄËÓëÂÀ³¼¾ü¾ãÒý±ø¶ø¶«¡£ÂÀ³¼¾üÅí³Ç¶«£¬ÏîÓð¾üÅí³ÇÎ÷£¬Åæ¹«¾üí¸¡£

ÕÂºªÒÑÆÆÏîÁº¾ü£¬ÔòÒÔÎª³þµØ±ø²»×ãÓÇ£¬ÄË¶ÉºÓ»÷ÕÔ£¬´óÆÆÖ®¡£µ±´ËÊ±£¬ÕÔÐªÎªÍõ£¬³ÂâÅÎª½«£¬ÕÅ¶úÎªÏà£¬½Ô×ßÈëîÒÂ¹³Ç¡£ÕÂºªÁîÍõÀë¡¢Éæ¼äÎ§îÒÂ¹£¬ÕÂºª¾üÆäÄÏ£¬Öþð®µÀ¶øÊäÖ®ËÚ¡£³ÂâÅÎª½«£¬½«×äÊýÍòÈË¶ø¾üîÒÂ¹Ö®±±£¬´ËËùÎ½ºÓ±±Ö®¾üÒ²¡£

³þ±øÒÑÆÆì¶¶¨ÌÕ£¬»³Íõ¿Ö£¬´ÓíìÌ¨Ö®Åí³Ç£¬²¢ÏîÓð¡¢ÂÀ³¼¾ü×Ô½«Ö®¡£ÒÔÂÀ³¼ÎªË¾Í½£¬ÒÔÆä¸¸ÂÀÇàÎªÁîÒü¡£ÒÔÅæ¹«Îªí¸¿¤³¤£¬·âÎªÎä°²ºî£¬½«í¸¿¤±ø¡£

³õ£¬ËÎÒåËùÓöÆëÊ¹Õß¸ßÁê¾ýÏÔÔÚ³þ¾ü£¬¼û³þÍõÔ»£º¡°ËÎÒåÂÛÎäÐÅ¾ýÖ®¾ü±Ø°Ü£¬¾ÓÊýÈÕ£¬¾ü¹û°Ü¡£±øÎ´Õ½¶øÏÈ¼û°Üáç£¬´Ë¿ÉÎ½Öª±øÒÓ¡£¡±ÍõÕÙËÎÒåÓë¼ÆÊÂ¶ø´óËµÖ®£¬ÒòÖÃÒÔÎªÉÏ½«¾ü£¬ÏîÓðÎªÂ³¹«£¬Îª´Î½«£¬·¶ÔöÎªÄ©½«£¬¾ÈÕÔ¡£Öî±ð½«½ÔÊôËÎÒå£¬ºÅÎªÇä×Ó¹Ú¾ü¡£ÐÐÖÁ°²Ñô£¬ÁôËÄÊ®ÁùÈÕ²»½ø¡£ÏîÓðÔ»£º¡°ÎáÎÅÇØ¾üÎ§ÕÔÍõîÒÂ¹£¬¼²Òý±ø¶ÉºÓ£¬³þ»÷ÆäÍâ£¬ÕÔÓ¦ÆäÄÚ£¬ÆÆÇØ¾ü±ØÒÓ¡£¡±ËÎÒåÔ»£º¡°²»È»¡£·ò²«Å£Ö®òµ²»¿ÉÒÔÆÆò±Ê­¡£½ñÇØ¹¥ÕÔ£¬Õ½Ê¤Ôò±ø°Õ£¬ÎÒ³ÐÆä±Ö£»²»Ê¤£¬ÔòÎÒÒý±ø¹ÄÐÐ¶øÎ÷£¬±Ø¾ÙÇØÒÓ¡£¹Ê²»ÈçÏÈ¶·ÇØÕÔ¡£·ò±»¼áÖ´Èñ£¬Òå²»Èç¹«£»×ø¶øÔË²ß£¬¹«²»ÈçÒå¡£¡±ÒòÏÂÁî¾üÖÐÔ»£º¡°ÃÍÈç»¢£¬ºÜÈçÑò£¬Ì°ÈçÀÇ£¬¦â²»¿ÉÊ¹Õß£¬½ÔÕ¶Ö®¡£¡±ÄËÇ²Æä×ÓËÎÏåÏàÆë£¬ÉíËÍÖ®ÖÁÎÞÑÎ£¬Òû¾Æ¸ß»á¡£Ììº®´óÓê£¬Ê¿×ä¶³¼¢¡£ÏîÓðÔ»£º¡°½«Â¾Á¦¶ø¹¥ÇØ£¬¾ÃÁô²»ÐÐ¡£½ñËê¼¢ÃñÆ¶£¬Ê¿×äÊ³ÓóÝÄ£¬¾üÎÞ¼ûÁ¸£¬ÄËÒû¾Æ¸ß»á£¬²»Òý±ø¶ÉºÓÒòÕÔÊ³£¬ÓëÕÔ²¢Á¦¹¥ÇØ£¬ÄËÔ»¡®³ÐÆä±Ö¡¯¡£·òÒÔÇØÖ®¦â£¬¹¥ÐÂÔìÖ®ÕÔ£¬ÆäÊÆ±Ø¾ÙÕÔ¡£ÕÔ¾Ù¶øÇØ¦â£¬ºÎ±ÖÖ®³Ð£¡ÇÒ¹ú±øÐÂÆÆ£¬Íõ×ø²»°²Ï¯£¬Ü£¾³ÄÚ¶ø×¨Êôì¶½«¾ü£¬¹ú¼Ò°²Î££¬ÔÚ´ËÒ»¾Ù¡£½ñ²»ÐôÊ¿×ä¶øáßÆäË½£¬·ÇÉçð¢Ö®³¼¡£¡±ÏîÓð³¿³¯ÉÏ½«¾üËÎÒå£¬¼´ÆäÕÊÖÐÕ¶ËÎÒåÍ·£¬³öÁî¾üÖÐÔ»£º¡°ËÎÒåÓëÆëÄ±·´³þ£¬³þÍõÒõÁîÓðÖïÖ®¡£¡±µ±ÊÇÊ±£¬Öî½«½Ôâà®Ì·þ£¬Äª¸ÒÖ¦Îà¡£½ÔÔ»£º¡°Ê×Á¢³þÕß£¬½«¾ü¼ÒÒ²¡£½ñ½«¾üÖïÂÒ¡£¡±ÄËÏàÓë¹²Á¢ÓðÎª¼ÙÉÏ½«¾ü¡£Ê¹ÈË×·ËÎÒå×Ó£¬¼°Ö®Æë£¬É±Ö®¡£Ê¹»¸³þ±¨Ãüì¶»³Íõ¡£»³ÍõÒòÊ¹ÏîÓðÎªÉÏ½«¾ü£¬µ±Ñô¾ý¡¢ÆÑ½«¾ü½ÔÊôÏîÓð¡£

ÏîÓðÒÑÉ±Çä×Ó¹Ú¾ü£¬ÍþÕð³þ¹ú£¬ÃûÎÅÖîºî¡£ÄËÇ²µ±Ñô¾ý¡¢ÆÑ½«¾ü½«×ä¶þÍò¶ÉºÓ£¬¾ÈîÒÂ¹¡£Õ½ÉÙÀû£¬³ÂâÅ¸´Çë±ø¡£ÏîÓðÄËÏ¤Òý±ø¶ÉºÓ£¬½ÔÉò´¬£¬ÆÆ¸ªêµ£¬ÉÕÂ®Éá£¬³ÖÈýÈÕÁ¸£¬ÒÔÊ¾Ê¿×ä±ØËÀ£¬ÎÞÒ»»¹ÐÄ¡£ì¶ÊÇÖÁÔòÎ§ÍõÀë£¬ÓëÇØ¾üÓö£¬¾ÅÕ½£¬¾øÆäð®µÀ£¬´óÆÆÖ®£¬É±ËÕ½Ç£¬Â²ÍõÀë¡£Éæ¼ä²»½µ³þ£¬×ÔÉÕÉ±¡£µ±ÊÇÊ±£¬³þ±ø¹ÚÖîºî¡£Öîºî¾ü¾ÈîÒÂ¹ÏÂÕßÊ®âÅ±Ú£¬Äª¸Ò×Ý±ø¡£¼°³þ»÷ÇØ£¬Öî½«½Ô´Ó±ÚÉÏ¹Û¡£³þÕ½Ê¿ÎÞ²»Ò»ÒÔµ±Ê®£¬³þ±øºôÉù¶¯Ìì£¬Öîºî¾üÎÞ²»ÈËÈËã·¿Ö¡£ì¶ÊÇÒÑÆÆÇØ¾ü£¬ÏîÓðÕÙ¼ûÖîºî½«£¬ÈëÔ¯ÃÅ£¬ÎÞ²»Ï¥ÐÐ¶øÇ°£¬Äª¸ÒÑöÊÓ¡£ÏîÓðÓÉÊÇÊ¼ÎªÖîºîÉÏ½«¾ü£¬Öîºî½ÔÊôÑÉ¡£

ÕÂºª¾ü¼¬Ô­£¬ÏîÓð¾üÕÄÄÏ£¬Ïà³ÖÎ´Õ½¡£ÇØ¾üÊý­Þ£¬¶þÊÀÊ¹ÈËÈÃÕÂºª¡£ÕÂºª¿Ö£¬Ê¹³¤Ê·ÐÀÇëÊÂ¡£ÖÁÏÌÑô£¬ÁôË¾ÂíÃÅÈýÈÕ£¬ÕÔ¸ß²»¼û£¬ÓÐ²»ÐÅÖ®ÐÄ¡£³¤Ê·ÐÀ¿Ö£¬»¹×ßÆä¾ü£¬²»¸Ò³ö¹ÊµÀ£¬ÕÔ¸ß¹ûÊ¹ÈË×·Ö®£¬²»¼°¡£ÐÀÖÁ¾ü£¬±¨Ô»£º¡°ÕÔ¸ßÓÃÊÂì¶ÖÐ£¬ÏÂÎÞ¿ÉÎªÕß¡£½ñÕ½ÄÜÊ¤£¬¸ß±Ø¼²¶ÊÎá¹¦£»Õ½²»ÄÜÊ¤£¬²»Ãâì¶ËÀ¡£Ô¸½«¾üÊë¼ÆÖ®¡£¡±³ÂâÅÒàÒÅÕÂºªÊéÔ»£º¡°°×ÆðÎªÇØ½«£¬ÄÏÕ÷Û³Û«£¬±±ýþ¿ºÂí·þ£¬¹¥³ÇÂÔµØ£¬²»¿ÉÊ¤¼Æ£¬¶ø¾¹´ÍËÀ¡£ÃÉÌñÎªÇØ½«£¬±±ÖðÈÖÈË£¬¿ªÓÜÖÐµØÊýÇ§Àï£¬¾¹Õ¶ÑôÖÜ¡£ºÎÕß£¿¹¦¶à£¬ÇØ²»ÄÜ¾¡·â£¬ÒòÒÔ·¨ÖïÖ®¡£½ñ½«¾üÎªÇØ½«ÈýËêÒÓ£¬ËùÍöÊ§ÒÔÊ®ÍòÊý£¬¶øÖîºî²¢Æð×ÌÒæ¶à¡£±ËÕÔ¸ßËØÚÄÈÕ¾Ã£¬½ñÊÂ¼±£¬Òà¿Ö¶þÊÀÖïÖ®£¬¹ÊÓûÒÔ·¨Öï½«¾üÒÔÈûÔð£¬Ê¹ÈË¸ü´ú½«¾üÒÔÍÑÆä»ö¡£·ò½«¾ü¾ÓÍâ¾Ã£¬¶àÄÚ­Þ£¬ÓÐ¹¦ÒàÖï£¬ÎÞ¹¦ÒàÖï¡£ÇÒÌìÖ®ÍöÇØ£¬ÎÞÓÞÖÇ½ÔÖªÖ®¡£½ñ½«¾üÄÚ²»ÄÜÖ±ÚÉ£¬ÍâÎªÍö¹ú½«£¬¹ÂÌØ¶ÀÁ¢¶øÓû³£´æ£¬Æñ²»°§ÔÕ£¡½«¾üºÎ²»»¹±øÓëÖîºîÎª´Ó£¬Ô¼¹²¹¥ÇØ£¬·ÖÍõÆäµØ£¬ÄÏÃæ³Æ¹Â£»´ËÊëÓëÉí·ü¤ûÖÊ£¬ÆÞ×ÓÎª¦êºõ£¿¡±ÕÂºªºüÒÉ£¬ÒõÊ¹ºòÊ¼³ÉÊ¹ÏîÓð£¬ÓûÔ¼¡£Ô¼Î´³É£¬ÏîÓðÊ¹ÆÑ½«¾üÈÕÒ¹Òý±ø¶ÈÈý»§£¬¾üÕÄÄÏ£¬ÓëÇØÕ½£¬ÔÙÆÆÖ®¡£ÏîÓðÏ¤Òý±ø»÷ÇØ¾ü¯ÎË®ÉÏ£¬´óÆÆÖ®¡£

ÕÂºªÊ¹ÈË¼ûÏîÓð£¬ÓûÔ¼¡£ÏîÓðÕÙ¾üÀôÄ±Ô»£º¡°Á¸ÉÙ£¬ÓûÌýÆäÔ¼¡£¡±¾üÀô½ÔÔ»£º¡°ÉÆ¡£¡±ÏîÓðÄËÓëÆÚä¡Ë®ÄÏÒóÐéÉÏ¡£ÒÑÃË£¬ÕÂºª¼ûÏîÓð¶øÁ÷Ìé£¬ÎªÑÔÕÔ¸ß¡£ÏîÓðÄËÁ¢ÕÂºªÎªÓºÍõ£¬ÖÃ³þ¾üÖÐ¡£Ê¹³¤Ê·ÐÀÎªÉÏ½«¾ü£¬½«ÇØ¾üÎªÇ°ÐÐ¡£µ½ÐÂ°²¡£ÖîºîÀô×äÒìÊ±¹ÊôíÊ¹ÍÍÊù¹ýÇØÖÐ£¬ÇØÖÐÀô×äÓöÖ®¶àÎÞ×´£¬¼°ÇØ¾ü½µÖîºî£¬ÖîºîÀô×ä³ËÊ¤¶àÅ«Â²Ê¹Ö®£¬ÇáÕÛÈèÇØÀô×ä¡£ÇØÀô×ä¶àÇÔÑÔÔ»£º¡°ÕÂ½«¾üµÈÕ©ÎáÊô½µÖîºî£¬½ñÄÜÈë¹ØÆÆÇØ£¬´óÉÆ£»¼´²»ÄÜ£¬ÖîºîÂ²ÎáÊô¶ø¶«£¬ÇØ±Ø¾¡ÖïÎá¸¸Ä¸ÆÞ×Ó¡£¡±Öî½«Î¢ÎÅÆä¼Æ£¬ÒÔ¸æÏîÓð¡£ÏîÓðÄËÕÙ÷ô²¼¡¢ÆÑ½«¾ü¼ÆÔ»£º¡°ÇØÀô×äÉÐÖÚ£¬ÆäÐÄ²»·þ£¬ÖÁ¹ØÖÐ²»Ìý£¬ÊÂ±ØÎ££¬²»Èç»÷É±Ö®£¬¶ø¶ÀÓëÕÂºª¡¢³¤Ê·ÐÀ¡¢¶¼Î¾ôèÈëÇØ¡£¡±ì¶ÊÇ³þ¾üÒ¹»÷ýþ¿ºÇØ×ä¶þÊ®âÅÍòÈËÐÂ°²³ÇÄÏ¡£

ÐÐÂÔ¶¨ÇØµØ¡£º¯¹È¹ØÓÐ±øÊØ¹Ø£¬²»µÃÈë¡£ÓÖÎÅÅæ¹«ÒÑÆÆÏÌÑô£¬ÏîÓð´óÅ­£¬Ê¹µ±Ñô¾ýµÈ»÷¹Ø¡£ÏîÓðËìÈë£¬ÖÁÓÚÏ·Î÷¡£Åæ¹«¾ü°ÔÉÏ£¬Î´µÃÓëÏîÓðÏà¼û¡£Åæ¹«×óË¾Âí²ÜÎÞÉËÊ¹ÈËÑÔì¶ÏîÓðÔ»£º¡°Åæ¹«ÓûÍõ¹ØÖÐ£¬Ê¹×ÓÓ¤ÎªÏà£¬Õä±¦¾¡ÓÐÖ®¡£¡±ÏîÓð´óÅ­£¬Ô»£º¡°µ©ÈÕ÷ÏÊ¿×ä£¬Îª»÷ÆÆÅæ¹«¾ü£¡¡±µ±ÊÇÊ±£¬ÏîÓð±øËÄÊ®Íò£¬ÔÚÐÂ·áºèÃÅ£¬Åæ¹«±øÊ®Íò£¬ÔÚ°ÔÉÏ¡£·¶ÔöËµÏîÓðÔ»£º¡°Åæ¹«¾ÓÉ½¶«Ê±£¬Ì°ì¶²Æ»õ£¬ºÃÃÀ¼§¡£½ñÈë¹Ø£¬²ÆÎïÎÞËùÈ¡£¬¸¾Å®ÎÞËùÐÒ£¬´ËÆäÖ¾²»ÔÚÐ¡¡£ÎáÁîÈËÍûÆäÆø£¬½ÔÎªÁú»¢£¬³ÉÎå²É£¬´ËÌì×ÓÆøÒ²¡£¼±»÷ÎðÊ§¡£¡±

³þ×óÒüÏî²®Õß£¬ÏîÓð¼¾¸¸Ò²£¬ËØÉÆÁôºîÕÅÁ¼¡£ÕÅÁ¼ÊÇÊ±´ÓÅæ¹«£¬Ïî²®ÄËÒ¹³ÛÖ®Åæ¹«¾ü£¬Ë½¼ûÕÅÁ¼£¬¾ß¸æÒÔÊÂ£¬ÓûºôÕÅÁ¼Óë¾ãÈ¥¡£Ô»£º¡°Îã´Ó¾ãËÀÒ²¡£¡±ÕÅÁ¼Ô»£º¡°³¼Îªº«ÍõËÍÅæ¹«£¬Åæ¹«½ñÊÂÓÐ¼±£¬ÍöÈ¥²»Òå£¬²»¿É²»Óï¡£¡±Á¼ÄËÈë£¬¾ß¸æÅæ¹«¡£Åæ¹«´ó¾ª£¬Ô»£º¡°ÎªÖ®èÍºÎ£¿¡±ÕÅÁ¼Ô»£º¡°Ë­Îª´óÍõÎª´Ë¼ÆÕß£¿¡±Ô»£º¡°öíÉúËµÎÒÔ»¡®¾à¹Ø£¬ÎãÄÚÖîºî£¬ÇØµØ¿É¾¡ÍõÒ²¡¯¡£¹ÊÌýÖ®¡£¡±Á¼Ô»£º¡°ÁÏ´óÍõÊ¿×ä×ãÒÔµ±ÏîÍõºõ£¿¡±Åæ¹«Ä¬È»£¬Ô»£º¡°¹Ì²»ÈçÒ²£¬ÇÒÎªÖ®èÍºÎ£¿¡±ÕÅÁ¼Ô»£º¡°ÇëÍùÎ½Ïî²®£¬ÑÔÅæ¹«²»¸Ò±³ÏîÍõÒ²¡£¡±Åæ¹«Ô»£º¡°¾ý°²ÓëÏî²®ÓÐ¹Ê£¿¡±ÕÅÁ¼Ô»£º¡°ÇØÊ±Óë³¼ÓÎ£¬Ïî²®É±ÈË£¬³¼»îÖ®¡£½ñÊÂÓÐ¼±£¬¹ÊÐÒÀ´¸æÁ¼¡£¡±Åæ¹«Ô»¡°ÊëÓë¾ýÉÙ³¤£¿¡±Á¼Ô»£º¡°³¤ì¶³¼¡£¡±Åæ¹«Ô»¡°¾ýÎªÎÒºôÈë£¬ÎáµÃÐÖÊÂÖ®¡£¡±ÕÅÁ¼³ö£¬ÒªÏî²®¡£Ïî²®¼´Èë¼ûÅæ¹«¡£Åæ¹«·îØ´¾ÆÎªÊÙ£¬Ô¼Îª»éÒö£¬Ô»£º¡°ÎáÈë¹Ø£¬ÇïºÀ²»¸ÒÓÐËù½ü£¬¼®ÀôÃñ£¬·â¸®¿â£¬¶ø´ý½«¾ü¡£ËùÒÔÇ²½«ÊØ¹ØÕß£¬±¸ËûµÁÖ®³öÈëÓë·Ç³£Ò²¡£ÈÕÒ¹Íû½«¾üÖÁ£¬Æñ¸Ò·´ºõ£¡Ô¸²®¾ßÑÔ³¼Ö®²»¸Ò±¶µÂÒ²¡£¡±Ïî²®ÐíÅµ¡£Î½Åæ¹«Ô»£º¡°µ©ÈÕ²»¿É²»Ôé×ÔÀ´Ð»ÏîÍõ¡£¡±Åæ¹«Ô»£º¡°Åµ¡£¡±ì¶ÊÇÏî²®¸´Ò¹È¥£¬ÖÁ¾üÖÐ£¬¾ßÒÔÅæ¹«ÑÔ±¨ÏîÍõ¡£ÒòÑÔÔ»£º¡°Åæ¹«²»ÏÈÆÆ¹ØÖÐ£¬¹«Æñ¸ÒÈëºõ£¿½ñÈËÓÐ´ó¹¦¶ø»÷Ö®£¬²»ÒåÒ²£¬²»ÈçÒòÉÆÓöÖ®¡£¡±ÏîÍõÐíÅµ¡£

Åæ¹«µ©ÈÕ´Ó°ÙâÅÆïÀ´¼ûÏîÍõ£¬ÖÁºèÃÅ£¬Ð»Ô»£º¡°³¼Óë½«¾üÂ¾Á¦¶ø¹¥ÇØ£¬½«¾üÕ½ºÓ±±£¬³¼Õ½ºÓÄÏ£¬È»²»×ÔÒâÄÜÏÈÈë¹ØÆÆÇØ£¬µÃ¸´¼û½«¾üì¶´Ë¡£½ñÕßÓÐÐ¡ÈËÖ®ÑÔ£¬Áî½«¾üÓë³¼ÓÐ­Þ¡£¡±ÏîÍõÔ»£º¡°´ËÅæ¹«×óË¾Âí²ÜÎÞÉËÑÔÖ®£»²»È»£¬¼®ºÎÒÔÖÁ´Ë¡£¡±ÏîÍõ¼´ÈÕÒòÁôÅæ¹«ÓëÒû¡£ÏîÍõ¡¢Ïî²®¶«Ïò×ø¡£ÑÇ¸¸ÄÏÏò×ø¡£ÑÇ¸¸Õß£¬·¶ÔöÒ²¡£Åæ¹«±±Ïò×ø£¬ÕÅÁ¼Î÷ÏòÊÌ¡£·¶ÔöÊýÄ¿ÏîÍõ£¬¾ÙËùÅåÓñüÍÒÔÊ¾Ö®ÕßÈý£¬ÏîÍõÄ¬È»²»Ó¦¡£·¶ÔöÆð£¬³öÕÙÏî×¯£¬Î½Ô»£º¡°¾ýÍõÎªÈË²»ÈÌ£¬ÈôÈëÇ°ÎªÊÙ¡£ÊÙ±Ï£¬ÇëÒÔ½£Îè£¬Òò»÷Åæ¹«ì¶×ø£¬É±Ö®¡£²»Õß£¬ÈôÊô½ÔÇÒÎªËùÂ²¡£¡±×¯ÔòÈëÎªÊÙ£¬ÊÙ±Ï£¬Ô»£º¡°¾ýÍõÓëÅæ¹«Òû£¬¾üÖÐÎÞÒÔÎªÀÖ£¬ÇëÒÔ½£Îè¡£¡±ÏîÍõÔ»£º¡°Åµ¡£¡±Ïî×¯°Î½£ÆðÎè£¬Ïî²®Òà°Î½£ÆðÎè£¬³£ÒÔÉíÒí±ÎÅæ¹«£¬×¯²»µÃ»÷¡£ì¶ÊÇÕÅÁ¼ÖÁ¾üÃÅ£¬¼û·®ßà¡£·®ßàÔ»£º¡°½ñÈÕÖ®ÊÂºÎÈç£¿¡±Á¼Ô»£º¡°Éõ¼±¡£½ñÕßÏî×¯°Î½£Îè£¬ÆäÒâ³£ÔÚÅæ¹«Ò²¡£¡±ßàÔ»£º¡°´ËÆÈÒÓ£¬³¼ÇëÈë£¬ÓëÖ®Í¬Ãü¡£¡±ßà¼´´ø½£Óµ¶ÜÈë¾üÃÅ¡£½»êªÖ®ÎÀÊ¿ÓûÖ¹²»ÄÚ£¬·®ßà²àÆä¶ÜÒÔ×²£¬ÎÀÊ¿ÆÍµØ£¬ßàËìÈë£¬Åûá¡Î÷ÏòÁ¢£¬ú³Ä¿ÊÓÏîÍõ£¬Í··¢ÉÏÖ¸£¬Ä¿íö¾¡ÁÑ¡£ÏîÍõ°´½£¶øõÕÔ»£º¡°¿ÍºÎÎªÕß£¿¡±ÕÅÁ¼Ô»£º¡°Åæ¹«Ö®²Î³Ë·®ßàÕßÒ²¡£¡±ÏîÍõÔ»£º¡°×³Ê¿£¬´ÍÖ®Ø´¾Æ¡£¡±ÔòÓë¶·Ø´¾Æ¡£ßà°ÝÐ»£¬Æð£¬Á¢¶øÒûÖ®¡£ÏîÍõÔ»£º¡°´ÍÖ®åé¼ç¡£¡±ÔòÓëÒ»Éúåé¼ç¡£·®ßà¸²Æä¶Üì¶µØ£¬¼Óåé¼çÉÏ£¬°Î½£ÇÐ¶øüµÖ®¡£ÏîÍõÔ»£º¡°×³Ê¿£¬ÄÜ¸´Òûºõ£¿¡±·®ßàÔ»£º¡°³¼ËÀÇÒ²»±Ü£¬Ø´¾Æ°²×ã´Ç£¡·òÇØÍõÓÐ»¢ÀÇÖ®ÐÄ£¬É±ÈËÈç²»ÄÜ¾Ù£¬ÐÌÈËÈç¿Ö²»Ê¤£¬ÌìÏÂ½ÔÅÑÖ®¡£»³ÍõÓëÖî½«Ô¼Ô»¡®ÏÈÆÆÇØÈëÏÌÑôÕßÍõÖ®¡¯¡£½ñÅæ¹«ÏÈÆÆÇØÈëÏÌÑô£¬ºÀÃ«²»¸ÒÓÐËù½ü£¬·â±Õ¹¬ÊÒ£¬»¹¾ü°ÔÉÏ£¬ÒÔ´ý´óÍõÀ´¡£¹ÊÇ²½«ÊØ¹ØÕß£¬±¸ËûµÁ³öÈëÓë·Ç³£Ò²¡£ÀÍ¿à¶ø¹¦¸ßÈç´Ë£¬Î´ÓÐ·âºîÖ®ÉÍ£¬¶øÌýÏ¸Ëµ£¬ÓûÖïÓÐ¹¦Ö®ÈË¡£´ËÍöÇØÖ®Ðø¶ú£¬ÇÔÎª´óÍõ²»È¡Ò²¡£¡±ÏîÍõÎ´ÓÐÒÔÓ¦£¬Ô»£º¡°×ø¡£¡±·®ßà´ÓÁ¼×ø¡£×øÐëô§£¬Åæ¹«ÆðÈç²Þ£¬ÒòÕÐ·®ßà³ö¡£

Åæ¹«ÒÑ³ö£¬ÏîÍõÊ¹¶¼Î¾³ÂÆ½ÕÙÅæ¹«¡£Åæ¹«Ô»£º¡°½ñÕß³ö£¬Î´´ÇÒ²£¬ÎªÖ®èÍºÎ£¿¡±·®ßàÔ»£º¡°´óÐÐ²»¹ËÏ¸½÷£¬´óÀñ²»´ÇÐ¡ÈÃ¡£Èç½ñÈË·½Îªµ¶ÙÞ£¬ÎÒÎªÓãÈâ£¬ºÎ´ÇÎª¡£¡±ì¶ÊÇËìÈ¥¡£ÄËÁîÕÅÁ¼ÁôÐ»¡£Á¼ÎÊÔ»£º¡°´óÍõÀ´ºÎ²Ù£¿¡±Ô»£º¡°ÎÒ³Ö°×èµÒ»Ë«£¬ÓûÏ×ÏîÍõ£¬Óñ¶·Ò»Ë«£¬ÓûÓëÑÇ¸¸£¬»áÆäÅ­£¬²»¸ÒÏ×¡£¹«ÎªÎÒÏ×Ö®¡±ÕÅÁ¼Ô»£º¡°½÷Åµ¡£¡±µ±ÊÇÊ±£¬ÏîÍõ¾üÔÚºèÃÅÏÂ£¬Åæ¹«¾üÔÚ°ÔÉÏ£¬ÏàÈ¥ËÄÊ®Àï¡£Åæ¹«ÔòÖÃ³µÆï£¬ÍÑÉí¶ÀÆï£¬Óë·®ßà¡¢ÏÄºîÓ¤¡¢½ù¦â¡¢¼ÍÐÅµÈËÄÈË³Ö½£¶Ü²½×ß£¬´ÓÛªÉ½ÏÂ£¬µÀÜÆÑô¼äÐÐ¡£Åæ¹«Î½ÕÅÁ¼Ô»£º¡°´Ó´ËµÀÖÁÎá¾ü£¬²»¹ý¶þÊ®Àï¶ú¡£¶ÈÎÒÖÁ¾üÖÐ£¬¹«ÄËÈë¡£¡±Åæ¹«ÒÑÈ¥£¬¼äÖÁ¾üÖÐ£¬ÕÅÁ¼ÈëÐ»£¬Ô»£º¡°Åæ¹«²»Ê¤ûþ·ñè¼£¬²»ÄÜ´Ç¡£½÷Ê¹³¼Á¼·î°×èµÒ»Ë«£¬ÔÙ°ÝÏ×´óÍõ×ãÏÂ£»Óñ¶·Ò»Ë«£¬ÔÙ°Ý·î´ó½«¾ü×ãÏÂ¡£¡±ÏîÍõÔ»£º¡°Åæ¹«°²ÔÚ£¿¡±Á¼Ô»£º¡°ÎÅ´óÍõÓÐÒâ¶½¹ýÖ®£¬ÍÑÉí¶ÀÈ¥£¬ÒÑÖÁ¾üÒÓ¡£¡±ÏîÍõÔòÊÜèµ£¬ÖÃÖ®×øÉÏ¡£ÑÇ¸¸ÊÜÓñ¶·£¬ÖÃÖ®µØ£¬°Î½£×²¶øÆÆÖ®£¬Ô»£º¡°°¦£¡Êú×Ó²»×ãÓëÄ±¡£¶áÏîÍõÌìÏÂÕß£¬±ØÅæ¹«Ò²£¬ÎáÊô½ñÎªÖ®Â²ÒÓ¡£¡±Åæ¹«ÖÁ¾ü£¬Á¢ÖïÉ±²ÜÎÞÉË¡£

¾ÓÊýÈÕ£¬ÏîÓðÒý±øÎ÷ÍÀÏÌÑô£¬É±ÇØ½µÍõ×ÓÓ¤£¬ÉÕÇØ¹¬ÊÒ£¬»ðÈýÔÂ²»Ãð£»ÊÕÆä»õ±¦¸¾Å®¶ø¶«¡£ÈË»òËµÏîÍõÔ»£º¡°¹ØÖÐ×èÉ½ºÓËÄÈû£¬µØ·ÊÈÄ£¬¿É¶¼ÒÔ°Ô¡£¡±ÏîÍõ¼ûÇØ¹¬½ÔÒÔÉÕ²ÐÆÆ£¬ÓÖÐÄ»³Ë¼Óû¶«¹é£¬Ô»£º¡°¸»¹ó²»¹é¹ÊÏç£¬ÈçÒÂÐåÒ¹ÐÐ£¬Ë­ÖªÖ®Õß£¡¡±ËµÕßÔ»£º¡°ÈËÑÔ³þÈËãåºï¶ø¹Ú¶ú£¬¹ûÈ»¡£¡±ÏîÍõÎÅÖ®£¬ÅëËµÕß¡£

ÏîÍõÊ¹ÈËÖÂÃü»³Íõ¡£»³ÍõÔ»£º¡°ÈçÔ¼¡£¡±ÄË×ð»³ÍõÎªÒåµÛ¡£ÏîÍõÓû×ÔÍõ£¬ÏÈÍõÖî½«Ïà¡£Î½Ô»£º¡°ÌìÏÂ³õ·¢ÄÑÊ±£¬¼ÙÁ¢ÖîºîááÒÔ·¥ÇØ¡£È»Éí±»¼áÖ´ÈñÊ×ÊÂ£¬±©Â¶ì¶Ò°ÈýÄê£¬ÃðÇØ¶¨ÌìÏÂÕß£¬½Ô½«ÏàÖî¾ýÓë¼®Ö®Á¦Ò²¡£ÒåµÛËäÎÞ¹¦£¬¹Êµ±·ÖÆäµØ¶øÍõÖ®¡£¡±Öî½«½ÔÔ»£º¡°ÉÆ¡£¡±ÄË·ÖÌìÏÂ£¬Á¢Öî½«ÎªºîÍõ¡£ÏîÍõ¡¢·¶ÔöÒÉÅæ¹«Ö®ÓÐÌìÏÂ£¬ÒµÒÑ½²½â£¬ÓÖ¶ñ¸ºÔ¼£¬¿ÖÖîºîÅÑÖ®£¬ÄËÒõÄ±Ô»£º¡°°Í¡¢ÊñµÀÏÕ£¬ÇØÖ®Ç¨ÈË½Ô¾ÓÊñ¡£¡±ÄËÔ»£º¡°°Í¡¢ÊñÒà¹ØÖÐµØÒ²¡£¡±¹ÊÁ¢Åæ¹«ÎªººÍõ£¬Íõ°Í¡¢Êñ¡¢ººÖÐ£¬¶¼ÄÏÖ£¡£¶øÈý·Ö¹ØÖÐ£¬ÍõÇØ½µ½«ÒÔ¾àÈûººÍõ¡£ÏîÍõÄËÁ¢ÕÂºªÎªÓºÍõ£¬ÍõÏÌÑôÒÔÎ÷£¬¶¼·ÏÇð¡£³¤Ê·ÐÀÕß£¬¹ÊÎªèÝÑôÓüÞò£¬³¢ÓÐµÂì¶ÏîÁº£»¶¼Î¾¶­ôèÕß£¬±¾È°ÕÂºª½µ³þ¡£¹ÊÁ¢Ë¾ÂíÐÀÎªÈûÍõ£¬ÍõÏÌÑôÒÔ¶«ÖÁºÓ£¬¶¼èÝÑô£»Á¢¶­ôèÎªµÔÍõ£¬ÍõÉÏ¿¤£¬¶¼¸ßÅ«¡£áãÎºÍõ±ªÎªÎ÷ÎºÍõ£¬ÍõºÓ¶«£¬¶¼Æ½Ñô¡£è¦ÇðÉêÑôÕß£¬ÕÅ¶úæÔ³¼Ò²£¬ÏÈÏÂºÓÄÏ£¬Ó­³þºÓÉÏ£¬¹ÊÁ¢ÉêÑôÎªºÓÄÏÍõ£¬¶¼öÃÑô¡£º«Íõ³ÉÒò¹Ê¶¼£¬¶¼ÑôµÔ¡£ÕÔ½«Ë¾Âí©¡¶¨ºÓÄÚ£¬ÊýÓÐ¹¦£¬¹ÊÁ¢©¡ÎªÒóÍõ£¬ÍõºÓÄÚ£¬¶¼³¯¸è¡£áãÕÔÍõÐªÎª´úÍõ¡£ÕÔÏàÕÅ¶úËØÏÍ£¬ÓÖ´ÓÈë¹Ø£¬¹ÊÁ¢¶úÎª³£É½Íõ£¬ÍõÕÔµØ£¬¶¼Ïå¹ú¡£µ±Ñô¾ý÷ô²¼Îª³þ½«£¬³£¹Ú¾ü£¬¹ÊÁ¢²¼Îª¾Å½­Íõ£¬¶¼Áù¡£Û¶¾ýÎâÜÇÂÊ°ÙÔ½×ôÖîºî£¬ÓÖ´ÓÈë¹Ø£¬¹ÊÁ¢ÜÇÎªºâÉ½Íõ£¬¶¼Û¥¡£ÒåµÛÖù¹ú¹²°½½«±ø»÷ÄÏ¿¤£¬¹¦¶à£¬ÒòÁ¢°½ÎªÁÙ½­Íõ£¬¶¼½­Áê¡£áãÑàÍõº«¹ãÎªÁÉ¶«Íõ¡£Ñà½«ê°Ý±´Ó³þ¾ÈÕÔ£¬Òò´ÓÈë¹Ø£¬¹ÊÁ¢Ý±ÎªÑàÍõ£¬¶¼¼»¡£áãÆëÍõÌïÊÐÎª½º¶«Íõ¡£Æë½«Ìï¶¼´Ó¹²¾ÈÕÔ£¬Òò´ÓÈë¹Ø£¬¹ÊÁ¢¶¼ÎªÆëÍõ£¬¶¼ÁÙøê¡£¹ÊÇØËùÃðÆëÍõ½¨ËïÌï°²£¬ÏîÓð·½¶ÉºÓ¾ÈÕÔ£¬Ìï°²ÏÂ¼Ã±±Êý³Ç£¬ÒýÆä±ø½µÏîÓð£¬¹ÊÁ¢°²Îª¼Ã±±Íõ£¬¶¼²©Ñô¡£ÌïÈÙÕß£¬Êý¸ºÏîÁº£¬ÓÖ²»¿Ï½«±ø´Ó³þ»÷ÇØ£¬ÒÔ¹Ê²»·â¡£³É°²¾ý³ÂâÅÆú½«Ó¡È¥£¬²»´ÓÈë¹Ø£¬È»ËØÎÅÆäÏÍ£¬ÓÐ¹¦ì¶ÕÔ£¬ÎÅÆäÔÚÄÏÆ¤£¬¹ÊÒò»··âÈýÏØ¡£·¬¾ý½«Ã·îÄ§ø¹¦¶à£¬¹Ê·âÊ®Íò»§ºî¡£ÏîÍõ×ÔÁ¢ÎªÎ÷³þ°ÔÍõ£¬Íõ¾Å¿¤£¬¶¼Åí³Ç¡£

ººÖ®ÔªÄêËÄÔÂ£¬Öîºî°ÕÏ·ÏÂ£¬¸÷¾Í¹ú¡£ÏîÍõ³öÖ®¹ú£¬Ê¹ÈËáãÒåµÛ£¬Ô»£º¡°¹ÅÖ®µÛÕßµØ·½Ç§Àï£¬±Ø¾ÓÉÏÓÎ¡£¡±ÄËÊ¹Ê¹áãÒåµÛ³¤É³³»ÏØ¡£È¤ÒåµÛÐÐ£¬ÆäÈº³¼ÉÔÉÔ±³ÅÑÖ®£¬ÄËÒõÁîºâÉ½¡¢ÁÙ½­Íõ»÷É±Ö®½­ÖÐ¡£º«Íõ³ÉÎÞ¾ü¹¦£¬ÏîÍõ²»Ê¹Ö®¹ú£¬Óë¾ãÖÁÅí³Ç£¬·ÏÒÔÎªºî£¬ÒÑÓÖÉ±Ö®¡£ê°Ý±Ö®¹ú£¬ÒòÖðº«¹ãÖ®ÁÉ¶«£¬¹ã¸¥Ìý£¬Ý±»÷É±¹ãÎÞÖÕ£¬²¢ÍõÆäµØ¡£

ÌïÈÙÎÅÏîÓðáãÆëÍõÊÐ½º¶«£¬¶øÁ¢Æë½«Ìï¶¼ÎªÆëÍõ£¬ÄË´óÅ­£¬²»¿ÏÇ²ÆëÍõÖ®½º¶«£¬ÒòÒÔÆë·´£¬Ó­»÷Ìï¶¼¡£Ìï¶¼×ß³þ¡£ÆëÍõÊÐÎ·ÏîÍõ£¬ÄËÍöÖ®½º¶«¾Í¹ú¡£ÌïÈÙÅ­£¬×·»÷É±Ö®¼´Ä«¡£ÈÙÒò×ÔÁ¢ÎªÆëÍõ£¬¶øÎ÷É±»÷¼Ã±±ÍõÌï°²£¬²¢ÍõÈýÆë¡£ÈÙÓëÅíÔ½½«¾üÓ¡£¬Áî·´ÁºµØ¡£³ÂâÅÒõÊ¹ÕÅÍ¬¡¢ÏÄËµËµÆëÍõÌïÈÙÔ»£º¡°ÏîÓðÎªÌìÏÂÔ×£¬²»Æ½¡£½ñ¾¡Íõ¹ÊÍõì¶³óµØ£¬¶øÍõÆäÈº³¼Öî½«ÉÆµØ£¬ÖðÆä¹ÊÖ÷£¬ÕÔÍõÄË±±¾Ó´ú£¬âÅÒÔÎª²»¿É¡£ÎÅ´óÍõÆð±ø£¬ÇÒ²»Ìý²»Òå£¬Ô¸´óÍõ×ÊâÅ±ø£¬ÇëÒÔ»÷³£É½£¬ÒÔ¸´ÕÔÍõ£¬ÇëÒÔ¹úÎª©ú±Î¡£¡±ÆëÍõÐíÖ®£¬ÒòÇ²±øÖ®ÕÔ¡£³ÂâÅÏ¤·¢ÈýÏØ±ø£¬ÓëÆë²¢Á¦»÷³£É½£¬´óÆÆÖ®¡£ÕÅ¶ú×ß¹éºº¡£³ÂâÅÓ­¹ÊÕÔÍõÐªì¶´ú£¬·´Ö®ÕÔ¡£ÕÔÍõÒòÁ¢³ÂâÅÎª´úÍõ¡£

ÊÇÊ±£¬ºº»¹¶¨ÈýÇØ¡£ÏîÓðÎÅººÍõ½ÔÒÑ²¢¹ØÖÐ£¬ÇÒ¶«£¬Æë¡¢ÕÔÅÑÖ®£º´óÅ­¡£ÄËÒÔ¹ÊÎâÁîÖ£²ýÎªº«Íõ£¬ÒÔ¾àºº¡£ÁîÏô¹«½ÇµÈ»÷ÅíÔ½¡£ÅíÔ½°ÜÏô¹«½ÇµÈ¡£ººÊ¹ÕÅÁ¼áßº«£¬ÄËÒÅÏîÍõÊéÔ»£º¡°ººÍõÊ§Ö°£¬ÓûµÃ¹ØÖÐ£¬ÈçÔ¼¼´Ö¹£¬²»¸Ò¶«¡£¡±ÓÖÒÔÆë¡¢Áº·´ÊéÒÅÏîÍõÔ»£º¡°ÆëÓûÓëÕÔ²¢Ãð³þ¡£¡±³þÒÔ´Ë¹ÊÎÞÎ÷Òâ£¬¶ø±±»÷Æë¡£áç±ø¾Å½­Íõ²¼¡£²¼³Æ¼²²»Íù£¬Ê¹½«½«ÊýÇ§ÈËÐÐ¡£ÏîÍõÓÉ´ËÔ¹²¼Ò²¡£ººÖ®¶þÄê¶¬£¬ÏîÓðËì±±ÖÁ³ÇÑô£¬ÌïÈÙÒà½«±ø»áÕ½¡£ÌïÈÙ²»Ê¤£¬×ßÖÁÆ½Ô­£¬Æ½Ô­ÃñÉ±Ö®¡£Ëì±±ÉÕÒÄÆë³Ç¹ùÊÒÎÝ£¬½Ôýþ¿ºÌïÈÙ½µ×ä£¬ÏµÂ²ÆäÀÏÈõ¸¾Å®¡£áßÆëÖÁ±±º££¬¶àËù²ÐÃð¡£ÆëÈËÏà¾Û¶øÅÑÖ®¡£ì¶ÊÇÌïÈÙµÜÌïºáÊÕÆëÍö×äµÃÊýÍòÈË£¬·´³ÇÑô¡£ÏîÍõÒòÁô£¬Á¬Õ½Î´ÄÜÏÂ¡£

´º£¬ººÍõ²¿ÎåÖîºî±ø£¬·²ÎåÊ®ÁùÍòÈË£¬¶«·¥³þ¡£ÏîÍõÎÅÖ®£¬¼´ÁîÖî½«»÷Æë£¬¶ø×ÔÒÔ¾«±øÈýÍòÈËÄÏ´ÓÂ³³öºúÁê¡£ËÄÔÂ£¬ºº½ÔÒÑÈëÅí³Ç£¬ÊÕÆä»õ±¦ÃÀÈË£¬ÈÕÖÃ¾Æ¸ß»á¡£ÏîÍõÄËÎ÷´ÓÏô£¬³¿»÷ºº¾ü¶ø¶«£¬ÖÁÅí³Ç£¬ÈÕÖÐ£¬´óÆÆºº¾ü¡£ºº¾ü½Ô×ß£¬ÏàËæÈëýÏ¡¢ãôË®£¬É±ºº×äÊ®âÅÍòÈË¡£ºº×ä½ÔÄÏ×ßÉ½£¬³þÓÖ×·»÷ÖÁÁé±Ú¶«î¡Ë®ÉÏ¡£ºº¾ü­Þ£¬Îª³þËù¼·£¬¶àÉ±£¬ºº×äÊ®âÅÍòÈË½ÔÈëî¡Ë®£¬î¡Ë®ÎªÖ®²»Á÷¡£Î§ººÍõÈýÔÑ¡£ì¶ÊÇ´ó·ç´ÓÎ÷±±¶øÆð£¬ÕÛÄ¾·¢ÎÝ£¬ÑïÉ³Ê¯£¬ñºÚ¤Öç»Þ£¬·êÓ­³þ¾ü¡£³þ¾ü´óÂÒ£¬»µÉ¢£¬¶øººÍõÄËµÃÓëÊýÊ®Æï¶ÝÈ¥£¬Óû¹ýÅæ£¬ÊÕ¼ÒÊÒ¶øÎ÷£»³þÒàÊ¹ÈË×·Ö®Åæ£¬È¡ººÍõ¼Ò£º¼Ò½ÔÍö£¬²»ÓëººÍõÏà¼û¡£ººÍõµÀ·êµÃÐ¢»Ý¡¢Â³Ôª£¬ÄËÔØÐÐ¡£³þÆï×·ººÍõ£¬ººÍõ¼±£¬ÍÆ¶éÐ¢»Ý¡¢Â³Ôª³µÏÂ£¬ëø¹«³£ÏÂÊÕÔØÖ®¡£ÈçÊÇÕßÈý¡£Ô»£º¡°Ëä¼±²»¿ÉÒÔÇý£¬èÍºÎÆúÖ®£¿¡±ì¶ÊÇËìµÃÍÑ¡£ÇóÌ«¹«¡¢ÂÀºó²»ÏàÓö¡£ÉóÊ³Æä´ÓÌ«¹«¡¢ÂÀºó¼äÐÐ£¬ÇóººÍõ£¬·´Óö³þ¾ü¡£³þ¾üËìÓë¹é£¬±¨ÏîÍõ£¬ÏîÍõ³£ÖÃ¾üÖÐ¡£

ÊÇÊ±ÂÀºóÐÖÖÜÂÀºîÎªºº½«±ø¾ÓÏÂÒØ£¬ººÍõ¼äÍù´ÓÖ®£¬ÉÔÉÔÊÕÆäÊ¿×ä¡£ÖÁÜþÑô£¬Öî°Ü¾ü½Ô»á£¬ÏôºÎÒà·¢¹ØÖÐÀÏÈõÎ´¸µÏ¤ÒèÜþÑô£¬¸´´óÕñ¡£³þÆðì¶Åí³Ç£¬³£³ËÊ¤Öð±±£¬ÓëººÕ½ÜþÑôÄÏ¾©¡¢Ë÷¼ä£¬ºº°Ü³þ£¬³þÒÔ¹Ê²»ÄÜ¹ýÜþÑô¶øÎ÷¡£

ÏîÍõÖ®¾ÈÅí³Ç£¬×·ººÍõÖÁÜþÑô£¬ÌïºáÒàµÃÊÕÆë£¬Á¢ÌïÈÙ×Ó¹ãÎªÆëÍõ¡£ººÍõÖ®°ÜÅí³Ç£¬Öîºî½Ô¸´Óë³þ¶ø±³ºº¡£ºº¾üÜþÑô£¬Öþð®µÀÊôÖ®ºÓ£¬ÒÔÈ¡°½²ÖËÚ¡£ººÖ®ÈýÄê£¬ÏîÍõÊýÇÖ¶áººð®µÀ£¬ººÍõÊ³·¦£¬¿Ö£¬ÇëºÍ£¬¸îÜþÑôÒÔÎ÷Îªºº¡£

ÏîÍõÓûÌýÖ®¡£ÀúÑôºî·¶ÔöÔ»£º¡°ººÒ×Óë¶ú£¬½ñÊÍ¸¥È¡£¬áá±Ø»ÚÖ®¡£¡±ÏîÍõÄËÓë·¶Ôö¼±Î§ÜþÑô¡£ººÍõ»¼Ö®£¬ÄËÓÃ³ÂÆ½¼Æ¼äÏîÍõ¡£ÏîÍõÊ¹ÕßÀ´£¬ÎªÌ«ÀÎ¾ß£¬¾ÙÓû½øÖ®¡£¼ûÊ¹Õß£¬Ïê¾ªãµÔ»£º¡°ÎáÒÔÎªÑÇ¸¸Ê¹Õß£¬ÄË·´ÏîÍõÊ¹Õß¡£¡±¸ü³ÖÈ¥£¬ÒÔ¶ñÊ³Ê³ÏîÍõÊ¹Õß¡£Ê¹Õß¹é±¨ÏîÍõ£¬ÏîÍõÄËÒÉ·¶ÔöÓëººÓÐË½£¬ÉÔ¶áÖ®È¨¡£·¶Ôö´óÅ­£¬Ô»£º¡°ÌìÏÂÊÂ´ó¶¨ÒÓ£¬¾ýÍõ×ÔÎªÖ®¡£Ô¸´Íº¡¹Ç¹é×äÎé¡£¡±ÏîÍõÐíÖ®¡£ÐÐÎ´ÖÁÅí³Ç£¬¾Ò·¢±³¶øËÀ¡£

ºº½«¼ÍÐÅËµººÍõÔ»£º¡°ÊÂÒÑ¼±ÒÓ£¬ÇëÎªÍõÚ¿³þÎªÍõ£¬Íõ¿ÉÒÔ¼ä³ö¡£¡±ì¶ÊÇººÍõÒ¹³öÅ®×ÓÜþÑô¶«ÃÅ±»¼×¶þÇ§ÈË£¬³þ±øËÄÃæ»÷Ö®¡£¼ÍÐÅ³Ë»ÆÎÝ³µ£¬¸µ×óôî£¬Ô»£º¡°³ÇÖÐÊ³¾¡£¬ººÍõ½µ¡£¡±³þ¾ü½ÔºôÍòËê¡£ººÍõÒàÓëÊýÊ®Æï´Ó³ÇÎ÷ÃÅ³ö£¬×ß³É¸Þ¡£ÏîÍõ¼û¼ÍÐÅ£¬ÎÊ£º¡°ººÍõ°²ÔÚ£¿¡±Ô»£º¡°ººÍõÒÑ³öÒÓ¡£¡±ÏîÍõÉÕÉ±¼ÍÐÅ¡£

ººÍõÊ¹ÓùÊ·´ó·òÖÜ¿Á¡¢èÈ¹«¡¢Îº±ªÊØÜþÑô¡£ÖÜ¿Á¡¢èÈ¹«Ä±Ô»£º¡°·´¹úÖ®Íõ£¬ÄÑÓëÊØ³Ç¡£¡±ÄË¹²É±Îº±ª¡£³þÏÂÜþÑô³Ç£¬ÉúµÃÖÜ¿Á¡£ÏîÍõÎ½ÖÜ¿ÁÔ»£º¡°ÎªÎÒ½«£¬ÎÒÒÔ¹«ÎªÉÏ½«¾ü£¬·âÈýÍò»§¡£¡±ÖÜ¿ÁÂîÔ»£º¡°Èô²»È¤½µºº£¬ºº½ñÂ²Èô£¬Èô·ÇººµÐÒ²¡£¡±ÏîÍõÅ­£¬ÅëÖÜ¿Á£¬²¢É±èÈ¹«¡£

ººÍõÖ®³öÜþÑô£¬ÄÏ×ßÍð¡¢Ò¶£¬µÃ¾Å½­Íõ²¼£¬ÐÐÊÕ±ø£¬¸´Èë±£³É¸Þ¡£ººÖ®ËÄÄê£¬ÏîÍõ½ø±øÎ§³É¸Þ¡£ººÍõÌÓ£¬¶ÀÓëëø¹«³ö³É¸Þ±±ÃÅ£¬¶ÉºÓ×ßø·Îä£¬´ÓÕÅ¶ú¡¢º«ÐÅ¾ü¡£Öî½«ÉÔÉÔµÃ³ö³É¸Þ£¬´ÓººÍõ¡£³þËì°Î³É¸Þ£¬ÓûÎ÷¡£ººÊ¹±ø¾àÖ®¹®£¬ÁîÆä²»µÃÎ÷¡£

ÊÇÊ±£¬ÅíÔ½¶ÉºÓ»÷³þ¶«°¢£¬É±³þ½«¾üÑ¦¹«¡£ÏîÍõÄË×Ô¶«»÷ÅíÔ½¡£ººÍõµÃ»´Òõºî±ø£¬Óû¶ÉºÓÄÏ¡£Ö£ÖÒËµººÍõ£¬ÄËÖ¹±ÚºÓÄÚ¡£Ê¹Áõ¼Ö½«±ø×ôÅíÔ½£¬ÉÕ³þ»ý¾Û¡£ÏîÍõ¶«»÷ÆÆÖ®£¬×ßÅíÔ½¡£ººÍõÔòÒý±ø¶ÉºÓ£¬¸´È¡³É¸Þ£¬¾ü¹ãÎä£¬¾Í°½²ÖÊ³¡£ÏîÍõÒÑ¶¨¶«º£À´£¬Î÷£¬Óëºº¾ãÁÙ¹ãÎä¶ø¾ü£¬ÏàÊØÊýÔÂ¡£

µ±´ËÊ±£¬ÅíÔ½Êý·´ÁºµØ£¬¾ø³þÁ¸Ê³£¬ÏîÍõ»¼Ö®¡£Îª¸ßÙÞ£¬ÖÃÌ«¹«ÆäÉÏ£¬¸æººÍõÔ»£º¡°½ñ²»¼±ÏÂ£¬ÎáÅëÌ«¹«¡£¡±ººÍõÔ»£º¡°ÎáÓëÏîÓð¾ã±±ÃæÊÜÃü»³Íõ£¬Ô»¡®Ô¼ÎªÐÖµÜ¡¯£¬ÎáÎÌ¼´ÈôÎÌ£¬±ØÓûÅë¶øÎÌ£¬ÔòÐÒ·ÖÎÒÒ»ûþ·ñ¸þ¡£¡±ÏîÍõÅ­£¬ÓûÉ±Ö®¡£Ïî²®Ô»£º¡°ÌìÏÂÊÂÎ´¿ÉÖª£¬ÇÒÎªÌìÏÂÕß²»¹Ë¼Ò£¬ËäÉ±Ö®ÎÞÒæ£¬ýÅÒæ»ö¶ú¡£¡±ÏîÍõ´ÓÖ®¡£

³þºº¾ÃÏà³ÖÎ´¾ö£¬¶¡×³¿à¾üÂÃ£¬ÀÏÈõ°Õ×ªäî¡£ÏîÍõÎ½ººÍõÔ»£º¡°ÌìÏÂÐÙÐÙÊýËêÕß£¬Í½ÒÔÎáÁ½ÈË¶ú£¬Ô¸ÓëººÍõÌôÕ½¾ö´ÆÐÛ£¬ÎãÍ½¿àÌìÏÂÖ®Ãñ¸¸×ÓÎªÒ²¡£¡±ººÍõÐ¦Ð»Ô»£º¡°ÎáÄþ¶·ÖÇ£¬²»ÄÜ¶·Á¦¡£¡±ÏîÍõÁî×³Ê¿³öÌôÕ½¡£ººÓÐÉÆÆïÉäÕßÂ¥·³£¬³þÌôÕ½ÈýºÏ£¬Â¥·³éüÉäÉ±Ö®¡£ÏîÍõ´óÅ­£¬ÄË×Ô±»¼×³ÖêªÌôÕ½¡£Â¥·³ÓûÉäÖ®£¬ÏîÍõú³Ä¿ß³Ö®£¬Â¥·³Ä¿²»¸ÒÊÓ£¬ÊÖ²»¸Ò·¢£¬Ëì×ß»¹Èë±Ú£¬²»¸Ò¸´³ö¡£ººÍõÊ¹ÈË¼äÎÊÖ®£¬ÄËÏîÍõÒ²¡£ººÍõ´ó¾ª¡£ì¶ÊÇÏîÍõÄË¼´ººÍõÏàÓëÁÙ¹ãÎä¼ä¶øÓï¡£ººÍõÊýÖ®£¬ÏîÍõÅ­£¬ÓûÒ»Õ½¡£ººÍõ²»Ìý£¬ÏîÍõ·üåóÉäÖÐººÍõ¡£ººÍõÉË£¬×ßÈë³É¸Þ¡£

ÏîÍõÎÅ»´ÒõºîÒÑ¾ÙºÓ±±£¬ÆÆÆë¡¢ÕÔ£¬ÇÒÓû»÷³þ£¬ÄËÊ¹ÁúÇÒÍù»÷Ö®¡£»´ÒõºîÓëÕ½£¬Æï½«¹àÓ¤»÷Ö®£¬´óÆÆ³þ¾ü£¬É±ÁúÇÒ¡£º«ÐÅÒò×ÔÁ¢ÎªÆëÍõ¡£ÏîÍõÎÅÁúÇÒ¾üÆÆ£¬Ôò¿Ö£¬Ê¹íìÌ¨ÈËÎä¯ÜÉæÍùËµ»´Òõºî¡£»´Òõºî¸¥Ìý¡£ÊÇÊ±£¬ÅíÔ½¸´·´£¬ÏÂÁºµØ£¬¾ø³þÁ¸¡£ÏîÍõÄËÎ½º£´ººî´óË¾Âí²Ü¾ÌµÈÔ»£º¡°½÷ÊØ³É¸Þ£¬ÔòººÓûÌôÕ½£¬É÷ÎðÓëÕ½£¬ÎãÁîµÃ¶«¶øÒÑ¡£ÎÒÊ®ÎåÈÕ±ØÖïÅíÔ½£¬¶¨ÁºµØ£¬¸´´Ó½«¾ü¡£¡±ÄË¶«£¬ÐÐ»÷³ÂÁô¡¢Íâ»Æ¡£

Íâ»Æ²»ÏÂ¡£ÊýÈÕ£¬ÒÑ½µ£¬ÏîÍõÅ­£¬Ï¤ÁîÄÐ×ÓÄêÊ®ÎåÒÑÉÏÒè³Ç¶«£¬Óûýþ¿ºÖ®¡£Íâ»ÆÁîÉáÈË¶ùÄêÊ®Èý£¬ÍùËµÏîÍõÔ»£º¡°ÅíÔ½¦â½ÙÍâ»Æ£¬Íâ»Æ¿Ö£¬¹ÊÇÒ½µ£¬´ý´óÍõ¡£´óÍõÖÁ£¬ÓÖ½Ôýþ¿ºÖ®£¬°ÙÐÕÆñÓÐ¹éÐÄ£¿´Ó´ËÒÔ¶«£¬ÁºµØÊ®âÅ³Ç½Ô¿Ö£¬Äª¿ÏÏÂÒÓ¡£¡±ÏîÍõÈ»ÆäÑÔ£¬ÄËÉâÍâ»Æµ±ýþ¿ºÕß¡£¶«ÖÁî¡Ñô£¬ÎÅÖ®½ÔÕùÏÂÏîÍõ¡£

ºº¹ûÊýÌô³þ¾üÕ½£¬³þ¾ü²»³ö¡£Ê¹ÈËÈèÖ®£¬ÎåÁùÈÕ£¬´óË¾ÂíÅ­£¬¶É±øãáË®¡£Ê¿×ä°ë¶É£¬ºº»÷Ö®£¬´óÆÆ³þ¾ü£¬¾¡µÃ³þ¹ú»õÂ¸¡£´óË¾Âí¾Ì¡¢³¤Ê·ôè¡¢ÈûÍõÐÀ½Ô×ÔØÙãáË®ÉÏ¡£´óË¾Âí¾ÌÕß£¬¹ÊÞ­ÓüÞò£¬³¤Ê·ÐÀÒà¹ÊèÝÑôÓüÀô£¬Á½ÈË³¢ÓÐµÂì¶ÏîÁº£¬ÊÇÒÔÏîÍõÐÅÈÎÖ®¡£µ±ÊÇÊ±£¬ÏîÍõÔÚî¡Ñô£¬ÎÅº£´ººî¾ü°Ü£¬ÔòÒý±ø»¹¡£ºº¾ü·½Î§ïñÀëþøÎ´ì¶ÜþÑô¶«£¬ÏîÍõÖÁ£¬ºº¾üÎ·³þ£¬¾¡×ßÏÕ×è¡£

ÊÇÊ±£¬ºº±øÊ¢Ê³¶à£¬ÏîÍõ±ø°ÕÊ³¾ø¡£ººÇ²Â½¼ÖËµÏîÍõ£¬ÇëÌ«¹«£¬ÏîÍõ¸¥Ìý¡£ººÍõ¸´Ê¹ºî¹«ÍùËµÏîÍõ£¬ÏîÍõÄËÓëººÔ¼£¬ÖÐ·ÖÌìÏÂ£¬¸îºè¹µÒÔÎ÷ÕßÎªºº£¬ºè¹µ¶ø¶«ÕßÎª³þ¡£ÏîÍõÐíÖ®£¬¼´¹éººÍõ¸¸Ä¸ÆÞ×Ó¡£¾ü½ÔºôÍòËê¡£ººÍõÄË·âºî¹«ÎªÆ½¹ú¾ý¡£Ää¸¥¿Ï¸´¼û¡£Ô»£º¡°´ËÌìÏÂ±çÊ¿£¬Ëù¾ÓÇã¹ú£¬¹ÊºÅÎªÆ½¹ú¾ý¡£¡±ÏîÍõÒÑÔ¼£¬ÄËÒý±ø½â¶ø¶«¹é¡£

ººÓûÎ÷¹é£¬ÕÅÁ¼¡¢³ÂÆ½ËµÔ»£º¡°ººÓÐÌìÏÂÌ«°ë£¬¶øÖîºî½Ô¸½Ö®¡£³þ±ø°ÕÊ³¾¡£¬´ËÌìÍö³þÖ®Ê±Ò²£¬²»ÈçÒòÆä»ú¶øËìÈ¡Ö®¡£½ñÊÍ¸¥»÷£¬´ËËùÎ½¡®Ñø»¢×ÔÒÅ»¼¡¯Ò²¡£¡±ººÍõÌýÖ®¡£ººÎåÄê£¬ººÍõÄË×·ÏîÍõÖÁÑôÏÄÄÏ£¬Ö¹¾ü£¬Óë»´Òõºîº«ÐÅ¡¢½¨³ÉºîÅíÔ½ÆÚ»á¶ø»÷³þ¾ü¡£ÖÁ¹ÌÁê£¬¶øÐÅ¡¢Ô½Ö®±ø²»»á¡£³þ»÷ºº¾ü£¬´óÆÆÖ®¡£ººÍõ¸´Èë±Ú£¬ÉîÇµ¶ø×ÔÊØ¡£Î½ÕÅ×Ó·¿Ô»£º¡°Öîºî²»´ÓÔ¼£¬ÎªÖ®èÍºÎ£¿¡±¶ÔÔ»£º¡°³þ±øÇÒÆÆ£¬ÐÅ¡¢Ô½Î´ÓÐ·ÖµØ£¬Æä²»ÖÁ¹ÌÒË¡£¾ýÍõÄÜÓë¹²·ÖÌìÏÂ£¬½ñ¿ÉÁ¢ÖÂÒ²¡£¼´²»ÄÜ£¬ÊÂÎ´¿ÉÖªÒ²¡£¾ýÍõÄÜ×Ô³ÂÒÔ¶«¸µº££¬¾¡Óëº«ÐÅ£»î¡ÑôÒÔ±±ÖÁýÏ³Ç£¬ÒÔÓëÅíÔ½£ºÊ¹¸÷×ÔÎªÕ½£¬Ôò³þÒ×°ÜÒ²¡£¡±ººÍõÔ»£º¡°ÉÆ¡£¡±ì¶ÊÇÄË·¢Ê¹Õß¸æº«ÐÅ¡¢ÅíÔ½Ô»£º¡°²¢Á¦»÷³þ¡£³þÆÆ£¬×Ô³ÂÒÔ¶«¸µº£ÓëÆëÍõ£¬î¡ÑôÒÔ±±ÖÁýÏ³ÇÓëÅíÏà¹ú¡£¡±Ê¹ÕßÖÁ£¬º«ÐÅ¡¢ÅíÔ½½Ô±¨Ô»£º¡°Çë½ñ½ø±ø¡£¡±º«ÐÅÄË´ÓÆëÍù£¬Áõ¼Ö¾ü´ÓÊÙ´º²¢ÐÐ£¬ÍÀ³Ç¸¸£¬ÖÁÛòÏÂ¡£´óË¾ÂíÖÜÒóÅÑ³þ£¬ÒÔÊæÍÀÁù£¬¾Ù¾Å½­±ø£¬ËæÁõ¼Ö¡¢ÅíÔ½½Ô»áÛòÏÂ£¬ÒèÏîÍõ¡£

ÏîÍõ¾ü±ÚÛòÏÂ£¬±øÉÙÊ³¾¡£¬ºº¾ü¼°Öîºî±øÎ§Ö®ÊýÖØ¡£Ò¹ÎÅºº¾üËÄÃæ½Ô³þ¸è£¬ÏîÍõÄË´ó¾ªÔ»£º¡°ºº½ÔÒÑµÃ³þºõ£¿ÊÇºÎ³þÈËÖ®¶àÒ²£¡¡±ÏîÍõÔòÒ¹Æð£¬ÒûÕÊÖÐ¡£ÓÐÃÀÈËÃûÓÝ£¬³£ÐÒ´Ó£»¿¥ÂíÃûæí£¬³£ÆïÖ®¡£ì¶ÊÇÏîÍõÄË±¯¸è¿¶¿®£¬×ÔÎªÊ«Ô»£º¡°Á¦°ÎÉ½ÙâÆø¸ÇÊÀ£¬Ê±²»ÀûÙâæí²»ÊÅ¡£æí²»ÊÅÙâ¿ÉèÍºÎ£¬ÓÝÙâÓÝÙâèÍÈôºÎ£¡¡±¸èÊýã×£¬ÃÀÈËºÍÖ®¡£ÏîÍõÆüÊýÐÐÏÂ£¬×óÓÒ½ÔÆü£¬ÄªÄÜÑöÊÓ¡£

ì¶ÊÇÏîÍõÄËÉÏÂíÆï£¬÷âÏÂ×³Ê¿Æï´ÓÕß°Ë°ÙâÅÈË£¬Ö±Ò¹À£Î§ÄÏ³ö£¬³Û×ß¡£Æ½Ã÷£¬ºº¾üÄË¾õÖ®£¬ÁîÆï½«¹àÓ¤ÒÔÎåÇ§Æï×·Ö®¡£ÏîÍõ¶É»´£¬ÆïÄÜÊôÕß°ÙâÅÈË¶ú¡£ÏîÍõÖÁÒõÁê£¬ÃÔÊ§µÀ£¬ÎÊÒ»Ìï¸¸£¬Ìï¸¸çªÔ»¡°×ó¡±¡£×ó£¬ÄËÏÝ´óÔóÖÐ¡£ÒÔ¹Êºº×·¼°Ö®¡£ÏîÍõÄË¸´Òý±ø¶ø¶«£¬ÖÁ¶«³Ç£¬ÄËÓÐ¶þÊ®°ËÆï¡£ººÆï×·ÕßÊýÇ§ÈË¡£ÏîÍõ×Ô¶È²»µÃÍÑ¡£Î½ÆäÆïÔ»£º¡°ÎáÆð±øÖÁ½ñ°ËËêÒÓ£¬ÉíÆßÊ®âÅÕ½£¬Ëùµ±ÕßÆÆ£¬Ëù»÷Õß·þ£¬Î´³¢°Ü±±£¬Ëì°ÔÓÐÌìÏÂ¡£È»½ñ×äÀ§ì¶´Ë£¬´ËÌìÖ®ÍöÎÒ£¬·ÇÕ½Ö®×ïÒ²¡£½ñÈÕ¹Ì¾öËÀ£¬Ô¸ÎªÖî¾ý¿ìÕ½£¬±ØÈýÊ¤Ö®£¬ÎªÖî¾ýÀ£Î§£¬Õ¶½«£¬Ø×Æì£¬ÁîÖî¾ýÖªÌìÍöÎÒ£¬·ÇÕ½Ö®×ïÒ²¡£¡±ÄË·ÖÆäÆïÒÔÎªËÄ¶Ó£¬ËÄÏò¡£ºº¾üÎ§Ö®ÊýÖØ¡£ÏîÍõÎ½ÆäÆïÔ»£º¡°ÎáÎª¹«È¡±ËÒ»½«¡£¡±ÁîËÄÃæÆï³ÛÏÂ£¬ÆÚÉ½¶«ÎªÈý´¦¡£ì¶ÊÇÏîÍõ´óºô³ÛÏÂ£¬ºº¾ü½ÔÅûÃÒ£¬ËìÕ¶ººÒ»½«¡£ÊÇÊ±£¬³àÈªºîÎªÆï½«£¬×·ÏîÍõ£¬ÏîÍõú³Ä¿¶øß³Ö®£¬³àÈªºîÈËÂí¾ã¾ª£¬±ÙÒ×ÊýÀïÓëÆäÆï»áÎªÈý´¦¡£ºº¾ü²»ÖªÏîÍõËùÔÚ£¬ÄË·Ö¾üÎªÈý£¬¸´Î§Ö®¡£ÏîÍõÄË³Û£¬¸´Õ¶ººÒ»¶¼Î¾£¬É±ÊýÊ®°ÙÈË£¬¸´¾ÛÆäÆï£¬ÍöÆäÁ½Æï¶ú¡£ÄËÎ½ÆäÆïÔ»£º¡°ºÎÈç£¿¡±Æï½Ô·üÔ»£º¡°Èç´óÍõÑÔ¡£¡±

ì¶ÊÇÏîÍõÄËÓû¶«¶ÉÎÚ½­¡£ÎÚ½­Í¤³¤ûþÒå´¬´ý£¬Î½ÏîÍõÔ»£º¡°½­¶«ËäÐ¡£¬µØ·½Ç§Àï£¬ÖÚÊýÊ®ÍòÈË£¬Òà×ãÍõÒ²¡£Ô¸´óÍõ¼±¶É¡£½ñ¶À³¼ÓÐ´¬£¬ºº¾üÖÁ£¬ÎÞÒÔ¶É¡£¡±ÏîÍõÐ¦Ô»£º¡°ÌìÖ®ÍöÎÒ£¬ÎÒºÎ¶ÉÎª£¡ÇÒ¼®Óë½­¶«×ÓµÜ°ËÇ§ÈË¶É½­¶øÎ÷£¬½ñÎÞÒ»ÈË»¹£¬×Ý½­¶«¸¸ÐÖÁ¯¶øÍõÎÒ£¬ÎÒºÎÃæÄ¿¼ûÖ®£¿×Ý±Ë²»ÑÔ£¬¼®¶À²»À¢ì¶ÐÄºõ£¿¡±ÄËÎ½Í¤³¤Ô»£º¡°ÎáÖª¹«³¤Õß¡£ÎáÆï´ËÂíÎåËê£¬Ëùµ±ÎÞµÐ£¬³¢Ò»ÈÕÐÐÇ§Àï£¬²»ÈÌÉ±Ö®£¬ÒÔ´Í¹«¡£¡±ÄËÁîÆï½ÔÏÂÂí²½ÐÐ£¬³Ö¶Ì±ø½ÓÕ½¡£¶À¼®ËùÉ±ºº¾üÊý°ÙÈË¡£ÏîÍõÉíÒà±»Ê®âÅ´´¡£¹Ë¼ûººÆïË¾ÂíÂÀÂíÍ¯£¬Ô»£º¡°Èô·ÇÎá¹ÊÈËºõ£¿¡±ÂíÍ¯ÃæÖ®£¬Ö¸ÍõôèÔ»£º¡°´ËÏîÍõÒ²¡£¡±ÏîÍõÄËÔ»£º¡°ÎáÎÅºº¹ºÎÒÍ·Ç§½ð£¬ÒØÍò»§£¬ÎáÎªÈôµÂ¡£¡±ÄË×ÔØØ¶øËÀ¡£ÍõôèÈ¡ÆäÍ·£¬âÅÆïÏàõå¼ùÕùÏîÍõ£¬ÏàÉ±ÕßÊýÊ®ÈË¡£×îÆäáá£¬ÀÉÖÐÆïÑîÏ²£¬ÆïË¾ÂíÂÀÂíÍ¯£¬ÀÉÖÐÂÀÊ¤¡¢ÑîÎä¸÷µÃÆäÒ»Ìå¡£ÎåÈË¹²»áÆäÌå£¬½ÔÊÇ¡£¹Ê·ÖÆäµØÎªÎå£º·âÂÀÂíÍ¯ÎªÖÐË®ºî£¬·âÍõôèÎª¶ÅÑÜºî£¬·âÑîÏ²Îª³àÈªºî£¬·âÑîÎäÎªÎâ·Àºî£¬·âÂÀÊ¤ÎªÄùÑôºî¡£

ÏîÍõÒÑËÀ£¬³þµØ½Ô½µºº£¬¶ÀÂ³²»ÏÂ¡£ººÄËÒýÌìÏÂ±øÓûÍÀÖ®£¬ÎªÆäÊØÀñÒå£¬ÎªÖ÷ËÀ½Ú£¬ÄË³ÖÏîÍõÍ·ÊÓÂ³£¬Â³¸¸ÐÖÄË½µ¡£Ê¼£¬³þ»³Íõ³õ·âÏî¼®ÎªÂ³¹«£¬¼°ÆäËÀ£¬Â³×îááÏÂ£¬¹ÊÒÔÂ³¹«ÀñÔáÏîÍõýÏ³Ç¡£ººÍõÎª·¢°§£¬ÆüÖ®¶øÈ¥¡£

ÖîÏîÊÏÖ¦Êô£¬ººÍõ½Ô²»Öï¡£ÄË·âÏî²®ÎªÉäÑôºî¡£ÌÒºî¡¢Æ½¸Þºî¡¢ÐþÎäºî½ÔÏîÊÏ£¬´ÍÐÕÁõ¡£

Ì«Ê·¹«Ô»£ºÎáÎÅÖ®ÖÜÉúÔ»¡°Ë´Ä¿¸ÇÖØÍ«×Ó¡±£¬ÓÖÎÅÏîÓðÒàÖØÍ«×Ó¡£ÓðÆñÆäÃçÒáÐ°£¿ºÎÐËÖ®±©Ò²£¡·òÇØÊ§ÆäÕþ£¬³ÂÉæÊ×ÄÑ£¬ºÀ½Ü·äÆð£¬ÏàÓë²¢Õù£¬²»¿ÉÊ¤Êý¡£È»Óð·ÇÓÐ³ß´ç£¬³Ë®¸ÆðÂ¤Ä¶Ö®ÖÐ£¬ÈýÄê£¬Ëì½«ÎåÖîºîÃðÇØ£¬·ÖÁÑÌìÏÂ£¬¶ø·âÍõºî£¬ÕþÓÉÓð³ö£¬ºÅÎª¡°°ÔÍõ¡±£¬Î»Ëä²»ÖÕ£¬½ü¹ÅÒÔÀ´Î´³¢ÓÐÒ²¡£¼°Óð±³¹Ø»³³þ£¬·ÅÖðÒåµÛ¶ø×ÔÁ¢£¬Ô¹ÍõºîÅÑ¼º£¬ÄÑÒÓ¡£×Ôñæ¹¦·¥£¬·ÜÆäË½ÖÇ¶ø²»Ê¦¹Å£¬Î½°ÔÍõÖ®Òµ£¬ÓûÒÔÁ¦Õ÷¾­ÓªÌìÏÂ£¬ÎåÄê×äÍöÆä¹ú£¬ÉíËÀ¶«³Ç£¬ÉÐ²»¾õå»¶ø²»×ÔÔð£¬¹ýÒÓ¡£ÄËÒý¡°ÌìÍöÎÒ£¬·ÇÓÃ±øÖ®×ïÒ²¡±£¬Æñ²»ÃýÔÕ£¡

¡ñ¾í°Ë¡¤¸ß×æ±¾¼ÍµÚ°Ë

¸ß×æ£¬Åæ·áÒØÖÐÑôÀïÈË£¬ÐÕÁõÊÏ£¬×Ö¼¾¡£¸¸Ô»Ì«¹«£¬Ä¸Ô»ÁõæÁ¡£ÆäÏÈÁõæÁ³¢Ï¢´óÔóÖ®Úé£¬ÃÎÓëÉñÓö¡£ÊÇÊ±À×µç»ÞÚ¤£¬Ì«¹«ÍùÊÓ£¬Ôò¼ûòÔÁúì¶ÆäÉÏ¡£ÒÑ¶øÓÐÉí£¬Ëì²ú¸ß×æ¡£

¸ß×æÎªÈË£¬Â¡×¼¶øÁúÑÕ£¬ÃÀÐë÷×£¬×ó¹ÉÓÐÆßÊ®¶þºÚ×Ó¡£ÈÊ¶ø°®ÈË£¬Ï²Ê©£¬Òâ»íÈçÒ²¡£³£ÓÐ´ó¶È£¬²»ÊÂ¼ÒÈËÉú²ú×÷Òµ¡£¼°×³£¬ÊÔÎªÀô£¬ÎªãôË®Í¤³¤£¬Í¢ÖÐÀôÎÞËù²»áòÎê¡£ºÃ¾Æ¼°É«¡£³£´ÓÍõæÁ¡¢Îä¸ºêÛ¾Æ£¬×íÎÔ£¬Îä¸º¡¢ÍõæÁ¼ûÆäÉÏ³£ÓÐÁú£¬¹ÖÖ®¡£¸ß×æÃ¿ôþÁôÒû£¬¾ÆöÅÊý±¶¡£¼°¼û¹Ö£¬Ëê¾¹£¬´ËÁ½¼Ò³£ÕÛÈ¯ÆúÔð¡£

¸ß×æ³£ôíÏÌÑô£¬×Ý¹Û£¬¹ÛÇØ»ÊµÛ£¬à°È»Ì«Ï¢Ô»£º¡°àµºõ£¬´óÕÉ·òµ±Èç´ËÒ²£¡¡±

µ¥¸¸ÈËÂÀ¹«ÉÆÅæÁî£¬±Ü³ð´ÓÖ®¿Í£¬Òò¼ÒÅæÑÉ¡£ÅæÖÐºÀèîÀôÎÅÁîÓÐÖØ¿Í£¬½ÔÍùºØ¡£ÏôºÎÎªÖ÷Àô£¬Ö÷½ø£¬ÁîÖî´ó·òÔ»£º¡°½ø²»ÂúÇ§Ç®£¬×øÖ®ÌÃÏÂ¡£¡±¸ß×æÎªÍ¤³¤£¬ËØÒ×ÖîÀô£¬ÄËçªÎªÚËÔ»¡°ºØÇ®Íò¡±£¬Êµ²»³ÖÒ»Ç®¡£ÚËÈë£¬ÂÀ¹«´ó¾ª£¬Æð£¬Ó­Ö®ÃÅ¡£ÂÀ¹«Õß£¬ºÃÏàÈË£¬¼û¸ß×æ×´Ã²£¬ÒòÖØ¾´Ö®£¬ÒýÈë×ø¡£ÏôºÎÔ»£º¡°Áõ¼¾¹Ì¶à´óÑÔ£¬ÉÙ³ÉÊÂ¡£¡±¸ß×æÒòáòÎêÖî¿Í£¬Ëì×øÉÏ×ø£¬ÎÞËùÚ°¡£¾ÆÀ»£¬ÂÀ¹«ÒòÄ¿¹ÌÁô¸ß×æ¡£¸ß×æ¾¹¾Æ£¬áá¡£ÂÀ¹«Ô»£º¡°³¼ÉÙºÃÏàÈË£¬ÏàÈË¶àÒÓ£¬ÎÞÈç¼¾Ïà£¬Ô­¼¾×Ô°®¡£³¼ÓÐÏ¢Å®£¬Ô­Îª¼¾»þÖãæª¡£¡±¾Æ°Õ£¬ÂÀæÁÅ­ÂÀ¹«Ô»£º¡°¹«Ê¼³£ÓûÆæ´ËÅ®£¬Óë¹óÈË¡£ÅæÁîÉÆ¹«£¬ÇóÖ®²»Óë£¬ºÎ×ÔÍýÐíÓëÁõ¼¾£¿¡±ÂÀ¹«Ô»£º¡°´Ë·Ç¶ùÅ®×ÓËùÖªÒ²¡£¡±×äÓëÁõ¼¾¡£ÂÀ¹«Å®ÄËÂÀºóÒ²£¬ÉúÐ¢»ÝµÛ¡¢Â³Ôª¹«Ö÷¡£

¸ß×æÎªÍ¤³¤Ê±£¬³£¸æ¹éÖ®Ìï¡£ÂÀºóÓëÁ½×Ó¾ÓÌïÖÐññ£¬ÓÐÒ»ÀÏ¸¸¹ýÇëÒû£¬ÂÀºóÒòûÜÖ®¡£ÀÏ¸¸ÏàÂÀºóÔ»£º¡°·òÈËÌìÏÂ¹óÈË¡£¡±ÁîÏàÁ½×Ó£¬¼ûÐ¢»Ý£¬Ô»£º¡°·òÈËËùÒÔ¹óÕß£¬ÄË´ËÄÐÒ²¡£¡±ÏàÂ³Ôª£¬Òà½Ô¹ó¡£ÀÏ¸¸ÒÑÈ¥£¬¸ß×æ§Ã´ÓÅÔÉáÀ´£¬ÂÀºó¾ßÑÔ¿ÍÓÐ¹ý£¬ÏàÎÒ×ÓÄ¸½Ô´ó¹ó¡£¸ß×æÎÊ£¬Ô»£º¡°Î´Ô¶¡£¡±ÄË×·¼°£¬ÎÊÀÏ¸¸¡£ÀÏ¸¸Ô»£º¡°ÏçÕß·òÈËÓ¤¶ù½ÔËÆ¾ý£¬¾ýÏà¹ó²»¿ÉÑÔ¡£¡±¸ß×æÄËÐ»Ô»£º¡°³ÏÈç¸¸ÑÔ£¬²»¸ÒÍüµÂ¡£¡±¼°¸ß×æ¹ó£¬Ëì²»ÖªÀÏ¸¸´¦¡£

¸ß×æÎªÍ¤³¤£¬ÄËÒÔÖñÆ¤Îª¹Ú£¬ÁîÇóµÁÖ®Ñ¦ÖÎÖ®£¬Ê±Ê±¹ÚÖ®£¬¼°¹ó³£¹Ú£¬ËùÎ½¡°ÁõÊÏ¹Ú¡±ÄËÊÇÒ²¡£

¸ß×æÒÔÍ¤³¤ÎªÏØËÍÍ½ÛªÉ½£¬Í½¶àµÀÍö¡£×Ô¶È±ÈÖÁ½ÔÍöÖ®£¬µ½·áÎ÷ÔóÖÐ£¬Ö¹Òû£¬Ò¹ÄË½â×ÝËùËÍÍ½¡£Ô»£º¡°¹«µÈ½ÔÈ¥£¬ÎáÒà´Ó´ËÊÅÒÓ£¡¡±Í½ÖÐ×³Ê¿Ô¸´ÓÕßÊ®âÅÈË¡£¸ß×æ±»¾Æ£¬Ò¹¾¶ÔóÖÐ£¬ÁîÒ»ÈËÐÐÇ°¡£ÐÐÇ°Õß»¹±¨Ô»£º¡°Ç°ÓÐ´óÉßµ±¾¶£¬Ô¸»¹¡£¡±¸ß×æ×í£¬Ô»£º¡°×³Ê¿ÐÐ£¬ºÎÎ·£¡¡±ÄËÇ°£¬°Î½£»÷Õ¶Éß¡£ÉßËì·ÖÎªÁ½£¬¾¶¿ª¡£ÐÐÊýÀï£¬×í£¬ÒòÎÔ¡£ááÈËÀ´ÖÁÉßËù£¬ÓÐÒ»ÀÏåýÒ¹¿Þ¡£ÈËÎÊºÎ¿Þ£¬åýÔ»£º¡°ÈËÉ±Îá×Ó£¬¹Ê¿ÞÖ®¡£¡±ÈËÔ»£º¡°åý×ÓºÎÎª¼ûÉ±£¿¡±åýÔ»£º¡°Îá×Ó£¬°×µÛ×ÓÒ²£¬»¯ÎªÉß£¬µ±µÀ£¬½ñÎª³àµÛ×ÓÕ¶Ö®£¬¹Ê¿Þ¡£¡±ÈËÄËÒÔåýÎª²»³Ï£¬Óû¸æÖ®£¬åýÒòºö²»¼û¡£ááÈËÖÁ£¬¸ß×æ¾õ¡£ááÈË¸æ¸ß×æ£¬¸ß×æÄËÐÄ¶ÀÏ²£¬×Ô¸º¡£Öî´ÓÕßÈÕÒæÎ·Ö®¡£

ÇØÊ¼»ÊµÛ³£Ô»¡°¶«ÄÏÓÐÌì×ÓÆø¡±£¬ì¶ÊÇÒò¶«ÓÎÒÔÑáÖ®¡£¸ß×æ¼´×ÔÒÉ£¬ÍöÄä£¬Òþì¶Ã¢¡¢í¸É½ÔóÑÒÊ¯Ö®¼ä¡£ÂÀºóÓëÈË¾ãÇó£¬³£µÃÖ®¡£¸ß×æ¹ÖÎÊÖ®¡£ÂÀºóÔ»£º¡°¼¾Ëù¾ÓÉÏ³£ÓÐÔÆÆø£¬¹Ê´ÓÍù³£µÃ¼¾¡£¡±¸ß×æÐÄÏ²¡£ÅæÖÐ×ÓµÜ»òÎÅÖ®£¬¶àÓû¸½ÕßÒÓ¡£

ÇØ¶þÊÀÔªÄêÇï£¬³ÂÊ¤µÈÆðÞ­£¬ÖÁ³Â¶øÍõ£¬ºÅÎª¡°ÕÅ³þ¡±¡£Öî¿¤ÏØ½Ô¶àÉ±Æä³¤ÀôÒÔÓ¦³ÂÉæ¡£ÅæÁî¿Ö£¬ÓûÒÔÅæÓ¦Éæ¡£Þò¡¢Ö÷ÀôÏôºÎ¡¢²Ü²ÎÄËÔ»£º¡°¾ýÎªÇØÀô£¬½ñÓû±³Ö®£¬ÂÊÅæ×ÓµÜ£¬¿Ö²»Ìý¡£Ô¸¾ýÕÙÖîÍöÔÚÍâÕß£¬¿ÉµÃÊý°ÙÈË£¬Òò½ÙÖÚ£¬ÖÚ²»¸Ò²»Ìý¡£¡±ÄËÁî·®ßàÕÙÁõ¼¾¡£Áõ¼¾Ö®ÖÚÒÑÊýÊ®°ÙÈËÒÓ¡£

ì¶ÊÇ·®ßà´ÓÁõ¼¾À´¡£ÅæÁîáá»Ú£¬¿ÖÆäÓÐ±ä£¬ÄË±Õ³Ç³ÇÊØ£¬ÓûÖïÏô¡¢²Ü¡£Ïô¡¢²Ü¿Ö£¬Óâ³Ç±£Áõ¼¾¡£Áõ¼¾ÄËÊé²¯Éä³ÇÉÏ£¬Î½Åæ¸¸ÀÏÔ»£º¡°ÌìÏÂ¿àÇØ¾ÃÒÓ¡£½ñ¸¸ÀÏËäÎªÅæÁîÊØ£¬Öîºî²¢Æð£¬½ñÍÀÅæ¡£Åæ½ñ¹²ÖïÁî£¬Ôñ×ÓµÜ¿ÉÁ¢ÕßÁ¢Ö®£¬ÒÔÓ¦Öîºî£¬Ôò¼ÒÊÒÍê¡£²»È»£¬¸¸×Ó¾ãÍÀ£¬ÎÞÎªÒ²¡£¡±¸¸ÀÏÄËÂÊ×ÓµÜ¹²É±ÅæÁî£¬¿ª³ÇÃÅÓ­Áõ¼¾£¬ÓûÒÔÎªÅæÁî¡£Áõ¼¾Ô»£º¡°ÌìÏÂ·½ÈÅ£¬Öîºî²¢Æð£¬½ñÖÃ½«²»ÉÆ£¬Ò¼°ÜÍ¿µØ¡£Îá·Ç¸Ò×Ô°®£¬¿ÖÄÜ±¡£¬²»ÄÜÍê¸¸ÐÖ×ÓµÜ¡£´Ë´óÊÂ£¬Ô¸¸üÏàÍÆÔñ¿ÉÕß¡£¡±Ïô¡¢²ÜµÈ½ÔÎÄÀô£¬×Ô°®£¬¿ÖÊÂ²»¾Í£¬ááÇØÖÖ×åÆä¼Ò£¬¾¡ÈÃÁõ¼¾¡£Öî¸¸ÀÏ½ÔÔ»£º¡°Æ½ÉúËùÎÅÁõ¼¾ÖîÕä¹Ö£¬µ±¹ó£¬ÇÒ²·óßÖ®£¬ÄªÈçÁõ¼¾×î¼ª¡£¡±ì¶ÊÇÁõ¼¾ÊýÈÃ¡£ÖÚÄª¸ÒÎª£¬ÄËÁ¢¼¾ÎªÅæ¹«¡£ìô»ÆµÛ£¬¼Àò¿ÓÈì¶ÅæÍ¥£¬¶øÐÆ¹ÄÆì£¬ÖÄ½Ô³à¡£ÓÉËùÉ±Éß°×µÛ×Ó£¬É±Õß³àµÛ×Ó£¬¹ÊÉÏ³à¡£ì¶ÊÇÉÙÄêºÀÀôÈçÏô¡¢²Ü¡¢·®ßàµÈ½ÔÎªÊÕÅæ×ÓµÜ¶þÈýÇ§ÈË£¬¹¥ºúÁê¡¢·½Óë£¬»¹ÊØ·á¡£

ÇØ¶þÊÀ¶þÄê£¬³ÂÉæÖ®½«ÖÜÕÂ¾üÎ÷ÖÁÏ·¶ø»¹¡£Ñà¡¢ÕÔ¡¢Æë¡¢Îº½Ô×ÔÁ¢ÎªÍõ¡£ÏîÊÏÆðÎâ¡£ÇØãô´¨¼àÆ½½«±øÎ§·á£¬¶þÈÕ£¬³öÓëÕ½£¬ÆÆÖ®¡£ÃüÓº³ÝÊØ·á£¬Òý±øÖ®Ñ¦¡£ãôÖÝÊØ×³°Üì¶Ñ¦£¬×ßÖÁÆÝ£¬Åæ¹«×óË¾ÂíµÃãô´¨ÊØ×³£¬É±Ö®¡£Åæ¹«»¹¾ü¿º¸¸£¬ÖÁ·½Óë£¬Î´Õ½¡£³ÂÍõÊ¹ÎºÈËÖÜÊÐÂÔµØ¡£ÖÜÊÐÊ¹ÈËÎ½Óº³ÝÔ»£º¡°·á£¬¹ÊÁºáãÒ²¡£½ñÎºµØÒÑ¶¨ÕßÊýÊ®³Ç¡£³Ý½ñÏÂÎº£¬ÎºÒÔ³ÝÎªºîÊØ·á¡£²»ÏÂ£¬ÇÒÍÀ·á¡£¡±Óº³ÝÑÅ²»ÓûÊôÅæ¹«£¬¼°ÎºÕÐÖ®£¬¼´·´ÎªÎºÊØ·á¡£Åæ¹«Òý±ø¹¥·á£¬²»ÄÜÈ¡¡£Åæ¹«²¡£¬»¹Ö®Åæ¡£Åæ¹«Ô¹Óº³ÝÓë·á×ÓµÜÅÑÖ®£¬ÎÅ¶«Ñôå¸¾ý¡¢ÇØ¼ÎÁ¢¾°¾ÔÎª¼ÙÍõ£¬ÔÚÁô£¬ÄËÍù´ÓÖ®£¬ÓûÇë±øÒÔ¹¥·á¡£ÊÇÊ±ÇØ½«ÕÂºª´Ó³Â£¬±ð½«Ë¾Âíªî½«±ø±±¶¨³þµØ£¬ÍÀÏà£¬ÖÁí¸¡£¶«Ñôå¸¾ý¡¢Åæ¹«Òý±øÎ÷£¬ÓëÕ½ÏôÎ÷£¬²»Àû¡£»¹ÊÕ±ø¾ÛÁô£¬Òý±ø¹¥í¸£¬ÈýÈÕÄËÈ¡í¸¡£ÒòÊÕí¸±ø£¬µÃÎåÁùÇ§ÈË¡£¹¥ÏÂÒØ£¬°ÎÖ®¡£»¹¾ü·á¡£ÎÅÏîÁºÔÚÑ¦£¬´ÓÆï°ÙâÅÍù¼ûÖ®¡£ÏîÁºÒæÅæ¹«×äÎåÇ§ÈË£¬Îå´ó·ò½«Ê®ÈË¡£Åæ¹«»¹£¬Òý±ø¹¥·á¡£

´ÓÏîÁºÔÂâÅ£¬ÏîÓðÒÑ°ÎÏå³Ç»¹¡£ÏîÁº¾¡ÕÙ±ð½«¾ÓÑ¦¡£ÎÅ³ÂÍõ¶¨ËÀ£¬ÒòÁ¢³þáá»³ÍõËïÐÄÎª³þÍõ£¬ÖÎíìÌ¨¡£ÏîÁººÅÎäÐÅ¾ý¡£¾ÓÊýÔÂ£¬±±¹¥¿º¸¸£¬¾È¶«°¢£¬ÆÆÇØ¾ü¡£Æë¾ü¹é£¬³þ¶À×·±±£¬Ê¹Åæ¹«¡¢ÏîÓð±ð¹¥³ÇÑô£¬ÍÀÖ®¡£¾üå§ÑôÖ®¶«£¬ÓëÇØ¾üÕ½£¬ÆÆÖ®¡£

ÇØ¾ü¸´Õñ£¬ÊØå§Ñô£¬»·Ë®¡£³þ¾üÈ¥¶ø¹¥¶¨ÌÕ£¬¶¨ÌÕÎ´ÏÂ¡£Åæ¹«ÓëÏîÓðÎ÷ÂÔµØÖÁÓºÇðÖ®ÏÂ£¬ÓëÇØ¾üÕ½£¬´óÆÆÖ®£¬Õ¶ÀîÓÉ¡£»¹¹¥Íâ»Æ£¬Íâ»ÆÎ´ÏÂ¡£

ÏîÁºÔÙÆÆÇØ¾ü£¬ÓÐ½¾É«¡£ËÎÒåÚÉ£¬²»Ìý¡£ÇØÒæÕÂºª±ø£¬Ò¹ÏÎÃ¶»÷ÏîÁº£¬´óÆÆÖ®¶¨ÌÕ£¬ÏîÁºËÀ¡£Åæ¹«ÓëÏîÓð·½¹¥³ÂÁô£¬ÎÅÏîÁºËÀ£¬Òý±øÓëÂÀ½«¾ü¾ã¶«¡£ÂÀ³¼¾üÅí³Ç¶«£¬ÏîÓð¾üÅí³ÇÎ÷£¬Åæ¹«¾üí¸¡£

ÕÂºªÒÑÆÆÏîÁº¾ü£¬ÔòÒÔÎª³þµØ±ø²»×ãÓÇ£¬ÄË¶ÉºÓ£¬±±»÷ÕÔ£¬´óÆÆÖ®¡£µ±ÊÇÖ®Ê±£¬ÕÔÐªÎªÍõ£¬ÇØ½«ÍõÀëÎ§Ö®îÒÂ¹³Ç£¬´ËËùÎ½ºÓ±±Ö®¾üÒ²¡£

ÇØ¶þÊÀÈýÄê£¬³þ»³Íõ¼ûÏîÁº¾üÆÆ£¬¿Ö£¬áãíìÌ¨¶¼Åí³Ç£¬²¢ÂÀ³¼¡¢ÏîÓð¾ü×Ô½«Ö®¡£ÒÔÅæ¹«Îªí¸¿¤³¤£¬·âÎªÎä°²ºî£¬½«í¸¿¤±ø¡£·âÏîÓðÎª³¤°²ºî£¬ºÅÎªÂ³¹«¡£ÂÀ³¼ÎªË¾Í½£¬Æä¸¸ÂÀÇàÎªÁîÒü¡£

ÕÔÊýÇë¾È£¬»³ÍõÄËÒÔËÎÒåÎªÉÏ½«¾ü£¬ÏîÓðÎª´Î½«£¬·¶ÔöÎªÄ©½«£¬±±¾ÈÕÔ¡£ÁîÅæ¹«Î÷ÂÔµØÈë¹Ø¡£ÓëÖî½«Ô¼£¬ÏÈÈë¶¨¹ØÖÐÕßÍõÖ®¡£

µ±ÊÇÊ±£¬ÇØ±ø¦â£¬³£³ËÊ¤Öð±±£¬Öî½«ÄªÀûÏÈÈë¹Ø¡£¶ÀÏîÓðÔ¹ÇØÆÆÏîÁº¾ü£¬·Ü£¬Ô¸ÓëÅæ¹«Î÷Èë¹Ø¡£»³ÍõÖîÀÏ½«½ÔÔ»£º¡°ÏîÓðÎªÈËØéÆ±º·»«Ôô¡£ÏîÓð³¢¹¥Ïå³Ç£¬Ïå³ÇÎÞÒÅÀà£¬½Ôýþ¿ºÖ®£¬ÖîËù¹ýÎÞ²»²ÐÃð¡£ÇÒ³þÊý½øÈ¡£¬Ç°³ÂÍõ¡¢ÏîÁº½Ô°Ü¡£²»Èç¸üÇ²³¤Õß·öÒå¶øÎ÷£¬¸æÚÍÇØ¸¸ÐÖ¡£ÇØ¸¸ÐÖ¿àÆäÖ÷¾ÃÒÓ£¬½ñ³ÏµÃ³¤ÕßÍù£¬ÎãÇÖ±©£¬ÒË¿ÉÏÂ¡£½ñÏîÓðØéÆ±º·£¬½ñ²»¿ÉÇ²¡£¶ÀÅæ¹«ËØ¿í´ó³¤Õß£¬¿ÉÇ²¡£¡±×ä²»ÐíÏîÓð£¬¶øÇ²Åæ¹«Î÷ÂÔµØ£¬ÊÕ³ÂÍõ¡¢ÏîÁºÉ¢×ä¡£ÄËµÀí¸ÖÁ³ÉÑô£¬Óë¸ÜÀïÇØ¾ü¼Ð±Ú£¬ÆÆÇØ¶þ¾ü¡£³þ¾ü³ö±ø»÷ÍõÀë£¬´óÆÆÖ®¡£

Åæ¹«Òý±øÎ÷£¬ÓöÅíÔ½²ýÒØ£¬ÒòÓë¾ã¹¥ÇØ¾ü£¬Õ½²»Àû¡£»¹ÖÁÀõ£¬Óö¸ÕÎäºî£¬¶áÆä¾ü£¬¿ÉËÄÇ§âÅÈË£¬²¢Ö®¡£ÓëÎº½«»ÊÐÀ¡¢ÎºÉêÍ½ÎäÆÑÖ®¾ü²¢¹¥²ýÒØ£¬²ýÒØÎ´°Î¡£Î÷¹ý¸ßÑô¡£ÛªÊ³ÆäÎª¼àÃÅ£¬Ô»£º¡°Öî½«¹ý´ËÕß¶à£¬ÎáÊÓÅæ¹«´óÈË³¤Õß¡£¡±ÄËÇó¼ûËµÅæ¹«¡£Åæ¹«·½¾á´²£¬Ê¹Á½Å®×ÓÏ´×ã¡£ÛªÉú²»°Ý£¬³¤Ò¾£¬Ô»£º¡°×ãÏÂ±ØÓûÖïÎÞµÀÇØ£¬²»ÒË¾á¼û³¤Õß¡£¡±ì¶ÊÇÅæ¹«Æð£¬ÉãÒÂÐ»Ö®£¬ÑÓÉÏ×ø¡£Ê³ÆäËµÅæ¹«Ï®³ÂÁô£¬µÃÇØ»ýËÚ¡£ÄËÒÔÛªÊ³ÆäÎª¹ãÒ°¾ý£¬ÛªÉÌÎª½«£¬½«³ÂÁô±ø£¬ÓëÙÉ¹¥¿ª·â£¬¿ª·âÎ´°Î¡£Î÷ÓëÇØ½«ÑîÐÜÕ½°×Âí£¬ÓÖÕ½ÇúÓö¶«£¬´óÆÆÖ®¡£ÑîÐÜ×ßÖ®ÜþÑô£¬¶þÊÀÊ¹Ê¹ÕßÕ¶ÒÔáß¡£ÄÏ¹¥ò£Ñô£¬ÍÀÖ®¡£ÒòÕÅÁ¼ËìÂÔº«µØ¤ËÔ¯¡£

µ±ÊÇÊ±£¬ÕÔ±ð½«Ë¾Âí©¡·½Óû¶ÉºÓÈë¹Ø£¬Åæ¹«ÄË±±¹¥Æ½Òõ£¬¾øºÓ½ò¡£ÄÏ£¬Õ½öÃÑô¶«£¬¾ü²»Àû£¬»¹ÖÁÑô³Ç£¬ÊÕ¾üÖÐÂíÆï£¬ÓëÄÏÑôÊØ¯¹Õ½¯Í¶«£¬ÆÆÖ®¡£ÂÔÄÏÑô¿¤£¬ÄÏÑôÊØ¯¹×ß£¬±£³ÇÊØÍð¡£Åæ¹«Òý±ø¹ý¶øÎ÷¡£ÕÅÁ¼ÚÉÔ»£º¡°Åæ¹«ËäÓû¼±Èë¹Ø£¬ÇØ±øÉÐÖÚ£¬¾àÏÕ¡£½ñ²»ÏÂÍð£¬Íð´Óáá»÷£¬¦âÇØÔÚÇ°£¬´ËÎ£µÀÒ²¡£¡±ì¶ÊÇÅæ¹«ÄËÒ¹Òý±ø´ÓËûµÀ»¹£¬¸üÆìÖÄ£¬ÀèÃ÷£¬Î§Íð³ÇÈýÔÑ¡£ÄÏÑôÊØÓû×ÔØÙ¡£ÆäÉáÈË³Â»ÖÔ»£º¡°ËÀÎ´ÍíÒ²¡£¡±ÄËÓâ³Ç¼ûÅæ¹«£¬Ô»£º¡°³¼ÎÅ×ãÏÂÔ¼£¬ÏÈÈëÏÌÑôÕßÍõÖ®¡£½ñ×ãÏÂÁôÊØÍð¡£Íð£¬´ó¿¤Ö®¶¼Ò²£¬Á¬³ÇÊýÊ®£¬ÈËÃñÖÚ£¬»ýÐî¶à£¬ÀôÈË×ÔÒÔÎª½µ±ØËÀ£¬¹Ê½Ô¼áÊØ³Ë³Ç¡£½ñ×ãÏÂ¾¡ÈÕÖ¹¹¥£¬Ê¿ËÀÉËÕß±Ø¶à£»Òý±øÈ¥Íð£¬Íð±ØËæ×ãÏÂáá£º×ãÏÂÇ°ÔòÊ§ÏÌÑôÖ®Ô¼£¬ááÓÖÓÐ¦âÍðÖ®»¼¡£Îª×ãÏÂ¼Æ£¬ÄªÈôÔ¼½µ£¬·âÆäÊØ£¬ÒòÊ¹Ö¹ÊØ£¬ÒýÆä¼××äÓëÖ®Î÷¡£Öî³ÇÎ´ÏÂÕß£¬ÎÅÉùÕù¿ªÃÅ¶ø´ý£¬×ãÏÂÍ¨ÐÐÎÞËùÀÛ¡£¡±Åæ¹«Ô»£º¡°ÉÆ¡£¡±ÄËÒÔÍðÊØÎªÒóºî£¬·â³Â»ÖÇ§»§¡£Òý±øÎ÷£¬ÎÞ²»ÏÂÕß¡£ÖÁµ¤Ë®£¬¸ßÎäºîÈú¡¢ÏåºîÍõÁê½µÎ÷Áê¡£»¹¹¥ºúÑô£¬Óö·¬¾ý±ð½«Ã·îÄ§ø£¬Óë½Ô£¬½µÎö¡¢Ûª¡£Ç²ÎºÈËå¸²ýÊ¹ÇØ£¬Ê¹ÕßÎ´À´¡£ÊÇÊ±ÕÂºªÒÑÒÔ¾ü½µÏîÓðì¶ÕÔÒÓ¡£

³õ£¬ÏîÓðÓëËÎÒå±±¾ÈÕÔ£¬¼°ÏîÓðÉ±ËÎÒå£¬´úÎªÉÏ½«¾ü£¬Öî½«÷ô²¼½ÔÊô£¬ÆÆÇØ½«ÍõÀë¾ü£¬½µÕÂºª£¬Öîºî½Ô¸½¡£¼°ÕÔ¸ßÒÑÉ±¶þÊÀ£¬Ê¹ÈËÀ´£¬ÓûÔ¼·ÖÍõ¹ØÖÐ¡£Åæ¹«ÒÔÎªÕ©£¬ÄËÓÃÕÅÁ¼¼Æ£¬Ê¹ÛªÉú¡¢Â½¼ÖÍùËµÇØ½«£¬üµÒÔÀû£¬ÒòÏ®¹¥Îä¹Ø£¬ÆÆÖ®¡£ÓÖÓëÇØ¾üÕ½ì¶À¶ÌïÄÏ£¬ÒæÕÅÒÉ±øÆìÖÄ£¬ÖîËù¹ýÎãµÃÂÓÂ±£¬ÇØÈË¯ª£¬ÇØ¾ü½â£¬Òò´óÆÆÖ®¡£ÓÖÕ½Æä±±£¬´óÆÆÖ®¡£³ËÊ¤£¬ËìÆÆÖ®¡£

ººÔªÄêÊ®ÔÂ£¬Åæ¹«±øËìÏÈÖîºîÖÁ°ÔÉÏ¡£ÇØÍõ×ÓÓ¤ËØ³µ°×Âí£¬Ïµ¾±ÒÔ×é£¬·â»ÊµÛçô·û½Ú£¬½µéòµÀÅÔ¡£Öî½«»òÑÔÖïÇØÍõ¡£Åæ¹«Ô»£º¡°Ê¼»³ÍõÇ²ÎÒ£¬¹ÌÒÔÄÜ¿íÈÝ£»ÇÒÈËÒÑ·þ½µ£¬ÓÖÉ±Ö®£¬²»Ïé¡£¡±ÄËÒÔÇØÍõÊôÀô£¬ËìÎ÷ÈëÏÌÑô¡£ÓûÖ¹¹¬ÐÝÉá£¬·®ßà¡¢ÕÅÁ¼ÚÉ£¬ÄË·âÇØÖØ±¦²ÆÎï¸®¿â£¬»¹¾ü°ÔÉÏ¡£ÕÙÖîÏØ¸¸ÀÏºÀèîÔ»£º¡°¸¸ÀÏ¿àÇØ¿Á·¨¾ÃÒÓ£¬·Ì°ùÕß×å£¬Å¼ÓïÕßÆú§Ê¡£ÎáÓëÖîºîÔ¼£¬ÏÈÈë¹ØÕßÍõÖ®£¬Îáµ±Íõ¹ØÖÐ¡£Óë¸¸ÀÏÔ¼£¬·¨ÈýÕÂ¶ú£ºÉ±ÈËÕßËÀ£¬ÉËÈË¼°µÁµÖ×ï¡£âÅÏ¤³ýÈ¥ÇØ·¨¡£ÖîÀôÈË½Ô°¸¶ÂÈç¹Ê¡£·²ÎáËùÒÔÀ´£¬Îª¸¸ÀÏ³ýº¦£¬·ÇÓÐËùÇÖ±©£¬ÎÞ¿Ö£¡ÇÒÎáËùÒÔ»¹¾ü°ÔÉÏ£¬´ýÖîºîÖÁ¶ø¶¨Ô¼Êø¶ú¡£¡±ÄËÊ¹ÈËÓëÇØÀôÐÐÏØÏçÒØ£¬¸æÚÍÖ®¡£ÇØÈË´óÏ²£¬Õù³ÖÅ£Ñò¾ÆÊ³Ï×÷Ï¾üÊ¿¡£Åæ¹«ÓÖÈÃ²»ÊÜ£¬Ô»£º¡°²ÖËÚ¶à£¬·Ç·¦£¬²»Óû·ÑÈË¡£¡±ÈËÓÖÒæÏ²£¬Î¨¿ÖÅæ¹«²»ÎªÇØÍõ¡£

»òËµÅæ¹«Ô»£º¡°ÇØ¸»Ê®±¶ÌìÏÂ£¬µØÐÎ¦â¡£½ñÎÅÕÂºª½µÏîÓð£¬ÏîÓðÄËºÅÎªÓºÍõ£¬Íõ¹ØÖÐ¡£½ñÔòÀ´£¬Åæ¹«¿Ö²»µÃÓÐ´Ë¡£¿É¼±Ê¹±øÊØº¯¹È¹Ø£¬ÎÞÄÚÖîºî¾ü£¬ÉÔáç¹ØÖÐ±øÒÔ×ÔÒæ£¬¾àÖ®¡£¡±Åæ¹«È»Æä¼Æ£¬´ÓÖ®¡£Ê®Ò»ÔÂÖÐ£¬ÏîÓð¹ûÂÊÖîºî±øÎ÷£¬ÓûÈë¹Ø£¬¹ØÃÅ±Õ¡£ÎÅÅæ¹«ÒÑ¶¨¹ØÖÐ£¬´óÅ­£¬Ê¹÷ô²¼µÈ¹¥ÆÆº¯¹È¹Ø¡£Ê®¶þÔÂÖÐ£¬ËìÖÁÏ·¡£Åæ¹«×óË¾Âí²ÜÎÞÉËÎÅÏîÍõÅ­£¬Óû¹¥Åæ¹«£¬Ê¹ÈËÑÔÏîÓðÔ»£º¡°Åæ¹«ÓûÍõ¹ØÖÐ£¬Áî×ÓÓ¤ÎªÏà£¬Õä±¦¾¡ÓÐÖ®¡£¡±ÓûÒÔÇó·â¡£ÑÇ¸¸È°ÏîÓð»÷Åæ¹«¡£·½÷ÏÊ¿£¬µ©ÈÕºÏÕ½¡£ÊÇÊ±ÏîÓð±øËÄÊ®Íò£¬ºÅ°ÙÍò¡£Åæ¹«±øÊ®Íò£¬ºÅ¶þÊ®Íò£¬Á¦²»µÐ¡£»áÏî²®Óû»îÕÅÁ¼£¬Ò¹Íù¼ûÁ¼£¬ÒòÒÔÎÄÚÍÏîÓð£¬ÏîÓðÄËÖ¹¡£Åæ¹«´Ó°ÙâÅÆï£¬ÇýÖ®ºèÃÅ£¬¼ûÐ»ÏîÓð¡£ÏîÓðÔ»£º¡°´ËÅæ¹«×óË¾Âí²ÜÎÞÉËÑÔÖ®¡£²»È»£¬¼®ºÎÒÔÉú´Ë£¡¡±Åæ¹«ÒÔ·®ßà¡¢ÕÅÁ¼¹Ê£¬µÃ½â¹é¡£¹é£¬Á¢Öï²ÜÎÞÉË¡£

ÏîÓðËìÎ÷£¬ÍÀÉÕÏÌÑôÇØ¹¬ÊÒ£¬Ëù¹ýÎÞ²»²ÐÆÆ¡£ÇØÈË´óÊ§Íû£¬È»¿Ö£¬²»¸Ò²»·þ¶ú¡£

ÏîÓðÊ¹ÈË»¹±¨»³Íõ¡£»³ÍõÔ»£º¡°ÈçÔ¼¡£¡±ÏîÓðÔ¹»³Íõ²»¿ÏÁîÓëÅæ¹«¾ãÎ÷Èë¹Ø£¬¶ø±±¾ÈÕÔ£¬ááÌìÏÂÔ¼¡£ÄËÔ»£º¡°»³ÍõÕß£¬Îá¼ÒÏîÁºËùÁ¢¶ú£¬·ÇÓÐ¹¦·¥£¬ºÎÒÔµÃÖ÷Ô¼£¡±¾¶¨ÌìÏÂ£¬Öî½«¼°¼®Ò²¡£¡±ÄËÏê×ð»³ÍõÎªÒåµÛ£¬Êµ²»ÓÃÆäÃü¡£

ÕýÔÂ£¬ÏîÓð×ÔÁ¢ÎªÎ÷³þ°ÔÍõ£¬ÍõÁº¡¢³þµØ¾Å¿¤£¬¶¼Åí³Ç¡£¸ºÔ¼£¬¸üÁ¢Åæ¹«ÎªººÍõ£¬Íõ°Í¡¢Êñ¡¢ººÖÐ£¬¶¼ÄÏÖ£¡£Èý·Ö¹ØÖÐ£¬Á¢ÇØÈý½«£ºÕÂºªÎªÓºÍõ£¬¶¼·ÏÇð£»Ë¾ÂíÐÀÎªÈûÍõ£¬¶¼èÝÑô£»¶­ôèÎªµÔÍõ£¬¶¼¸ßÅ«¡£³þ½«è¦ÇðÉêÑôÎªºÓÄÏÍõ£¬¶¼ÂåÑô¡£ÕÔ½«Ë¾Âí©¡ÎªÒóÍõ£¬¶¼³¯¸è¡£ÕÔÍõÐªáãÍõ´ú¡£ÕÔÏàÕÅ¶úÎª³£É½Íõ£¬¶¼Ïå¹ú¡£µ±Ñô¾ý÷ô²¼Îª¾Å½­Íõ£¬¶¼Áù¡£»³ÍõÖù¹ú¹²°½ÎªÁÙ½­Íõ£¬¶¼½­Áê¡£·¬¾ýÎâÜÇÎªºâÉ½Íõ£¬¶¼Û¥¡£Ñà½«ê°Ý±ÎªÑàÍõ£¬¶¼¼»¡£¹ÊÑàÍõº«¹ãáãÍõÁÉ¶«¡£¹ã²»Ìý£¬ê°Ý±¹¥É±Ö®ÎÞÖÕ¡£·â³É°²¾ý³ÂâÅºÓ¼äÈýÏØ£¬¾ÓÄÏÆ¤¡£·âÃ·îÄ§øÊ®Íò»§¡£

ËÄÔÂ£¬±ø°ÕÏ·ÏÂ£¬Öîºî¸÷¾Í¹ú¡£ººÍõÖ®¹ú£¬ÏîÍõÊ¹×äÈýÍòÈË´Ó£¬³þÓëÖîºîÖ®Ä½´ÓÕßÊýÍòÈË£¬´Ó¶ÅÄÏÈëÊ´ÖÐ¡£È¥éüÉÕ¾øÕ»µÀ£¬ÒÔ±¸ÖîºîµÁ±øÏ®Ö®£¬ÒàÊ¾ÏîÓðÎÞ¶«Òâ¡£ÖÁÄÏÖ££¬Öî½«¼°Ê¿×ä¶àµÀÍö¹é£¬Ê¿×ä½Ô¸èË¼¶«¹é¡£º«ÐÅËµººÍõÔ»£º¡°ÏîÓðÍõÖî½«Ö®ÓÐ¹¦Õß£¬¶øÍõ¶À¾ÓÄÏÖ££¬ÊÇÇ¨Ò²¡£¾üÀôÊ¿×ä½ÔÉ½¶«Ö®ÈËÒ²£¬ÈÕÒ¹ýí¶øÍû¹é£¬¼°Æä·æ¶øÓÃÖ®£¬¿ÉÒÔÓÐ´ó¹¦¡£ÌìÏÂÒÑ¶¨£¬ÈË½Ô×ÔÄþ£¬²»¿É¸´ÓÃ¡£²»Èç¾ö²ß¶«Ïç£¬ÕùÈ¨ÌìÏÂ¡£¡±

ÏîÓð³ö¹Ø£¬Ê¹ÈËáãÒåµÛ¡£Ô»£º¡°¹ÅÖ®µÛÕßµØ·½Ç§Àï£¬±Ø¾ÓÉÏÓÎ¡£¡±ÄËÊ¹Ê¹áãÒåµÛ³¤É³³»ÏØ£¬È¤ÒåµÛÐÐ£¬Èº³¼ÉÔ±¶ÅÑÖ®£¬ÄËÒõÁîºâÉ½Íõ¡¢ÁÙ½­Íõ»÷Ö®£¬É±ÒåµÛ½­ÄÏ¡£ÏîÓðÔ¹ÌïÈÙ£¬Á¢Æë½«Ìï¶¼ÎªÆëÍõ¡£ÌïÈÙÅ­£¬Òò×ÔÁ¢ÎªÆëÍõ£¬É±Ìï¶¼¶ø·´³þ£»ÓèÅíÔ½½«¾üÓ¡£¬Áî·´ÁºµØ¡£³þÁîÏô¹«½Ç»÷ÅíÔ½£¬ÅíÔ½´óÆÆÖ®¡£³ÂâÅÔ¹ÏîÓðÖ®¸¥Íõ¼ºÒ²£¬ÁîÏÄËµËµÌïÈÙ£¬Çë±ø»÷ÕÅ¶ú¡£ÆëÓè³ÂâÅ±ø£¬»÷ÆÆ³£É½ÍõÕÅ¶ú£¬ÕÅ¶úÍö¹éºº¡£Ó­ÕÔÍõÐªì¶´ú£¬¸´Á¢ÎªÕÔÍõ¡£ÕÔÍõÒòÁ¢³ÂâÅÎª´úÍõ¡£ÏîÓð´óÅ­£¬±±»÷Æë¡£

°ËÔÂ£¬ººÍõÓÃº«ÐÅÖ®¼Æ£¬´Ó¹ÊµÀ»¹£¬Ï®ÓºÍõÕÂºª¡£ºªÓ­»÷ºº³Â²Ö£¬Óº±ø°Ü£¬»¹×ß£»Ö¹Õ½ºÃú´£¬ÓÖ¸´°Ü£¬×ß·ÏÇð¡£ººÍõËì¶¨ÓºµØ¡£¶«ÖÁÏÌÑô£¬Òý±øÎ§ÓºÍõ·ÏÇð£¬¶øÇ²Öî½«ÂÔ¶¨Â¤Î÷¡¢±±µØ¡¢ÉÏ¿¤¡£Áî½«¾üÑ¦Å·¡¢ÍõÎü³öÎä¹Ø£¬ÒòÍõÁê±øÄÏÑô£¬ÒÔÓ­Ì«¹«¡¢ÂÀºóì¶Åæ¡£³þÎÅÖ®£¬·¢±ø¾àÖ®ÑôÏÄ£¬²»µÃÇ°¡£Áî¹ÊÎâÁîÖ£²ýÎªº«Íõ£¬¾àºº±ø¡£

¶þÄê£¬ººÍõ¶«ÂÔµØ£¬ÈûÍõÐÀ¡¢µÔÍõôè¡¢ºÓÄÏÍõÉêÑô½Ô½µ¡£º«Íõ²ý²»Ìý£¬Ê¹º«ÐÅ»÷ÆÆÖ®¡£ì¶ÊÇÖÃÂ¤Î÷¡¢±±µØ¡¢ÉÏ¿¤¡¢Î¼ÄÏ¡¢ºÓÉÏ¡¢ÖÐµØ¿¤£»¹ØÍâÖÃºÓÄÏ¿¤¡£¸üÁ¢º«Ì«Î¾ÐÅÎªº«Íõ¡£Öî½«ÒÔÍòÈËÈôÒÔÒ»¿¤½µÕß£¬·âÍò»§¡£ÉÉÖÎºÓÉÏÈû¡£Öî¹ÊÇØÔ·àóÔ°³Ø£¬½ÔÁîÈËµÃÌïÖ®£¬ÕýÔÂ£¬Â²ÓºÍõµÜÕÂÆ½¡£´óÉâ×ïÈË¡£

ººÍõÖ®³ö¹ØÖÁÉÂ£¬¸§¹ØÍâ¸¸ÀÏ£¬»¹£¬ÕÅ¶úÀ´¼û£¬ººÍõºñÓöÖ®¡£

¶þÔÂ£¬Áî³ýÇØÉçð¢£¬¸üÁ¢ººÉçð¢¡£

ÈýÔÂ£¬ººÍõ´ÓÁÙ½ú¶É£¬ÎºÍõ±ª½«±ø´Ó¡£ÏÂºÓÄÚ£¬Â²ÒóÍõ£¬ÖÃºÓÄÚ¿¤¡£ÄÏ¶ÉÆ½Òõ½ò£¬ÖÁöÃÑô¡£ÐÂ³ÇÈýÀÏ¶­¹«ÕÚËµººÍõÒÔÒåµÛËÀ¹Ê¡£ººÍõÎÅÖ®£¬Ì»¶ø´ó¿Þ¡£ËìÎªÒåµÛ·¢É¥£¬ÁÙÈýÈÕ¡£·¢Ê¹Õß¸æÖîºîÔ»£º¡°ÌìÏÂ¹²Á¢ÒåµÛ£¬±±ÃæÊÂÖ®¡£½ñÏîÓð·ÅÉ±ÒåµÛì¶½­ÄÏ£¬´óÄæÎÞµÀ¡£¹ÑÈËÇ×Îª·¢É¥£¬Öîºî½ÔçÉËØ¡£Ï¤·¢¹ØÄÚ±ø£¬ÊÕÈýºÓÊ¿£¬ÄÏ¸¡½­ººÒÔÏÂ£¬Ô¸´ÓÖîºîÍõ»÷³þÖ®É±ÒåµÛÕß¡£¡±

ÊÇÊ±ÏîÍõ±±»÷Æë£¬ÌïÈÙÓëÕ½³ÇÑô¡£ÌïÈÙ°Ü£¬×ßÆ½Ô­£¬Æ½Ô­ÃñÉ±Ö®¡£Æë½Ô½µ³þ¡£³þÒò·ÙÉÕÆä³Ç¹ù£¬ÏµÂ²Æä×ÓÅ®¡£ÆëÈËÅÑÖ®¡£ÌïÈÙµÜºáÁ¢ÈÙ×Ó¹ãÎªÆëÍõ£¬ÆëÍõ·´³þ³ÇÑô¡£ÏîÓðËäÎÅºº¶«£¬¼ÈÒÑÁ¬Æë±ø£¬ÓûËìÆÆÖ®¶ø»÷ºº¡£ººÍõÒÔ¹ÊµÃ½ÙÎåÖîºî±ø£¬ËìÈëÅí³Ç¡£ÏîÓðÎÅÖ®£¬ÄËÒý±øÈ¥Æë£¬´ÓÂ³³öºúÁê£¬ÖÁÏô£¬Óëºº´óÕ½Åí³ÇÁé±Ú¶«î¡Ë®ÉÏ£¬´óÆÆºº¾ü£¬¶àÉ±Ê¿×ä£¬î¡Ë®ÎªÖ®²»Á÷¡£ÄËÈ¡ººÍõ¸¸Ä¸ÆÞ×Óì¶Åæ£¬ÖÃÖ®¾üÖÐÒÔÎªÖÊ¡£µ±ÊÇÊ±£¬Öîºî¼û³þ¦âºº°Ü£¬»¹½ÔÈ¥ºº¸´Îª³þ¡£ÈûÍõÐÀÍöÈë³þ¡£

ÂÀºóÐÖÖÜÂÀºîÎªºº½«±ø£¬¾ÓÏÂÒØ¡£ººÍõ´ÓÖ®£¬ÉÔÊÕÊ¿×ä£¬¾üí¸¡£ººÍõÄËÎ÷¹ýÁºµØ£¬ÖÁÓÝ¡£Ê¹ÚËÕßËæºÎÖ®¾Å½­Íõ²¼Ëù£¬Ô»£º¡°¹«ÄÜÁî²¼¾Ù±øÅÑ³þ£¬ÏîÓð±ØÁô»÷Ö®¡£µÃÁôÊýÔÂ£¬ÎáÈ¡ÌìÏÂ±ØÒÓ¡£¡±ËæºÎÍùËµ¾Å½­Íõ²¼£¬²¼¹û±³³þ¡£³þÊ¹ÁúÇÒÍù»÷Ö®¡£

ººÍõÖ®°ÜÅí³Ç¶øÎ÷£¬ÐÐÊ¹ÈËÇó¼ÒÊÒ£¬¼ÒÊÒÒàÍö£¬²»ÏàµÃ¡£°ÜááÄË¶ÀµÃÐ¢»Ý£¬ÁùÔÂ£¬Á¢ÎªÌ«×Ó£¬´óÉâ×ïÈË¡£ÁîÌ«×ÓÊØèÝÑô£¬Öîºî×ÓÔÚ¹ØÖÐÕß½Ô¼¯èÝÑôÎªÎÀ¡£ÒýË®¹à·ÏÇð£¬·ÏÇð½µ£¬ÕÂºª×ÔÉ±¡£¸üÃû·ÏÇðÎª»±Àï¡£ì¶ÊÇÁîìô¹ÙìëÌìµØËÄ·½ÉÏµÛÉ½´¨£¬ÒÔÊ±ìëÖ®¡£ÐË¹ØÄÚ×ä³ËÈû¡£

ÊÇÊ±¾Å½­Íõ²¼ÓëÁúÇÒÕ½£¬²»Ê¤£¬ÓëËæºÎ¼äÐÐ¹éºº¡£ººÍõÉÔÊÕÊ¿×ä£¬ÓëÖî½«¼°¹ØÖÐ×äÒæ³ö£¬ÊÇÒÔ±ø´óÕñÜþÑô£¬ÆÆ³þ¾©¡¢Ë÷¼ä¡£

ÈýÄê£¬ÎºÍõ±ªÚË¹éÊÓÇ×¼²£¬ÖÁ¼´¾øºÓ½ò£¬·´Îª³þ¡£ººÍõÊ¹ÛªÉúËµ±ª£¬±ª²»Ìý¡£ººÍõÇ²½«¾üº«ÐÅ»÷£¬´óÆÆÖ®£¬Â²±ª¡£Ëì¶¨ÎºµØ£¬ÖÃÈý¿¤£¬Ô»ºÓ¶«¡¢Ì«Ô­¡¢ÉÏµ³¡£ººÍõÄËÁîÕÅ¶úÓëº«ÐÅËì¶«ÏÂ¾®Úê»÷ÕÔ£¬Õ¶³ÂâÅ¡¢ÕÔÍõÐª¡£ÆäÃ÷Äê£¬Á¢ÕÅ¶úÎªÕÔÍõ¡£

ººÍõ¾üÜþÑôÄÏ£¬Öþð®µÀÊôÖ®ºÓ£¬ÒÔÈ¡°½²Ö¡£ÓëÏîÓðÏà¾àËêâÅ¡£ÏîÓðÊýÇÖ¶áººð®µÀ£¬ºº¾ü·¦Ê³£¬ËìÎ§ººÍõ¡£ººÍõÇëºÍ£¬¸îÜþÑôÒÔÎ÷ÕßÎªºº¡£ÏîÍõ²»Ìý¡£ººÍõ»¼Ö®£¬ÄËÓÃ³ÂÆ½Ö®¼Æ£¬Óè³ÂÆ½½ðËÄÍò½ï£¬ÒÔ¼äÊè³þ¾ý³¼¡£ì¶ÊÇÏîÓðÄËÒÉÑÇ¸¸¡£ÑÇ¸¸ÊÇÊ±È°ÏîÓðËìÏÂÜþÑô£¬¼°Æä¼ûÒÉ£¬ÄËÅ­£¬´ÇÀÏ£¬Ô¸´Íº¡¹Ç¹é×äÎé£¬Î´ÖÁÅí³Ç¶øËÀ¡£

ºº¾ü¾øÊ³£¬ÄËÒ¹³öÅ®×Ó¶«ÃÅ¶þÇ§âÅÈË£¬±»¼×£¬³þÒòËÄÃæ»÷Ö®¡£½«¾ü¼ÍÐÅÄË³ËÍõ¼Ý£¬Õ©ÎªººÍõ£¬Ú¿³þ£¬³þ½ÔºôÍòËê£¬Ö®³Ç¶«¹Û£¬ÒÔ¹ÊººÍõµÃÓëÊýÊ®Æï³öÎ÷ÃÅ¶Ý¡£ÁîÓùÊ·´ó·òÖÜ¿Á¡¢Îº±ª¡¢èÈ¹«ÊØÜþÑô¡£Öî½«×ä²»ÄÜ´ÓÕß£¬¾¡ÔÚ³ÇÖÐ¡£ÖÜ¿Á¡¢èÈ¹«ÏàÎ½Ô»£º¡°·´¹úÖ®Íõ£¬ÄÑÓëÊØ³Ç¡£¡±ÒòÉ±Îº±ª¡£

ººÍõÖ®³öÜþÑôÈë¹Ø£¬ÊÕ±øÓû¸´¶«¡£Ô¬ÉúËµººÍõÔ»£º¡°ººÓë³þÏà¾àÜþÑôÊýËê£¬ºº³£À§¡£Ô¸¾ýÍõ³öÎä¹Ø£¬ÏîÓð±ØÒý±øÄÏ×ß£¬ÍõÉî±Ú£¬ÁîÜþÑô³É¸Þ¼äÇÒµÃÐÝ¡£Ê¹º«ÐÅµÈ¼­ºÓ±±ÕÔµØ£¬Á¬ÑàÆë£¬¾ýÍõÄË¸´×ßÜþÑô£¬Î´ÍíÒ²¡£Èç´Ë£¬Ôò³þËù±¸Õß¶à£¬Á¦·Ö£¬ººµÃÐÝ£¬¸´ÓëÖ®Õ½£¬ÆÆ³þ±ØÒÓ¡£¡±ººÍõ´ÓÆä¼Æ£¬³ö¾üÍðÒ¶¼ä£¬Óë÷ô²¼ÐÐÊÕ±ø¡£

ÏîÓðÎÅººÍõÔÚÍð£¬¹ûÒý±øÄÏ¡£ººÍõ¼á±Ú²»ÓëÕ½¡£ÊÇÊ±ÅíÔ½¶Éî¡Ë®£¬ÓëÏîÉù¡¢Ñ¦¹«Õ½ÏÂÚü£¬ÅíÔ½´óÆÆ³þ¾ü¡£ÏîÓðÄËÒý±ø¶«»÷ÅíÔ½¡£ººÍõÒàÒý±ø±±¾ü³É¸Þ¡£ÏîÓðÒÑÆÆ×ßÅíÔ½£¬ÎÅººÍõ¸´¾ü³É¸Þ£¬ÄË¸´Òý±øÎ÷£¬°ÎÜþÑô£¬ÖïÖÜ¿Á¡¢èÈ¹«£¬¶øÂ²º«ÍõÐÅ£¬ËìÎ§³É¸Þ¡£

ººÍõÌø£¬¶ÀÓëëø¹«¹²³µ³ö³É¸ÞÓñÃÅ£¬±±¶ÉºÓ£¬³ÛËÞø·Îä¡£×Ô³ÆÊ¹Õß£¬³¿³ÛÈëÕÅ¶ú¡¢º«ÐÅ±Ú£¬¶ø¶áÖ®¾ü¡£ÄËÊ¹ÕÅ¶ú±±ÒæÊÕ±øÕÔµØ£¬Ê¹º«ÐÅ¶«»÷Æë¡£ººÍõµÃº«ÐÅ¾ü£¬Ôò¸´Õñ¡£Òý±øÁÙºÓ£¬ÄÏ÷Ï¾üÐ¡ø·ÎäÄÏ£¬Óû¸´Õ½¡£ÀÉÖÐÖ£ÖÒÄËËµÖ¹ººÍõ£¬Ê¹¸ßÀÝÉîÇµ£¬ÎðÓëÕ½¡£ººÍõÌýÆä¼Æ£¬Ê¹Â¬çº¡¢Áõ¼Ö½«×ä¶þÍòÈË£¬ÆïÊý°Ù£¬¶É°×Âí½ò£¬Èë³þµØ£¬ÓëÅíÔ½¸´»÷ÆÆ³þ¾üÑà¹ùÎ÷£¬Ëì¸´ÏÂÁºµØÊ®âÅ³Ç¡£

»´ÒõÒÑÊÜÃü¶«£¬Î´¶ÉÆ½Ô­¡£ººÍõÊ¹ÛªÉúÍùËµÆëÍõÌï¹ã£¬¹ãÅÑ³þ£¬ÓëºººÍ£¬¹²»÷ÏîÓð¡£º«ÐÅÓÃØáÍ¨¼Æ£¬ËìÏ®ÆÆÆë¡£ÆëÍõÅëÛªÉú£¬¶«×ß¸ßÃÜ¡£ÏîÓðÎÅº«ÐÅÒÑ¾ÙºÓ±±±øÆÆÆë¡¢ÕÔ£¬ÇÒÓû»÷³þ£¬ÔòÊ¹ÁúÇÒ¡¢ÖÜÀ¼Íù»÷Ö®¡£º«ÐÅÓëÕ½£¬Æï½«¹àÓ¤»÷£¬´óÆÆ³þ¾ü£¬É±ÁúÇÒ¡£ÆëÍõ¹ã±¼ÅíÔ½¡£µ±´ËÊ±£¬ÅíÔ½½«±ø¾ÓÁºµØ£¬ÍùÀ´¿à³þ±ø£¬¾øÆäÁ¸Ê³¡£

ËÄÄê£¬ÏîÓðÄËÎ½º£´ººî´óË¾Âí²Ü¾ÌÔ»£º¡°½÷ÊØ³É¸Þ¡£ÈôººÌôÕ½£¬É÷ÎðÓëÕ½£¬ÎÞÁîµÃ¶«¶øÒÑ¡£ÎÒÊ®ÎåÈÕ±Ø¶¨ÁºµØ£¬¸´´Ó½«¾ü¡£¡±ÄËÐÐ»÷³ÂÁô¡¢Íâ»Æ¡¢î¡Ñô£¬ÏÂÖ®¡£ºº¹ûÊýÌô³þ¾ü£¬³þ¾ü²»³ö£¬Ê¹ÈËÈèÖ®ÎåÁùÈÕ£¬´óË¾ÂíÅ­£¬¶È±øãáË®¡£Ê¿×ä°ë¶É£¬ºº»÷Ö®£¬´óÆÆ³þ¾ü£¬¾¡µÃ³þ¹ú½ðÓñ»õÂ¸¡£´óË¾Âí¾Ì¡¢³¤Ê·ÐÀ½Ô×ÔØÙãáË®ÉÏ¡£ÏîÓðÖÁî¡Ñô£¬ÎÅº£´ººîÆÆ£¬ÄËÒý±ø»¹¡£ºº¾ü·½Î§ïñÀëþøÎ´ì¶ÜþÑô¶«£¬ÏîÓðÖÁ£¬¾¡×ßÏÕ×è¡£

º«ÐÅÒÑÆÆÆë£¬Ê¹ÈËÑÔÔ»£º¡°Æë±ß³þ£¬È¨Çá£¬²»Îª¼ÙÍõ£¬¿Ö²»ÄÜ°²Æë¡£¡±ººÍõÓû¹¥Ö®¡£ÁôºîÔ»£º¡°²»ÈçÒò¶øÁ¢Ö®£¬Ê¹×ÔÎªÊØ¡£¡±ÄËÇ²ÕÅÁ¼²ÙÓ¡ç·Á¢º«ÐÅÎªÆëÍõ¡£

ÏîÓðÎÅÁúÇÒ¾üÆÆ£¬Ôò¿Ö£¬Ê¹íìÌ¨ÈËÎäÉæÍùËµº«ÐÅ¡£º«ÐÅ²»Ìý¡£

³þºº¾ÃÏà³ÖÎ´¾ö£¬¶¡×³¿à¾üÂÃ£¬ÀÏÈõ°Õ×ªâ»Ïå¡£ººÍõÏîÓðÏàÓëÁÙ¹ãÎäÖ®¼ä¶øÓï¡£ÏîÓðÓûÓëººÍõ¶ÀÉíÌôÕ½¡£ººÍõÊýÏîÓðÔ»£º¡°Ê¼ÓëÏîÓð¾ãÊÜÃü»³Íõ£¬Ô»ÏÈÈë¶¨¹ØÖÐÕßÍõÖ®£¬ÏîÓð¸ºÔ¼£¬ÍõÎÒì¶Êñºº£¬×ïÒ»¡£ÏîÓð½ÃÉ±Çä×Ó¹Ú¾ü¶ø×Ô×ð£¬×ï¶þ¡£ÏîÓðÒÑ¾ÈÕÔ£¬µ±»¹±¨£¬¶øÉÃ½ÙÖîºî±øÈë¹Ø£¬×ïÈý¡£»³ÍõÔ¼ÈëÇØÎÞ±©ÂÓ£¬ÏîÓðÉÕÇØ¹¬ÊÒ£¬¾òÊ¼»ÊµÛÚ££¬Ë½ÊÕÆä²ÆÎï£¬×ïËÄ¡£ÓÖ¦âÉ±ÇØ½µÍõ×ÓÓ¤£¬×ïÎå¡£Õ©ýþ¿ºÇØ×ÓµÜÐÂ°²¶þÊ®Íò£¬ÍõÆä½«£¬×ïÁù¡£ÏîÓð½ÔÍõÖî½«ÉÆµØ£¬¶øáãÖð¹ÊÖ÷£¬Áî³¼ÏÂÕùÅÑÄæ£¬×ïÆß¡£ÏîÓð³öÖðÒåµÛÅí³Ç£¬×Ô¶¼Ö®£¬¶áº«ÍõµØ£¬²¢ÍõÁº³þ£¬¶à×ÔÓè£¬×ï°Ë¡£ÏîÓðÊ¹ÈËÒõß±ÒåµÛ½­ÄÏ£¬×ï¾Å¡£·òÎªÈË³¼¶øß±ÆäÖ÷£¬É±ÒÑ½µ£¬ÎªÕþ²»Æ½£¬Ö÷Ô¼²»ÐÅ£¬ÌìÏÂËù²»ÈÝ£¬´óÄæÎÞµÀ£¬×ïÊ®Ò²¡£ÎáÒÔÒå±ø´ÓÖîºîÖï²ÐÔô£¬Ê¹ÐÌâÅ×ïÈË»÷É±ÏîÓð£¬ºÎ¿àÄËÓë¹«ÌôÕ½£¡¡±ÏîÓð´óÅ­£¬·üåóÉäÖÐººÍõ¡£ººÍõÉËÐÙ£¬ÄËÞÑ×ãÔ»£º¡°Â²ÖÐÎáÖ¸£¡¡±ººÍõ²¡´´ÎÔ£¬ÕÅÁ¼¦âÇëººÍõÆðÐÐÀÍ¾ü£¬ÒÔ°²Ê¿×ä£¬ÎãÁî³þ³ËÊ¤ì¶ºº¡£ººÍõ³öÐÐ¾ü£¬²¡Éõ£¬Òò³ÛÈë³É¸Þ¡£

²¡Óú£¬Î÷Èë¹Ø£¬ÖÁèÝÑô£¬´æÎÊ¸¸ÀÏ£¬ÖÃ¾Æ£¬èÉ¹ÊÈûÍõÐÀÍ·èÝÑôÊÐ¡£ÁôËÄÈÕ£¬¸´Èç¾ü£¬¾ü¹ãÎä¡£¹ØÖÐ±øÒæ³ö¡£

µ±´ËÊ±£¬ÅíÔ½½«±ø¾ÓÁºµØ£¬ÍùÀ´¿à³þ±ø£¬¾øÆäÁ¸Ê³¡£ÌïºáÍù´ÓÖ®¡£ÏîÓðÊý»÷ÅíÔ½µÈ£¬ÆëÍõÐÅÓÖ½ø»÷³þ¡£ÏîÓð¿Ö£¬ÄËÓëººÍõÔ¼£¬ÖÐ·ÖÌìÏÂ£¬¸îºè¹µ¶øÎ÷ÕßÎªºº£¬ºè¹µ¶ø¶«ÕßÎª³þ¡£ÏîÍõ¹éººÍõ¸¸Ä¸ÆÞ×Ó£¬¾üÖÐ½ÔºôÍòËê£¬ÄË¹é¶ø±ðÈ¥¡£

ÏîÓð½â¶ø¶«¹é¡£ººÍõÓûÒý¶øÎ÷¹é£¬ÓÃÁôºî¡¢³ÂÆ½¼Æ£¬ÄË½ø±ø×·ÏîÓð£¬ÖÁÑôÏÄÄÏÖ¹¾ü£¬ÓëÆëÍõÐÅ¡¢½¨³ÉºîÅíÔ½ÆÚ»á¶ø»÷³þ¾ü¡£ÖÁ¹ÌÁê£¬²»»á¡£³þ»÷ºº¾ü£¬´óÆÆÖ®¡£ººÍõ¸´Èë±Ú£¬ÉîÇµ¶øÊØÖ®¡£ÓÃÕÅÁ¼¼Æ£¬ì¶ÊÇº«ÐÅ¡¢ÅíÔ½½ÔÍù¡£¼°Áõ¼ÖÈë³þµØ£¬Î§ÊÙ´º£¬ººÍõ°Ü¹ÌÁê£¬ÄËÊ¹Ê¹ÕßÕÙ´óË¾ÂíÖÜÒó¾Ù¾Å½­±ø¶øÓ­ÎäÍõ£¬ÐÐÍÀ³Ç¸¸£¬ËæÁõ¼Ö¡¢ÆëÁºÖîºî½Ô´ó»áÛòÏÂ¡£Á¢ÎäÍõ²¼Îª»´ÄÏÍõ¡£

ÎåÄê£¬¸ß×æÓëÖîºî±ø¹²»÷³þ¾ü£¬ÓëÏîÓð¾öÊ¤ÛòÏÂ¡£»´Òõºî½«ÈýÊ®Íò×Ôµ±Ö®£¬¿×½«¾ü¾Ó×ó£¬·Ñ½«¾ü¾ÓÓÒ£¬»ÊµÛÔÚáá£¬ç­ºî¡¢²ñ½«¾üÔÚ»ÊµÛáá¡£ÏîÓðÖ®×ä¿ÉÊ®Íò¡£»´ÒõÏÈºÏ£¬²»Àû£¬­Þ¡£¿×½«¾ü¡¢·Ñ½«¾ü×Ý£¬³þ±ø²»Àû£¬»´Òõºî¸´³ËÖ®£¬´ó°ÜÛòÏÂ¡£ÏîÓð×äÎÅºº¾üÖ®³þ¸è£¬ÒÔÎªºº¾¡µÃ³þµØ£¬ÏîÓðÄË°Ü¶ø×ß£¬ÊÇÒÔ±ø´ó°Ü¡£Ê¹Æï½«¹àÓ¤×·É±ÏîÓð¶«³Ç£¬Õ¶Ê×°ËÍò£¬ËìÂÔ¶¨³þµØ¡£Â³Îª³þ¼áÊØ²»ÏÂ¡£ººÍõÒýÖîºî±ø±±£¬Ê¾Â³¸¸ÀÏÏîÓðÍ·£¬Â³ÄË½µ¡£ËìÒÔÂ³¹«ºÅÔáÏîÓðýÏ³Ç¡£»¹ÖÁ¶¨ÌÕ£¬³ÛÈëÆëÍõ±Ú£¬¶áÆä¾ü¡£

ÕýÔÂ£¬Öîºî¼°½«ÏàÏàÓë¹²Çë×ðººÍõÎª»ÊµÛ¡£ººÍõÔ»£º¡°ÎáÎÅµÛÏÍÕßÓÐÒ²£¬¿ÕÑÔÐéÓï£¬·ÇËùÊØÒ²£¬Îá²»¸Òµ±µÛÎ»¡£¡±Èº³¼½ÔÔ»£º¡°´óÍõÆðÎ¢Ï¸£¬Öï±©Äæ£¬Æ½¶¨ËÄº££¬ÓÐ¹¦ÕßéüÁÑµØ¶ø·âÎªÍõºî¡£´óÍõ²»×ðºÅ£¬½ÔÒÉ²»ÐÅ¡£³¼µÈÒÔËÀÊØÖ®¡£¡±ººÍõÈýÈÃ£¬²»µÃÒÑ£¬Ô»£º¡°Öî¾ý±ØÒÔÎª±ã£¬±ã¹ú¼Ò¡£¡±¼×Îç£¬ÄË¼´»ÊµÛÎ»©ðË®Ö®Ñô¡£

»ÊµÛÔ»ÒåµÛÎÞáá¡£ÆëÍõº«ÐÅÏ°³þ·çË×£¬áãÎª³þÍõ£¬¶¼ÏÂÚü¡£Á¢½¨³ÉºîÅíÔ½ÎªÁºÍõ£¬¶¼¶¨ÌÕ¡£¹Êº«ÍõÐÅÎªº«Íõ£¬¶¼ÑôµÔ¡£áãºâÉ½ÍõÎâÜÇÎª³¤É³Íõ£¬¶¼ÁÙÏæ¡£·¬¾ýÖ®½«Ã·îÄ§øÓÐ¹¦£¬´ÓÈëÎä¹Ø£¬¹ÊµÂ·¬¾ý¡£»´ÄÏÍõ²¼¡¢ÑàÍõê°Ý±¡¢ÕÔÍõ°½½ÔÈç¹Ê¡£

ÌìÏÂ´ó¶¨¡£¸ß×æ¶¼öÃÑô£¬Öîºî½Ô³¼Êô¡£¹ÊÁÙ½­ÍõþÈÎªÏîÓðÅÑºº£¬ÁîÂ¬çº¡¢Áõ¼ÖÎ§Ö®£¬²»ÏÂ¡£ÊýÔÂ¶ø½µ£¬É±Ö®öÃÑô¡£

ÎåÔÂ£¬±ø½Ô°Õ¹é¼Ò¡£Öîºî×ÓÔÚ¹ØÖÐÕß¸´Ö®Ê®¶þËê£¬Æä¹éÕß¸´Ö®ÁùËê£¬Ê³Ö®Ò»Ëê¡£

¸ß×æÖÃ¾ÆöÃÑôÄÏ¹¬¡£¸ß×æÔ»£º¡°ÁÐºîÖî½«ÎÞ¸ÒÒþëÞ£¬½ÔÑÔÆäÇé¡£ÎáËùÒÔÓÐÌìÏÂÕßºÎ£¿ÏîÊÏÖ®ËùÒÔÊ§ÌìÏÂÕßºÎ£¿¡±¸ßÆð¡¢ÍõÁê¶ÔÔ»£º¡°±ÝÏÂÂý¶øÎêÈË£¬ÏîÓðÈÊ¶ø°®ÈË¡£È»±ÝÏÂÊ¹ÈË¹¥³ÇÂÔµØ£¬Ëù½µÏÂÕßÒòÒÔÓèÖ®£¬ÓëÌìÏÂÍ¬ÀûÒ²¡£ÏîÓð¶ÊÏÍ¼µÄÜ£¬ÓÐ¹¦Õßº¦Ö®£¬ÏÍÕßÒÉÖ®£¬Õ½Ê¤¶ø²»ÓèÈË¹¦£¬µÃµØ¶ø²»ÓèÈËÀû£¬´ËËùÒÔÊ§ÌìÏÂÒ²¡£¡±¸ß×æÔ»£º¡°¹«ÖªÆäÒ»£¬Î´ÖªÆä¶þ¡£·òÔË³ï²ßá¡ÕÊÖ®ÖÐ£¬¾öÊ¤ì¶Ç§ÀïÖ®Íâ£¬Îá²»Èç×Ó·¿¡£Õò¹ú¼Ò£¬¸§°ÙÐÕ£¬¸øâ»¹íâ»Ïå£¬²»¾øÁ¸µÀ£¬Îá²»ÈçÏôºÎ¡£Á¬°ÙÍòÖ®¾ü£¬Õ½±ØÊ¤£¬¹¥±ØÈ¡£¬Îá²»Èçº«ÐÅ¡£´ËÈýÕß£¬½ÔÈË½ÜÒ²£¬ÎáÄÜÓÃÖ®£¬´ËÎáËùÒÔÈ¡ÌìÏÂÒ²¡£ÏîÓðÓÐÒ»·¶Ôö¶ø²»ÄÜÓÃ£¬´ËÆäËùÒÔÎªÎÒÇÜÒ²¡£¡±

¸ß×æÓû³¤¶¼öÃÑô£¬ÆëÈËÁõ¾´Ëµ£¬ÄËÁôºîÈ°ÉÏÈë¶¼¹ØÖÐ£¬¸ß×æÊÇÈÕ¼Ý£¬Èë¶¼¹ØÖÐ¡£ÁùÔÂ£¬´óÉâÌìÏÂ¡£

Ê®ÔÂ£¬ÑàÍõê°Ý±·´£¬¹¥ÏÂ´úµØ¡£¸ß×æ×Ô½«»÷Ö®£¬µÃÑàÍõê°Ý±¡£¼´Á¢Ì«Î¾Â¬çºÎªÑàÍõ¡£Ê¹Ø©Ïàßà½«±ø¹¥´ú¡£

ÆäÇï£¬Àû¼¸·´£¬¸ß×æ×Ô½«±ø»÷Ö®£¬Àû¼¸×ß¡£Àû¼¸Õß£¬ÏîÊÏÖ®½«¡£ÏîÊÏ°Ü£¬Àû¼¸Îª³Â¹«£¬²»ËæÏîÓð£¬Íö½µ¸ß×æ£¬¸ß×æºîÖ®ò£´¨¡£¸ß×æÖÁöÃÑô£¬¾ÙÍ¨ºî¼®ÕÙÖ®£¬¶øÀû¼¸¿Ö£¬¹Ê·´¡£

ÁùÄê£¬¸ß×æÎåÈÕÒ»³¯Ì«¹«£¬Èç¼ÒÈË¸¸×ÓÀñ¡£Ì«¹«¼ÒÁîËµÌ«¹«Ô»£º¡°ÌìÎÞ¶þÈÕ£¬ÍÁÎÞ¶þÍõ¡£½ñ¸ß×æËä×Ó£¬ÈËÖ÷Ò²£»Ì«¹«Ëä¸¸£¬ÈË³¼Ò²¡£èÍºÎÁîÈËÖ÷°ÝÈË³¼£¡Èç´Ë£¬ÔòÍþÖØ²»ÐÐ¡£¡±áá¸ß×æ³¯£¬Ì«¹«Óµúî£¬Ó­ÃÅ­ÞÐÐ¡£¸ß×æ´ó¾ª£¬ÏÂ·öÌ«¹«¡£Ì«¹«Ô»£º¡°µÛ£¬ÈËÖ÷Ò²£¬èÍºÎÒÔÎÒÂÒÌìÏÂ·¨£¡¡±ì¶ÊÇ¸ß×æÄË×ðÌ«¹«ÎªÌ«ÉÏ»Ê¡£ÐÄÉÆ¼ÒÁîÑÔ£¬´Í½ðÎå°Ù½ï¡£

Ê®¶þÔÂ£¬ÈËÓÐÉÏ±äÊÂ¸æ³þÍõÐÅÄ±·´£¬ÉÏÎÊ×óÓÒ£¬×óÓÒÕùÓû»÷Ö®¡£ÓÃ³ÂÆ½¼Æ£¬ÄËÎ±ÓÎÔÆÃÎ£¬»áÖîºîì¶³Â£¬³þÍõÐÅÓ­£¬¼´ÒòÖ´Ö®¡£ÊÇÈÕ£¬´óÉâÌìÏÂ¡£Ìï¿ÏºØ£¬ÒòËµ¸ß×æÔ»£º¡°±ÝÏÂµÃº«ÐÅ£¬ÓÖÖÎÇØÖÐ¡£ÇØ£¬ÐÎÊ¤Ö®¹ú£¬´øºÓÉ½Ö®ÏÕ£¬ÏØ¸ôÇ§Àï£¬³Öêª°ÙÍò£¬ÇØµÃ°Ù¶þÑÉ¡£µØ®¸±ãÀû£¬ÆäÒÔÏÂ±øì¶Öîºî£¬Æ©ÓÌ¾Ó¸ßÎÝÖ®ÉÏ½¨ê²Ë®Ò²¡£·òÆë£¬¶«ÓÐÀÅÐ°¡¢¼´Ä«Ö®ÈÄ£¬ÄÏÓÐÌ©É½Ö®¹Ì£¬Î÷ÓÐ×ÇºÓÖ®ÏÞ£¬±±ÓÐ²ªº£Ö®Àû¡£µØ·½¶þÇ§Àï£¬³Öêª°ÙÍò£¬ÏØ¸ôÇ§ÀïÖ®Íâ£¬ÆëµÃÊ®¶þÑÉ¡£¹Ê´Ë¶«Î÷ÇØÒ²¡£·ÇÇ××ÓµÜ£¬Äª¿ÉÊ¹ÍõÆëÒÓ¡£¡±¸ß×æÔ»£º¡°ÉÆ¡£¡±´Í»Æ½ðÎå°Ù½ï¡£

ááÊ®âÅÈÕ£¬·âº«ÐÅÎª»´Òõºî£¬·ÖÆäµØÎª¶þ¹ú¡£¸ß×æÔ»½«¾üÁõ¼ÖÊýÓÐ¹¦£¬ÒÔÎª¾£Íõ£¬Íõ»´¶«¡£µÜ½»Îª³þÍõ£¬Íõ»´Î÷¡£×Ó·ÊÎªÆëÍõ£¬ÍõÆßÊ®âÅ³Ç£¬ÃñÄÜÆëÑÔÕß½ÔÊôÆë¡£ÄËÂÛ¹¦£¬ÓëÖîÁÐºîÆÊ·ûÐÐ·â¡£áãº«ÍõÐÅÌ«Ô­¡£

ÆßÄê£¬ÐÙÅ«¹¥º«ÍõÐÅÂíÒØ£¬ÐÅÒòÓëÄ±·´Ì«Ô­¡£°×ÍÁÂüÇð³¼¡¢Íõ»ÆÁ¢¹ÊÕÔ½«ÕÔÀûÎªÍõÒÔ·´£¬¸ß×æ×ÔÍù»÷Ö®¡£»áÌìº®£¬Ê¿×ä¶éÖ¸ÕßÊ²¶þÈý£¬ËìÖÁÆ½³Ç¡£ÐÙÅ«Î§ÎÒÆ½³Ç£¬ÆßÈÕ¶øáá°ÕÈ¥¡£Áî·®ßàÖ¹¶¨´úµØ¡£Á¢ÐÖÁõÖÙÎª´úÍõ¡£

¶þÔÂ£¬¸ß×æ×ÔÆ½³Ç¹ýÕÔ¡¢öÃÑô£¬ÖÁ³¤°²¡£³¤ÀÖ¹¬³É£¬Ø©ÏàÒÑÏÂáãÖÎ³¤°²¡£

°ËÄê£¬¸ß×æ¶«»÷º«ÍõÐÅâÅ·´¿Üì¶¶«Ô«¡£

ÏôØ©ÏàÓª×÷Î´Ñë¹¬£¬Á¢¶«ãÚ¡¢±±ãÚ¡¢Ç°µî¡¢Îä¿â¡¢Ì«²Ö¡£¸ß×æ»¹£¬¼û¹¬ãÚ×³Éõ£¬Å­£¬Î½ÏôºÎÔ»£º¡°ÌìÏÂÐÙÐÙ¿àÕ½ÊýËê£¬³É°ÜÎ´¿ÉÖª£¬ÊÇºÎÖÎ¹¬ÊÒ¹ý¶ÈÒ²£¿¡±ÏôºÎÔ»£º¡°ÌìÏÂ·½Î´¶¨£¬¹Ê¿ÉÒòËì¾Í¹¬ÊÒ¡£ÇÒ·òÌì×ÓËÄº£Îª¼Ò£¬·Ç×³ÀöÎÞÒÔÖØÍþ£¬ÇÒÎÞÁîááÊÀÓÐÒÔ¼ÓÒ²¡£¡±¸ß×æÄËËµ¡£

¸ß×æÖ®¶«Ô«£¬¹ý°ØÈË£¬ÕÔÏà¹á¸ßµÈÄ±ß±¸ß×æ£¬¸ß×æÐÄ¶¯£¬Òò²»Áô¡£´úÍõÁõÖÙÆú¹úÍö£¬×Ô¹éöÃÑô£¬·ÏÒÔÎªºÏÑôºî¡£

¾ÅÄê£¬ÕÔÏà¹á¸ßµÈÊÂ·¢¾õ£¬ÒÄÈý×å¡£·ÏÕÔÍõ°½ÎªÐûÆ½ºî¡£ÊÇËê£¬áã¹ó×å³þÕÑ¡¢Çü¡¢¾°¡¢»³¡¢ÆëÌïÊÏ¹ØÖÐ¡£

Î´Ñë¹¬³É¡£¸ß×æ´ó³¯ÖîºîÈº³¼£¬ÖÃ¾ÆÎ´ÑëÇ°µî¡£¸ß×æ·îÓñØ´£¬ÆðÎªÌ«ÉÏ»ÊÊÙ£¬Ô»£º¡°Ê¼´óÈË³£ÒÔ³¼ÎÞÀµ£¬²»ÄÜÖÎ²úÒµ£¬²»ÈçÖÙÁ¦¡£½ñÄ³Ö®ÒµËù¾ÍÊëÓëÖÙ¶à£¿¡±µîÉÏÈº³¼½ÔºôÍòËê£¬´óÐ¦ÎªÀÖ¡£

Ê®ÄêÊ®ÔÂ£¬»´ÄÏÍõ÷ô²¼¡¢ÁºÍõÅíÔ½¡¢ÑàÍõÂ¬çº¡¢¾£ÍõÁõ¼Ö¡¢³þÍõÁõ½»¡¢ÆëÍõÁõ·Ê¡¢³¤É³ÍõÎâÜÇ½ÔÀ´³¯³¤ÀÖ¹¬¡£´ºÏÄÎÞÊÂ¡£

ÆßÔÂ£¬Ì«ÉÏ»Ê±ÀèÝÑô¹¬¡£³þÍõ¡¢ÁºÍõ½ÔÀ´ËÍÔá¡£ÉâèÝÑôÇô¡£¸üÃüÛªÒØÔ»ÐÂ·á¡£

°ËÔÂ£¬ÕÔÏà¹ú³Âúñ·´´úµØ¡£ÉÏÔ»£º¡°úñ³¢ÎªÎáÊ¹£¬ÉõÓÐÐÅ¡£´úµØÎáËù¼±Ò²£¬¹Ê·âúñÎªÁÐºî£¬ÒÔÏà¹úÊØ´ú£¬½ñÄËÓëÍõ»ÆµÈ½ÙÂÓ´úµØ£¡´úµØÀôÃñ·ÇÓÐ×ïÒ²¡£ÆäÉâ´úÀôÃñ¡£¡±¾ÅÔÂ£¬ÉÏ×Ô¶«Íù»÷Ö®¡£ÖÁºªµ¦£¬ÉÏÏ²Ô»£º¡°úñ²»ÄÏ¾Ýºªµ¦¶ø×èÕÄË®£¬ÎáÖªÆäÎÞÄÜÎªÒ²¡£¡±ÎÅúñ½«½Ô¹Ê¼ÖÈËÒ²£¬ÉÏÔ»£º¡°ÎáÖªËùÒÔÓëÖ®¡£¡±ÄË¶àÒÔ½ðüµúñ½«£¬úñ½«¶à½µÕß¡£

Ê®Ò»Äê£¬¸ß×æÔÚºªµ¦ÖïúñµÈÎ´±Ï£¬úñ½«ºî³¨½«ÍòâÅÈËÓÎÐÐ£¬Íõ»Æ¾üÇúÄæ£¬ÕÅ´º¶ÉºÓ»÷ÁÄ³Ç¡£ººÊ¹½«¾ü¹ùÃÉÓëÆë½«»÷£¬´óÆÆÖ®¡£Ì«Î¾ÖÜ²ªµÀÌ«Ô­Èë£¬¶¨´úµØ¡£ÖÁÂíÒØ£¬ÂíÒØ²»ÏÂ£¬¼´¹¥²ÐÖ®¡£

úñ½«ÕÔÀûÊØ¶«Ô«£¬¸ß×æ¹¥Ö®£¬²»ÏÂ¡£ÔÂâÅ£¬×äÂî¸ß×æ£¬¸ß×æÅ­¡£³Ç½µ£¬Áî³öÂîÕßÕ¶Ö®£¬²»ÂîÕßÔ­Ö®¡£ì¶ÊÇÄË·ÖÕÔÉ½±±£¬Á¢×ÓºãÒÔÎª´úÍõ£¬¶¼½úÑô¡£

´º£¬»´Òõºîº«ÐÅÄ±·´¹ØÖÐ£¬ÒÄÈý×å¡£

ÏÄ£¬ÁºÍõÅíÔ½Ä±·´£¬·ÏÇ¨Êñ£»¸´Óû·´£¬ËìÒÄÈý×å¡£Á¢×Ó»ÖÎªÁºÍõ£¬×ÓÓÑÎª»´ÑôÍõ¡£

ÇïÆßÔÂ£¬»´ÄÏÍõ÷ô²¼·´£¬¶«²¢¾£ÍõÁõ¼ÖµØ£¬±±¶É»´£¬³þÍõ½»×ßÈëÑ¦¡£¸ß×æ×ÔÍù»÷Ö®¡£Á¢×Ó³¤Îª»´ÄÏÍõ¡£

Ê®¶þÄê£¬Ê®ÔÂ£¬¸ß×æÒÑ»÷²¼¾ü»á<´¹Íß>£¬²¼×ß£¬Áî±ð½«×·Ö®¡£

¸ß×æ»¹¹é£¬¹ýÅæ£¬Áô¡£ÖÃ¾ÆÅæ¹¬£¬Ï¤ÕÙ¹ÊÈË¸¸ÀÏ×ÓµÜ×Ý¾Æ£¬·¢ÅæÖÐ¶ùµÃ°Ù¶þÊ®ÈË£¬½ÌÖ®¸è¡£¾Æº¨£¬¸ß×æ»÷Öþ£¬×ÔÎª¸èÊ«Ô»£º¡°´ó·çÆðÙâÔÆ·ÉÑï£¬Íþ¼Óº£ÄÚÙâ¹é¹ÊÏç£¬°²µÃÃÍÊ¿ÙâÊØËÄ·½£¡¡±Áî¶ù½ÔºÍÏ°Ö®¡£¸ß×æÄËÆðÎè£¬¿¶¿®ÉË»³£¬ÆüÊýÐÐÏÂ¡£Î½Åæ¸¸ÐÖÔ»£º¡°ÓÎ×Ó±¯¹ÊÏç¡£ÎáËä¶¼¹ØÖÐ£¬ÍòËêááÎá»êÆÇÓÌÀÖË¼Åæ¡£ÇÒëÞ×ÔÅæ¹«ÒÔÖï±©Äæ£¬ËìÓÐÌìÏÂ£¬ÆäÒÔÅæÎªëÞÌÀãåÒØ£¬¸´ÆäÃñ£¬ÊÀÊÀÎÞÓÐËùÓë¡£¡±Åæ¸¸ÐÖÖîÄ¸¹ÊÈËÈÕÀÖÒû¼«þÈ£¬µÀ¾É¹ÊÎªÐ¦ÀÖ¡£Ê®âÅÈÕ£¬¸ß×æÓûÈ¥£¬Åæ¸¸ÐÖ¹ÌÇëÁô¸ß×æ¡£¸ß×æÔ»£º¡°ÎáÈËÖÚ¶à£¬¸¸ÐÖ²»ÄÜ¸ø¡£¡±ÄËÈ¥¡£ÅæÖÐ¿ÕÏØ½ÔÖ®ÒØÎ÷Ï×¡£¸ß×æ¸´ÁôÖ¹£¬ÕÅÒûÈýÈÕ¡£Åæ¸¸ÐÖ½Ô¶ÙÊ×Ô»£º¡°ÅæÐÒµÃ¸´£¬·áÎ´¸´£¬Î¨±ÝÏÂ°§Á¯Ö®¡£¡±¸ß×æÔ»£º¡°·áÎáËùÉú³¤£¬¼«²»Íü¶ú£¬ÎáÌØÎªÆäÒÔÓº³Ý¹Ê·´ÎÒÎªÎº¡£¡±Åæ¸¸ÐÖ¹ÌÇë£¬ÄË²¢¸´·á£¬±ÈÅæ¡£ì¶ÊÇ°ÝÅæºîÁõå¨ÎªÎâÍõ¡£

ºº½«±ð»÷²¼¾üä¬Ë®ÄÏ±±£¬½Ô´óÆÆÖ®£¬×·µÃÕ¶²¼Û¶Ñô¡£

·®ßà±ð½«±ø¶¨´ú£¬Õ¶³Âúñµ±³Ç¡£

Ê®Ò»ÔÂ£¬¸ß×æ×Ô²¼¾üÖÁ³¤°²¡£Ê®¶þÔÂ£¬¸ß×æÔ»£º¡°ÇØÊ¼»ÊµÛ¡¢³þÒþÍõ³ÂÉæ¡¢Îº°²ýðÍõ¡¢ÆëçÅÍõ¡¢ÕÔµ¿ÏåÍõ½Ô¾øÎÞáá£¬ÓèÊØÚ£¸÷Ê®¼Ò£¬ÇØ»ÊµÛ¶þÊ®¼Ò£¬Îº¹«×ÓÎÞ¼ÉÎå¼Ò¡£¡±Éâ´úµØÀôÃñÎª³Âúñ¡¢ÕÔÀûËù½ÙÂÓÕß£¬½ÔÉâÖ®¡£³Âúñ½µ½«ÑÔúñ·´Ê±£¬ÑàÍõÂ¬çºÊ¹ÈËÖ®úñËù£¬ÓëÒõÄ±¡£ÉÏÊ¹±ÙÑôºîÓ­çº£¬çº³Æ²¡¡£±ÙÑôºî¹é£¬¾ßÑÔçº·´ÓÐ¶ËÒÓ¡£¶þÔÂ£¬Ê¹·®ßà¡¢ÖÜ²ª½«±ø»÷ÑàÍõçº£¬ÉâÑàÀôÃñÓë·´Õß¡£Á¢»Ê×Ó½¨ÎªÑàÍõ¡£

¸ß×æ»÷²¼Ê±£¬ÎªÁ÷Ê¸ËùÖÐ£¬ÐÐµÀ²¡¡£²¡Éõ£¬ÂÀºóÓ­Á¼Ò½£¬Ò½Èë¼û£¬¸ß×æÎÊÒ½£¬Ò½Ô»£º¡°²¡¿ÉÖÎ¡£¡±ì¶ÊÇ¸ß×æ¯¼ÂîÖ®Ô»£º¡°ÎáÒÔ²¼ÒÂÌáÈý³ß½£È¡ÌìÏÂ£¬´Ë·ÇÌìÃüºõ£¿ÃüÄËÔÚÌì£¬Ëä±âÈµºÎÒæ£¡¡±Ëì²»Ê¹ÖÎ²¡£¬´Í½ðÎåÊ®½ï°ÕÖ®¡£ÒÑ¶øÂÀºóÎÊ£º¡°±ÝÏÂ°ÙËêáá£¬ÏôÏà¹ú¼´ËÀ£¬ÁîË­´úÖ®£¿¡±ÉÏÔ»£º¡°²Ü²Î¿É¡£¡±ÎÊÆä´Î£¬ÉÏÔ»£º¡°ÍõÁê¿É¡£È»ÁêÉÙí°£¬³ÂÆ½¿ÉÒÔÖúÖ®¡£³ÂÆ½ÖÇÓÐâÅ£¬È»ÄÑÒÔ¶ÀÈÎ¡£ÖÜ²ªÖØºñÉÙÎÄ£¬È»°²ÁõÊÏÕß±Ø²ªÒ²£¬¿ÉÁîÎªÌ«Î¾¡£¡±ÂÀºó¸´ÎÊÆä´Î£¬ÉÏÔ»£º¡°´ËááÒà·Ç¶øËùÖªÒ²¡£¡±

Â¬çºÓëÊýÇ§Æï¾ÓÈûÏÂºòËÅ£¬ÐÒÉÏ²¡Óú×ÔÈëÐ»¡£(ÆæÊéÍø|Www.Qisuu.Com)

ËÄÔÂ¼×³½£¬¸ß×æ±À³¤ÀÖ¹¬¡£ËÄÈÕ²»·¢É¥¡£ÂÀºóÓëÉóÊ³ÆäÄ±Ô»£º¡°Öî½«ÓëµÛÎª±à»§Ãñ£¬½ñ±±ÃæÎª³¼£¬´Ë³£âóâó£¬½ñÄËÊÂÉÙÖ÷£¬·Ç¾¡×åÊÇ£¬ÌìÏÂ²»°²¡£¡±ÈË»òÎÅÖ®£¬ÓïÛª½«¾ü¡£Ûª½«¾üÍù¼ûÉóÊ³Æä£¬Ô»£º¡°ÎáÎÅµÛÒÑ±À£¬ËÄÈÕ²»·¢É¥£¬ÓûÖïÖî½«¡£³ÏÈç´Ë£¬ÌìÏÂÎ£ÒÓ¡£³ÂÆ½¡¢¹àÓ¤½«Ê®ÍòÊØÜþÑô£¬·®ßà¡¢ÖÜ²ª½«¶þÊ®Íò¶¨Ñà¡¢´ú£¬´ËÎÅµÛ±À£¬Öî½«½ÔÖï£¬±ØÁ¬±ø»¹ÏçÒÔ¹¥¹ØÖÐ¡£´ó³¼ÄÚÅÑ£¬ÖîºîÍâ·´£¬Íö¿ÉÇÌ×ã¶ø´ýÒ²¡£¡±ÉóÊ³ÆäÈëÑÔÖ®£¬ÄËÒÔ¶¡Î´·¢É¥£¬´óÉâÌìÏÂ¡£

Â¬çºÎÅ¸ß×æ±À£¬ËìÍöÈëÐÙÅ«¡£

±ûÒú£¬Ôá¡£¼ºËÈ£¬Á¢Ì«×Ó£¬ÖÁÌ«ÉÏ»ÊÃí¡£Èº³¼½ÔÔ»£º¡°¸ß×æÆðÎ¢Ï¸£¬²¦ÂÒÊÀ·´Ö®Õý£¬Æ½¶¨ÌìÏÂ£¬ÎªººÌ«×æ£¬¹¦×î¸ß¡£¡±ÉÏ×ðºÅÎª¸ß»ÊµÛ¡£Ì«×ÓÏ®ºÅÎª»ÊµÛ£¬Ð¢»ÝµÛÒ²¡£Áî¿¤¹úÖîºî¸÷Á¢¸ß×æÃí£¬ÒÔËêÊ±ìô¡£

¼°Ð¢»ÝÎåÄê£¬Ë¼¸ß×æÖ®±¯ÀÖÅæ£¬ÒÔÅæ¹¬Îª¸ß×æÔ­Ãí¡£¸ß×æËù½Ì¸è¶ù°Ù¶þÊ®ÈË£¬½ÔÁîÎª´µÀÖ£¬ááÓÐÈ±£¬éü²¹Ö®¡£

¸ßµÛ°ËÄÐ£º³¤ÊüÆëµ¿»ÝÍõ·Ê£»´ÎÐ¢»Ý£¬ÂÀºó×Ó£»´ÎÆÝ·òÈË×ÓÕÔÒþÍõÈçÒâ£»´Î´úÍõºã£¬ÒÑÁ¢ÎªÐ¢ÎÄµÛ£¬±¡Ì«ºó×Ó£»´ÎÁºÍõ»Ö£¬ÂÀÌ«ºóÊ±áãÎªÕÔ¹²Íõ£»´Î»´ÑôÍõÓÑ£¬ÂÀÌ«ºóÊ±áãÎªÕÔÓÄÍõ£»´Î»´ÄÏÀ÷Íõ³¤£»´ÎÑàÍõ½¨¡£

Ì«Ê·¹«Ô»£ºÏÄÖ®ÕþÖÒ¡£ÖÒÖ®±Ö£¬Ð¡ÈËÒÔÒ°£¬¹ÊÒóÈË³ÐÖ®ÒÔ¾´¡£¾´Ö®±Ö£¬Ð¡ÈËÒÔ¹í£¬¹ÊÖÜÈË³ÐÖ®ÒÔÎÄ¡£ÎÄÖ®±Ö£¬Ð¡ÈËÒÔØéÈû£¬¹Ê¾ÈØéÈûÄªÈôÒÔÖÒ¡£ÈýÍõÖ®µÀÈôÑ­»·£¬ÖÕ¶ø¸´Ê¼¡£ÖÜÇØÖ®¼ä£¬¿ÉÎ½ÎÄ±ÖÒÓ¡£ÇØÕþ²»¸Ä£¬·´¿áÐÌ·¨£¬Æñ²»çÑºõ£¿¹ÊººÐË£¬³Ð±ÖÒ×±ä£¬Ê¹ÈË²»¾ë£¬µÃÌìÍ³ÒÓ¡£³¯ÒÔÊ®ÔÂ¡£³µ·þ»ÆÎÝ×óôî¡£Ôá³¤Áê¡£

¡ñ¾í¾Å¡¤ÂÀÌ«ºó±¾¼ÍµÚ¾Å

ÂÀÌ«ºóÕß£¬¸ß×æÎ¢Ê±åúÒ²£¬ÉúÐ¢»ÝµÛ¡¢Å®Â³ÔªÌ«ºó¡£¼°¸ß×æÎªººÍõ£¬µÃ¶¨ÌÕÆÝ¼§£¬°®ÐÒ£¬ÉúÕÔÒþÍõÈçÒâ¡£Ð¢»ÝÎªÈËÈÊÈõ£¬¸ß×æÒÔÎª²»ÀàÎÒ£¬³£Óû·ÏÌ«×Ó£¬Á¢ÆÝ¼§×ÓÈçÒâ£¬ÈçÒâÀàÎÒ¡£ÆÝ¼§ÐÒ£¬³£´ÓÉÏÖ®¹Ø¶«£¬ÈÕÒ¹ÌäÆü£¬ÓûÁ¢Æä×Ó´úÌ«×Ó¡£ÂÀºóÄê³¤£¬³£ÁôÊØ£¬Ï£¼ûÉÏ£¬ÒæÊè¡£ÈçÒâÁ¢ÎªÕÔÍõáá£¬¼¸´úÌ«×ÓÕßÊýÒÓ£¬Àµ´ó³¼ÕùÖ®£¬¼°Áôºî²ß£¬Ì«×ÓµÃÎã·Ï¡£

ÂÀºóÎªÈË¸ÕÒã£¬×ô¸ß×æ¶¨ÌìÏÂ£¬ËùÖï´ó³¼¶àÂÀºóÁ¦¡£ÂÀºóÐÖ¶þÈË£¬½ÔÎª½«¡£³¤ÐÖÖÜÂÀºîËÀÊÂ£¬·âÆä×ÓÂÀÌ¨ÎªÛªºî£¬×Ó²úÎª½»ºî£»´ÎÐÖÂÀÊÍÖ®Îª½¨³Éºî¡£

¸ß×æÊ®¶þÄêËÄÔÂ¼×³½£¬±À³¤ÀÖ¹¬£¬Ì«×ÓÏ®ºÅÎªµÛ¡£ÊÇÊ±¸ß×æ°Ë×Ó£º³¤ÄÐ·Ê£¬Ð¢»ÝÐÖÒ²£¬ÒìÄ¸£¬·ÊÎªÆëÍõ£»âÅ½ÔÐ¢»ÝµÜ£¬ÆÝ¼§×ÓÈçÒâÎªÕÔÍõ£¬±¡·òÈË×ÓºãÎª´úÍõ£¬Öî¼§×Ó×Ó»ÖÎªÁºÍõ£¬×ÓÓÑÎª»´ÑôÍõ£¬×Ó³¤Îª»´ÄÏÍõ£¬×Ó½¨ÎªÑàÍõ¡£¸ß×æµÜ½»Îª³þÍõ£¬ÐÖ×Óå¨ÎªÎâÍõ¡£·ÇÁõÊÏ¹¦³¼·¬¾ýÎâÜÇ×Ó³¼Îª³¤É³Íõ¡£

ÂÀºó×îÔ¹ÆÝ·òÈË¼°Æä×ÓÕÔÍõ£¬ÄËÁîÓÀÏïÇôÆÝ·òÈË£¬¶øÕÙÕÔÍõ¡£Ê¹ÕßÈý·´£¬ÕÔÏà½¨Æ½ºîÖÜ²ýÎ½Ê¹ÕßÔ»£º¡°¸ßµÛÊô³¼ÕÔÍõ£¬ÕÔÍõÄêÉÙ¡£ÇÔÎÅÌ«ºóÔ¹ÆÝ·òÈË£¬ÓûÕÙÕÔÍõ²¢ÖïÖ®£¬³¼²»¸ÒÇ²Íõ¡£ÍõÇÒÒà²¡£¬²»ÄÜ·îÚ¯¡£¡±ÂÀºó´óÅ­£¬ÄËÊ¹ÈËÕÙÕÔÏà¡£ÕÔÏàáçÖÁ³¤°²£¬ÄËÊ¹ÈË¸´ÕÙÕÔÍõ¡£ÍõÀ´£¬Î´µ½¡£Ð¢»ÝµÛ´ÈÈÊ£¬ÖªÌ«ºóÅ­£¬×ÔÓ­ÕÔÍõ°ÔÉÏ£¬ÓëÈë¹¬£¬×ÔÐ®ÓëÕÔÍõÆð¾ÓÒûÊ³¡£Ì«ºóÓûÉ±Ö®£¬²»µÃ¼ä¡£Ð¢»ÝÔªÄêÊ®¶þÔÂ£¬µÛ³¿³öÉä¡£ÕÔÍõÉÙ£¬²»ÄÜÔéÆð¡£Ì«ºóÎÅÆä¶À¾Ó£¬Ê¹ÈË³ÖþóþýÒûÖ®¡£ÀçÃ÷£¬Ð¢»Ý»¹£¬ÕÔÍõÒÑËÀ¡£ì¶ÊÇÄËáã»´ÑôÍõÓÑÎªÕÔÍõ¡£ÏÄ£¬Ú¯´ÍÛªºî¸¸×·ÚÖÎªÁîÎäºî¡£Ì«ºóËì¶ÏÆÝ·òÈËÊÖ×ã£¬È¥ÑÛ£¬«¸¶ú£¬Òû®¶Ò©£¬Ê¹¾Ó²ÞÖÐ£¬ÃüÔ»¡°ÈËåé¡±¡£¾ÓÊýÈÕ£¬ÄËÕÙÐ¢»ÝµÛ¹ÛÈËåé¡£Ð¢»Ý¼û£¬ÎÊ£¬ÄËÖªÆäÆÝ·òÈË£¬ÄË´ó¿Þ£¬Òò²¡£¬ËêâÅ²»ÄÜÆð¡£Ê¹ÈËÇëÌ«ºóÔ»£º¡°´Ë·ÇÈËËùÎª¡£³¼ÎªÌ«ºó×Ó£¬ÖÕ²»ÄÜÖÎÌìÏÂ¡£¡±Ð¢»ÝÒÔ´ËÈÕÒûÎªÒùÀÖ£¬²»ÌýÕþ£¬¹ÊÓÐ²¡Ò²¡£

¶þÄê£¬³þÔªÍõ¡¢Æëµ¿»ÝÍõ½ÔÀ´³¯¡£Ê®ÔÂ£¬Ð¢»ÝÓëÆëÍõÑàÒûÌ«ºóÇ°£¬Ð¢»ÝÒÔÎªÆëÍõÐÖ£¬ÖÃÉÏ×ø£¬Èç¼ÒÈËÖ®Àñ¡£Ì«ºóÅ­£¬ÄËÁî×ÃÁ½Ø´þóþý£¬ÖÃÇ°£¬ÁîÆëÍõÆðÎªÊÙ¡£ÆëÍõÆð£¬Ð¢»ÝÒàÆð£¬È¡Ø´Óû¾ãÎªÊÙ¡£Ì«ºóÄË¿Ö£¬×ÔÆð·ºÐ¢»ÝØ´¡£ÆëÍõ¹ÖÖ®£¬Òò²»¸ÒÒû£¬Ïê×íÈ¥¡£ÎÊ£¬ÖªÆäþóþý£¬ÆëÍõ¿Ö£¬×ÔÒÔÎª²»µÃÍÑ³¤°²£¬ÓÇ¡£ÆëÄÚÊ·Ê¿ËµÍõÔ»£º¡°Ì«ºó¶ÀÓÐÐ¢»ÝÓëÂ³Ôª¹«Ö÷¡£½ñÍõÓÐÆßÊ®âÅ³Ç£¬¶ø¹«Ö÷ÄËÊ³Êý³Ç¡£Íõ³ÏÒÔÒ»¿¤ÉÏÌ«ºó£¬Îª¹«Ö÷ÌÀãåÒØ£¬Ì«ºó±ØÏ²£¬Íõ±ØÎÞÓÇ¡£¡±ì¶ÊÇÆëÍõÄËÉÏ³ÇÑôÖ®¿¤£¬×ð¹«Ö÷ÎªÍõÌ«ºó¡£ÂÀºóÏ²£¬ÐíÖ®¡£ÄËÖÃ¾ÆÆëÛ¡£¬ÀÖÒû£¬°Õ£¬¹éÆëÍõ¡£ÈýÄê£¬·½Öþ³¤°²³Ç£¬ËÄÄê¾Í°ë£¬ÎåÄêÁùÄê³Ç¾Í¡£ÖîºîÀ´»á¡£Ê®ÔÂ³¯ºØ¡£

ÆßÄêÇï°ËÔÂÎìÒú£¬Ð¢»ÝµÛ±À¡£·¢É¥£¬Ì«ºó¿Þ£¬Æü²»ÏÂ¡£Áôºî×ÓÕÅ±Ù¦âÎªÊÌÖÐ£¬ÄêÊ®Îå£¬Î½Ø©ÏàÔ»£º¡°Ì«ºó¶ÀÓÐÐ¢»Ý£¬½ñ±À£¬¿Þ²»±¯£¬¾ýÖªÆä½âºõ£¿¡±Ø©ÏàÔ»£º¡°ºÎ½â£¿¡±±Ù¦âÔ»£º¡°µÛÎã×³×Ó£¬Ì«ºóÎ·¾ýµÈ¡£¾ý½ñÇë°ÝÂÀÌ¨¡¢ÂÀ²ú¡¢ÂÀÂ»Îª½«£¬½«±ø¾ÓÄÏ±±¾ü£¬¼°ÖîÂÀ½ÔÈë¹¬£¬¾ÓÖÐÓÃÊÂ£¬Èç´ËÔòÌ«ºóÐÄ°²£¬¾ýµÈÐÒµÃÍÑ»öÒÓ¡£¡±Ø©ÏàÄËÈç±Ù¦â¼Æ¡£Ì«ºóËµ£¬Æä¿ÞÄË°§¡£ÂÀÊÏÈ¨ÓÉ´ËÆð¡£ÄË´óÉâÌìÏÂ¡£¾ÅÔÂÐÁ³ó£¬Ôá¡£Ì«×Ó¼´Î»ÎªµÛ£¬ÚË¸ßÃí¡£ÔªÄê£¬ºÅÁîÒ»³öÌ«ºó¡£

Ì«ºó³ÆÖÆ£¬ÒéÓûÁ¢ÖîÂÀÎªÍõ£¬ÎÊÓÒØ©ÏàÍõÁê¡£ÍõÁêÔ»£º¡°¸ßµÛÐÌ°×ÂíÃËÔ»¡®·ÇÁõÊÏ¶øÍõ£¬ÌìÏÂ¹²»÷Ö®¡¯¡£½ñÍõÂÀÊÏ£¬·ÇÔ¼Ò²¡£¡±Ì«ºó²»Ëµ¡£ÎÊ×óØ©Ïà³ÂÆ½¡¢ç­ºîÖÜ²ª¡£²ªµÈ¶ÔÔ»£º¡°¸ßµÛ¶¨ÌìÏÂ£¬Íõ×ÓµÜ£¬½ñÌ«ºó³ÆÖÆ£¬ÍõÀ¥µÜÖîÂÀ£¬ÎÞËù²»¿É¡£¡±Ì«ºóÏ²£¬°Õ³¯¡£ÍõÁêÈÃ³ÂÆ½¡¢ç­ºîÔ»£º¡°Ê¼Óë¸ßµÛà©ÑªÃË£¬Öî¾ý²»ÔÚÐ°£¿½ñ¸ßµÛ±À£¬Ì«ºóÅ®Ö÷£¬ÓûÍõÂÀÊÏ£¬Öî¾ý´ÓÓû°¢Òâ±³Ô¼£¬ºÎÃæÄ¿¼û¸ßµÛµØÏÂ£¿¡±³ÂÆ½¡¢ç­ºîÔ»£º¡°ì¶½ñÃæÕÛÍ¢Õù£¬³¼²»Èç¾ý£»·òÈ«Éçð¢£¬¶¨ÁõÊÏÖ®áá£¬¾ýÒà²»Èç³¼¡£¡±ÍõÁêÎÞÒÔÓ¦Ö®¡£Ê®Ò»ÔÂ£¬Ì«ºóÓû·ÏÍõÁê£¬ÄË°ÝÎªµÛÌ«¸µ£¬¶áÖ®ÏàÈ¨¡£ÍõÁêËì²¡Ãâ¹é¡£ÄËÒÔ×óØ©ÏàÆ½ÎªÓÒØ©Ïà£¬ÒÔ±ÙÑôºîÉóÊ³ÆäÎª×óØ©Ïà¡£×óØ©Ïà²»ÖÎÊÂ£¬Áî¼à¹¬ÖÐ£¬ÈçÀÉÖÐÁî¡£Ê³Æä¹ÊµÃÐÒÌ«ºó£¬³£ÓÃÊÂ£¬¹«Çä½ÔÒò¶ø¾öÊÂ¡£ÄË×·×ðÛªºî¸¸Îªµ¿ÎäÍõ£¬ÓûÒÔÍõÖîÂÀÎª½¥¡£

ËÄÔÂ£¬Ì«ºóÓûºîÖîÂÀ£¬ÄËÏÈ·â¸ß×æÖ®¹¦³¼ÀÉÖÐÁîÎÞÔñÎª²©³Çºî¡£Â³Ôª¹«Ö÷Þ°£¬´ÍÚÖÎªÂ³ÔªÌ«ºó¡£×ÓÙÈÎªÂ³Íõ¡£Â³Íõ¸¸£¬ÐûÆ½ºîÕÅ°½Ò²¡£·âÆëµ¿»ÝÍõ×ÓÕÂÎªÖìÐéºî£¬ÒÔÂÀÂ»Å®ÆÞÖ®¡£ÆëØ©ÏàÊÙÎªÆ½¶¨ºî¡£ÉÙ¸®ÑÓÎªÎàºî¡£ÄË·âÂÀÖÖÎªÅæºî£¬ÂÀÆ½Îª·öÁøºî£¬ÕÅÂòÎªÄÏ¹¬ºî¡£

Ì«ºóÓûÍõÂÀÊÏ£¬ÏÈÁ¢Ð¢»Ýáá¹¬×Ó¦âÎª»´ÑôÍõ£¬×Ó²»ÒÉÎª³£É½Íõ£¬×ÓÉ½ÎªÏå³Çºî£¬×Ó³¯Îªéòºî£¬×ÓÎäÎªºø¹Øºî¡£Ì«ºó·ç´ó³¼£¬´ó³¼ÇëÁ¢ÛªºîÂÀÌ¨ÎªÂÀÍõ£¬Ì«ºóÐíÖ®¡£½¨³É¿µºîÊÍÖ®×ä£¬ËÃ×ÓÓÐ×ï£¬·Ï£¬Á¢ÆäµÜÂÀÂ»ÎªºúÁêºî£¬Ðø¿µºîáá¡£¶þÄê£¬³£É½ÍõÞ°£¬ÒÔÆäµÜÏå³ÇºîÉ½Îª³£É½Íõ£¬¸üÃûÒå¡£Ê®Ò»ÔÂ£¬ÂÀÍõÌ¨Þ°£¬ÚÖÎªËàÍõ£¬Ì«×Ó¼Î´úÁ¢ÎªÍõ¡£ÈýÄê£¬ÎÞÊÂ¡£ËÄÄê£¬·âÂÀ§¹ÎªÁÙ¹âºî£¬ÂÀËûÎªÓáºî£¬ÂÀ¸üÊ¼Îª×¸Æäºî£¬ÂÀ·ÞÎªÂÀ³Çºî£¬¼°ÖîºîØ©ÏàÎåÈË¡£

ÐûÆ½ºîÅ®ÎªÐ¢»Ý»ÊºóÊ±£¬ÎÞ×Ó£¬ÏêÎªÓÐÉí£¬È¡ÃÀÈË×ÓÃûÖ®£¬É±ÆäÄ¸£¬Á¢ËùÃû×ÓÎªÌ«×Ó¡£Ð¢»Ý±À£¬Ì«×ÓÁ¢ÎªµÛ¡£µÛ×³£¬»òÎÅÆäÄ¸ËÀ£¬·ÇÕæ»Êºó×Ó£¬ÄË³öÑÔÔ»£º¡°ºó°²ÄÜÉ±ÎáÄ¸¶øÃûÎÒ£¿ÎÒÎ´×³£¬×³¼´Îª±ä¡£¡±Ì«ºóÎÅ¶ø»¼Ö®£¬¿ÖÆäÎªÂÒ£¬ÄËÓÄÖ®ÓÀÏïÖÐ£¬ÑÔµÛ²¡Éõ£¬×óÓÒÄªµÃ¼û¡£Ì«ºóÔ»£º¡°·²ÓÐÌìÏÂÖÎÎªÍòÃñÃüÕß£¬¸ÇÖ®ÈçÌì£¬ÈÝÖ®ÈçµØ£¬ÉÏÓÐ»¶ÐÄÒÔ°²°ÙÐÕ£¬°ÙÐÕÐÀÈ»ÒÔÊÂÆäÉÏ£¬»¶ÐÀ½»Í¨¶øÌìÏÂÖÎ¡£½ñ»ÊµÛ²¡¾Ã²»ÒÑ£¬ÄËÊ§»óâà»èÂÒ£¬²»ÄÜ¼ÌËÃ·î×ÚÃí¼Àìë£¬²»¿ÉÊôÌìÏÂ£¬Æä´úÖ®¡£¡±Èº³¼½Ô¶ÙÊ×ÑÔ£º¡°»ÊÌ«ºóÎªÌìÏÂÆëÃñ¼ÆËùÒÔ°²×ÚÃíÉçð¢ÉõÉî£¬Èº³¼¶ÙÊ×·îÚ¯¡£¡±µÛ·ÏÎ»£¬Ì«ºóÓÄÉ±Ö®¡£ÎåÔÂ±û³½£¬Á¢³£É½ÍõÒåÎªµÛ£¬¸üÃûÔ»ºë¡£²»³ÆÔªÄêÕß£¬ÒÔÌ«ºóÖÆÌìÏÂÊÂÒ²¡£ÒÔéòºî³¯Îª³£É½Íõ¡£ÖÃÌ«Î¾¹Ù£¬ç­ºî²ªÎªÌ«Î¾¡£ÎåÄê°ËÔÂ£¬»´ÑôÍõÞ°£¬ÒÔµÜºø¹ØºîÎäÎª»´ÑôÍõ¡£ÁùÄêÊ®ÔÂ£¬Ì«ºóÔ»ÂÀÍõ¼Î¾Ó´¦½¾í§£¬·ÏÖ®£¬ÒÔËàÍõÌ¨µÜÂÀ²úÎªÂÀÍõ¡£ÏÄ£¬ÉâÌìÏÂ¡£·âÆëµ¿»ÝÍõ×ÓÐË¾ÓÎª¶«Ä²ºî¡£

ÆßÄêÕýÔÂ£¬Ì«ºóÕÙÕÔÍõÓÑ¡£ÓÑÒÔÖîÂÀÅ®Îªºó£¬¸¥°®£¬°®Ëû¼§£¬ÖîÂÀÅ®¶Ê£¬Å­È¥£¬²÷Ö®ì¶Ì«ºó£¬ÎÜÒÔ×ï¹ý£¬Ô»£º¡°ÂÀÊÏ°²µÃÍõ£¡Ì«ºó°ÙËêáá£¬Îá±Ø»÷Ö®¡±¡£Ì«ºóÅ­£¬ÒÔ¹ÊÕÙÕÔÍõ¡£ÕÔÍõÖÁ£¬ÖÃÛ¡²»¼û£¬ÁîÎÀÎ§ÊØÖ®£¬¸¥ÓëÊ³¡£ÆäÈº³¼»òÇÔÀ¡£¬éü²¶ÂÛÖ®£¬ÕÔÍõ¶ö£¬ÄË¸èÔ»£º¡°ÖîÂÀÓÃÊÂÙâÁõÊÏÎ££¬ÆÈÐ²ÍõºîÙâ¦âÊÚÎÒåú¡£ÎÒåú¼È¶ÊÙâÎÜÎÒÒÔ¶ñ£¬²÷Å®ÂÒ¹úÙâÉÏÔø²»å»¡£ÎÒÎÞÖÒ³¼ÙâºÎ¹ÊÆú¹ú£¿×Ô¾öÖÐÒ°Ùâ²ÔÌì¾ÙÖ±£¡ÓÚàµ²»¿É»ÚÙâÄþÔé×Ô²Æ¡£ÎªÍõ¶ø¶öËÀÙâË­ÕßÁ¯Ö®£¡ÂÀÊÏ¾øÀíÙâ¬¢Ìì±¨³ð¡£¡±¶¡³ó£¬ÕÔÍõÓÄËÀ£¬ÒÔÃñÀñÔáÖ®³¤°²ÃñÚ£´Î¡£

¼º³ó£¬ÈÕÊ³£¬Öç»Þ¡£Ì«ºó¶ñÖ®£¬ÐÄ²»ÀÖ£¬ÄËÎ½×óÓÒÔ»£º¡°´ËÎªÎÒÒ²¡£¡±

¶þÔÂ£¬áãÁºÍõ»ÖÎªÕÔÍõ¡£ÂÀÍõ²úáãÎªÁºÍõ£¬ÁºÍõ²»Ö®¹ú£¬ÎªµÛÌ«¸µ¡£Á¢»Ê×ÓÆ½²ýºîÌ«ÎªÂÀÍõ¡£¸üÃûÁºÔ»ÂÀ£¬ÂÀÔ»¼Ã´¨¡£Ì«ºóÅ®µÜÂÀ§¹ÓÐÅ®ÎªÓªÁêºîÁõÔóÆÞ£¬ÔóÎª´ó½«¾ü¡£Ì«ºóÍõÖîÂÀ£¬¿Ö¼´±ÀááÁõ½«¾üÎªº¦£¬ÄËÒÔÁõÔóÎªÀÅÐ°Íõ£¬ÒÔÎ¿ÆäÐÄ¡£

ÁºÍõ»ÖÖ®áãÍõÕÔ£¬ÐÄ»³²»ÀÖ¡£Ì«ºóÒÔÂÀ²úÅ®ÎªÕÔÍõºó¡£Íõºó´Ó¹Ù½ÔÖîÂÀ£¬ÉÃÈ¨£¬Î¢ËÅÕÔÍõ£¬ÕÔÍõ²»µÃ×Ôí§¡£ÍõÓÐËù°®¼§£¬ÍõºóÊ¹ÈËþóþýÉ±Ö®¡£ÍõÄËÎª¸èÊ«ËÄÕÂ£¬ÁîÀÖÈË¸èÖ®¡£Íõ±¯£¬ÁùÔÂ¼´×ÔÉ±¡£Ì«ºóÎÅÖ®£¬ÒÔÎªÍõÓÃ¸¾ÈËÆú×ÚÃíÀñ£¬·ÏÆäËÃ¡£

ÐûÆ½ºîÕÅ°½×ä£¬ÒÔ×ÓÙÈÎªÂ³Íõ£¬°½´ÍÚÖÎªÂ³ÔªÍõ¡£

Çï£¬Ì«ºóÊ¹Ê¹¸æ´úÍõ£¬ÓûáãÍõÕÔ¡£´úÍõÐ»£¬Ô¸ÊØ´ú±ß¡£

Ì«¸µ²ú¡¢Ø©ÏàÆ½µÈÑÔ£¬ÎäÐÅºîÂÀÂ»ÉÏºî£¬Î»´ÎµÚÒ»£¬ÇëÁ¢ÎªÕÔÍõ¡£Ì«ºóÐíÖ®£¬×·×ðÂ»¸¸¿µºîÎªÕÔÕÑÍõ¡£¾ÅÔÂ£¬ÑàÁéÍõ½¨Þ°£¬ÓÐÃÀÈË×Ó£¬Ì«ºóÊ¹ÈËÉ±Ö®£¬ÎÞáá£¬¹ú³ý¡£°ËÄêÊ®ÔÂ£¬Á¢ÂÀËàÍõ×Ó¶«Æ½ºîÂÀÍ¨ÎªÑàÍõ£¬·âÍ¨µÜÂÀ×¯Îª¶«Æ½ºî¡£

ÈýÔÂÖÐ£¬ÂÀºóìð£¬»¹¹ýéòµÀ£¬¼ûÎïÈç²ÔÈ®£¬¾Ý¸ßºóÒ´£¬ºö¸¥¸´¼û¡£²·Ö®£¬ÔÆÕÔÍõÈçÒâÎªËî¡£¸ßºóËì²¡Ò´ÉË¡£

¸ßºóÎªÍâËïÂ³ÔªÍõÙÈÄêÉÙ£¬ÔéÊ§¸¸Ä¸£¬¹ÂÈõ£¬ÄË·âÕÅ°½Ç°¼§Á½×Ó£¬³ÞÎªÐÂ¶¼ºî£¬ÊÙÎªÀÖ²ýºî£¬ÒÔ¸¨Â³ÔªÍõÙÈ¡£¼°·âÖÐ´óÚËÕßÕÅÊÍÎª½¨Áêºî£¬ÂÀÈÙÎª×£×Èºî¡£ÖîÖÐ»ÂÕßÁîØ©½ÔÎª¹ØÄÚºî£¬Ê³ÒØÎå°Ù»§¡£

ÆßÔÂÖÐ£¬¸ßºó²¡Éõ£¬ÄËÁîÕÔÍõÂÀÂ»ÎªÉÏ½«¾ü£¬¾ü±±¾ü£»ÂÀÍõ²ú¾ÓÄÏ¾ü¡£ÂÀÌ«ºó½ë²ú¡¢Â»Ô»£º¡°¸ßµÛÒÑ¶¨ÌìÏÂ£¬Óë´ó³¼Ô¼£¬Ô»¡®·ÇÁõÊÏÍõÕß£¬ÌìÏÂ¹²»÷Ö®¡¯¡£½ñÂÀÊÏÍõ£¬´ó³¼¸¥Æ½¡£ÎÒ¼´±À£¬µÛÄêÉÙ£¬´ó³¼¿ÖÎª±ä¡£±Ø¾Ý±øÎÀ¹¬£¬É÷ÎãËÍÉ¥£¬ÎãÎªÈËËùÖÆ¡£¡±ÐÁËÈ£¬¸ßºó±À£¬ÒÅÚ¯´ÍÖîºîÍõ¸÷Ç§½ð£¬½«ÏàÁÐºîÀÉÀô½ÔÒÔÖÈ´Í½ð¡£´óÉâÌìÏÂ¡£ÒÔÂÀÍõ²úÎªÏà¹ú£¬ÒÔÂÀÂ»Å®ÎªµÛºó¡£

¸ßºóÒÑÔá£¬ÒÔ×óØ©ÏàÉóÊ³ÆäÎªµÛÌ«¸µ¡£

ÖìÐéºîÁõÕÂÓÐÆøÁ¦£¬¶«Ä²ºîÐË¾ÓÆäµÜÒ²¡£½ÔÆë°§ÍõµÜ£¬¾Ó³¤°²¡£µ±ÊÇÊ±£¬ÖîÂÀÓÃÊÂÉÃÈ¨£¬ÓûÎªÂÒ£¬Î·¸ßµÛ¹Ê´ó³¼ç­¡¢¹àµÈ£¬Î´¸Ò·¢¡£ÖìÐéºî¸¾£¬ÂÀÂ»Å®£¬ÒõÖªÆäÄ±¡£¿Ö¼ûÖï£¬ÄËÒõÁîÈË¸æÆäÐÖÆëÍõ£¬ÓûÁî·¢±øÎ÷£¬ÖïÖîÂÀ¶øÁ¢¡£ÖìÐéºîÓû´ÓÖÐÓë´ó³¼ÎªÓ¦¡£ÆëÍõÓû·¢±ø£¬ÆäÏà¸¥Ìý¡£°ËÔÂ±ûÎç£¬ÆëÍõÓûÊ¹ÈËÖïÏà£¬ÏàÕÙÆ½ÄË·´£¬¾Ù±øÓûÎ§Íõ£¬ÍõÒòÉ±ÆäÏà£¬Ëì·¢±ø¶«£¬Õ©¶áÀÅÐ°Íõ±ø£¬²¢½«Ö®¶øÎ÷¡£ÓïÔÚÆëÍõÓïÖÐ¡£

ÆëÍõÄËÒÅÖîºîÍõÊéÔ»£º¡°¸ßµÛÆ½¶¨ÌìÏÂ£¬ÍõÖî×ÓµÜ£¬µ¿»ÝÍõÍõÆë¡£µ¿»ÝÍõÞ°£¬Ð¢»ÝµÛÊ¹ÁôºîÁ¼Á¢³¼ÎªÆëÍõ¡£Ð¢»Ý±À£¬¸ßºóÓÃÊÂ£¬´ºÇï¸ß£¬ÌýÖîÂÀ£¬ÉÃ·ÏµÛ¸üÁ¢£¬ÓÖ±ÈÉ±ÈýÕÔÍõ£¬ÃðÁº¡¢ÕÔ¡¢ÑàÒÔÍõÖîÂÀ£¬·ÖÆëÎªËÄ¡£ÖÒ³¼½øÚÉ£¬ÉÏ»óÂÒ¸¥Ìý¡£½ñ¸ßºó±À£¬¶øµÛ´ºÇï¸»£¬Î´ÄÜÖÎÌìÏÂ£¬¹ÌÊÑ´ó³¼Öîºî¡£¶øÖîÂÀÓÖÉÃ×Ô×ð¹Ù£¬¾Û±øÑÏÍþ£¬½ÙÁÐºîÖÒ³¼£¬½ÃÖÆÒÔÁîÌìÏÂ£¬×ÚÃíËùÒÔÎ£¡£¹ÑÈËÂÊ±øÈëÖï²»µ±ÎªÍõÕß¡£¡±ººÎÅÖ®£¬Ïà¹úÂÀ²úµÈÄËÇ²ò£Òõºî¹àÓ¤½«±ø»÷Ö®¡£¹àÓ¤ÖÁÜþÑô£¬ÄËÄ±Ô»£º¡°ÖîÂÀÈ¨±ø¹ØÖÐ£¬ÓûÎ£ÁõÊÏ¶ø×ÔÁ¢¡£½ñÎÒÆÆÆë»¹±¨£¬´ËÒæÂÀÊÏÖ®×ÊÒ²¡£¡±ÄËÁôÍÍÜþÑô£¬Ê¹Ê¹ÚÍÆëÍõ¼°Öîºî£¬ÓëÁ¬ºÍ£¬ÒÔ´ýÂÀÊÏ±ä£¬¹²ÖïÖ®¡£ÆëÍõÎÅÖ®£¬ÄË»¹±øÎ÷½ç´ýÔ¼¡£

ÂÀÂ»¡¢ÂÀ²úÓû·¢ÂÒ¹ØÖÐ£¬ÄÚµ¬ç­ºî¡¢ÖìÐéµÈ£¬ÍâÎ·Æë¡¢³þ±ø£¬ÓÖ¿Ö¹àÓ¤ÅÏÖ®£¬Óû´ý¹àÓ¤±øÓëÆëºÏ¶ø·¢£¬ÓÌÔ¥Î´¾ö¡£µ±ÊÇÊ±£¬¼Ã´¨ÍõÌ«¡¢»´ÑôÍõÎä¡¢³£É½Íõ³¯ÃûÎªÉÙµÛµÜ£¬¼°Â³ÔªÍõÂÀºóÍâËï£¬½ÔÄêÉÙÎ´Ö®¹ú£¬¾Ó³¤°²¡£ÕÔÍõÂ»¡¢ÁºÍõ²ú¸÷½«±ø¾ÓÄÏ±±¾ü£¬½ÔÂÀÊÏÖ®ÈË¡£ÁÐºîÈº³¼Äª×Ô¼áÆäÃü¡£

Ì«Î¾ç­ºî²ª²»µÃÈë¾üÖÐÖ÷±ø¡£ÇúÖÜºîÛªÉÌÀÏ²¡£¬Æä×Ó¼ÄÓëÂÀÂ»ÉÆ¡£ç­ºîÄËÓëØ©Ïà³ÂÆ½Ä±£¬Ê¹ÈË½ÙÛªÉÌ¡£ÁîÆä×Ó¼ÄÍùçªËµÂÀÂ»Ô»£º¡°¸ßµÛÓëÂÀºó¹²¶¨ÌìÏÂ£¬ÁõÊÏËùÁ¢¾ÅÍõ£¬ÂÀÊÏËùÁ¢ÈýÍõ£¬½Ô´ó³¼Ö®Òé£¬ÊÂÒÑ²¼¸æÖîºî£¬Öîºî½ÔÒÔÎªÒË¡£½ñÌ«ºó±À£¬µÛÉÙ£¬¶ø×ãÏÂÅåÕÔÍõÓ¡£¬²»¼±Ö®¹úÊØ·ª£¬ÄËÎªÉÏ½«£¬½«±øÁô´Ë£¬Îª´ó³¼ÖîºîËùÒÉ¡£×ãÏÂºÎ²»¹é½«Ó¡£¬ÒÔ±øÊôÌ«Î¾£¿ÇëÁºÍõ¹éÏà¹úÓ¡£¬Óë´ó³¼ÃË¶øÖ®¹ú£¬Æë±ø±Ø°Õ£¬´ó³¼µÃ°²£¬×ãÏÂ¸ßÕí¶øÍõÇ§Àï£¬´ËÍòÊÀÖ®ÀûÒ²¡£¡±ÂÀÂ»ÐÅÈ»Æä¼Æ£¬Óû¹é½«Ó¡£¬ÒÔ±øÊôÌ«Î¾¡£Ê¹ÈË±¨ÂÀ²ú¼°ÖîÂÀÀÏÈË£¬»òÒÔÎª±ã£¬»òÔ»²»±ã£¬¼ÆÓÌÔ¥Î´ÓÐËù¾ö¡£ÂÀÂ»ÐÅÛª¼Ä£¬Ê±Óë³öÓÎÁÔ¡£¹ýÆä¹ÃÂÀ§¹£¬§¹´óÅ­£¬Ô»£º¡°ÈôÎª½«¶øÆú¾ü£¬ÂÀÊÏ½ñÎÞ´¦ÒÓ¡£¡±ÄËÏ¤³öÖéÓñ±¦Æ÷É¢ÌÃÏÂ£¬Ô»£º¡°ÎãÎªËûÈËÊØÒ²¡±

×óØ©ÏàÊ³ÆäÃâ¡£

°ËÔÂ¸ýÉêµ©£¬Æ½Ñôºî¯¥ÐÐÓùÊ·´ó·òÊÂ£¬¼ûÏà¹ú²ú¼ÆÊÂ¡£ÀÉÖÐÁî¼ÖÊÙÊ¹´ÓÆëÀ´£¬ÒòÊý²úÔ»£º¡°Íõ²»ÔéÖ®¹ú£¬½ñËäÓûÐÐ£¬ÉÐ¿ÉµÃÐ°£¿¡±¾ßÒÔ¹àÓ¤ÓëÆë³þºÏ´Ó£¬ÓûÖïÖîÂÀ¸æ²ú£¬ÄËÈ¤²ú¼±Èë¹¬¡£Æ½ÑôºîÆÄÎÅÆäÓï£¬ÄË³Û¸æØ©Ïà¡¢Ì«Î¾¡£Ì«Î¾ÓûÈë±±¾ü£¬²»µÃÈë¡£ÏåÆ½ºîÍ¨ÉÐ·û½Ú¡£ÄËÁî³Ö½Ú½ÃÄÚÌ«Î¾±±¾ü¡£Ì«Î¾¸´ÁîÛª¼ÄÓëµä¿ÍÁõ½ÒÏÈËµÂÀÂ»Ô»£º¡°µÛÊ¹Ì«Î¾ÊØ±±¾ü£¬Óû×ãÏÂÖ®¹ú£¬¼±¹é½«Ó¡´ÇÈ¥£¬²»È»£¬»öÇÒÆð¡£¡±ÂÀÂ»ÒÔÎªÛªÐÖ²»ÆÛ¼º£¬Ëì½âÓ¡Êôµä¿Í£¬¶øÒÔ±øÊÚÌ«Î¾¡£Ì«Î¾½«Ö®Èë¾üÃÅ£¬ÐÐÁî¾üÖÐÔ»£º¡°ÎªÂÀÊÏÓÒñÂø¥£¬ÎªÁõÊÏ×óñÂø¥¡£¡±¾üÖÐ½Ô×óñÂø¥ÎªÁõÊÏ¡£Ì«Î¾ÐÐÖÁ£¬½«¾üÂÀÂ»ÒàÒÑ½âÉÏ½«Ó¡È¥£¬Ì«Î¾Ëì½«±±¾ü¡£

È»ÉÐÓÐÄÏ¾ü¡£Æ½ÑôºîÎÅÖ®£¬ÒÔÂÀ²úÄ±¸æØ©ÏàÆ½£¬Ø©ÏàÆ½ÄËÕÙÖìÐéºî×ôÌ«Î¾¡£Ì«Î¾ÁîÖìÐéºî¼à¾üÃÅ¡£ÁîÆ½Ñôºî¸æÎÀÎ¾£º¡°ÎãÈëÏà¹ú²úµîÃÅ¡£¡±ÂÀ²ú²»ÖªÂÀÂ»ÒÑÈ¥±±¾ü£¬ÄËÈëÎ´Ñë¹¬£¬ÓûÎªÂÒ£¬µîÃÅ¸¥µÃÈë£¬Åá»ØÍùÀ´¡£Æ½Ñôºî¿Ö¸¥Ê¤£¬³ÛÓïÌ«Î¾¡£Ì«Î¾ÉÐ¿Ö²»Ê¤ÖîÂÀ£¬Î´¸ÒËÏÑÔÖïÖ®£¬ÄËÇ²ÖìÐéºîÎ½Ô»£º¡°¼±Èë¹¬ÎÀµÛ¡£¡±ÖìÐéºîÇë×ä£¬Ì«Î¾Óè×äÇ§âÅÈË¡£ÈëÎ´Ñë¹¬ÃÅ£¬Ëì¼û²úÍ¢ÖÐ¡£ÈÕûÜÊ±£¬Ëì»÷²ú¡£²ú×ß£¬Ìì·ç´óÆð£¬ÒÔ¹ÊÆä´Ó¹ÙÂÒ£¬Äª¸Ò¶·¡£Öð²ú£¬É±Ö®ÀÉÖÐ¸®Àô²ÞÖÐ¡£

ÖìÐéºîÒÑÉ±²ú£¬µÛÃüÚËÕß³Ö½ÚÀÍÖìÐéºî¡£ÖìÐéºîÓû¶á½ÚÐÅ£¬ÚËÕß²»¿Ï£¬ÖìÐéºîÔò´ÓÓëÔØ£¬Òò½ÚÐÅ³Û×ß£¬Õ¶³¤ÀÖÎÀÎ¾ÂÀ¸üÊ¼¡£»¹£¬³ÛÈë±±¾ü£¬±¨Ì«Î¾¡£Ì«Î¾Æð£¬°ÝºØÖìÐéºîÔ»£º¡°Ëù»¼¶ÀÂÀ²ú£¬½ñÒÑÖï£¬ÌìÏÂ¶¨ÒÓ¡£¡±ËìÇ²ÈË·Ö²¿Ï¤²¶ÖîÂÀÄÐÅ®£¬ÎÞÉÙ³¤½ÔÕ¶Ö®¡£ÐÁÓÏ£¬²¶Õ¶ÂÀÂ»£¬¶øó×É±ÂÀ§¹¡£Ê¹ÈËÖïÑàÍõÂÀÍ¨£¬¶ø·ÏÂ³ÍõÙÈ¡£ÈÉÐç£¬ÒÔµÛÌ«¸µÊ³Æä¸´Îª×óØ©Ïà¡£Îì³½£¬áã¼Ã´¨ÍõÍõÁº£¬Á¢ÕÔÓÄÍõ×ÓËìÎªÕÔÍõ¡£Ç²ÖìÐéºîÕÂÒÔÖïÖîÂÀÊÏÊÂ¸æÆëÍõ£¬Áî°Õ±ø¡£¹àÓ¤±øÒà°ÕÜþÑô¶ø¹é¡£

Öî´ó³¼ÏàÓëÒõÄ±Ô»£º¡°ÉÙµÛ¼°Áº¡¢»´Ñô¡¢³£É½Íõ£¬½Ô·ÇÕæÐ¢»Ý×ÓÒ²¡£ÂÀºóÒÔ¼ÆÕ©ÃûËûÈË×Ó£¬É±ÆäÄ¸£¬Ñøáá¹¬£¬ÁîÐ¢»Ý×ÓÖ®£¬Á¢ÒÔÎªáá£¬¼°ÖîÍõ£¬ÒÔ¦âÂÀÊÏ¡£½ñ½ÔÒÑÒÄÃðÖîÂÀ£¬¶øÖÃËùÁ¢£¬¼´³¤ÓÃÊÂ£¬ÎáÊôÎÞÀàÒÓ¡£²»ÈçÊÓÖîÍõ×îÏÍÕßÁ¢Ö®¡£¡±»òÑÔ¡°Æëµ¿»ÝÍõ¸ßµÛ³¤×Ó£¬½ñÆä§Ã×ÓÎªÆëÍõ£¬ÍÆ±¾ÑÔÖ®£¬¸ßµÛ§Ã³¤Ëï£¬¿ÉÁ¢Ò²¡±¡£´ó³¼½ÔÔ»£º¡°ÂÀÊÏÒÔÍâ¼Ò¶ñ¶ø¼¸Î£×ÚÃí£¬ÂÒ¹¦³¼¡£½ñÆëÍõÄ¸¼Òæá£¬æá¾û£¬¶ñÈËÒ²¡£¼´Á¢ÆëÍõ£¬Ôò¸´ÎªÂÀÊÏ¡£¡±ÓûÁ¢»´ÄÏÍõ£¬ÒÔÎªÉÙ£¬Ä¸¼ÒÓÖ¶ñ¡£ÄËÔ»£º¡°´úÍõ·½½ñ¸ßµÛ¼û×Ó£¬×î³¤£¬ÈÊÐ¢¿íºñ¡£Ì«ºó¼Ò±¡ÊÏ½÷Á¼¡£ÇÒÁ¢³¤¹ÊË³£¬ÒÔÈÊÐ¢ÎÅì¶ÌìÏÂ£¬±ã¡£¡±ÄËÏàÓë¹²ÒõÊ¹ÈËÕÙ´úÍõ¡£´úÍõÊ¹ÈË´ÇÐ»¡£ÔÙ·´£¬È»áá³ËÁù³Ë´«¡£áá¾ÅÔÂ»ÞÈÕ¼ºÓÏ£¬ÖÁ³¤°²£¬Éá´úÛ¡¡£´ó³¼½ÔÍùÚË£¬·îÌì×ÓçôÉÏ´úÍõ£¬¹²×ðÁ¢ÎªÌì×Ó¡£´úÍõÊýÈÃ£¬Èº³¼¹ÌÇë£¬È»ááÌý¡£

¶«Ä²ºîÐË¾ÓÔ»£º¡°ÖïÂÀÊÏÎáÎÞ¹¦£¬ÇëµÃ³ý¹¬¡£¡±ÄËÓëÌ«ÆÍÈêÒõºîëø¹«Èë¹¬£¬Ç°Î½ÉÙµÛÔ»£º¡°×ãÏÂ·ÇÁõÊÏ£¬²»µ±Á¢¡£¡±ÄË¹Ë÷â×óÓÒÖ´êªÕßÞå±ø°ÕÈ¥¡£ÓÐÊýÈË²»¿ÏÈ¥±ø£¬»ÂÕßÁîÕÅÔóÚÍ¸æ£¬ÒàÈ¥±ø¡£ëø¹«ÄËÕÙ³ËÓß³µÔØÉÙµÛ³ö¡£ÉÙµÛÔ»£º¡°Óû½«ÎÒ°²Ö®ºõ£¿¡±ëø¹«Ô»¡°³ö¾ÍÉá¡£¡±ÉáÉÙ¸®¡£ÄË·îÌì×Ó·¨¼Ý£¬Ó­´úÍõì¶Û¡¡£±¨Ô»£º¡°¹¬½÷³ý¡£¡±´úÍõ¼´Ï¦ÈëÎ´Ñë¹¬¡£ÓÐÚËÕßÊ®ÈË³ÖêªÎÀ¶ËÃÅ£¬Ô»£º¡°Ìì×ÓÔÚÒ²£¬×ãÏÂºÎÎªÕß¶øÈë£¿¡±´úÍõÄËÎ½Ì«Î¾¡£Ì«Î¾ÍùÚÍ£¬ÚËÕßÊ®ÈË½ÔÞå±ø¶øÈ¥¡£´úÍõËìÈë¶øÌýÕþ¡£Ò¹£¬ÓÐË¾·Ö²¿ÖïÃðÁº¡¢»´Ñô¡¢³£É½Íõ¼°ÉÙµÛì¶Û¡¡£

´úÍõÁ¢ÎªÌì×Ó¡£¶þÊ®ÈýÄê±À£¬ÚÖÎªÐ¢ÎÄ»ÊµÛ¡£

Ì«Ê·¹«Ô»£ºÐ¢»Ý»ÊµÛ¡¢¸ßºóÖ®Ê±£¬ÀèÃñµÃÀëÕ½¹úÖ®¿à£¬¾ý³¼¾ãÓûÐÝÏ¢ºõÎÞÎª£¬¹Ê»ÝµÛ´¹¹°£¬¸ßºóÅ®Ö÷³ÆÖÆ£¬Õþ²»³ö·¿»§£¬ÌìÏÂêÌÈ»¡£ÐÌ·£º±ÓÃ£¬×ïÈËÊÇÏ£¡£ÃñÎñ¼Úð££¬ÒÂÊ³×ÌÖ³¡£

¡ñ¾íÊ®¡¤Ð¢ÎÄ±¾¼ÍµÚÊ®

Ð¢ÎÄ»ÊµÛ£¬¸ß×æÖÐ×ÓÒ²¡£¸ß×æÊ®Ò»Äê´º£¬ÒÑÆÆ³Âúñ¾ü£¬¶¨´úµØ£¬Á¢Îª´úÍõ£¬¶¼ÖÐ¶¼¡£Ì«ºó±¡ÊÏ×Ó¡£¼´Î»Ê®ÆßÄê£¬¸ßºó°ËÄêÆßÔÂ£¬¸ßºó±À¡£¾ÅÔÂ£¬ÖîÂÀÂÀ²úµÈÓûÎªÂÒ£¬ÒÔÎ£ÁõÊÏ£¬´ó³¼¹²ÖïÖ®£¬Ä±ÕÙÁ¢´úÍõ£¬ÊÂÔÚÂÀºóÓïÖÐ¡£

Ø©Ïà³ÂÆ½¡¢Ì«Î¾ÖÜ²ªµÈÊ¹ÈËÓ­´úÍõ¡£´úÍõÎÊ×óÓÒÀÉÖÐÁîÕÅÎäµÈ¡£ÕÅÎäµÈÒéÔ»£º¡°ºº´ó³¼½Ô¹Ê¸ßµÛÊ±´ó½«£¬Ï°±ø£¬¶àÄ±Õ©£¬´ËÆäÊôÒâ·ÇÖ¹´ËÒ²£¬ÌØÎ·¸ßµÛ¡¢ÂÀÌ«ºóÍþ¶ú¡£½ñÒÑÖïÖîÂÀ£¬ÐÂà©Ñª¾©Ê¦£¬´ËÒÔÓ­´óÍõÎªÃû£¬Êµ²»¿ÉÐÅ¡£Ô¸´óÍõ³Æ¼²ÎãÍù£¬ÒÔ¹ÛÆä±ä¡£¡±ÖÐÎ¾ËÎ²ý½øÔ»£º¡°Èº³¼Ö®Òé½Ô·ÇÒ²¡£·òÇØÊ§ÆäÕþ£¬ÖîºîºÀèî²¢Æð£¬ÈËÈË×ÔÒÔÎªµÃÖ®ÕßÒÔÍòÊý£¬È»×ä¼ùÌì×ÓÖ®Î»Õß£¬ÁõÊÏÒ²£¬ÌìÏÂ¾øÍû£¬Ò»ÒÓ¡£¸ßµÛ·âÍõ×ÓµÜ£¬µØÈ®ÑÀÏàÖÆ£¬´ËËùÎ½ÅÌÊ¯Ö®×ÚÒ²£¬ÌìÏÂ·þÆä¦â£¬¶þÒÓ¡£ººÐË£¬³ýÇØ¿ÁÕþ£¬Ô¼·¨Áî£¬Ê©µÂ»Ý£¬ÈËÈË×Ô°²£¬ÄÑ¶¯Ò¡£¬ÈýÒÓ¡£·òÒÔÂÀÌ«ºóÖ®ÑÏ£¬Á¢ÖîÂÀÎªÈýÍõ£¬ÉÃÈ¨×¨ÖÆ£¬È»¶øÌ«Î¾ÒÔÒ»½ÚÈë±±¾ü£¬Ò»ºôÊ¿½Ô×óÌ»£¬ÎªÁõÊÏ£¬ÅÑÖîÂÀ£¬×äÒÔÃðÖ®¡£´ËÄËÌìÊÚ£¬·ÇÈËÁ¦Ò²¡£½ñ´ó³¼ËäÓûÎª±ä£¬°ÙÐÕ¸¥ÎªÊ¹£¬Æäµ³ÄþÄÜ×¨Ò»Ð°£¿·½½ñÄÚÓÐÖìÐé¡¢¶«Ä²Ö®Ç×£¬ÍâÎ·Îâ¡¢³þ¡¢»´ÄÏ¡¢ÀÅÐ°¡¢Æë¡¢´úÖ®¦â¡£·½½ñ¸ßµÛ×Ó¶À»´ÄÏÍõÓë´óÍõ£¬´óÍõÓÖ³¤£¬ÏÍÊ¥ÈÊÐ¢£¬ÎÅì¶ÌìÏÂ£¬¹Ê´ó³¼ÒòÌìÏÂÖ®ÐÄ¶øÓûÓ­Á¢´óÍõ£¬´óÍõÎðÒÉÒ²¡£¡±´úÍõ±¨Ì«ºó¼ÆÖ®£¬ÓÌÓëÎ´¶¨¡£²·Ö®¹ê£¬ØÔÕ×µÃ´óºá¡£Õ¼Ô»£º¡°´óºá¸ý¸ý£¬ÓàÎªÌìÍõ£¬ÏÄÆôÒÔ¹â¡£¡±´úÍõÔ»£º¡°¹ÑÈË¹ÌÒÑÎªÍõÒÓ£¬ÓÖºÎÍõ£¿¡±²·ÈËÔ»£º¡°ËùÎ½ÌìÍõÕßÄËÌì×Ó¡£¡±ì¶ÊÇ´úÍõÄËÇ²Ì«ºóµÜ±¡ÕÑÍù¼ûç­ºî£¬ç­ºîµÈ¾ßÎªÕÑÑÔËùÒÔÓ­Á¢ÍõÒâ¡£±¡ÕÑ»¹±¨Ô»£º¡°ÐÅÒÓ£¬Îã¿ÉÒÉÕß¡£¡±´úÍõÄËÐ¦Î½ËÎ²ýÔ»£º¡°¹ûÈç¹«ÑÔ¡£¡±ÄËÃüËÎ²ý²Î³Ë£¬ÕÅÎäµÈÁùÈË³Ë´«Òè³¤°²¡£ÖÁ¸ßÁêÐÝÖ¹£¬¶øÊ¹ËÎ²ýÏÈ³ÛÖ®³¤°²¹Û±ä¡£

²ýÖÁÎ¼ÇÅ£¬Ø©ÏàÒÔÏÂ½ÔÓ­¡£ËÎ²ý»¹±¨¡£´úÍõ³ÛÖÁÎ¼ÇÅ£¬Èº³¼°ÝÚË³Æ³¼¡£´úÍõÏÂ³µ°Ý¡£Ì«Î¾²ª½øÔ»£º¡°Ô¸Çë¼äÑÔ¡£¡±ËÎ²ýÔ»£º¡°ËùÑÔ¹«£¬¹«ÑÔÖ®¡£ËùÑÔË½£¬ÍõÕß²»ÊÜË½¡£¡±Ì«Î¾ÄË¹òÉÏÌì×Óçô·û¡£´úÍõÐ»Ô»£º¡°ÖÁ´úÛ¡¶øÒéÖ®¡£¡±Ëì³ÛÈë´úÛ¡¡£Èº³¼´ÓÖÁ¡£Ø©Ïà³ÂÆ½¡¢Ì«Î¾ÖÜ²ª¡¢´ó½«¾ü³ÂÎä¡¢ÓùÊ·´ó·òÕÅ²Ô¡¢×ÚÕýÁõÛ«¡¢ÖìÐéºîÁõÕÂ¡¢¶«Ä²ºîÁõÐË¾Ó¡¢µä¿ÍÁõ½Ò½ÔÔÙ°ÝÑÔÔ»£º¡°×ÓºëµÈ½Ô·ÇÐ¢»ÝµÛ×Ó£¬²»µ±·î×ÚÃí¡£³¼½÷ÇëÒõ°²ºîÁÐºîÇêÍõºóÓëÀÅÐ°Íõ¡¢×ÚÊÒ¡¢´ó³¼¡¢ÁÐºî¡¢Àô¶þÇ§Ê¯ÒéÔ»£º¡®´óÍõ¸ßµÛ³¤×Ó£¬ÒËÎª¸ßµÛËÃ¡£¡¯Ô¸´óÍõ¼´Ìì×ÓÎ»¡£¡±´úÍõÔ»£º¡°·î¸ßµÛ×ÚÃí£¬ÖØÊÂÒ²¡£¹ÑÈË²»Øú£¬²»×ãÒÔ³Æ×ÚÃí¡£Ô¸Çë³þÍõ¼ÆÒËÕß£¬¹ÑÈË²»¸Òµ±¡£¡±Èº³¼½Ô·ü¹ÌÇë¡£´úÍõÎ÷ÏçÈÃÕßÈý£¬ÄÏÏçÈÃÕßÔÙ¡£Ø©ÏàÆ½µÈ½ÔÔ»£º¡°³¼·ü¼ÆÖ®£¬´óÍõ·î¸ßµÛ×ÚÃí×îÒË³Æ£¬ËäÌìÏÂÖîºîÍòÃñÒÔÎªÒË¡£³¼µÈÎª×ÚÃíÉçð¢¼Æ£¬²»¸Òºö¡£Ô¸´óÍõÐÒÌý³¼µÈ¡£³¼½÷·îÌì×Óçô·ûÔÙ°ÝÉÏ¡£¡±´úÍõÔ»£º¡°×ÚÊÒ½«ÏàÍõÁÐºîÒÔÎªÄªÒË¹ÑÈË£¬¹ÑÈË²»¸Ò´Ç¡£¡±Ëì¼´Ìì×ÓÎ»¡£

Èº³¼ÒÔÀñ´ÎÊÌ¡£ÄËÊ¹Ì«ÆÍÓ¤Óë¶«Ä²ºîÐË¾ÓÇå¹¬£¬·îÌì×Ó·¨¼Ý£¬Ó­ÓÚ´úÛ¡¡£»ÊµÛ¼´ÈÕÏ¦ÈëÎ´Ñë¹¬¡£ÄËÒ¹°ÝËÎ²ýÎªÎÀ½«¾ü£¬Õò¸§ÄÏ±±¾ü¡£ÒÔÕÅÎäÎªÀÉÖÐÁî£¬ÐÐµîÖÐ¡£»¹×øÇ°µî¡£ì¶ÊÇÒ¹ÏÂÚ¯ÊéÔ»£º¡°¼äÕßÖîÂÀÓÃÊÂÉÃÈ¨£¬Ä±Îª´óÄæ£¬ÓûÒÔÎ£ÁõÊÏ×ÚÃí£¬Àµ½«ÏàÁÐºî×ÚÊÒ´ó³¼ÖïÖ®£¬½Ô·üÆä¹¼¡£ëÞ³õ¼´Î»£¬ÆäÉâÌìÏÂ£¬´ÍÃñ¾ôÒ»¼¶£¬Å®×Ó°Ù»§Å£¾Æ£¬ûÐÎåÈÕ¡£¡±

Ð¢ÎÄ»ÊµÛÔªÄêÊ®ÔÂ¸ýÐç£¬áãÁ¢¹ÊÀÅÐ°ÍõÔóÎªÑàÍõ¡£

ÐÁº¥£¬»ÊµÛ¼´Úè£¬ÚË¸ßÃí¡£ÓÒØ©ÏàÆ½áãÎª×óØ©Ïà£¬Ì«Î¾²ªÎªÓÒØ©Ïà£¬´ó½«¾ü¹àÓ¤ÎªÌ«Î¾¡£ÖîÂÀËù¶áÆë³þ¹ÊµØ£¬½Ô¸´ÓëÖ®¡£

ÈÉ×Ó£¬Ç²³µÆï½«¾ü±¡ÕÑÓ­»ÊÌ«ºóÓÚ´ú¡£»ÊµÛÔ»£º¡°ÂÀ²ú×ÔÖÃÎªÏà¹ú£¬ÂÀÂ»ÎªÉÏ½«¾ü£¬ÉÃ½ÃÇ²¹à½«¾üÓ¤½«±ø»÷Æë£¬Óû´úÁõÊÏ£¬Ó¤ÁôÜþÑô¸¥»÷£¬ÓëÖîºîºÏÄ±ÒÔÖïÂÀÊÏ¡£ÂÀ²úÓûÎª²»ÉÆ£¬Ø©Ïà³ÂÆ½ÓëÌ«Î¾ÖÜ²ªÄ±¶áÂÀ²úµÈ¾ü¡£ÖìÐéºîÁõÕÂÊ×ÏÈ²¶ÂÀ²úµÈ¡£Ì«Î¾ÉíÂÊÏåÆ½ºîÍ¨³Ö½Ú³ÐÚ¯Èë±±¾ü¡£µä¿ÍÁõ½ÒÉí¶áÕÔÍõÂÀÂ»Ó¡¡£Òæ·âÌ«Î¾²ªÍò»§£¬´Í½ðÎåÇ§½ï¡£Ø©Ïà³ÂÆ½¡¢¹à½«¾üÓ¤ÒØ¸÷ÈýÇ§»§£¬½ð¶þÇ§½ï¡£ÖìÐéºîÁõÕÂ¡¢ÏåÆ½ºîÍ¨¡¢¶«Ä²ºîÁõÐË¾ÓÒØ¸÷¶þÇ§»§£¬½ðÇ§½ï¡£·âµä¿Í½ÒÎªÑôÐÅºî£¬´Í½ðÇ§½ï¡£¡±

Ê®¶þÔÂ£¬ÉÏÔ»£º¡°·¨Õß£¬ÖÎÖ®ÕýÒ²£¬ËùÒÔ½û±©¶øÂÊÉÆÈËÒ²¡£½ñ·¸·¨ÒÑÂÛ£¬¶øÊ¹Îã×ïÖ®¸¸Ä¸ÆÞ×ÓÍ¬²ú×øÖ®£¬¼°ÎªÊÕàû£¬ëÞÉõ²»È¡¡£ÆäÒéÖ®¡£¡±ÓÐË¾½ÔÔ»£º¡°Ãñ²»ÄÜ×ÔÖÎ£¬¹ÊÎª·¨ÒÔ½ûÖ®¡£Ïà×ø×øÊÕ£¬ËùÒÔÀÛÆäÐÄ£¬Ê¹ÖØ·¸·¨£¬Ëù´ÓÀ´Ô¶ÒÓ¡£Èç¹Ê±ã¡£¡±ÉÏÔ»£º¡°ëÞÎÅ·¨ÕýÔòÃñí¨£¬×ïµ±ÔòÃñ´Ó¡£ÇÒ·òÄÁÃñ¶øµ¼Ö®ÉÆÕß£¬ÀôÒ²¡£Æä¼È²»ÄÜµ¼£¬ÓÖÒÔ²»ÕýÖ®·¨×ïÖ®£¬ÊÇ·´º¦ì¶ÃñÎª±©ÕßÒ²¡£ºÎÒÔ½ûÖ®£¿ëÞÎ´¼ûÆä±ã£¬ÆäÊë¼ÆÖ®¡£¡±ÓÐË¾½ÔÔ»£º¡°±ÝÏÂ¼Ó´ó»Ý£¬µÂÉõÊ¢£¬·Ç³¼µÈËù¼°Ò²¡£Çë·îÚ¯Êé£¬³ýÊÕàûÖîÏà×øÂÉÁî¡£¡±

ÕýÔÂ£¬ÓÐË¾ÑÔÔ»£º¡°Ôé½¨Ì«×Ó£¬ËùÒÔ×ð×ÚÃí¡£ÇëÁ¢Ì«×Ó¡£¡±ÉÏÔ»£º¡°ëÞ¼È²»µÂ£¬ÉÏµÛÉñÃ÷Î´ì§Ïí£¬ÌìÏÂÈËÃñÎ´ÓÐüû¼æÖ¾¡£½ñ×Ý²»ÄÜ²©ÇóÌìÏÂÏÍÊ¥ÓÐµÂÖ®ÈË¶øìøÌìÏÂÑÉ£¬¶øÔ»Ô¥½¨Ì«×Ó£¬ÊÇÖØÎá²»µÂÒ²¡£Î½ÌìÏÂºÎ£¿Æä°²Ö®¡£¡±ÓÐË¾Ô»£º¡°Ô¥½¨Ì«×Ó£¬ËùÒÔÖØ×ÚÃíÉçð¢£¬²»ÍüÌìÏÂÒ²¡£¡±ÉÏÔ»£º¡°³þÍõ£¬¼¾¸¸Ò²£¬´ºÇï¸ß£¬ÔÄÌìÏÂÖ®ÒåÀí¶àÒÓ£¬Ã÷ì¶¹ú¼ÒÖ®´óÌå¡£ÎâÍõì¶ëÞ£¬ÐÖÒ²£¬»ÝÈÊÒÔºÃµÂ¡£»´ÄÏÍõ£¬µÜÒ²£¬±üµÂÒÔÅãëÞ¡£ÆñÎª²»Ô¥ÔÕ£¡ÖîºîÍõ×ÚÊÒÀ¥µÜÓÐ¹¦³¼£¬¶àÏÍ¼°ÓÐµÂÒåÕß£¬Èô¾ÙÓÐµÂÒÔÅãëÞÖ®²»ÄÜÖÕ£¬ÊÇÉçð¢Ö®Áé£¬ÌìÏÂÖ®¸£Ò²¡£½ñ²»Ñ¡¾ÙÑÉ£¬¶øÔ»±Ø×Ó£¬ÈËÆäÒÔëÞÎªÍüÏÍÓÐµÂÕß¶ø×¨ì¶×Ó£¬·ÇËùÒÔÓÇÌìÏÂÒ²¡£ëÞÉõ²»È¡Ò²¡£¡±ÓÐË¾½Ô¹ÌÇëÔ»£º¡°¹ÅÕßÒóÖÜÓÐ¹ú£¬ÖÎ°²½ÔÇ§âÅËê£¬¹ÅÖ®ÓÐÌìÏÂÕßÄª³¤ÑÉ£¬ÓÃ´ËµÀÒ²¡£Á¢ËÃ±Ø×Ó£¬Ëù´ÓÀ´Ô¶ÒÓ¡£¸ßµÛÇ×ÂÊÊ¿´ó·ò£¬Ê¼Æ½ÌìÏÂ£¬½¨Öîºî£¬ÎªµÛÕßÌ«×æ¡£ÖîºîÍõ¼°ÁÐºîÊ¼ÊÜ¹úÕß½ÔÒàÎªÆä¹ú×æ¡£×ÓËï¼ÌËÃ£¬ÊÀÊÀ¸¥¾ø£¬ÌìÏÂÖ®´óÒåÒ²£¬¹Ê¸ßµÛÉèÖ®ÒÔ¸§º£ÄÚ¡£½ñÊÍÒË½¨¶ø¸üÑ¡ì¶Öîºî¼°×ÚÊÒ£¬·Ç¸ßµÛÖ®Ö¾Ò²¡£¸üÒé²»ÒË¡£×ÓÄ³×î³¤£¬´¿ºñ´ÈÈÊ£¬Çë½¨ÒÔÎªÌ«×Ó¡£¡±ÉÏÄËÐíÖ®¡£Òò´ÍÌìÏÂÃñµ±´ú¸¸ááÕß¾ô¸÷Ò»¼¶¡£·â½«¾ü±¡ÕÑÎªéòºî¡£

ÈýÔÂ£¬ÓÐË¾ÇëÁ¢»Êºó¡£±¡Ì«ºóÔ»£º¡°Öîºî½ÔÍ¬ÐÕ£¬Á¢Ì«×ÓÄ¸Îª»Êºó¡£¡±»ÊºóÐÕñ¼ÊÏ¡£ÉÏÎªÁ¢ºó¹Ê£¬´ÍÌìÏÂ÷¤¹Ñ¹Â¶ÀÇîÀ§¼°Äê°ËÊ®ÒÑÉÏ¹Â¶ù¾ÅËêÒÑÏÂ²¼²¯Ã×Èâ¸÷ÓÐÊý¡£ÉÏ´Ó´úÀ´£¬³õ¼´Î»£¬Ê©µÂ»ÝÌìÏÂ£¬Ìî¸§ÖîºîËÄÒÄ½ÔÇ¢þÈ£¬ÄËÑ­´Ó´úÀ´¹¦³¼¡£ÉÏÔ»£º¡°·½´ó³¼Ö®ÖïÖîÂÀÓ­ëÞ£¬ëÞºüÒÉ£¬½ÔÖ¹ëÞ£¬Î¨ÖÐÎ¾ËÎ²ýÈ°ëÞ£¬ëÞÒÔµÃ±£·î×ÚÃí¡£ÒÑ×ð²ýÎªÎÀ½«¾ü£¬Æä·â²ýÎª×³Îäºî¡£Öî´ÓëÞÁùÈË£¬¹Ù½ÔÖÁ¾ÅÇä¡£¡±

ÉÏÔ»£º¡°ÁÐºî´Ó¸ßµÛÈëÊñ¡¢ººÖÐÕßÁùÊ®°ËÈË½ÔÒæ·â¸÷Èý°Ù»§£¬¹ÊÀô¶þÇ§Ê¯ÒÔÉÏ´Ó¸ßµÛò£´¨ÊØ×ðµÈÊ®ÈËÊ³ÒØÁù°Ù»§£¬»´ÑôÊØÉêÍ½¼ÎµÈÊ®ÈËÎå°Ù»§£¬ÎÀÎ¾¶¨µÈÊ®ÈËËÄ°Ù»§¡£·â»´ÄÏÍõ¾Ë¸¸ÕÔ¼æÎªÖÜÑôºî£¬ÆëÍõ¾Ë¸¸æá¾ûÎªÇå¹ùºî¡£¡±Çï£¬·â¹Ê³£É½Ø©Ïà²Ì¼æÎª·®ºî¡£

ÈË»òËµÓÒØ©ÏàÔ»£º¡°¾ý±¾ÖïÖîÂÀ£¬Ó­´úÍõ£¬½ñÓÖñæÆä¹¦£¬ÊÜÉÏÉÍ£¬´¦×ðÎ»£¬»öÇÒ¼°Éí¡£¡±ÓÒØ©Ïà²ªÄËÐ»²¡Ãâ°Õ£¬×óØ©ÏàÆ½×¨ÎªØ©Ïà¡£

¶þÄêÊ®ÔÂ£¬Ø©ÏàÆ½×ä£¬¸´ÒÔç­ºî²ªÎªØ©Ïà¡£ÉÏÔ»£º¡°ëÞÎÅ¹ÅÕßÖîºî½¨¹úÇ§âÅ£¬¸÷ÊØÆäµØ£¬ÒÔÊ±Èë¹±£¬Ãñ²»ÀÍ¿à£¬ÉÏÏÂþÈÐÀ£¬ÃÒÓÐÒÅµÂ¡£½ñÁÐºî¶à¾Ó³¤°²£¬ÒØÔ¶£¬Àô×ä¸øÊä·Ñ¿à£¬¶øÁÐºîÒàÎÞÓÉ½ÌÑ±ÆäÃñ¡£ÆäÁîÁÐºîÖ®¹ú£¬ÎªÀô¼°Ú¯ËùÖ¹Õß£¬Ç²Ì«×Ó¡£¡±

Ê®Ò»ÔÂ»Þ£¬ÈÕÓÐÊ³Ö®¡£Ê®¶þÔÂÍû£¬ÈÕÓÖÊ³¡£ÉÏÔ»£º¡°ëÞÎÅÖ®£¬ÌìÉúÕôÃñ£¬ÎªÖ®ÖÃ¾ýÒÔÑøÖÎÖ®¡£ÈËÖ÷²»µÂ£¬²¼Õþ²»¾ù£¬ÔòÌìÊ¾Ö®ÒÔøê£¬ÒÔ½ë²»ÖÎ¡£ÄËÊ®Ò»ÔÂ»Þ£¬ÈÕÓÐÊ³Ö®£¬§Ã¼ûÓÚÌì£¬øêÊë´óÑÉ£¡ëÞ»ñ±£×ÚÃí£¬ÒÔÎ¢íðÖ®Éí¬¢ÓÚÕ×Ãñ¾ýÍõÖ®ÉÏ£¬ÌìÏÂÖÎÂÒ£¬ÔÚëÞÒ»ÈË£¬Î¨¶þÈýÖ´ÕþÓÌÎá¹ÉëÅÒ²¡£ëÞÏÂ²»ÄÜÀíÓýÈºÉú£¬ÉÏÒÔÀÛÈý¹âÖ®Ã÷£¬Æä²»µÂ´óÒÓ¡£ÁîÖÁ£¬ÆäÏ¤Ë¼ëÞÖ®¹ýÊ§£¬¼°Öª¼ûË¼Ö®Ëù²»¼°£¬¥âÒÔ¸æëÞ¡£¼°¾ÙÏÍÁ¼·½ÕýÄÜÖ±ÑÔ¼«ÚÉÕß£¬ÒÔ¿ïëÞÖ®²»´þ¡£Òò¸÷âÁÆäÈÎÖ°£¬ÎñÊ¡ôí·ÑÒÔ±ãÃñ¡£ëÞ¼È²»ÄÜÔ¶µÂ£¬¹Êâà¼äÈ»ÄîÍâÈËÖ®ÓÐ·Ç£¬ÊÇÒÔÉè±¸Î´Ï¢¡£½ñ×Ý²»ÄÜ°Õ±ßÍÍÊù£¬¶øÓÖâÁ±øºñÎÀ£¬Æä°ÕÎÀ½«¾ü¾ü¡£Ì«ÆÍ¼ûÂíÒÅ²Æ×ã£¬âÅ½ÔÒÔ¸ø´«ÖÃ¡£¡±

ÕýÔÂ£¬ÉÏÔ»£º¡°Å©£¬ÌìÏÂÖ®±¾£¬Æä¿ª¼®Ìï£¬ëÞÇ×ÂÊ¸û£¬ÒÔ¸ø×ÚÃíôÒÊ¢¡£¡±

ÈýÔÂ£¬ÓÐË¾ÇëÁ¢»Ê×ÓÎªÖîºîÍõ¡£ÉÏÔ»£º¡°ÕÔÓÄÍõÓÄËÀ£¬ëÞÉõÁ¯Ö®£¬ÒÑÁ¢Æä³¤×ÓËìÎªÕÔÍõ¡£ËìµÜ±Ù¦â¼°Æëµ¿»ÝÍõ×ÓÖìÐéºîÕÂ¡¢¶«Ä²ºîÐË¾ÓÓÐ¹¦£¬¿ÉÍõ¡£¡±ÄËÁ¢ÕÔÓÄÍõÉÙ×Ó±Ù¦âÎªºÓ¼äÍõ£¬ÒÔÆë¾ç¿¤Á¢ÖìÐéºîÎª³ÇÑôÍõ£¬Á¢¶«Ä²ºîÎª¼Ã±±Íõ£¬»Ê×ÓÎäÎª´úÍõ£¬×Ó²ÎÎªÌ«Ô­Íõ£¬×ÓÒ¾ÎªÁºÍõ¡£

ÉÏÔ»£º¡°¹ÅÖ®ÖÎÌìÏÂ£¬³¯ÓÐ½øÉÆÖ®ìº£¬·Ì°ùÖ®Ä¾£¬ËùÒÔÍ¨ÖÎµÀ¶øÀ´ÚÉÕß¡£½ñ·¨ÓÐ·Ì°ùÑýÑÔÖ®×ï£¬ÊÇÊ¹ÖÚ³¼²»¸Ò¾¡Çé£¬¶øÉÏÎÞÓÉÎÅ¹ýÊ§Ò²¡£½«ºÎÒÔÀ´Ô¶·½Ö®ÏÍÁ¼£¿Æä³ýÖ®¡£Ãñ»ò×£×çÉÏÒÔÏàÔ¼½á¶øááÏàÃ¡£¬ÀôÒÔÎª´óÄæ£¬ÆäÓÐËûÑÔ£¬¶øÀôÓÖÒÔÎª·Ì°ù¡£´ËÏ¸ÃñÖ®ÓÞÎÞÖªµÖËÀ£¬ëÞÉõ²»È¡¡£×Ô½ñÒÔÀ´£¬ÓÐ·¸´ËÕßÎðÌýÖÎ¡£¡±

¾ÅÔÂ£¬³õÓë¿¤¹úÊØÏàÎªÍ­»¢·û¡¢ÖñÊ¹·û¡£

ÈýÄêÊ®ÔÂ¶¡ÓÏ»Þ£¬ÈÕÓÐÊ³Ö®¡£Ê®Ò»ÔÂ£¬ÉÏÔ»£º¡°Ç°ÈÕÚ¯Ç²ÁÐºîÖ®¹ú£¬»ò´ÇÎ´ÐÐ¡£Ø©ÏàëÞÖ®ËùÖØ£¬ÆäÎªëÞÂÊÁÐºîÖ®¹ú¡£¡±ç­ºî²ªÃâØ©Ïà¾Í¹ú£¬ÒÔÌ«Î¾ò£ÒõºîÓ¤ÎªØ©Ïà¡£°ÕÌ«Î¾¹Ù£¬ÊôØ©Ïà¡£ËÄÔÂ£¬³ÇÑôÍõÕÂÞ°¡£»´ÄÏÍõ³¤Óë´ÓÕßÎº¾´É±±ÙÑôºîÉóÊ³Æä¡£

ÎåÔÂ£¬ÐÙÅ«Èë±±µØ£¬¾ÓºÓÄÏÎª¿Ü¡£µÛ³õÐÒ¸ÊÈª¡£ÁùÔÂ£¬µÛÔ»£º¡°ººÓëÐÙÅ«Ô¼ÎªÀ¥µÜ£¬ÎãÊ¹º¦±ß¾³£¬ËùÒÔÊäÒÅÐÙÅ«Éõºñ¡£½ñÓÒÏÍÍõÀëÆä¹ú£¬½«ÖÚ¾ÓºÓÄÏ½µµØ£¬·Ç³£¹Ê£¬ÍùÀ´½üÈû£¬²¶É±Àô×ä£¬Çý±£ÈûÂùÒÄ£¬Áî²»µÃ¾ÓÆä¹Ê£¬Áêéö±ßÀô£¬ÈëµÁ£¬Éõ°½ÎÞµÀ£¬·ÇÔ¼Ò²¡£Æä·¢±ßÀôÆï°ËÍòÎåÇ§Òè¸ßÅ«£¬Ç²Ø©Ïàò£Òõºî¹àÓ¤»÷ÐÙÅ«¡£¡±ÐÙÅ«È¥£¬·¢ÖÐÎ¾²Ä¹ÙÊôÎÀ½«¾ü¾ü³¤°²¡£

ÐÁÃ®£¬µÛ×Ô¸ÊÈªÖ®¸ßÅ«£¬ÒòÐÒÌ«Ô­£¬¼û¹ÊÈº³¼£¬½Ô´ÍÖ®¡£¾Ù¹¦ÐÐÉÍ£¬ÖîÃñÀï´ÍÅ£¾Æ¡£¸´½úÑôÖÐ¶¼ÃñÈýËê¡£ÁôÓÎÌ«Ô­Ê®âÅÈÕ¡£

¼Ã±±ÍõÐË¾ÓÎÅµÛÖ®´ú£¬ÓûÍù»÷ºú£¬ÄË·´£¬·¢±øÓûÏ®ÜþÑô¡£ì¶ÊÇÚ¯°ÕØ©Ïà±ø£¬Ç²¼¬ÆÑºî³ÂÎäÎª´ó½«¾ü£¬½«Ê®ÍòÍù»÷Ö®¡£ÆîºîºØÎª½«¾ü£¬¾üÜþÑô¡£ÆßÔÂÐÁº¥£¬µÛ×ÔÌ«Ô­ÖÁ³¤°²¡£ÄËÚ¯ÓÐË¾Ô»£º¡°¼Ã±±Íõ±³µÂ·´ÉÏ£¬Ú´ÎóÀôÃñ£¬Îª´óÄæ¡£¼Ã±±ÀôÃñ±øÎ´ÖÁÏÈ×Ô¶¨£¬¼°ÒÔ¾üµØÒØ½µÕß£¬½ÔÉâÖ®£¬¸´¹Ù¾ô¡£ÓëÍõÐË¾ÓÈ¥À´£¬ÒàÉâÖ®¡£¡±°ËÔÂ£¬ÆÆ¼Ã±±¾ü£¬Â²ÆäÍõ¡£Éâ¼Ã±±ÖîÀôÃñÓëÍõ·´Õß¡£

ÁùÄê£¬ÓÐË¾ÑÔ»´ÄÏÍõ³¤·ÏÏÈµÛ·¨£¬²»ÌýÌì×ÓÚ¯£¬¾Ó´¦Îã¶È£¬³öÈëÄâì¶Ìì×Ó£¬ÉÃÎª·¨Áî£¬Óë¼¬ÆÑºîÌ«×ÓÆæÄ±·´£¬Ç²ÈËÊ¹ÃöÔ½¼°ÐÙÅ«£¬·¢Æä±ø£¬ÓûÒÔÎ£×ÚÃíÉçð¢¡£Èº³¼Òé£¬½ÔÔ»¡°³¤µ±ÆúÊÐ¡±¡£µÛ²»ÈÌÖÂ·¨ì¶Íõ£¬ÉâÆä×ï£¬·ÏÎðÍõ¡£Èº³¼Çë´¦ÍõÊñÑÏµÀ¡¢Úö¶¼£¬µÛÐíÖ®¡£³¤Î´µ½´¦Ëù£¬ÐÐ²¡ËÀ£¬ÉÏÁ¯Ö®¡£ááÊ®ÁùÄê£¬×·×ð»´ÄÏÍõ³¤ÚÖÎªÀ÷Íõ£¬Á¢Æä×ÓÈýÈËÎª»´ÄÏÍõ¡¢ºâÉ½Íõ¡¢Â®½­Íõ¡£

Ê®ÈýÄêÏÄ£¬ÉÏÔ»£º¡°¸ÇÎÅÌìµÀ»ö×ÔÔ¹Æð¶ø¸£ôíµÂÐË¡£°Ù¹ÙÖ®·Ç£¬ÒËÓÉëÞ¹ª¡£½ñìê±Ø×£Ö®¹ÙÒÆ¹ýÓÚÏÂ£¬ÒÔÕÃÎáÖ®²»µÂ£¬ëÞÉõ²»È¡¡£Æä³ýÖ®¡£¡±

ÎåÔÂ£¬ÆëÌ«²ÖÁî´¾ÓÚ¹«ÓÐ×ïµ±ÐÌ£¬Ú¯Óü´þáãÏµ³¤°²¡£Ì«²Ö¹«ÎÞÄÐ£¬ÓÐÅ®ÎåÈË¡£Ì«²Ö¹«½«ÐÐ»á´þ£¬ÂîÆäÅ®Ô»£º¡°Éú×Ó²»ÉúÄÐ£¬ÓÐ»º¼±·ÇÓÐÒæÒ²£¡¡±ÆäÉÙÅ®ç¾ÝÓ×ÔÉËÆü£¬ÄËËæÆä¸¸ÖÁ³¤°²£¬ÉÏÊéÔ»£º¡°æª¸¸ÎªÀô£¬ÆëÖÐ½Ô³ÆÆäÁ®Æ½£¬½ñ×ø·¨µ±ÐÌ¡£æªÉË·òËÀÕß²»¿É¸´Éú£¬ÐÌÕß²»¿É¸´Êô£¬Ëä¸´Óû¸Ä¹ý×ÔÐÂ£¬ÆäµÀÎÞÓÉÒ²¡£æªÔ¸Ã»ÈëÎª¹Ùæ¾£¬Êê¸¸ÐÌ×ï£¬Ê¹µÃ×ÔÐÂ¡£¡±Êé×àÌì×Ó£¬Ìì×ÓÁ¯±¯ÆäÒâ£¬ÄËÏÂÚ¯Ô»£º¡°¸ÇÎÅÓÐÓÝÊÏÖ®Ê±£¬»­ÒÂ¹ÚÒìÕÂ·þÒÔÎª¦ê£¬¶øÃñ²»·¸¡£ºÎÔò£¿ÖÁÖÎÒ²¡£½ñ·¨ÓÐÈâÐÌÈý£¬¶ø¼é²»Ö¹£¬Æä¾Ì°²ÔÚ£¿·ÇÄËëÞµÂ±¡¶ø½Ì²»Ã÷ì££¿ÎáÉõ×ÔÀ¢¡£¹Ê·òÑ±µÀ²»´¿¶øÓÞÃñÏÝÑÉ¡£Ê«Ô»¡®âýã©¾ý×Ó£¬ÃñÖ®¸¸Ä¸¡¯¡£½ñÈËÓÐ¹ý£¬½ÌÎ´Ê©¶øÐÌ¼ÓÑÉ£¿»òÓû¸ÄÐÐÎªÉÆ¶øµÀÎãÓÉÒ²¡£ëÞÉõÁ¯Ö®¡£·òÐÌÖÁ¶ÏÖ§Ìå£¬¿Ì¼¡·ô£¬ÖÕÉí²»Ï¢£¬ºÎÆä³þÍ´¶ø²»µÂÒ²£¬Æñ³ÆÎªÃñ¸¸Ä¸Ö®ÒâÔÕ£¡Æä³ýÈâÐÌ¡£¡±

ÉÏÔ»£º¡°Å©£¬ÌìÏÂÖ®±¾£¬ÎñÄª´óÑÉ¡£½ñÇÚÉí´ÓÊÂ¶øÓÐ×âË°Ö®¸³£¬ÊÇÎª±¾Ä©ÕßÎãÒÔÒì£¬Æäì¶È°Å©Ö®µÀÎ´±¸¡£Æä³ýÌïÖ®×âË°¡£¡±

Ê®ËÄÄê¶¬£¬ÐÙÅ«Ä±Èë±ßÎª¿Ü£¬¹¥³¯È½ÚâÈû£¬É±±±µØ¶¼Î¾©¡¡£ÉÏÄËÇ²Èý½«¾ü¾üÂ¤Î÷¡¢±±µØ¡¢ÉÏ¿¤£¬ÖÐÎ¾ÖÜÉáÎªÎÀ½«¾ü£¬ÀÉÖÐÁîÕÅÎäÎª³µÆï½«¾ü£¬¾üÎ¼±±£¬³µÇ§³Ë£¬Æï×äÊ®Íò¡£µÛÇ××ÔÀÍ¾ü£¬ÀÕ±øÉê½ÌÁî£¬´Í¾üÀô×ä¡£µÛÓû×Ô½«»÷ÐÙÅ«£¬Èº³¼ÚÉ£¬½Ô²»Ìý¡£»ÊÌ«ºó¹ÌÒªµÛ£¬µÛÄËÖ¹¡£ì¶ÊÇÒÔ¶«ÑôºîÕÅÏàÈçÎª´ó½«¾ü£¬³Éºî³àÎªÄÚÊ·£¬èï²¼Îª½«¾ü£¬»÷ÐÙÅ«¡£ÐÙÅ«¶Ý×ß¡£

´º£¬ÉÏÔ»£º¡°ëÞ»ñÖ´ÎþÉüûÖ±ÒÒÔÊÂÉÏµÛ×ÚÃí£¬Ê®ËÄÄêÓÚ½ñ£¬ÀúÈÕÃà³¤£¬ÒÔ²»Ãô²»Ã÷¶ø¾Ã¸§ÁÙÌìÏÂ£¬ëÞÉõ×ÔÀ¢¡£Æä¹ãÔöÖîìëüöµ¥³¡ûÖ±Ò¡£ÎôÏÈÍõÔ¶Ê©²»ÇóÆä±¨£¬Íûìë²»ÆíÆä¸££¬ÓÒÏÍ×óÆÝ£¬ÏÈÃñáá¼º£¬ÖÁÃ÷Ö®¼«Ò²¡£½ñÎáÎÅìô¹Ù×£ýð£¬½Ô¹é¸£ëÞ¹ª£¬²»Îª°ÙÐÕ£¬ëÞÉõÀ¢Ö®¡£·òÒÔëÞ²»µÂ£¬¶ø¹ªÏí¶ÀÃÀÆä¸££¬°ÙÐÕ²»ÓëÑÉ£¬ÊÇÖØÎá²»µÂ¡£ÆäÁîìô¹ÙÖÂ¾´£¬ÎãÓÐËùÆí¡£¡±

ÊÇÊ±±±Æ½ºîÕÅ²ÔÎªØ©Ïà£¬·½Ã÷ÂÉÀú¡£Â³ÈË¹«Ëï³¼ÉÏÊé³ÂÖÕÊ¼´«ÎåµÂÊÂ£¬ÑÔ·½½ñÍÁµÂÊ±£¬ÍÁµÂÓ¦»ÆÁú¼û£¬µ±¸ÄÕýË··þÉ«ÖÆ¶È¡£Ìì×ÓÏÂÆäÊÂÓëØ©ÏàÒé¡£Ø©ÏàÍÆÒÔÎª½ñË®µÂ£¬Ê¼Ã÷ÕýÊ®ÔÂÉÏºÚÊÂ£¬ÒÔÎªÆäÑÔ·ÇÊÇ£¬Çë°ÕÖ®¡£

Ê®ÎåÄê£¬»ÆÁú¼û³É¼Í£¬Ìì×ÓÄË¸´ÕÙÂ³¹«Ëï³¼£¬ÒÔÎª²©Ê¿£¬ÉêÃ÷ÍÁµÂÊÂ¡£ì¶ÊÇÉÏÄËÏÂÚ¯Ô»£º¡°ÓÐÒìÎïÖ®Éñ¼ûÓÚ³É¼Í£¬ÎÞº¦ì¶Ãñ£¬ËêÒÔÓÐÄê¡£ëÞÇ×½¼ìëÉÏµÛÖîÉñ¡£Àñ¹ÙÒé£¬Îã»äÒÔÀÍëÞ¡£¡±ÓÐË¾Àñ¹Ù½ÔÔ»£º¡°¹ÅÕßÌì×ÓÏÄ¹ªÇ×ÀñìëÉÏµÛì¶½¼£¬¹ÊÔ»½¼¡£¡±ì¶ÊÇÌì×ÓÊ¼ÐÒÓº£¬½¼¼ûÎåµÛ£¬ÒÔÃÏÏÄËÄÔÂ´ðÀñÑÉ¡£ÕÔÈËÐÂÔ«Æ½ÒÔÍûÆø¼û£¬ÒòËµÉÏÉèÁ¢Î¼ÑôÎåÃí¡£Óû³öÖÜ¶¦£¬µ±ÓÐÓñÓ¢¼û¡£

Ê®ÁùÄê£¬ÉÏÇ×½¼¼ûÎ¼ÑôÎåµÛÃí£¬ÒàÒÔÏÄ´ðÀñ¶øÉÐ³à¡£

Ê®ÆßÄê£¬µÃÓñ±­£¬¿ÌÔ»¡°ÈËÖ÷ÑÓÊÙ¡±¡£ì¶ÊÇÌì×ÓÊ¼¸üÎªÔªÄê£¬ÁîÌìÏÂ´óûÐ¡£ÆäËê£¬ÐÂÔ«Æ½ÊÂ¾õ£¬ÒÄÈý×å¡£

áá¶þÄê£¬ÉÏÔ»£º¡°ëÞ¼È²»Ã÷£¬²»ÄÜÔ¶µÂ£¬ÊÇÒÔÊ¹·½ÍâÖ®¹ú»ò²»ÄþÏ¢¡£·òËÄ»ÄÖ®Íâ²»°²ÆäÉú£¬·âçÜÖ®ÄÚÇÚÀÍ²»´¦£¬¶þÕßÖ®¾Ì£¬½Ô×Ôì¶ëÞÖ®µÂ±¡¶ø²»ÄÜÔ¶´ïÒ²¡£¼äÕßÀÛÄê£¬ÐÙÅ«²¢±©±ß¾³£¬¶àÉ±ÀôÃñ£¬±ß³¼±øÀôÓÖ²»ÄÜÚÍÎáÄÚÖ¾£¬ÒÔÖØÎá²»µÂÒ²¡£·ò¾Ã½áÄÑÁ¬±ø£¬ÖÐÍâÖ®¹ú½«ºÎÒÔ×ÔÄþ£¿½ñëÞÙíÐËÒ¹ÃÂ£¬ÇÚÀÍÌìÏÂ£¬ÓÇ¿àÍòÃñ£¬ÎªÖ®âòÌè²»°²£¬Î´³¢Ò»ÈÕÍüì¶ÐÄ£¬¹ÊÇ²Ê¹Õß¹Ú¸ÇÏàÍû£¬½áéóì¶µÀ£¬ÒÔÚÍëÞÒâì¶µ¥ÓÚ¡£½ñµ¥ÓÚ·´¹ÅÖ®µÀ£¬¼ÆÉçð¢Ö®°²£¬±ãÍòÃñÖ®Àû£¬Ç×ÓëëÞ¾ãÆúÏ¸¹ý£¬ÙÉÖ®´óµÀ£¬½áÐÖµÜÖ®Òå£¬ÒÔÈ«ÌìÏÂÔªÔªÖ®Ãñ¡£ºÍÇ×ÒÑ¶¨£¬Ê¼ÓÚ½ñÄê¡£¡±

ááÁùÄê¶¬£¬ÐÙÅ«ÈýÍòÈËÈëÉÏ¿¤£¬ÈýÍòÈËÈëÔÆÖÐ¡£ÒÔÖÐ´ó·òÁîÃãÎª³µÆï½«¾ü£¬¾ü·Éºü£»¹Ê³þÏàËÕÒâÎª½«¾ü£¬¾ü¾ä×¢£»½«¾üÕÅÎäÍÍ±±µØ£»ºÓÄÚÊØÖÜÑÇ·òÎª½«¾ü£¬¾ÓÏ¸Áø£»×ÚÕýÁõÀñÎª½«¾ü£¬¾Ó°ÔÉÏ£»×£×Èºî¾ü¼¬ÃÅ£ºÒÔ±¸ºú¡£ÊýÔÂ£¬ºúÈËÈ¥£¬Òà°Õ¡£

ÌìÏÂºµ£¬»È¡£µÛ¼Ó»Ý£ºÁîÖîºîÎãÈë¹±£¬³ÚÉ½Ôó£¬¼õÖî·þÓù¹·Âí£¬ËðÀÉÀôÔ±£¬·¢²Öâ×ÒÔÕñÆ¶Ãñ£¬ÃñµÃÂô¾ô¡£

Ð¢ÎÄµÛ´Ó´úÀ´£¬¼´Î»¶þÊ®ÈýÄê£¬¹¬ÊÒÔ·àó¹·Âí·þÓùÎÞËùÔöÒæ£¬ÓÐ²»±ã£¬éü³ÚÒÔÀûÃñ¡£³¢Óû×÷Â¶Ì¨£¬ÕÙ½³¼ÆÖ®£¬Ö±°Ù½ð¡£ÉÏÔ»£º¡°°Ù½ðÖÐÃñÊ®¼ÒÖ®²ú£¬Îá·îÏÈµÛ¹¬ÊÒ£¬³£¿ÖÐßÖ®£¬ºÎÒÔÌ¨Îª£¡¡±ÉÏ³£ÒÂæùµÜÒÂ£¬ËùÐÒÉ÷·òÈË£¬ÁîÒÂ²»µÃÒ·µØ£¬àøÕÊ²»µÃÎÄÐå£¬ÒÔÊ¾¶ØÆÓ£¬ÎªÌìÏÂÏÈ¡£ÖÎ°ÔÁê½ÔÒÔÍßÆ÷£¬²»µÃÒÔ½ðÒøÍ­ÎýÎªÊÎ£¬²»ÖÎ·Ø£¬ÓûÎªÊ¡£¬Îã·³Ãñ¡£ÄÏÔ½ÍõÎ¾Ù¢×ÔÁ¢ÎªÎäµÛ£¬È»ÉÏÕÙ¹óÎ¾Ù¢ÐÖµÜ£¬ÒÔµÂ±¨Ö®£¬Ù¢ËìÈ¥µÛ³Æ³¼¡£ÓëÐÙÅ«ºÍÇ×£¬ÐÙÅ«±³Ô¼ÈëµÁ£¬È»Áî±ß±¸ÊØ£¬²»·¢±øÉîÈë£¬¶ñ·³¿à°ÙÐÕ¡£ÎâÍõÕ©²¡²»³¯£¬¾Í´Í¼¸ÕÈ¡£Èº³¼ÈçÔ¬°»µÈ³ÆËµËäÇÐ£¬³£¼Ù½èÓÃÖ®¡£Èº³¼ÈçÕÅÎäµÈÊÜÂ¸ÒÅ½ðÇ®£¬¾õ£¬ÉÏÄË·¢Óù¸®½ðÇ®´ÍÖ®£¬ÒÔÀ¢ÆäÐÄ£¬¸¥ÏÂÀô¡£×¨ÎñÒÔµÂ»¯Ãñ£¬ÊÇÒÔº£ÄÚÒó¸»£¬ÐËì¶ÀñÒå¡£

ááÆßÄêÁùÔÂ¼ºº¥£¬µÛ±Àì¶Î´Ñë¹¬¡£ÒÅÚ¯Ô»£º¡°ëÞÎÅ¸ÇÌìÏÂÍòÎïÖ®ÃÈÉú£¬ÃÒ²»ÓÐËÀ¡£ËÀÕßÌìµØÖ®Àí£¬ÎïÖ®×ÔÈ»Õß£¬ÞÉ¿ÉÉõ°§¡£µ±½ñÖ®Ê±£¬ÊÀÏÌ¼ÎÉú¶ø¶ñËÀ£¬ºñÔáÒÔÆÆÒµ£¬ÖØ·þÒÔÉËÉú£¬ÎáÉõ²»È¡¡£ÇÒëÞ¼È²»µÂ£¬ÎÞÒÔ×ô°ÙÐÕ£»½ñ±À£¬ÓÖÊ¹ÖØ·þ¾ÃÁÙ£¬ÒÔÀëº®ÊîÖ®Êý£¬°§ÈËÖ®¸¸×Ó£¬ÉË³¤Ó×Ö®Ö¾£¬ËðÆäÒûÊ³£¬¾ø¹íÉñÖ®¼Àìë£¬ÒÔÖØÎá²»µÂÒ²£¬Î½ÌìÏÂºÎ£¡ëÞ»ñ±£×ÚÃí£¬ÒÔíðíðÖ®Éí¬¢ÓÚÌìÏÂ¾ýÍõÖ®ÉÏ£¬¶þÊ®ÓÐâÅÄêÒÓ¡£ÀµÌìµØÖ®Áé£¬Éçð¢Ö®¸££¬·½ÄÚ°²Äþ£¬ÃÒÓÐ±ø¸ï¡£ëÞ¼È²»Ãô£¬³£Î·¹ýÐÐ£¬ÒÔÐßÏÈµÛÖ®ÒÅµÂ£»Î¬ÄêÖ®¾Ã³¤£¬¾åÓÚ²»ÖÕ¡£½ñÄËÐÒÒÔÌìÄê£¬µÃ¸´¹©ÑøÓÚ¸ßÃí¡£ëÞÖ®²»Ã÷Óë¼ÎÖ®£¬ÆäÞÉ°§±¯Ö®ÓÐ£¡ÆäÁîÌìÏÂÀôÃñ£¬Áîµ½³öÁÙÈýÈÕ£¬½ÔÊÍ·þ¡£Îã½ûÈ¡¸¾¼ÞÅ®ìôìëÒû¾ÆÊ³ÈâÕß¡£×Ôµ±¸øÉ¥ÊÂ·þÁÙÕß£¬½ÔÎÞ¼ù¡£ù¾´øÎÞ¹ýÈý´ç£¬Îã²¼³µ¼°±øÆ÷£¬Îã·¢ÃñÄÐÅ®¿ÞÁÙ¹¬µî¡£¹¬µîÖÐµ±ÁÙÕß£¬½ÔÒÔµ©Ï¦¸÷Ê®Îå¾ÙÉù£¬Àñ±Ï°Õ¡£·Çµ©Ï¦ÁÙÊ±£¬½ûÎãµÃÉÃ¿Þ¡£ÒÑÏÂ£¬·þ´óºìÊ®ÎåÈÕ£¬Ð¡ºìÊ®ËÄÈÕ£¬ÏËÆßÈÕ£¬ÊÍ·þ¡£Ù¢²»ÔÚÁîÖÐÕß£¬½ÔÒÔ´ËÁî±ÈÂÊ´ÓÊÂ¡£²¼¸æÌìÏÂ£¬Ê¹Ã÷ÖªëÞÒâ¡£°ÔÁêÉ½´¨ÒòÆä¹Ê£¬ÎãÓÐËù¸Ä¡£¹é·òÈËÒÔÏÂÖÁÉÙÊ¹¡£¡±ÁîÖÐÎ¾ÑÇ·òÎª³µÆï½«¾ü£¬Êô¹úº·Îª½«ÍÍ½«¾ü£¬ÀÉÖÐÁîÎäÎª¸´ÍÁ½«¾ü£¬·¢½üÏØ¼û×äÍòÁùÇ§ÈË£¬·¢ÄÚÊ·×äÍòÎåÇ§ÈË£¬²Ø¹ù´©¸´ÍÁÊô½«¾üÎä¡£

ÒÒËÈ£¬Èº³¼½Ô¶ÙÊ×ÉÏ×ðºÅÔ»Ð¢ÎÄ»ÊµÛ¡£

Ì«×Ó¼´Î»ÓÚ¸ßÃí¡£¶¡Î´£¬Ï®ºÅÔ»»ÊµÛ¡£

Ð¢¾°»ÊµÛÔªÄêÊ®ÔÂ£¬ÖÆÚ¯ÓùÊ·£º¡°¸ÇÎÅ¹ÅÕß×æÓÐ¹¦¶ø×ÚÓÐµÂ£¬ÖÆÀñÀÖ¸÷ÓÐÓÉ¡£ÎÅ¸èÕß£¬ËùÒÔ·¢µÂÒ²£»ÎèÕß£¬ËùÒÔÃ÷¹¦Ò²¡£¸ßÃíôü£¬×àÎäµÂ¡¢ÎÄÊ¼¡¢ÎåÐÐÖ®Îè¡£Ð¢»ÝÃíôü£¬×àÎÄÊ¼¡¢ÎåÐÐÖ®Îè¡£Ð¢ÎÄ»ÊµÛÁÙÌìÏÂ£¬Í¨¹ØÁº£¬²»ÒìÔ¶·½¡£³ý·Ì°ù£¬È¥ÈâÐÌ£¬ÉÍ´Í³¤ÀÏ£¬ÊÕÐô¹Â¶À£¬ÒÔÓýÈºÉú¡£¼õÊÈÓû£¬²»ÊÜÏ×£¬²»Ë½ÆäÀûÒ²¡£×ïÈË²»àû£¬²»ÖïÎÞ×ï¡£³ý¹¬ÐÌ£¬³öÃÀÈË£¬ÖØ¾øÈËÖ®ÊÀ¡£ëÞ¼È²»Ãô£¬²»ÄÜÊ¶¡£´Ë½ÔÉÏ¹ÅÖ®Ëù²»¼°£¬¶øÐ¢ÎÄ»ÊµÛÇ×ÐÐÖ®¡£µÂºñÙ°ÌìµØ£¬ÀûÔóÊ©ËÄº££¬ÃÒ²»»ñ¸£ÑÉ¡£Ã÷ÏóºõÈÕÔÂ£¬¶øÃíÀÖ²»³Æ¡£ëÞÉõ¾åÑÉ¡£ÆäÎªÐ¢ÎÄ»ÊµÛÃíÎªÕÑµÂÖ®Îè£¬ÒÔÃ÷ÐÝµÂ¡£È»ºó×æ×ÚÖ®¹¦µÂÖøì¶Öñ²¯£¬Ê©ÓÚÍòÊÀ£¬ÓÀÓÀÎÞÇî£¬ëÞÉõ¼ÎÖ®¡£ÆäÓëØ©Ïà¡¢ÁÐºî¡¢ÖÐ¶þÇ§Ê¯¡¢Àñ¹Ù¾ßÎªÀñÒÇ×à¡£¡±Ø©Ïà³¼¼ÎµÈÑÔ£º¡°±ÝÏÂÓÀË¼Ð¢µÀ£¬Á¢ÕÑµÂÖ®ÎèÒÔÃ÷Ð¢ÎÄ»ÊµÛÖ®Ê¢µÂ¡£½Ô³¼¼ÎµÈÓÞËù²»¼°¡£³¼½÷Òé£ºÊÀ¹¦Äª´óì¶¸ß»ÊµÛ£¬µÂÄªÊ¢ì¶Ð¢ÎÄ»ÊµÛ£¬¸ß»ÊÃíÒËÎªµÛÕßÌ«×æÖ®Ãí£¬Ð¢ÎÄ»ÊµÛÃíÒËÎªµÛÕßÌ«×ÚÖ®Ãí¡£Ìì×ÓÒËÊÀÊÀÏ××æ×ÚÖ®Ãí¡£¿¤¹úÖîºîÒË¸÷ÎªÐ¢ÎÄ»ÊµÛÁ¢Ì«×ÚÖ®Ãí¡£ÖîºîÍõÁÐºîÊ¹ÕßÊÌìôÌì×Ó£¬ËêÏ××æ×ÚÖ®Ãí¡£ÇëÖøÖ®Öñ²¯£¬Ðû²¼ÌìÏÂ¡£¡±ÖÆÔ»£º¡°¿É¡£¡±

Ì«Ê·¹«Ô»£º¿××ÓÑÔ¡°±ØÊÀÈ»ááÈÊ¡£ÉÆÈËÖ®ÖÎ¹ú°ÙÄê£¬Òà¿ÉÒÔÊ¤²ÐÈ¥É±¡±¡£³ÏÔÕÊÇÑÔ£¡ººÐË£¬ÖÁÐ¢ÎÄËÄÊ®ÓÐâÅÔØ£¬µÂÖÁÊ¢Ò²¡£âÞâÞÏç¸ÄÕý·þ·âìøÒÓ£¬Ç«ÈÃÎ´³Éì¶½ñ¡£ÎØºô£¬Æñ²»ÈÊÔÕ£¡

¡ñ¾íÊ®Ò»¡¤Ð¢¾°±¾¼ÍµÚÊ®Ò»

Ð¢¾°»ÊµÛÕß£¬Ð¢ÎÄÖ®ÖÐ×ÓÒ²¡£Ä¸ñ¼Ì«ºó¡£Ð¢ÎÄÔÚ´úÊ±£¬Ç°ºóÓÐÈýÄÐ£¬¼°ñ¼Ì«ºóµÃÐÒ£¬Ç°ºóËÀ£¬¼°Èý×Ó¸üËÀ£¬¹ÊÐ¢¾°µÃÁ¢¡£

ÔªÄêËÄÔÂÒÒÃ®£¬ÉâÌìÏÂ¡£ÒÒËÈ£¬´ÍÃñ¾ôÒ»¼¶¡£ÎåÔÂ£¬³ýÌï°ë×â£¬ÎªÐ¢ÎÄÁ¢Ì«×ÚÃí¡£ÁîÈº³¼ÎÞ³¯ºØ¡£ÐÙÅ«Èë´ú£¬ÓëÔ¼ºÍÇ×¡£

¶þÄê´º£¬·â¹ÊÏà¹úÏôºÎËïÏµÎªÎäÁêºî¡£ÄÐ×Ó¶þÊ®¶øµÃ¸µ¡£ËÄÔÂÈÉÎç£¬Ð¢ÎÄÌ«ºó±À¡£¹ã´¨¡¢³¤É³Íõ½ÔÖ®¹ú¡£Ø©ÏàÉêÍÀ¼Î×ä¡£°ËÔÂ£¬ÒÔÓùÊ·´ó·ò¿ª·âºîÌÕÇàÎªØ©Ïà¡£åçÐÇ³ö¶«±±¡£Çï£¬ºâÉ½Óê±¢£¬´óÕßÎå´ç£¬ÉîÕß¶þ³ß¡£Ó«»óÄæÐÐ£¬ÊØ±±³½¡£ÔÂ³ö±±³½¼ä¡£ËêÐÇÄæÐÐÌìÍ¢ÖÐ¡£ÖÃÄÏÁê¼°ÄÚÊ·ñÂì¯ìêÓðÎªÏØ¡£

ÈýÄêÕýÔÂÒÒËÈ£¬ÉâÌìÏÂ¡£³¤ÐÇ³öÎ÷·½¡£Ìì»ðìÜöÃÑô¶«¹¬´óµî³ÇÊÒ¡£ÎâÍõå¨¡¢³þÍõÎì¡¢ÕÔÍõËì¡¢½ºÎ÷Íõ©¡¡¢¼ÃÄÏÍõ±Ù¹â¡¢øê´¨ÍõÏÍ¡¢½º¶«ÍõÐÛÇþ·´£¬·¢±øÎ÷Ïç¡£Ìì×ÓÎªÖïêË´í£¬Ç²Ô¬°»ÚÍ¸æ£¬²»Ö¹£¬ËìÎ÷Î§Áº¡£ÉÏÄËÇ²´ó½«¾üñ¼Ó¤¡¢Ì«Î¾ÖÜÑÇ·ò½«±øÖïÖ®¡£ÁùÔÂÒÒº¥¡£ÉâÍö¾ü¼°³þÔªÍõ×Ó¬ÙµÈÓëÄ±·´Õß¡£·â´ó½«¾üñ¼Ó¤ÎªÎºÆäºî¡£Á¢³þÔªÍõ×ÓÆ½Â½ºîÀñÎª³þÍõ¡£Á¢»Ê×Ó¶ËÎª½ºÎ÷Íõ£¬×ÓÊ¤ÎªÖÐÉ½Íõ¡£áã¼Ã±±ÍõÖ¾Îªøê´¨Íõ£¬»´ÑôÍõâÅÎªÂ³Íõ£¬ÈêÄÏÍõ·ÇÎª½­¶¼Íõ¡£ÆëÍõ½«Â®¡¢ÑàÍõ¼Î½ÔÞ°¡£

ËÄÄêÏÄ£¬Á¢Ì«×Ó¡£Á¢»Ê×Ó³¹Îª½º¶«Íõ¡£ÁùÔÂ¼×Ðç£¬ÉâÌìÏÂ¡£áá¾ÅÔÂ£¬¸üÒÔÒ×ÑôÎªÑôÁê¡£¸´ÖÃ½ò¹Ø£¬ÓÃ´«³öÈë¡£¶¬£¬ÒÔÕÔ¹úÎªºªµ¦¿¤¡£

ÎåÄêÈýÔÂ£¬×÷ÑôÁê¡¢Î¼ÇÅ¡£ÎåÔÂ£¬Ä¼áãÑôÁê£¬ÓèÇ®¶þÊ®Íò¡£½­¶¼´ó±©·ç´ÓÎ÷·½À´£¬»µ³ÇÊ®¶þÕÉ¡£¶¡Ã®£¬·â³¤¹«Ö÷×ÓüòÇÇÎªÂ¡ÂÇºî¡£áã¹ã´¨ÍõÎªÕÔÍõ¡£

ÁùÄê´º£¬·âÖÐÎ¾çºÎª½¨Áêºî£¬½­¶¼Ø©Ïà¼ÎÎª½¨Æ½ºî£¬Â¤Î÷Ì«ÊØ»ëÐ°ÎªÆ½Çúºî£¬ÕÔØ©Ïà¼ÎÎª½­Áêºî£¬¹Ê½«¾ü²¼ÎªÓáÚâºî¡£Áº³þ¶þÍõ½ÔÞ°¡£áá¾ÅÔÂ£¬·¥³ÛµÀÊ÷£¬Ö³À¼³Ø¡£

ÆßÄê¶¬£¬·ÏÀõÌ«×ÓÎªÁÙ½­Íõ¡£Ê®Ò»ÔÂ»Þ£¬ÈÕÓÐÊ³Ö®¡£´º£¬ÃâÍ½Á¥×÷ÑôÁêÕß¡£Ø©ÏàÇàÃâ¡£¶þÔÂÒÒËÈ£¬ÒÔÌ«Î¾ÌõºîÖÜÑÇ·òÎªØ©Ïà¡£ËÄÔÂÒÒËÈ£¬Á¢½º¶«ÍõÌ«ºóÎª»Êºó¡£¶¡ËÈ£¬Á¢½º¶«ÍõÎªÌ«×Ó¡£Ãû³¹¡£

ÖÐÔªÄê£¬·â¹ÊÓùÊ·´ó·òÖÜ¿ÁËïÆ½ÎªÉþºî£¬¹ÊÓùÊ·´ó·òÖÜ²ýËï×ó³µÎª°²Ñôºî£¬ËÄÔÂÒÒËÈ£¬ÉâÌìÏÂ£¬´Í¾ôÒ»¼¶¡£³ý½ûïÀ¡£µØ¶¯¡£ºâÉ½¡¢Ô­¶¼Óê±¢£¬´óÕß³ß°Ë´ç¡£

ÖÐ¶þÄê¶þÔÂ£¬ÐÙÅ«ÈëÑà£¬Ëì²»ºÍÇ×¡£ÈýÔÂ£¬ÕÙÁÙ½­ÍõÀ´¡£¼´ËÀÖÐÎ¾¸®ÖÐ¡£ÏÄ£¬Á¢»Ê×ÓÔ½Îª¹ã´¨Íõ£¬×Ó¼ÄÎª½º¶«Íõ¡£·âËÄºî¡£¾ÅÔÂ¼×Ðç£¬ÈÕÊ³¡£

ÖÐÈýÄê¶¬£¬°ÕÖîºîÓùÊ·ÖÐØ©¡£´º£¬ÐÙÅ«Íõ¶þÈËÂÊÆäÍ½À´½µ£¬½Ô·âÎªÁÐºî¡£Á¢»Ê×Ó·½³ËÎªÇåºÓÍõ¡£ÈýÔÂ£¬åçÐÇ³öÎ÷±±¡£Ø©ÏàÖÜÑÇ·òÃâ£¬ÒÔÓùÊ·´ó·òÌÒºîÁõÉáÎªØ©Ïà¡£ËÄÔÂ£¬µØ¶¯¡£¾ÅÔÂÎìÐç»Þ£¬ÈÕÊ³¡£¾ü¶«¶¼ÃÅÍâ¡£

ÖÐËÄÄêÈýÔÂ£¬ÖÃµÂÑô¹¬¡£´ó»È¡£Çï£¬ÉâÍ½×÷ÑôÁêÕß¡£

ÖÐÎåÄêÏÄ£¬Á¢»Ê×ÓË´Îª³£É½Íõ¡£·âÊ®ºî¡£ÁùÔÂ¶¡ËÈ£¬ÉâÌìÏÂ£¬´Í¾ôÒ»¼¶¡£ÌìÏÂ´óÁÊ¡£¸üÃüÖîºîØ©ÏàÔ»Ïà¡£Çï£¬µØ¶¯¡£

ÖÐÁùÄê¶þÔÂ¼ºÃ®£¬ÐÐÐÒÓº£¬½¼¼ûÎåµÛ¡£ÈýÔÂ£¬Óê±¢¡£ËÄÔÂ£¬ÁºÐ¢Íõ¡¢³ÇÑô¹²Íõ¡¢ÈêÄÏÍõ½ÔÞ°¡£Á¢ÁºÐ¢Íõ×ÓÃ÷Îª¼Ã´¨Íõ£¬×ÓÅíÀëÎª¼Ã¶«Íõ£¬×Ó¶¨ÎªÉ½ÑôÍõ£¬×Ó²»Ê¶Îª¼ÃÒõÍõ¡£Áº·ÖÎªÎå¡£·âËÄºî¡£¸üÃüÍ¢Î¾Îª´óÀí£¬½«×÷ÉÙ¸®Îª½«×÷´ó½³£¬Ö÷¾ôÖÐÎ¾Îª¶¼Î¾£¬³¤ÐÅÕ²ÊÂÎª³¤ÐÅÉÙ¸®£¬½«ÐÐÎª´ó³¤Çï£¬´óÐÐÎªÐÐÈË£¬·î³£ÎªÌ«³££¬µä¿ÍÎª´óÐÐ£¬ÖÎËÚÄÚÊ·Îª´óÅ©¡£ÒÔ´óÄÚÎª¶þÇ§Ê¯£¬ÖÃ×óÓÒÄÚ¹Ù£¬Êô´óÄÚ¡£ÆßÔÂÐÁº¥£¬ÈÕÊ³¡£°ËÔÂ£¬ÐÙÅ«ÈëÉÏ¿¤¡£

ááÔªÄê¶¬£¬¸üÃüÖÐ´ó·òÁîÎªÎÀÎ¾¡£ÈýÔÂ¶¡ÓÏ£¬ÉâÌìÏÂ£¬´Í¾ôÒ»¼¶£¬ÖÐ¶þÇ§Ê¯¡¢ÖîºîÏà¾ôÓÒÊü³¤¡£ËÄÔÂ£¬´óûÐ¡£ÎåÔÂ±ûÐç£¬µØ¶¯£¬ÆäÔéÊ³Ê±¸´¶¯¡£ÉÏÓ¹µØ¶¯¶þÊ®¶þÈÕ£¬»µ³ÇÔ«¡£ÆßÔÂÒÒËÈ£¬ÈÕÊ³¡£Ø©ÏàÁõÉáÃâ¡£°ËÔÂÈÉ³½£¬ÒÔÓùÊ·´ó·òçºÎªØ©Ïà£¬·âÎª½¨Áêºî¡£

áá¶þÄêÕýÔÂ£¬µØÒ»ÈÕÈý¶¯¡£Û¤½«¾ü»÷ÐÙÅ«¡£ûÐÎåÈÕ¡£ÁîÄÚÊ·¿¤²»µÃÊ³ÂíËÚ£¬Ã»ÈëÏØ¹Ù¡£ÁîÍ½Á¥ÒÂÆßæù®Ï²¼¡£Ö¹Âíô©¡£ÎªËê²»µÇ£¬½ûÌìÏÂÊ³²»ÔìËê¡£Ê¡ÁÐºîÇ²Ö®¹ú¡£ÈýÔÂ£¬ÐÙÅ«ÈëÑãÃÅ¡£Ê®ÔÂ£¬×â³¤ÁêÌï¡£´óºµ¡£ºâÉ½¹ú¡¢ºÓ¶«¡¢ÔÆÖÐ¿¤ÃñÒß¡£

ááÈýÄêÊ®ÔÂ£¬ÈÕÔÂ½Ô³àÎåÈÕ¡£Ê®¶þÔÂ»Þ£¬<®ß»Ø>¡£ÈÕÈç×Ï¡£ÎåÐÇÄæÐÐÊØÌ«Î¢¡£ÔÂ¹áÌìÍ¢ÖÐ¡£ÕýÔÂ¼×Òú£¬»ÊÌ«×Ó¹Ú¡£¼××Ó£¬Ð¢¾°»ÊµÛ±À¡£ÒÅÚ¯´ÍÖîºîÍõÒÔÏÂÖÁÃñÎª¸¸áá¾ôÒ»¼¶£¬ÌìÏÂ»§°ÙÇ®¡£³ö¹¬ÈË¹éÆä¼Ò£¬¸´ÎÞËùÓë¡£Ì«×Ó¼´Î»£¬ÊÇÎªÐ¢Îä»ÊµÛ¡£ÈýÔÂ£¬·â»ÊÌ«ºóµÜ­íÎªÎä°²ºî£¬µÜÊ¤ÎªÖÜÑôºî¡£ÖÃÑôÁê¡£

Ì«Ê·¹«Ô»£ºººÐË£¬Ð¢ÎÄÊ©´óµÂ£¬ÌìÏÂ»³°²£¬ÖÁÐ¢¾°£¬²»¸´ÓÇÒìÐÕ£¬¶øêË´í¿ÌÏ÷Öîºî£¬ËìÊ¹Æß¹ú¾ãÆð£¬ºÏ´Ó¶øÎ÷Ïç£¬ÒÔÖîºîÌ«Ê¢£¬¶ø´íÎªÖ®²»ÒÔ½¥Ò²¡£¼°Ö÷¸¸ÙÈÑÔÖ®£¬¶øÖîºîÒÔÈõ£¬×äÒÔ°²¡£°²Î£Ö®»ú£¬Æñ²»ÒÔÄ±ÔÕ£¿

¡ñ¾íÊ®¶þ¡¤Ð¢Îä±¾¼ÍµÚÊ®¶þ

Ð¢Îä»ÊµÛÕß£¬Ð¢¾°ÖÐ×ÓÒ²¡£Ä¸Ô»ÍõÌ«ºó¡£Ð¢¾°ËÄÄê£¬ÒÔ»Ê×ÓÎª½º¶«Íõ¡£Ð¢¾°ÆßÄê£¬ÀõÌ«×Ó·ÏÎªÁÙ½­Íõ£¬ÒÔ½º¶«ÍõÎªÌ«×Ó¡£Ð¢¾°Ê®ÁùÄê±À£¬Ì«×Ó¼´Î»£¬ÎªÐ¢Îä»ÊµÛ¡£Ð¢Îä»ÊµÛ³õ¼´Î»£¬ÓÈ¾´¹íÉñÖ®ìë¡£

ÔªÄê£¬ººÐËÒÑÁùÊ®âÅËêÒÓ£¬ÌìÏÂûÂ°²£¬¼öÉðÖ®Êô½ÔÍûÌì×Ó·âìø¸ÄÕý¶ÈÒ²¡£¶øÉÏÏçÈåÊõ£¬ÕÐÏÍÁ¼£¬ÕÔçº¡¢Íõê°µÈÒÔÎÄÑ§Îª¹«Çä£¬ÓûÒé¹ÅÁ¢Ã÷ÌÃ³ÇÄÏ£¬ÒÔ³¯Öîºî¡£²ÝÑ²á÷·âìø¸ÄÀú·þÉ«ÊÂÎ´¾Í¡£»áñ¼Ì«ºóÖÎ»ÆÀÏÑÔ£¬²»ºÃÈåÊõ£¬Ê¹ÈËÎ¢µÃÕÔçºµÈ¼éÀûÊÂ£¬ÕÙ°¸çº¡¢ê°£¬çº¡¢ê°×ÔÉ±£¬ÖîËùÐËÎªÕß½Ô·Ï¡£

ááÁùÄê£¬ñ¼Ì«ºó±À¡£ÆäÃ÷Äê£¬ÉÏáçÎÄÑ§Ö®Ê¿¹«ËïºëµÈ¡£

Ã÷Äê£¬ÉÏ³õÖÁÓº£¬½¼¼ûÎåú´¡£áá³£ÈýËêÒ»½¼¡£ÊÇÊ±ÉÏÇóÉñ¾ý£¬ÉáÖ®ÉÏÁÖÖÐüý¯áÊÏ¹Û¡£Éñ¾ýÕß£¬³¤ÁêÅ®×Ó£¬ÒÔ×ÓËÀ±¯°§£¬¹Ê¼ûÉñì¶ÏÈááÍðÈô¡£ÍðÈôìôÖ®ÆäÊÒ£¬Ãñ¶àÍùìô¡£Æ½Ô­¾ýÍùìô£¬Æäáá×ÓËïÒÔ×ðÏÔ¡£¼°ÎäµÛ¼´Î»£¬ÔòºñÀñÖÃìôÖ®ÄÚÖÐ£¬ÎÅÆäÑÔ£¬²»¼ûÆäÈËÔÆ¡£

ÊÇÊ±¶øÀîÉÙ¾ýÒàÒÔìôÔî¡¢ýÏµÀ¡¢­ÞÀÏ·½¼ûÉÏ£¬ÉÏ×ðÖ®¡£ÉÙ¾ýÕß£¬¹ÊÉîÔóºîÈëÒÔÖ÷·½¡£ÄäÆäÄê¼°ËùÉú³¤£¬³£×ÔÎ½ÆßÊ®£¬ÄÜÊ¹Îï£¬­ÞÀÏ¡£ÆäÓÎÒÔ·½±éÖîºî¡£ÎÞÆÞ×Ó¡£ÈËÎÅÆäÄÜÊ¹Îï¼°²»ËÀ£¬¸üÀ¡ÒÅÖ®£¬³£âÅ½ðÇ®²¯ÒÂÊ³¡£ÈË½ÔÒÔÎª²»ÖÎ²úÒµ¶øÈÄ¸ø£¬ÓÖ²»ÖªÆäºÎËùÈË£¬ÓúÐÅ£¬ÕùÊÂÖ®¡£ÉÙ¾ý×ÊºÃ·½£¬ÉÆÎªÇÉ·¢ÆæÖÐ¡£³¢´ÓÎä°²ºîÒû£¬×øÖÐÓÐÄê¾ÅÊ®âÅÀÏÈË£¬ÉÙ¾ýÄËÑÔÓëÆä´ó¸¸ÓÎÉä´¦£¬ÀÏÈËÎª¶ùÊ±´ÓÆä´ó¸¸ÐÐ£¬Ê¶Æä´¦£¬Ò»×ø¾¡¾ª¡£ÉÙ¾ý¼ûÉÏ£¬ÉÏÓÐ¹ÊÍ­Æ÷£¬ÎÊÉÙ¾ý¡£ÉÙ¾ýÔ»£º¡°´ËÆ÷Æë»¸¹«Ê®Äê³Âì¶°ØÇÞ¡£¡±ÒÑ¶ø°¸Æä¿Ì£¬¹ûÆë»¸¹«Æ÷¡£Ò»¹¬¾¡º§£¬ÒÔÉÙ¾ýÎªÉñ£¬Êý°ÙËêÈËÒ²¡£

ÉÙ¾ýÑÔì¶ÉÏÔ»£º¡°ìôÔîÔòÖÂÎï£¬ÖÂÎï¶øµ¤É³¿É»¯Îª»Æ½ð£¬»Æ½ð³ÉÒÔÎªÒûÊ³Æ÷ÔòÒæÊÙ£¬ÒæÊÙ¶øº£ÖÐÅîÀ³ÏÉÕß¿É¼û£¬¼ûÖ®ÒÔ·âìøÔò²»ËÀ£¬»ÆµÛÊÇÒ²¡£³¼³¢ÓÎº£ÉÏ£¬¼û°²ÆÚÉú£¬Ê³³¼Ôæ£¬´óÈç¹Ï¡£°²ÆÚÉúÏÉÕß£¬Í¨ÅîÀ³ÖÐ£¬ºÏÔò¼ûÈË£¬²»ºÏÔòÒþ¡£¡±ì¶ÊÇÌì×ÓÊ¼Ç×ìôÔî£¬¶øÇ²·½Ê¿Èëº£ÇóÅîÀ³°²ÆÚÉúÖ®Êô£¬¶øÊÂ»¯µ¤É³ÖîÒ©ÆëÎª»Æ½ðÒÓ¡£

¾Ó¾ÃÖ®£¬ÀîÉÙ¾ý²¡ËÀ¡£Ìì×ÓÒÔÎª»¯È¥²»ËÀÒ²£¬¶øÊ¹»Æ´¸Ê·¿íÊæÊÜÆä·½¡£ÇóÅîÀ³°²ÆÚÉúÄªÄÜµÃ£¬¶øº£ÉÏÑàÆë¹ÖÓØÖ®·½Ê¿¶àÏàÐ§£¬¸üÑÔÉñÊÂÒÓ¡£

ÙñÈË±¡ÓÕ¼É×àìôÌ©Ò»·½£¬Ô»£º¡°ÌìÉñ¹óÕßÌ©Ò»£¬Ì©Ò»×ôÔ»ÎåµÛ¡£¹ÅÕßÌì×ÓÒÔ´ºÇï¼ÀÌ©Ò»¶«ÄÏ½¼£¬ÓÃÌ«ÀÎ¾ß£¬ÆßÈÕ£¬ÎªÌ³¿ª°ËÍ¨Ö®¹íµÀ¡£¡±ì¶ÊÇÌì×ÓÁîÌ«×£Á¢Æäìô³¤°²¶«ÄÏ½¼£¬³£·îìôÈç¼É·½¡£ÆäááÈËÓÐÉÏÊé£¬ÑÔ¡°¹ÅÕßÌì×ÓÈýÄêÒ»ÓÃÌ«ÀÎ¾ßìôÉñÈýÒ»£ºÌìÒ»£¬µØÒ»£¬Ì©Ò»¡±¡£Ìì×ÓÐíÖ®£¬ÁîÌ«×£ÁììôÖ®¼ÉÌ©Ò»Ì³ÉÏ£¬ÈçÆä·½¡£ááÈË¸´ÓÐÉÏÊé£¬ÑÔ¡°¹ÅÕßÌì×Ó³£ÒÔ´ºÇï½âìô£¬ìô»ÆµÛÓÃÒ»èÉÆÆ¾µ£»Ú¤ÑòÓÃÑò£»ìôÂíÐÐÓÃÒ»ÇàÄµÂí£»Ì©Ò»¡¢¸ÞÉ½É½¾ý¡¢µØ³¤ÓÃÅ££»ÎäÒÄ¾ýÓÃÇ¬Óã£»ÒõÑôÊ¹ÕßÒÔÒ»Å£¡±¡£Áîìô¹ÙÁìÖ®ÈçÆä·½£¬¶øìôì¶¼ÉÌ©Ò»Ì³ÅÔ¡£

Æäáá£¬Ìì×ÓÔ·ÓÐ°×Â¹£¬ÒÔÆäÆ¤Îª±Ò£¬ÒÔ·¢ÈðÓ¦£¬Ôì°×½ðÑÉ¡£

ÆäÃ÷Äê£¬½¼Óº£¬»ñÒ»½ÇÊÞ£¬Èô¥­È»¡£ÓÐË¾Ô»£º¡°±ÝÏÂËàìó½¼ìë£¬ÉÏµÛ±¨Ïí£¬ÎýÒ»½ÇÊÞ£¬¸Ç÷ëÔÆ¡£¡±ì¶ÊÇÒÔ¼öÎåú´£¬ú´¼ÓÒ»Å£ÒÔÁÇ¡£´ÍÖîºî°×½ð£¬ÒÔ·ç·ûÓ¦ºÏÓÚÌìµØ¡£

ì¶ÊÇ¼Ã±±ÍõÒÔÎªÌì×ÓÇÒ·âìø£¬ÄËÉÏÊéÏ×Ì©É½¼°ÆäÅÔÒØ¡£Ìì×ÓÊÜÖ®£¬¸üÒÔËûÏØ³¥Ö®¡£³£É½ÍõÓÐ×ï£¬Ç¨£¬Ìì×Ó·âÆäµÜì¶Õæ¶¨£¬ÒÔÐøÏÈÍõìë£¬¶øÒÔ³£É½Îª¿¤¡£È»ºóÎåÔÀ½ÔÔÚÌì×ÓÖ®¿¤¡£

ÆäÃ÷Äê£¬ÆëÈËÉÙÎÌÒÔ¹íÉñ·½¼ûÉÏ¡£ÉÏÓÐËùÐÒÍõ·òÈË£¬·òÈË×ä£¬ÉÙÎÌÒÔ·½Êõ¸ÇÒ¹ÖÂÍõ·òÈË¼°Ôî¹íÖ®Ã²ÔÆ£¬Ìì×Ó×Ôá¡ÖÐÍû¼ûÑÉ¡£ì¶ÊÇÄË°ÝÉÙÎÌÎªÎÄ³É½«¾ü£¬ÉÍ´ÍÉõ¶à£¬ÒÔ¿ÍÀñÀñÖ®¡£ÎÄ³ÉÑÔÔ»£º¡°ÉÏ¼´ÓûÓëÉñÍ¨£¬¹¬ÊÒ±»·þ²»ÏóÉñ£¬ÉñÎï²»ÖÁ¡£¡±ÄË×÷»­ÔÆÆø³µ£¬¼°¸÷ÒÔÊ¤ÈÕ¼Ý³µ±Ù¶ñ¹í¡£ÓÖ×÷¸ÊÈª¹¬£¬ÖÐÎªÌ¨ÊÒ£¬»­Ìì¡¢µØ¡¢Ì©Ò»ÖîÉñ£¬¶øÖÃ¼À¾ßÒÔÖÂÌìÉñ¡£¾ÓËêâÅ£¬Æä·½ÒæË¥£¬Éñ²»ÖÁ¡£ÄËÎª²¯ÊéÒÔ·¹Å££¬Ïê¸¥ÖªÒ²£¬ÑÔ´ËÅ£¸¹ÖÐÓÐÆæ¡£É±¶øÊÓÖ®£¬µÃÊé£¬ÊéÑÔÉõ¹Ö£¬Ìì×ÓÒÉÖ®¡£ÓÐÊ¶ÆäÊÖÊé£¬ÎÊÖ®ÈË£¬¹ûÊé¡£ì¶ÊÇÖïÎÄ³É½«¾ü¶øÒþÖ®¡£

ÆäááÔòÓÖ×÷°ØÁº¡¢Í­Öù¡¢³ÐÂ¶ÏÉÈËÕÆÖ®ÊôÒÓ¡£

ÎÄ³ÉËÀÃ÷Äê£¬Ìì×Ó²¡¶¦ºþÉõ£¬Î×Ò½ÎÞËù²»ÖÂ£¬²»Óú¡£ÓÎË®·¢¸ùÄËÑÔÔ»£º¡°ÉÏ¿¤ÓÐÎ×£¬²¡¶ø¹íÏÂÖ®¡£¡±ÉÏÕÙÖÃìôÖ®¸ÊÈª¡£¼°²¡£¬Ê¹ÈËÎÊÉñ¾ý¡£Éñ¾ýÑÔÔ»£º¡°Ìì×ÓÎãÓÇ²¡¡£²¡ÉÙÓú£¬Ç¿ÓëÎÒ»á¸ÊÈª¡£¡±ì¶ÊÇ²¡Óú£¬ËìÐÒ¸ÊÈª£¬²¡Á¼ÒÑ¡£´óÉâÌìÏÂ£¬ÖÃÊÙ¹¬Éñ¾ý¡£Éñ¾ý×î¹óÕßÌ«Ò»£¬Æä×ôÔ»´ó½û¡¢Ë¾ÃüÖ®Êô£¬½Ô´ÓÖ®¡£·Ç¿ÉµÃ¼û£¬ÎÅÆäÒô£¬ÓëÈËÑÔµÈ¡£Ê±È¥Ê±À´£¬À´Ôò·çËàÈ»Ò²¡£¾ÓÊÒá¡ÖÐ¡£Ê±ÖçÑÔ£¬È»³£ÒÔÒ¹¡£Ìì×Óìð£¬È»ºóÈë¡£ÒòÎ×ÎªÖ÷ÈË£¬¹ØÒûÊ³¡£ËùÓûÕßÑÔÐÐÏÂ¡£ÓÖÖÃÊÙ¹¬¡¢±±¹¬£¬ÕÅÓðÆì£¬Éè¹©¾ß£¬ÒÔÀñÉñ¾ý¡£Éñ¾ýËùÑÔ£¬ÉÏÊ¹ÈËÊÜÊéÆäÑÔ£¬ÃüÖ®Ô»¡°»­·¨¡±¡£ÆäËùÓï£¬ÊÀË×Ö®ËùÖªÒ²£¬Îã¾øÊâÕß£¬¶øÌì×Ó¶ÀÏ²¡£ÆäÊÂìê±Ø£¬ÊÀÄªÖªÒ²¡£

ÆäááÈýÄê£¬ÓÐË¾ÑÔÔªÒËÒÔÌìÈðÃü£¬²»ÒËÒÔÒ»¶þÊý¡£Ò»ÔªÔ»½¨Ôª£¬¶þÔªÒÔ³¤ÐÇÔ»Ôª¹â£¬ÈýÔªÒÔ½¼µÃÒ»½ÇÊÞÔ»Ôªá÷ÔÆ¡£

ÆäÃ÷Äê¶¬£¬Ìì×Ó½¼Óº£¬ÒéÔ»£º¡°½ñÉÏµÛëÞÇ×½¼£¬¶øºóÍÁÎãìë£¬ÔòÀñ²»´ðÒ²¡£¡±ÓÐË¾ÓëÌ«Ê·¹«¡¢ìô¹Ù¿íÊæµÈÒé£º¡°ÌìµØÉü½Ç¼ëÀõ¡£½ñ±ÝÏÂÇ×ìëºóÍÁ£¬ºóÍÁÒËì¶ÔóÖÐà÷ÇðÎªÎåÌ³£¬Ì³Ò»»Æ¶¿Ì«ÀÎ¾ß£¬ÒÑìô¾¡ðù£¬¶ø´ÓìôÒÂÉÏ»Æ¡£¡±ì¶ÊÇÌì×ÓËì¶«£¬Ê¼Á¢ºóÍÁìô·ÚÒõüþö¿ÉÏ£¬Èç¿íÊæµÈÒé¡£ÉÏÇ×Íû°Ý£¬ÈçÉÏµÛÀñ¡£Àñ±Ï£¬Ìì×ÓËìÖÁÜþÑô¶ø»¹¡£¹ýöÃÑô£¬ÏÂÚ¯Ô»£º¡°Èý´úåã¾ø£¬Ô¶ÒÓÄÑ´æ¡£ÆäÒÔÈýÊ®ÀïµØ·âÖÜááÎªÖÜ×ÓÄÏ¾ý£¬ÒÔ·îÏÈÍõìëÑÉ¡£¡±ÊÇËê£¬Ìì×ÓÊ¼Ñ²¿¤ÏØ£¬ÇÖÑ°ì¶Ì©É½ÒÓ¡£

Æä´º£¬ÀÖ³ÉºîÉÏÊéÑÔèï´ó¡£èï´ó£¬½º¶«¹¬ÈË£¬¹Ê³¢ÓëÎÄ³É½«¾üÍ¬Ê¦£¬ÒÑ¶øÎª½º¶«ÍõÉÐ·½¡£¶øÀÖ³Éºîæ¢Îª¿µÍõºó£¬Îã×Ó¡£¿µÍõËÀ£¬Ëû¼§×ÓÁ¢ÎªÍõ¡£¶ø¿µºóÓÐÒùÐÐ£¬ÓëÍõ²»ÏàÖÐ£¬ÏàÎ£ÒÔ·¨¡£¿µºóÎÅÎÄ³ÉÒÑËÀ£¬¶øÓû×ÔÃÄì¶ÉÏ£¬ÄËÇ²èï´óÒòÀÖ³ÉºîÇó¼ûÑÔ·½¡£Ìì×Ó¼ÈÖïÎÄ³É£¬áá»ÚºÞÆäÔçËÀ£¬Ï§Æä·½²»¾¡£¬¼°¼ûèï´ó£¬´óÔÃ¡£´óÎªÈË³¤ÃÀ£¬ÑÔ¶à·½ÂÔ£¬¶ø¸ÒÎª´óÑÔ£¬´¦Ö®²»ÒÉ¡£´óÑÔÔ»£º¡°³¼³¢ÍùÀ´º£ÖÐ£¬¼û°²ÆÚ¡¢ÏÛÃÅÖ®Êô¡£¹ËÒÔÎª³¼¼ú£¬²»ÐÅ³¼¡£ÓÖÒÔÎª¿µÍõÖîºî¶ú£¬²»×ãÓè·½¡£³¼ÊýÑÔ¿µÍõ£¬¿µÍõÓÖ²»ÓÃ³¼¡£³¼Ö®Ê¦Ô»£º¡®»Æ½ð¿É³É£¬¶øºÓ¾ö¿ÉÈû£¬²»ËÀÖ®Ò©¿ÉµÃ£¬ÏÉÈË¿ÉÖÂÒ²¡£¡¯³¼¿ÖÐ§ÎÄ³É£¬Ôò·½Ê¿½ÔÑÚ¿Ú£¬¶ñ¸ÒÑÔ·½ÔÕ£¡¡±ÉÏÔ»£º¡°ÎÄ³ÉÊ³Âí¸ÎËÀ¶ú¡£×Ó³ÏÄÜø·Æä·½£¬ÎÒºÎ°®ºõ£¡¡±´óÔ»£º¡°³¼Ê¦·ÇÓÐÇóÈË£¬ÈËÕßÇóÖ®¡£±ÝÏÂ±ØÓûÖÂÖ®£¬Ôò¹óÆäÊ¹Õß£¬ÁîÓÐÇ×Êô£¬ÒÔ¿ÍÀñ´ýÖ®£¬Îð±°£¬Ê¹¸÷ÅåÆäÐÅÓ¡£¬ÄË¿ÉÊ¹Í¨ÑÔì¶ÉñÈË¡£ÉñÈËÉÐ¿ÏÐ°²»Ð°¡£ÖÂ×ðÆäÊ¹£¬È»ºó¿ÉÖÂÒ²¡£¡±ì¶ÊÇÉÏÊ¹ÏÈÑéÐ¡·½£¬¶·Æì£¬Æì×ÔÏà´¥»÷¡£

ÊÇÊ±ÉÏ·½ÓÇºÓ¾ö£¬¶ø»Æ½ð²»¾Í£¬ÄË°Ý´óÎªÎåÀû½«¾ü¡£¾ÓÔÂâÅ£¬µÃËÄ½ðÓ¡£¬ÅåÌìÊ¿½«¾ü¡¢µØÊ¿½«¾ü¡¢´óÍ¨½«¾ü¡¢ÌìµÀ½«¾üÓ¡¡£ÖÆÚ¯ÓùÊ·£º¡°ÎôÓíÊè¾Å½­£¬¾öËÄäÂ¡£¼äÕßºÓÒç¸ÞÂ½£¬ýþÊÇôí²»Ï¢¡£ëÞÁÙÌìÏÂ¶þÊ®ÓÐ°ËÄê£¬ÌìÈôÒÅëÞÊ¿¶ø´óÍ¨ÑÉ¡£Ç¬³Æ¡®òãÁú¡¯£¬¡®ºè½¥ÓÚ°ã¡¯£¬ÒâÊü¼¸ÓëÑÉ¡£ÆäÒÔ¶þÇ§»§·âµØÊ¿½«¾ü´óÎªÀÖÍ¨ºî¡£¡±´ÍÁÐºî¼×µÚ£¬Ù×Ç§ÈË¡£³ËÓß³â³µÂíá¡ÕÊÆ÷ÎïÒÔ³äÆä¼Ò¡£ÓÖÒÔÎÀ³¤¹«Ö÷ÆÞÖ®£¬êå½ðÍò½ï£¬¸üÃûÆäÒØÔ»µ±Àû¹«Ö÷¡£Ìì×ÓÇ×ÈçÎåÀûÖ®µÚ¡£Ê¹Õß´æÎÊËù¸ø£¬Á¬Êôì¶µÀ¡£×Ô´óÖ÷½«ÏàÒÔÏÂ£¬½ÔÖÃ¾ÆÆä¼Ò£¬Ï×ÒÅÖ®¡£ì¶ÊÇÌì×ÓÓÖ¿ÌÓñÓ¡Ô»¡°ÌìµÀ½«¾ü¡±£¬Ê¹Ê¹ÒÂÓðÒÂ£¬Ò¹Á¢°×Ã©ÉÏ£¬ÎåÀû½«¾üÒàÒÂÓðÒÂ£¬Á¢°×Ã©ÉÏÊÜÓ¡£¬ÒÔÊ¾¸¥³¼Ò²¡£¶øÅå¡°ÌìµÀ¡±Õß£¬ÇÒÎªÌì×ÓµÀÌìÉñÒ²¡£ì¶ÊÇÎåÀû³£Ò¹ìôÆä¼Ò£¬ÓûÒÔÏÂÉñ¡£ÉñÎ´ÖÁ¶ø°Ù¹í¼¯ÒÓ£¬È»ÆÄÄÜÊ¹Ö®¡£ÆäááÖÎ×°ÐÐ£¬¶«Èëº££¬ÇóÆäÊ¦ÔÆ¡£´ó¼ûÊýÔÂ£¬ÅåÁùÓ¡£¬¹óÕñÌìÏÂ£¬¶øº£ÉÏÑàÆëÖ®¼ä£¬Äª²»ÞÐÒæÞÐÍð¶ø×ÔÑÔÓÐ½û·½£¬ÄÜÉñÏÉÒÓ¡£

ÆäÏÄÁùÔÂÖÐ£¬·ÚÒõÎ×½õÎªÃñìôÎºüþö¿ºóÍÁÓªÅÔ£¬¼ûµØÈç¹³×´£¬ÞåÊÓµÃ¶¦¡£¶¦´óÒìì¶ÖÚ¶¦£¬ÎÄïÎÎã¿îÊ¶£¬¹ÖÖ®£¬ÑÔÀô¡£Àô¸æºÓ¶«Ì«ÊØÊ¤£¬Ê¤ÒÔÎÅ¡£Ìì×ÓÊ¹Ê¹ÑéÎÊÎ×½õµÃ¶¦ÎÞ¼éÕ©£¬ÄËÒÔÀñìô£¬Ó­¶¦ÖÁ¸ÊÈª£¬´ÓÐÐ£¬ÉÏ¼öÖ®¡£ÖÁÖÐÉ½£¬êÌÎÂ£¬ÓÐ»ÆÔÆ¸ÇÑÉ¡£ÓÐ¥­¹ý£¬ÉÏ×ÔÉäÖ®£¬ÒòÒÔ¼ÀÔÆ¡£ÖÁ³¤°²£¬¹«Çä´ó·ò½ÔÒéÇë×ð±¦¶¦¡£Ìì×ÓÔ»£º¡°¼äÕßºÓÒç£¬ËêÊý²»µÇ£¬¹ÊÑ²¼ÀºóÍÁ£¬ÆíÎª°ÙÐÕÓýýÏ¡£½ñÄê·áâÐÎ´ÓÐ±¨£¬¶¦êÂÎª³öÔÕ£¿¡±ÓÐË¾½ÔÔ»£º¡°ÎÅÎô´óµÛÐËÉñ¶¦Ò»£¬Ò»ÕßÒ»Í³£¬ÌìµØÍòÎïËùÏµÖÕÒ²¡£»ÆµÛ×÷±¦¶¦Èý£¬ÏóÌìµØÈËÒ²¡£ÓíÊÕ¾ÅÄÁÖ®½ð£¬Öý¾Å¶¦£¬½Ô³¢[A21B]ÅëÉÏµÛ¹íÉñ¡£ÔâÊ¥ÔòÐË£¬Ç¨ÓÚÏÄÉÌ¡£ÖÜµÂË¥£¬ËÎÖ®ÉçÍö£¬¶¦ÄËÂÙ·ü¶ø²»¼û¡£ËÌÔÆ¡®×ÔÌÃáÞ»ù£¬×ÔÑòáÞÅ££»Ø¾¶¦¼°ùê£¬²»ÓÝ²»æñ£¬ºú¿¼Ö®ÐÝ¡¯¡£½ñ¶¦ÖÁ¸ÊÈª£¬¹âÈóÁú±ä£¬³ÐÐÝÎÞ½®¡£ºÏ×ÈÖÐÉ½£¬ÓÐ»Æ°×ÔÆ½µ¸Ç£¬ÈôÊÞÎª·û£¬Â·¹­³ËÊ¸£¬¼¯»ñÌ³ÏÂ£¬±¨ìô´ó÷Ï¡£Î©ÊÜÃü¶øµÛÕßÐÄÖªÆäÒâ¶øºÏµÂÑÉ¡£¶¦ÒË¼ûì¶×æìò£¬²Øì¶µÛÍ¢£¬ÒÔºÏÃ÷Ó¦¡£¡±ÖÆÔ»£º¡°¿É¡£¡±

Èëº£ÇóÅîÀ³Õß£¬ÑÔÅîÀ³²»Ô¶£¬¶ø²»ÄÜÖÁÕß£¬´ù²»¼ûÆäÆø¡£ÉÏÄËÇ²ÍûÆø×ôºòÆäÆøÔÆ¡£

ÆäÇï£¬ÉÏÐÒÓº£¬ÇÒ½¼¡£»òÔ»¡°ÎåµÛ£¬Ì©Ò»Ö®×ôÒ²¡£ÒËÁ¢Ì©Ò»¶øÉÏÇ×½¼Ö®¡±¡£ÉÏÒÉÎ´¶¨¡£ÆëÈË¹«ËïÇäÔ»£º¡°½ñÄêµÃ±¦¶¦£¬Æä¶¬ÐÁËÈË·µ©¶¬ÖÁ£¬Óë»ÆµÛÊ±µÈ¡£¡±ÇäÓÐÔýÊéÔ»£º¡°»ÆµÛµÃ±¦¶¦ÍðëÔ£¬ÎÊì¶¹íô§Çø¡£Çø¶ÔÔ»£º¡®µÛµÃ±¦¶¦Éñúê£¬ÊÇËê¼ºÓÏË·µ©¶¬ÖÁ£¬µÃÌìÖ®¼Í£¬ÖÕ¶ø¸´Ê¼¡£¡¯ì¶ÊÇ»ÆµÛÓ­ÈÕÍÆúê£¬ááÂÊ¶þÊ®ËêµÃË·µ©¶¬ÖÁ£¬·²¶þÊ®ÍÆ£¬Èý°Ù°ËÊ®Äê¡£»ÆµÛÏÉµÇÓÚÌì¡£¡±ÇäÒòËùÖÒÓû×àÖ®¡£ËùÖÒÊÓÆäÊé²»¾­£¬ÒÉÆäÍýÊé£¬Ð»Ô»£º¡°±¦¶¦ÊÂÒÑ¾öÒÓ£¬ÉÐºÎÒÔÎª£¡¡±ÇäÒòæÔÈË×àÖ®¡£ÉÏ´óËµ£¬ÕÙÎÊÇä¡£¶ÔÔ»£º¡°ÊÜ´ËÊéÉê¹¦£¬Éê¹¦ÒÑËÀ¡£¡±ÉÏÔ»£º¡°Éê¹¦ºÎÈËÒ²£¿¡±ÇäÔ»£º¡°Éê¹¦£¬ÆëÈËÒ²¡£Óë°²ÆÚÉúÍ¨£¬ÊÜ»ÆµÛÑÔ£¬ÎÞÊé£¬¶ÀÓÐ´Ë¶¦Êé¡£Ô»¡®ººÐË¸´µ±»ÆµÛÖ®Ê±¡£ººÖ®Ê¥ÕßÔÚ¸ß×æÖ®ËïÇÒÔøËïÒ²¡£±¦¶¦³ö¶øÓëÉñÍ¨£¬·âìø¡£·âìøÆßÊ®¶þÍõ£¬Î¨»ÆµÛµÃÉÏÌ©É½·â¡¯¡£Éê¹¦Ô»£º¡®ººÖ÷Òàµ±ÉÏ·â£¬ÉÏ·âÔòÄÜÏÉµÇÌìÒÓ¡£»ÆµÛÊ±ÍòÖîºî£¬¶øÉñÁéÖ®·â¾ÓÆßÇ§¡£ÌìÏÂÃûÉ½°Ë£¬¶øÈýÔÚÂùÒÄ£¬ÎåÔÚÖÐ¹ú¡£ÖÐ¹ú»ªÉ½¡¢Ê×É½¡¢Ì«ÊÒ¡¢Ì©É½¡¢¶«À³£¬´ËÎåÉ½»ÆµÛÖ®Ëù³£ÓÎ£¬ÓëÉñ»á¡£»ÆµÛÇÒÕ½ÇÒÑ§ÏÉ¡£»¼°ÙÐÕ·ÇÆäµÀ£¬ÄË¶ÏÕ¶·Ç¹íÉñÕß¡£°ÙâÅËêÈ»ááµÃÓëÉñÍ¨¡£»ÆµÛ½¼ÓºÉÏµÛ£¬ËÞÈýÔÂ¡£¹íô§ÇøºÅ´óºè£¬ËÀÔáÓº£¬¹ÊºèÚ£ÊÇÒ²¡£Æäááì¶»ÆµÛ½ÓÍòÁéÃ÷Í¢¡£Ã÷Í¢Õß£¬¸ÊÈªÒ²¡£ËùÎ½º®ÃÅÕß£¬¹È¿ÚÒ²¡£»ÆµÛ²ÉÊ×É½Í­£¬Öý¶¦¾£É½ÏÂ¡£¶¦¼È³É£¬ÓÐÁú´¹ºúÐëÏÂÓ­»ÆµÛ¡£»ÆµÛÉÏÆï£¬Èº³¼áá¹¬´ÓÉÏÁúÆßÊ®âÅÈË£¬ÁúÄËÉÏÈ¥¡£âÅÐ¡³¼²»µÃÉÏ£¬ÄËÏ¤³ÖÁúÐë£¬ÁúÐë°Î£¬¶é»ÆµÛÖ®¹­¡£°ÙÐÕÑöÍû»ÆµÛ¼ÈÉÏÌì£¬ÄË±§Æä¹­ÓëÁúºúÐëºÅ¡£¹ÊááÊÀÒòÃûÆä´¦Ô»¶¦ºþ£¬Æä¹­Ô»ÎÚºÅ¡£¡¯¡±ì¶ÊÇÌì×ÓÔ»£º¡°àµºõ£¡Îá³ÏµÃÈç»ÆµÛ£¬ÎáÊÓÈ¥ÆÞ×ÓÈçÍÑ¦Å¶ú¡£¡±ÄË°ÝÇäÎªÀÉ£¬¶«Ê¹ºòÉñì¶Ì«ÊÒ¡£

ÉÏËì½¼Óº£¬ÖÁÂ¤Î÷£¬Î÷µÇ¿ÕÍ©£¬ÐÒ¸ÊÈª¡£Áîìô¹Ù¿íÊæµÈ¾ßÌ©Ò»ìôÌ³£¬Ì³·Å±¡¼ÉÌ©Ò»Ì³£¬Ì³ÈýÛò¡£ÎåµÛÌ³»·¾ÓÆäÏÂ£¬¸÷ÈçÆä·½£¬»ÆµÛÎ÷ÄÏ£¬³ý°ËÍ¨¹íµÀ¡£Ì©Ò»ËùÓÃ£¬ÈçÓºÒ»ú´Îï£¬¶ø¼Óõ·Ôæ¸¬Ö®Êô£¬É±Ò»­áÅ£ÒÔÎªÙÞ¶¹ÀÎ¾ß¡£¶øÎåµÛ¶ÀÓÐÙÞ¶¹õ·½ø¡£ÆäÏÂËÄ·½µØ£¬Îªâ»§ùÊ³ÈºÉñ´ÓÕß¼°±±¶·ÔÆ¡£ÒÑìô£¬ëÑâÅ½ÔÁÇÖ®¡£ÆäÅ£É«°×£¬Â¹¾ÓÆäÖÐ£¬åéÔÚÂ¹ÖÐ£¬Ë®¶øä©Ö®¡£¼ÀÈÕÒÔÅ££¬¼ÀÔÂÒÔÑòåéÌØ¡£Ì©Ò»×£Ô×ÔòÒÂ×Ï¼°Ðå¡£ÎåµÛ¸÷ÈçÆäÉ«£¬ÈÕ³à£¬ÔÂ°×¡£

Ê®Ò»ÔÂÐÁÒÑË·µ©¶¬ÖÁ£¬ÃÁË¬£¬Ìì×ÓÊ¼½¼°ÝÌ©Ò»¡£³¯³¯ÈÕ£¬Ï¦Ï¦ÔÂ£¬ÔòÒ¾£»¶ø¼ûÌ©Ò»ÈçÓºÀñ¡£ÆäÔÞ÷ÏÔ»£º¡°ÌìÊ¼ÒÔ±¦¶¦ÉñúêÊÚ»ÊµÛ£¬Ë·¶øÓÖË·£¬ÖÕ¶ø¸´Ê¼£¬»ÊµÛ¾´°Ý¼ûÑÉ¡£¡±¶øÒÂÉÏ»Æ¡£ÆäìôÁÐ»ðÂúÌ³£¬Ì³ÅÔÅë´¶¾ß¡£ÓÐË¾ÔÆ¡°ìôÉÏÓÐ¹âÑÉ¡±¡£¹«ÇäÑÔ¡°»ÊµÛÊ¼½¼¼ûÌ©Ò»ÔÆÑô£¬ÓÐË¾·î­óÓñ¼ÎÉü¼ö÷Ï¡£ÊÇÒ¹ÓÐÃÀ¹â£¬¼°Öç£¬»ÆÆøÉÏÊôÌì¡£¡±Ì«Ê·¹«¡¢ìô¹Ù¿íÊæµÈÔ»£º¡°ÉñÁéÖ®ÐÝ£¬üÌ¸£Õ×Ïé£¬ÒËÒò´ËµØ¹âÓòÁ¢Ì©ú´Ì³ÒÔÃ÷Ó¦¡£ÁîÌ«×£Áì£¬Çï¼°À°¼äìô¡£ÈýËêÌì×ÓÒ»½¼¼û¡£¡±

ÆäÇï£¬Îª·¥ÄÏÔ½£¬¸æµ»Ì©Ò»£¬ÒÔÄµ¾£»­á¦ÈÕÔÂ±±¶·µÇÁú£¬ÒÔÏóÌìÒ»ÈýÐÇ£¬ÎªÌ©Ò»·æ£¬ÃûÔ»¡°ÁéÆì¡±¡£Îª±øµ»£¬ÔòÌ«Ê··îÒÔÖ¸Ëù·¥¹ú¡£¶øÎåÀû½«¾üÊ¹²»¸ÒÈëº££¬Ö®Ì©É½ìô¡£ÉÏÊ¹ÈËÎ¢ËæÑé£¬ÊµÎÞËù¼û¡£ÎåÀûÍýÑÔ¼ûÆäÊ¦£¬Æä·½¾¡£¬¶à²»öÅ¡£ÉÏÄËÖïÎåÀû¡£

Æä¶¬£¬¹«ËïÇäºòÉñºÓÄÏ£¬¼ûÏÉÈË¼£çÃÊÏ³ÇÉÏ£¬ÓÐÎïÈôïô£¬ÍùÀ´³ÇÉÏ¡£Ìì×ÓÇ×ÐÒçÃÊÏ³ÇÊÓ¼£¡£ÎÊÇä£º¡°µÃÎãÐ§ÎÄ³É¡¢ÎåÀûºõ£¿¡±ÇäÔ»£º¡°ÏÉÕß·ÇÓÐÇóÈËÖ÷£¬ÈËÖ÷ÇóÖ®¡£ÆäµÀ·ÇÉÙ¿í¼Ù£¬Éñ²»À´¡£ÑÔÉñÊÂ£¬ÊÂÈçÓØµ®£¬»ýÒÔËêÄË¿ÉÖÂ¡£¡±ì¶ÊÇ¿¤¹ú¸÷³ýµÀ£¬ÉÉÖÎ¹¬¹ÛÃûÉ½ÉñìôËù£¬ÒÔÍûÐÒÒÓ¡£

ÆäÄê£¬¼ÈÃðÄÏÔ½£¬ÉÏÓÐæÔ³¼ÀîÑÓÄêÒÔºÃÒô¼û¡£ÉÏÉÆÖ®£¬ÏÂ¹«ÇäÒé£¬Ô»£º¡°Ãñ¼äìôÉÐÓÐ¹ÄÎèÖ®ÀÖ£¬½ñ½¼ìô¶øÎÞÀÖ£¬Æñ³Æºõ£¿¡±¹«ÇäÔ»£º¡°¹ÅÕßìëÌìµØ½ÔÓÐÀÖ£¬¶øÉñýÅ¿ÉµÃ¶øÀñ¡£¡±»òÔ»£º¡°Ì©µÛÊ¹ËØÅ®¹ÄÎåÊ®ÏÒÉª£¬±¯£¬µÛ½û²»Ö¹£¬¹ÊÆÆÆäÉªÎª¶þÊ®ÎåÏÒ¡£¡±ì¶ÊÇÈûÄÏÔ½£¬µ»ìôÌ©Ò»¡¢ºóÍÁ£¬Ê¼ÓÃÀÖÎè£¬ÒæÕÙ¸è¶ù£¬×÷¶þÊ®ÎåÏÒ¼°óíóóÉª×Ô´ËÆð¡£

ÆäÀ´Äê¶¬£¬ÉÏÒéÔ»£º¡°¹ÅÕßÏÈÕñ±øÔóÂÃ£¬È»áá·âìø¡£¡±ÄËËì±±Ñ²Ë··½£¬ÀÕ±øÊ®âÅÍò£¬»¹¼À»ÆµÛÚ£ÇÅÉ½£¬Ôó±øÐëÈç¡£ÉÏÔ»£º¡°ÎáÎÅ»ÆµÛ²»ËÀ£¬½ñÓÐÚ££¬ºÎÒ²£¿¡±»ò¶ÔÔ»£º¡°»ÆµÛÒÑÏÉÉÏÌì£¬Èº³¼ÔáÆäÒÂ¹Ú¡£¡±¼´ÖÁ¸ÊÈª£¬ÎªÇÒÓÃÊÂÌ©É½£¬ÏÈÀàìôÌ©Ò»¡£

×ÔµÃ±¦¶¦£¬ÉÏÓë¹«ÇäÖîÉúÒé·âìø¡£·âìøÓÃÏ£¿õ¾ø£¬ÄªÖªÆäÒÇÀñ£¬¶øÈºÈå²É·âìøÉÐÊé¡¢ÖÜ¹Ù¡¢ÍõÖÆÖ®ÍûìëÉäÅ£ÊÂ¡£ÆëÈË¶¡¹«Äê¾ÅÊ®âÅ£¬Ô»£º¡°·âÕß£¬ºÏ²»ËÀÖ®ÃûÒ²¡£ÇØ»ÊµÛ²»µÃÉÏ·â¡£±ÝÏÂ±ØÓûÉÏ£¬ÉÔÉÏ¼´ÎÞ·çÓê£¬ËìÉÏ·âÒÓ¡£¡±ÉÏì¶ÊÇÄËÁîÖîÈåÏ°ÉäÅ££¬²Ý·âìøÒÇ¡£ÊýÄê£¬ÖÁÇÒÐÐ¡£Ìì×Ó¼ÈÎÅ¹«ËïÇä¼°·½Ê¿Ö®ÑÔ£¬»ÆµÛÒÔÉÏ·âìø£¬½ÔÖÂ¹ÖÎïÓëÉñÍ¨£¬Óû·Å»ÆµÛÒÔ³¢½ÓÉñÏÉÈËÅîÀ³Ê¿£¬¸ßÊÀ±ÈµÂì¶¾Å»Ê£¬¶øÆÄ²ÉÈåÊõÒÔÎÄÖ®¡£ÈºÈå¼ÈÒÔ²»ÄÜ±çÃ÷·âìøÊÂ£¬ÓÖÇ£¾Ðì¶Ê«Êé¹ÅÎÄ¶ø²»¸Ò³Ò¡£ÉÏÎª·âìôÆ÷Ê¾ÈºÈå£¬ÈºÈå»òÔ»¡°²»Óë¹ÅÍ¬¡±£¬ÐìÙÈÓÖÔ»¡°Ì«³£ÖîÉúÐÐÀñ²»ÈçÂ³ÉÆ¡±£¬ÖÜ°ÔÊôÍ¼·âÊÂ£¬ì¶ÊÇÉÏç©ÙÈ¡¢°Ô£¬¾¡°ÕÖîÈå¸¥ÓÃ¡£

ÈýÔÂ£¬Ëì¶«ÐÒçÃÊÏ£¬ÀñµÇÖÐÔÀÌ«ÊÒ¡£´Ó¹ÙÔÚÉ½ÏÂÎÅÈôÓÐÑÔ¡°ÍòËê¡±ÔÆ¡£ÎÊÉÏ£¬ÉÏ²»ÑÔ£»ÎÊÏÂ£¬ÏÂ²»ÑÔ¡£ì¶ÊÇÒÔÈý°Ù»§·âÌ«ÊÒ·îìô£¬ÃüÔ»³ç¸ßÒØ¡£¶«ÉÏÌ©É½£¬É½Ö®²ÝÄ¾Ò¶Î´Éú£¬ÄËÁîÈËÉÏÊ¯Á¢Ö®Ì©É½µß¡£

ÉÏËì¶«Ñ²º£ÉÏ£¬ÐÐÀñìô°ËÉñ¡£ÆëÈËÖ®ÉÏÊèÑÔÉñ¹ÖÆæ·½ÕßÒÔÍòÊý£¬È»ÎÞÑéÕß¡£ÄËÒæ·¢´¬£¬ÁîÑÔº£ÖÐÉñÉ½ÕßÊýÇ§ÈËÇóÅîÀ³ÉñÈË¡£¹«ËïÇä³Ö½Ú³£ÏÈÐÐºòÃûÉ½£¬ÖÁ¶«À³£¬ÑÔÒ¹¼ûÒ»ÈË£¬³¤ÊýÕÉ£¬¾ÍÖ®Ôò²»¼û£¬¼ûÆä¼£Éõ´ó£¬ÀàÇÝÊÞÔÆ¡£Èº³¼ÓÐÑÔ¼ûÒ»ÀÏ¸¸Ç£¹·£¬ÑÔ¡°ÎáÓû¼û¾Þ¹«¡±£¬ÒÑºö²»¼û¡£ÉÏ¼È¼û´ó¼££¬Î´ÐÅ£¬¼°Èº³¼ÓÐÑÔÀÏ¸¸£¬Ôò´óÒÔÎªÏÉÈËÒ²¡£ËÞÁôº£ÉÏ£¬Óë·½Ê¿´«³µ¼°¼äÊ¹ÇóÏÉÈËÒÔÇ§Êý¡£

ËÄÔÂ£¬»¹ÖÁ·î¸ß¡£ÉÏÄîÖîÈå¼°·½Ê¿ÑÔ·âìøÈËÈËÊâ£¬²»¾­£¬ÄÑÊ©ÐÐ¡£Ìì×ÓÖÁÁº¸¸£¬ÀñìôµØÖ÷¡£ÒÒÃ®£¬ÁîÊÌÖÐÈåÕßÆ¤ÛÍ¼öÉð£¬ÉäÅ£ÐÐÊÂ¡£·âÌ©É½ÏÂ¶«·½£¬Èç½¼ìôÌ©Ò»Ö®Àñ¡£·â¹ãÕÉ¶þ³ß£¬¸ß¾Å³ß£¬ÆäÏÂÔòÓÐÓñëºÊé£¬Êéìê±Ø¡£Àñ±Ï£¬Ìì×Ó¶ÀÓëÊÌÖÐ·î³µ×ÓºîÉÏÌ©É½£¬ÒàÓÐ·â¡£ÆäÊÂ½Ô½û¡£Ã÷ÈÕ£¬ÏÂÒõµÀ¡£±û³½£¬ìøÌ©É½ÏÂ¯Ô¶«±±ËàÈ»É½£¬Èç¼ÀºóÍÁÀñ¡£Ìì×Ó½ÔÇ×°Ý¼û£¬ÒÂÉÏ»Æ¶ø¾¡ÓÃÀÖÑÉ¡£½­»´¼äÒ»Ã©Èý¼¹ÎªÉñ½å¡£ÎåÉ«ÍÁÒæÔÓ·â¡£×ÝÔ¶·½ÆæÊÞòãÇÝ¼°°×ïôÖîÎï£¬ÆÄÒÔ¼Óìô¡£Ùîì¸Å£Ï¬ÏóÖ®Êô¸¥ÓÃ¡£½ÔÖÁÌ©É½È»ºóÈ¥¡£·âìøìô£¬ÆäÒ¹ÈôÓÐ¹â£¬ÖçÓÐ°×ÔÆÆð·âÖÐ¡£

Ìì×Ó´Ó·âìø»¹£¬×øÃ÷ÌÃ£¬Èº³¼¸üÉÏÊÙ¡£ì¶ÊÇÖÆÚ¯ÓùÊ·£º¡°ëÞÒÔíðíðÖ®Éí³ÐÖÁ×ð£¬¾¤¾¤ÑÉ¾å¸¥ÈÎ¡£Î¬µÂ·Æ±¡£¬²»Ã÷ÓÚÀñÀÖ¡£ø·ìëÌ©Ò»£¬ÈôÓÐÏó¾°¹â£¬[C096]ÈçÓÐÍû£¬ÒÀÒÀÕðì¶¹ÖÎï£¬ÓûÖ¹²»¸Ò£¬ËìµÇ·âÌ©É½£¬ÖÁì¶Áº¸¸£¬¶øºóìøËàÈ»¡£×ÔÐÂ£¬¼ÎÓëÊ¿´ó·ò¸üÊ¼£¬´ÍÃñ°Ù»§Å£Ò»¾ÆÊ®Ê¯£¬¼ÓÄê°ËÊ®¹Â¹Ñ²¼²¯¶þÆ¥¡£¸´²©¡¢·î¸ß¡¢ÉßÇð¡¢Àú³Ç£¬Îã³ö½ñÄê×âË°¡£ÆäÉâÌìÏÂ£¬ÈçÒÒÃ®ÉâÁî¡£ÐÐËù¹ýÎãÓÐ¸´×÷¡£ÊÂÔÚ¶þÄêÇ°£¬½ÔÎðÌýÖÎ¡£¡±ÓÖÏÂÚ¯Ô»£º¡°¹ÅÕßÌì×ÓÎåÔØÒ»Ñ²á÷£¬ÓÃÊÂÌ©É½£¬ÖîºîÓÐ³¯ËÞµØ¡£ÆäÁîÖîºî¸÷ÖÎÛ¡Ì©É½ÏÂ¡£¡±

Ìì×Ó¼ÈÒÑ·âìøÌ©É½£¬ÎÞ·çÓêøê£¬¶ø·½Ê¿¸üÑÔÅîÀ³ÖîÉñÉ½Èô½«¿ÉµÃ£¬ì¶ÊÇÉÏÐÀÈ»Êü¼¸ÓöÖ®£¬ÄË¸´¶«ÖÁº£ÉÏÍû£¬¼½ÓöÅîÀ³ÑÉ¡£·î³µ×Óºî±©²¡£¬Ò»ÈÕËÀ¡£ÉÏÄËËìÈ¥£¬²¢º£ÉÏ£¬±±ÖÁíÙÊ¯£¬Ñ²×ÔÁÉÎ÷£¬Àú±±±ßÖÁ¾ÅÔ­¡£ÎåÔÂ£¬·µÖÁ¸ÊÈª¡£ÓÐË¾ÑÔ±¦¶¦³öÎªÔª¶¦£¬ÒÔ½ñÄêÎªÔª·âÔªÄê¡£

ÆäÇï£¬ÓÐÐÇü¨ÓÚ¶«¾®¡£ááÊ®âÅÈÕ£¬ÓÐÐÇü¨ÓÚÈýÄÜ¡£ÍûÆøÍõË·ÑÔ£º¡°ºò¶À¼ûÆäÐÇ³öÈçð­£¬Ê³Çê¸´ÈëÑÉ¡£¡±ÓÐË¾ÑÔÔ»£º¡°±ÝÏÂ½¨ºº¼Ò·âìø£¬ÌìÆä±¨µÂÐÇÔÆ¡£¡±

ÆäÀ´Äê¶¬£¬½¼ÓºÎåµÛ£¬»¹£¬°Ý×£ìôÌ©Ò»¡£ÔÞ÷ÏÔ»£º¡°µÂÐÇÕÑÑÜ£¬ØÊÎ¬ÐÝÏé¡£ÊÙÐÇÈÔ³ö£¬Ô¨Ò«¹âÃ÷¡£ÐÅÐÇÕÑ¼û£¬»ÊµÛ¾´°ÝÌ©×£Ö®÷Ï¡£¡±

Æä´º£¬¹«ËïÇäÑÔ¼ûÉñÈË¶«À³É½£¬ÈôÔÆ¡°¼ûÌì×Ó¡±¡£Ìì×Óì¶ÊÇÐÒçÃÊÏ³Ç£¬°ÝÇäÎªÖÐ´ó·ò¡£ËìÖÁ¶«À³£¬ËÞÁôÖ®ÊýÈÕ£¬ÎãËù¼û£¬¼û´óÈË¼£¡£¸´Ç²·½Ê¿ÇóÉñ¹Ö²ÉÖ¥Ò©ÒÔÇ§Êý¡£ÊÇËêºµ¡£ì¶ÊÇÌì×Ó¼È³öÎãÃû£¬ÄËµ»ÍòÀïÉ³£¬¹ýìôÌ©É½¡£»¹ÖÁð­×Ó£¬×ÔÁÙÈû¾öºÓ£¬Áô¶þÈÕ£¬Éòìô¶øÈ¥¡£Ê¹¶þÇä½«×äÈû¾öºÓ£¬ºÓáã¶þÇþ£¬¸´ÓíÖ®¹Ê¼£ÑÉ¡£

ÊÇÊ±¼ÈÃðÄÏÔ½£¬Ô½ÈËÓÂÖ®ÄËÑÔ¡°Ô½ÈËË×ÐÅ¹í£¬¶øÆäìô½Ô¼û¹í£¬ÊýÓÐÐ§¡£Îô¶«ê±Íõ¾´¹í£¬ÊÙÖÁ°ÙÁùÊ®Ëê¡£ááÊÀÃ¡µ¡£¬¹ÊË¥ü÷Ã«¡±¡£ÄËÁîÔ½Î×Á¢Ô½×£ìô£¬°²Ì¨ÎÞÌ³£¬ÒàìôÌìÉñÉÏµÛ°Ù¹í£¬¶øÒÔ¼¦²·¡£ÉÏÐÅÖ®£¬Ô½ìô¼¦²·Ê¼ÓÃÑÉ¡£

¹«ËïÇäÔ»£º¡°ÏÉÈË¿É¼û£¬¶øÉÏÍù³£åá£¬ÒÔ¹Ê²»¼û¡£½ñ±ÝÏÂ¿ÉÎª¹Û£¬ÈççÃÊÏ³Ç£¬ÖÃ¸¬Ôæ£¬ÉñÈËÒË¿ÉÖÂ¡£ÇÒÏÉÈËºÃÂ¥¾Ó¡£¡±ì¶ÊÇÉÏÁî³¤°²Ôò×÷òãÁ®¹ð¹Û£¬¸ÊÈªÔò×÷ÒæÑÓÊÙ¹Û£¬Ê¹Çä³Ö½ÚÉè¾ß¶øºòÉñÈË£¬ÄË×÷Í¨ÌìÌ¨£¬ÖÃìô¾ßÆäÏÂ£¬½«ÕÐÀ´ÉñÏÉÖ®Êô¡£ì¶ÊÇ¸ÊÈª¸üÖÃÇ°µî£¬Ê¼¹ãÖî¹¬ÊÒ¡£ÏÄ£¬ÓÐÖ¥Éúµî·ÀÄÚÖÐ¡£Ìì×ÓÎªÈûºÓ£¬ÐËÍ¨ÌìÌ¨£¬ÈôÓÐ¹âÔÆ£¬ÄËÏÂÚ¯Ô»£º¡°¸ÊÈª·ÀÉúÖ¥¾Å¾¥£¬ÉâÌìÏÂ£¬ÎãÓÐ¸´×÷¡£¡±

ÆäÃ÷Äê£¬·¥³¯ÏÊ¡£ÏÄ£¬ºµ¡£¹«ËïÇäÔ»£º¡°»ÆµÛÊ±·âÔòÌìºµ£¬Ç¬·âÈýÄê¡£¡±ÉÏÄËÏÂÚ¯Ô»£º¡°Ììºµ£¬ÒâÇ¬·âºõ£¿ÆäÁîÌìÏÂ×ðìôÁéÐÇÑÉ¡£¡±

ÆäÃ÷Äê£¬ÉÏ½¼Óº£¬Í¨»ØÖÐµÀ£¬Ñ²Ö®¡£´º£¬ÖÁÃùÔó£¬´ÓÎ÷ºÓ¹é¡£

ÆäÃ÷Äê¶¬£¬ÉÏÑ²ÄÏ¿¤£¬ÖÁ½­Áê¶ø¶«¡£µÇÀñÇ±Ö®ÌìÖùÉ½£¬ºÅÔ»ÄÏÔÀ¡£¸¡½­£¬×ÔÑ°Ñô³öèÈÑô£¬¹ýÅíó»£¬ìëÆäÃûÉ½´¨¡£±±ÖÁÀÅÐ°£¬²¢º£ÉÏ¡£ËÄÔÂÖÐ£¬ÖÁ·î¸ßø··âÑÉ¡£

³õ£¬Ìì×Ó·âÌ©É½£¬Ì©É½¶«±±¯Ô¹ÅÊ±ÓÐÃ÷ÌÃ´¦£¬´¦ÏÕ²»³¨¡£ÉÏÓûÖÎÃ÷ÌÃ·î¸ßÅÔ£¬Î´ÏþÆäÖÆ¶È¡£¼ÃÄÏÈË¹«[C054]´øÉÏ»ÆµÛÊ±Ã÷ÌÃÍ¼¡£Ã÷ÌÃÍ¼ÖÐÓÐÒ»µî£¬ËÄÃæÎÞ±Ú£¬ÒÔÃ©¸Ç£¬Í¨Ë®£¬à÷¹¬Ô«ÎªñÂ¸´µÀ£¬ÉÏÓÐÂ¥£¬´ÓÎ÷ÄÏÈë£¬ÃüÔ»À¥ÂØ£¬Ìì×Ó´ÓÖ®Èë£¬ÒÔ°ÝìôÉÏµÛÑÉ¡£ì¶ÊÇÉÏÁî·î¸ß×÷Ã÷ÌÃãëÉÏ£¬Èç´øÍ¼¡£¼°ÎåÄêø··â£¬ÔòìôÌ©Ò»¡¢ÎåµÛì¶Ã÷ÌÃÉÏ×ø£¬Áî¸ß»ÊµÛìô×ø¶ÔÖ®¡£ìôºóÍÁì¶ÏÂ·¿£¬ÒÔ¶þÊ®Ì«ÀÎ¡£Ìì×Ó´ÓÀ¥ÂØµÀÈë£¬Ê¼°ÝÃ÷ÌÃÈç½¼Àñ¡£Àñ±Ï£¬ÁÇÌÃÏÂ¡£¶øÉÏÓÖÉÏÌ©É½£¬ÓÐÃØìôÆäµß¡£¶øÌ©É½ÏÂìôÎåµÛ£¬¸÷ÈçÆä·½£¬»ÆµÛ²¢³àµÛ£¬¶øÓÐË¾ÊÌìôÑÉ¡£Ì©É½ÉÏ¾Ù»ð£¬ÏÂÏ¤Ó¦Ö®¡£

Æäáá¶þËê£¬Ê®Ò»ÔÂ¼××ÓË·µ©¶¬ÖÁ£¬ÍÆÀúÕßÒÔ±¾Í³¡£Ìì×ÓÇ×ÖÁÌ©É½£¬ÒÔÊ®Ò»ÔÂ¼××ÓË·µ©¶¬ÖÁÈÕìôÉÏµÛÃ÷ÌÃ£¬Ã¿ø··âìø¡£ÆäÔÞ÷ÏÔ»£º¡°ÌìÔöÊÚ»ÊµÛÌ©ÔªÉñúê£¬ÖÜ¶ø¸´Ê¼¡£»ÊµÛ¾´°ÝÌ©Ò»¡£¡±¶«ÖÁº£ÉÏ£¬¿¼Èëº£¼°·½Ê¿ÇóÉñÕß£¬ÄªÑé£¬È»ÒæÇ²£¬¼½ÓöÖ®¡£

Ê®Ò»ÔÂÒÒÓÏ£¬°ØÁºÔÖ¡£Ê®¶þÔÂ¼×ÎçË·£¬ÉÏÇ×ìø¸ßÀï£¬ìôºóÍÁ¡£ÁÙ²³º££¬½«ÒÔÍûìôÅîÀ³Ö®Êô£¬¼½ÖÁÊâÍ¥ÑÉ¡£

ÉÏ»¹£¬ÒÔ°ØÁºÔÖ¹Ê£¬³¯ÊÜ¼Æ¸ÊÈª¡£¹«ËïÇäÔ»£º¡°»ÆµÛ¾ÍÇàÁéÌ¨£¬Ê®¶þÈÕÉÕ£¬»ÆµÛÄËÖÎÃ÷Í¥¡£Ã÷Í¥£¬¸ÊÈªÒ²¡£¡±·½Ê¿¶àÑÔ¹ÅµÛÍõÓÐ¶¼¸ÊÈªÕß¡£ÆäááÌì×ÓÓÖ³¯Öîºî¸ÊÈª£¬¸ÊÈª×÷ÖîºîÛ¡¡£ÓÂÖ®ÄËÔ»£º¡°Ô½Ë×ÓÐ»ðÔÖ£¬¸´ÆðÎÝ±ØÒÔ´ó£¬ÓÃÊ¤·þÖ®¡£¡±ì¶ÊÇ×÷½¨ÕÂ¹¬£¬¶ÈÎªÇ§ÃÅÍò»§¡£Ç°µî¶È¸ßÎ´Ñë£¬Æä¶«Ôò·ïãÚ£¬¸ß¶þÊ®âÅÕÉ¡£ÆäÎ÷ÔòÌÆÖÐ£¬ÊýÊ®Àï»¢È¦¡£Æä±±ÖÎ´ó³Ø£¬½¥Ì¨¸ß¶þÊ®âÅÕÉ£¬ÃûÔ»Ì©Òº³Ø£¬ÖÐÓÐÅîÀ³¡¢·½ÕÉ¡¢å­ÖÞ¡¢ºøÁº£¬Ïóº£ÖÐÉñÉ½¹êÓãÖ®Êô¡£ÆäÄÏÓÐÓñÌÃ¡¢èµÃÅ¡¢´óÄñÖ®Êô¡£ÄËÁ¢ÉñÃ÷Ì¨¡¢¾®ý»Â¥£¬¶ÈÎåÊ®âÅÕÉ£¬éýµÀÏàÊôÑÉ¡£

ÏÄ£¬ºº¸ÄÀú£¬ÒÔÕýÔÂÎªËêÊ×£¬¶øÉ«ÉÏ»Æ£¬¹ÙÃû¸üÓ¡ÕÂÒÔÎå×Ö¡£ÒòÎªÌ«³õÔªÄê¡£ÊÇËê£¬Î÷·¥´óÍð¡£»È´óÆð¡£¶¡·òÈË¡¢öÃÑôÓÝ³õµÈÒÔ·½ìô×çÐÙÅ«¡¢´óÍðÑÉ¡£

ÆäÃ÷Äê£¬ÓÐË¾ÑÔÓºÎåú´ÎÞÀÎÊì¾ß£¬·Ò·¼²»±¸¡£ÄËÃüìô¹Ù½øú´¶¿ÀÎ¾ß£¬ÎåÉ«Ê³ËùÊ¤£¬¶øÒÔÄ¾Ø®Âí´ú¾ÔÑÉ¡£¶ÀÎåµÛÓÃ¾Ô£¬ÐÐÇ×½¼ÓÃ¾Ô¡£¼°ÖîÃûÉ½´¨ÓÃ¾ÔÕß£¬Ï¤ÒÔÄ¾Ø®Âí´ú¡£ÐÐ¹ý£¬ÄËÓÃ¾Ô¡£ËûÀñÈç¹Ê¡£

ÆäÃ÷Äê£¬¶«Ñ²º£ÉÏ£¬¿¼ÉñÏÉÖ®Êô£¬Î´ÓÐÑéÕß¡£·½Ê¿ÓÐÑÔ¡°»ÆµÛÊ±ÎªÎå³ÇÊ®¶þÂ¥£¬ÒÔºòÉñÈËì¶Ö´ÆÚ£¬ÃüÔ»Ó­Äê¡±¡£ÉÏÐí×÷Ö®Èç·½£¬ÃûÔ»Ã÷Äê¡£ÉÏÇ×ÀñìôÉÏµÛ£¬ÒÂÉÏ»ÆÑÉ¡£

¹«[C054]´øÔ»£º¡°»ÆµÛÊ±Ëä·âÌ©É½£¬È»·çºó¡¢·âîÒ¡¢áª²®Áî»ÆµÛ·â¶«Ì©É½£¬ìø·²É½ºÏ·û£¬È»áá²»ËÀÑÉ¡£¡±Ìì×Ó¼ÈÁîÉèìô¾ß£¬ÖÁ¶«Ì©É½£¬¶«Ì©É½±°Ð¡£¬²»³ÆÆäÉù£¬ÄËÁîìô¹ÙÀñÖ®£¬¶ø²»·âìøÑÉ¡£ÆäááÁî´ø·îìôºòÉñÎï¡£ÏÄ£¬Ëì»¹Ì©É½£¬ø·ÎåÄêÖ®ÀñÈçÇ°£¬¶ø¼ÓìøìôÊ¯ãÌ¡£Ê¯ãÌÕß£¬ÔÚÌ©É½ÏÂ¯ÔÄÏ·½£¬·½Ê¿¶àÑÔ´ËÏÉÈËÖ®ãÌÒ²£¬¹ÊÉÏÇ×ìøÑÉ¡£

ÆäááÎåÄê£¬¸´ÖÁÌ©É½ø··â£¬»¹¹ý¼À³£É½¡£

½ñÌì×ÓËùÐËìô£¬Ì©Ò»¡¢ºóÍÁ£¬ÈýÄêÇ×½¼ìô£¬½¨ºº¼Ò·âìø£¬ÎåÄêÒ»ø··â¡£±¡¼ÉÌ©Ò»¼°ÈýÒ»¡¢Ú¤Ñò¡¢ÂíÐÐ¡¢³àÐÇ£¬Îå£¬¿íÊæÖ®ìô¹ÙÒÔËêÊ±ÖÂÀñ¡£·²Áùìô£¬½ÔÌ«×£ÁìÖ®¡£ÖÁÈç°ËÉñÖîÉñ£¬Ã÷Äê¡¢·²É½ËûÃûìô£¬ÐÐ¹ýÔòìë£¬È¥ÔòÒÑ¡£·½Ê¿ËùÐËìô£¬¸÷×ÔÖ÷£¬ÆäÈËÖÕÔòÒÑ£¬ìô¹Ù¸¥Ö÷¡£Ëûìô½ÔÈçÆä¹Ê¡£½ñÉÏ·âìø£¬ÆäááÊ®¶þËê¶ø»¹£¬±éì¶ÎåÔÀ¡¢ËÄäÂÒÓ¡£¶ø·½Ê¿Ö®ºòìôÉñÈË£¬Èëº£ÇóÅîÀ³£¬ÖÕÎÞÓÐÑé¡£¶ø¹«ËïÇäÖ®ºòÉñÕß£¬ÓÌÒÔ´óÈË¼£Îª½â£¬ÎÞÆäÐ§¡£Ìì×ÓÒæµ¡Ñá·½Ê¿Ö®¹ÖÓØÓïÒÓ£¬È»ÖÕî¿÷ã¸¥¾ø£¬¼½ÓöÆäÕæ¡£×Ô´ËÖ®áá£¬·½Ê¿ÑÔìôÉñÕßÃÖÖÚ£¬È»ÆäÐ§¿É¶ÃÒÓ¡£

Ì«Ê·¹«Ô»£ºÓà´ÓÑ²¼ÀÌìµØÖîÉñÃûÉ½´¨¶ø·âìøÑÉ¡£ÈëÊÙ¹¬ÊÌìôÉñÓï£¬¾¿¹Û·½Ê¿ìô¹ÙÖ®ÑÔ£¬ì¶ÊÇÍË¶øÂÛ´Î×Ô¹ÅÒÔÀ´ÓÃÊÂì¶¹íÉñÕß£¬¾ß¼ûÆä±íÀï¡£ááÓÐ¾ý×Ó£¬µÃÒÔÀÀÑÉ¡£ÖÁÈôÙÞ¶¹ûÖ±ÒÖ®Ïê£¬Ï×³êÖ®Àñ£¬ÔòÓÐË¾´æÑÉ¡£

¡ñ¾íÊ®Èý¡¤Èý´úÊÀ±íµÚÒ»

Ì«Ê·¹«Ô»£ºÎåµÛ¡¢Èý´úÖ®¼Ç£¬ÉÐÒÓ¡£×ÔÒóÒÔÇ°Öîºî²»¿ÉµÃ¶øÆ×£¬ÖÜÒÔÀ´ÄËÆÄ¿ÉÖø¡£¿××ÓÒòÊ·ÎÄ´Î´ºÇï£¬¼ÍÔªÄê£¬ÕýÊ±ÈÕÔÂ£¬¸ÇÆäÏêÔÕ¡£ÖÁì¶ÐòÉÐÊéÔòÂÔ£¬ÎÞÄêÔÂ£»»òÆÄÓÐ£¬È»¶àãÚ£¬²»¿ÉÂ¼¡£¹ÊÒÉÔò´«ÒÉ£¬¸ÇÆäÉ÷Ò²¡£

Óà¶Áµý¼Ç£¬»ÆµÛÒÔÀ´½ÔÓÐÄêÊý¡£»üÆäÀúÆ×µýÖÕÊ¼ÎåµÂÖ®´«£¬¹ÅÎÄÏÌ²»Í¬£¬¹ÔÒì¡£·ò×ÓÖ®¸¥ÂÛ´ÎÆäÄêÔÂ£¬ÆñÐéÔÕ£¡ì¶ÊÇÒÔÎåµÛÏµµý¡¢ÉÐÊé¼¯ÊÀ¼Í»ÆµÛÒÔÀ´Æý¹²ºÍÎªÊÀ±í¡£

£¨±íÂÔ£©

ÕÅ·ò×ÓÎÊñÒÏÈÉúÔ»£º¡°Ê«ÑÔÆõ¡¢ºóð¢½ÔÎÞ¸¸¶øÉú¡£½ñ°¸Öî´«¼ÇÏÌÑÔÓÐ¸¸£¬¸¸½Ô»ÆµÛ×ÓÒ²£¬µÃÎÞÓëÊ«Ãýºõ£¿¡±

ñÒÏÈÉúÔ»£º¡°²»È»¡£Ê«ÑÔÆõÉúì¶ÂÑ£¬ºóð¢ÈË¼£Õß£¬Óû¼ûÆäÓÐÌìÃü¾«³ÏÖ®Òâ¶ú¡£¹íÉñ²»ÄÜ×Ô³É£¬ÐëÈË¶øÉú£¬èÍºÎÎÞ¸¸¶øÉúºõ£¡Ò»ÑÔÓÐ¸¸£¬Ò»ÑÔÎÞ¸¸£¬ÐÅÒÔ´«ÐÅ£¬ÒÉÒÔ´«ÒÉ£¬¹ÊÁ½ÑÔÖ®¡£Ò¢ÖªÆõ¡¢ð¢½ÔÏÍÈË£¬ÌìÖ®ËùÉú£¬¹Ê·âÖ®ÆõÆßÊ®Àï£¬ááÊ®âÅÊÀÖÁÌÀ£¬ÍõÌìÏÂ¡£Ò¢Öªºóð¢×ÓËïÖ®ááÍõÒ²£¬¹ÊÒæ·âÖ®°ÙÀï£¬ÆäááÊÀÇÒÇ§Ëê£¬ÖÁÎÄÍõ¶øÓÐÌìÏÂ¡£Ê«´«Ô»£º¡®ÌÀÖ®ÏÈÎªÆõ£¬ÎÞ¸¸¶øÉú¡£ÆõÄ¸Óëæ¢ÃÃÔ¡ì¶ÐþÇðË®£¬ÓÐÑàÏÎÂÑ¶éÖ®£¬ÆõÄ¸µÃ£¬¹Êº¬Ö®£¬ÎóÍÌÖ®£¬¼´ÉúÆõ¡£ÆõÉú¶øÏÍ£¬Ò¢Á¢ÎªË¾Í½£¬ÐÕÖ®Ô»×ÓÊÏ¡£×ÓÕß×È£»×È£¬Òæ´óÒ²¡£Ê«ÈËÃÀ¶øËÌÖ®Ô»¡°ÒóÉçÃ¢Ã¢£¬ÌìÃüÐþÄñ£¬½µ¶øÉúÉÌ¡±¡£ÉÌÕßÖÊ£¬ÒóºÅÒ²¡£ÎÄÍõÖ®ÏÈÎªºóð¢£¬ºóð¢ÒàÎÞ¸¸¶øÉú¡£ºóð¢Ä¸Îª½ªþñÔ­£¬³ö¼û´óÈË¼£¶øÂÄ¼ùÖ®£¬Öªì¶Éí£¬ÔòÉúºóð¢¡£½ªþñÔ­ÒÔÎªÎÞ¸¸£¬¼ú¶øÆúÖ®µÀÖÐ£¬Å£Ñò±Ü²»¼ùÒ²¡£±§Ö®É½ÖÐ£¬É½ÕßÑøÖ®¡£ÓÖ¾èÖ®´óÔó£¬Äñ¸²Ï¯Ê³Ö®¡£½ªþñÔ­¹ÖÖ®£¬ì¶ÊÇÖªÆäÌì×Ó£¬ÄËÈ¡³¤Ö®¡£Ò¢ÖªÆäÏÍ²Å£¬Á¢ÒÔÎª´óÅ©£¬ÐÕÖ®Ô»¼§ÊÏ¡£¼§Õß£¬±¾Ò²¡£Ê«ÈËÃÀ¶øËÌÖ®Ô»¡°ØÊ³õÉúÃñ¡±£¬ÉîÐÞÒæ³É£¬¶øµÀºóð¢Ö®Ê¼Ò²¡£¡¯¿××ÓÔ»£º¡®ÎôÕßÒ¢ÃüÆõÎª×ÓÊÏ£¬ÎªÓÐÌÀÒ²¡£Ãüºóð¢Îª¼§ÊÏ£¬ÎªÓÐÎÄÍõÒ²¡£´óÍõÃü¼¾Àú£¬Ã÷ÌìÈðÒ²¡£Ì«²®Ö®Îâ£¬ËìÉúÔ´Ò²¡£¡¯ÌìÃüÄÑÑÔ£¬·ÇÊ¥ÈËÄªÄÜ¼û¡£Ë´¡¢Óí¡¢Æõ¡¢ºóð¢½Ô»ÆµÛ×ÓËïÒ²¡£»ÆµÛ²ßÌìÃü¶øÖÎÌìÏÂ£¬µÂÔóÉîááÊÀ£¬¹ÊÆä×ÓËï½Ô¸´Á¢ÎªÌì×Ó£¬ÊÇÌìÖ®±¨ÓÐµÂÒ²¡£ÈË²»Öª£¬ÒÔÎª©ð´Ó²¼ÒÂÆ¥·òÆð¶ú¡£·ò²¼ÒÂÆ¥·ò°²ÄÜÎÞ¹Ê¶øÆðÍõÌìÏÂºõ£¿ÆäÓÐÌìÃüÈ»¡£¡±

¡°»ÆµÛááÊÀºÎÍõÌìÏÂÖ®¾ÃÔ¶Ð°£¿¡±

Ô»£º¡°´«ÔÆÌìÏÂÖ®¾ýÍõÎªÍò·òÖ®Ç­Ê×ÇëÊêÃñÖ®ÃüÕßµÛ£¬ÓÐ¸£ÍòÊÀ¡£»ÆµÛÊÇÒ²¡£ÎåÕþÃ÷ÔòÐÞÀñÒå£¬ÒòÌìÊ±¾Ù±øÕ÷·¥¶øÀûÕßÍõ£¬ÓÐ¸£Ç§ÊÀ¡£ÊñÍõ£¬»ÆµÛááÊÀÒ²£¬ÖÁ½ñÔÚººÎ÷ÄÏÎåÇ§Àï£¬³£À´³¯½µ£¬ÊäÏ×ì¶ºº£¬·ÇÒÔÆäÏÈÖ®ÓÐµÂ£¬ÔóÁ÷ááÊÀÐ°£¿ÐÐµÀµÂÆñ¿ÉÒÔºöºõÔÕ£¡ÈË¾ýÍõÕß¾Ù¶ø¹ÛÖ®¡£ºº´ó½«¾ü»ô×ÓÃÏÃû¹âÕß£¬Òà»ÆµÛááÊÀÒ²¡£´Ë¿ÉÎª²©ÎÅÔ¶¼ûÕßÑÔ£¬¹ÌÄÑÎªÇ³ÎÅÕßËµÒ²¡£ºÎÒÔÑÔÖ®£¿¹ÅÖîºîÒÔ¹úÎªÐÕ¡£»ôÕß£¬¹úÃûÒ²¡£ÎäÍõ·âµÜÊå´¦ì¶»ô£¬ááÊÀ½úÏ×¹«Ãð»ô¹«£¬ááÊÀÎªÊüÃñ£¬ÍùÀ´¾ÓÆ½Ñô¡£Æ½ÑôÔÚºÓ¶«£¬ºÓ¶«½úµØ£¬·ÖÎªÎÀ¹ú¡£ÒÔÊ«ÑÔÖ®£¬Òà¿ÉÎªÖÜÊÀ¡£ÖÜÆðºóð¢£¬ºóð¢ÎÞ¸¸¶øÉú¡£ÒÔÈý´úÊÀ´«ÑÔÖ®£¬ºóð¢ÓÐ¸¸Ãû¸ßÐÁ£»¸ßÐÁ£¬»ÆµÛÔøËï¡£»ÆµÛÖÕÊ¼´«Ô»£º¡®ººÐË°ÙÓÐâÅÄê£¬ÓÐÈË²»¶Ì²»³¤£¬³ö°×ÑàÖ®Ïç£¬³ÖÌìÏÂÖ®Õþ£¬Ê±ÓÐÓ¤¶ùÖ÷£¬È´ÐÐ³µ¡£¡¯»ô½«¾üÕß£¬±¾¾ÓÆ½Ñô°×Ñà¡£³¼ÎªÀÉÊ±£¬Óë·½Ê¿¿¼¹¦»áÆìÍ¤ÏÂ£¬Îª³¼ÑÔ¡£Æñ²»Î°ÔÕ£¡¡±

¡ñ¾íÊ®ËÄ¡¤Ê®¶þÖîºîÄê±íµÚ¶þ

Ì«Ê·¹«¶Á´ºÇïÀúÆ×µý£¬ÖÁÖÜÀ÷Íõ£¬Î´³¢²»·ÏÊé¶øÌ¾Ò²¡£Ô»£ºÎØºô£¬Ê¦Ö¿¼ûÖ®ÒÓ£¡æûÎªÏóóç¶ø»þ×Óßñ¡£ÖÜµÀÈ±£¬Ê«ÈË±¾Ö®ñÅÏ¯£¬¹ØöÂ×÷¡£ÈÊÒåÁê³Ù£¬Â¹Ãù´ÌÑÉ¡£¼°ÖÁÀ÷Íõ£¬ÒÔ¶ñÎÅÆä¹ý£¬¹«Çä¾åÖï¶ø»ö×÷£¬À÷ÍõËì±¼ÓÚåé£¬ÂÒ×Ô¾©Ê¦Ê¼£¬¶ø¹²ºÍÐÐÕþÑÉ¡£ÊÇáá»òÁ¦Õþ£¬¦â³ËÈõ£¬ÐËÊ¦²»ÇëÌì×Ó¡£È»Ð®ÍõÊÒÖ®Òå£¬ÒÔÌÖ·¥Îª»áÃËÖ÷£¬ÕþÓÉÎå²®£¬Öîºîí§ÐÐ£¬Òù³Þ²»¹ì£¬Ôô³¼´Û×Ó×ÌÆðÒÓ¡£Æë¡¢½ú¡¢ÇØ¡¢³þÆäÔÚ³ÉÖÜÎ¢Éõ£¬·â»ò°ÙÀï»òÎåÊ®Àï¡£½ú×èÈýºÓ£¬Æë¸º¶«º££¬³þ½é½­»´£¬ÇØÒòÓºÖÝÖ®¹Ì£¬ËÄº£µüÐË£¬¸üÎª²®Ö÷£¬ÎÄÎäËù¯æ´ó·â£¬½ÔÍþ¶ø·þÑÉ¡£ÊÇÒÔ¿××ÓÃ÷ÍõµÀ£¬¸ÉÆßÊ®âÅ¾ý£¬ÄªÄÜÓÃ£¬¹ÊÎ÷¹ÛÖÜÊÒ£¬ÂÛÊ·¼Ç¾ÉÎÅ£¬ÐËì¶Â³¶ø´Î´ºÇï£¬ÉÏ¼ÇÒþ£¬ÏÂÖÁ°§Ö®»ñ÷ë£¬Ô¼Æä´ÇÎÄ£¬È¥Æä·³ÖØ£¬ÒÔÖÆÒå·¨£¬ÍõµÀ±¸£¬ÈËÊÂä¤¡£ÆßÊ®×ÓÖ®Í½¿ÚÊÜÆä´«Ö¸£¬ÎªÓÐËù´Ì¼¥¯æ»äÞÚËðÖ®ÎÄ´Ç²»¿ÉÒÔÊé¼ûÒ²¡£Â³¾ý×Ó×óÇðÃ÷¾åµÜ×ÓÈËÈËÒì¶Ë£¬¸÷°²ÆäÒâ£¬Ê§ÆäÕæ£¬¹ÊÒò¿××ÓÊ·¼Ç¾ßÂÛÆäÓï£¬³É×óÊÏ´ºÇï¡£îì½·Îª³þÍþÍõ¸µ£¬ÎªÍõ²»ÄÜ¾¡¹Û´ºÇï£¬²ÉÈ¡³É°Ü£¬×äËÄÊ®ÕÂ£¬ÎªîìÊÏÎ¢¡£ÕÔÐ¢³ÉÍõÊ±£¬ÆäÏàÓÝÇäÉÏ²É´ºÇï£¬ÏÂ¹Û½üÊÆ£¬ÒàÖø°ËÆª£¬ÎªÓÝÊÏ´ºÇï¡£ÂÀ²»Î¤Õß£¬ÇØ×¯ÏåÍõÏà£¬ÒàÉÏ¹ÛÉÐ¹Å£¬É¾Ê°´ºÇï£¬¼¯Áù¹úÊ±ÊÂ£¬ÒÔÎª°ËÀÀ¡¢ÁùÂÛ¡¢Ê®¶þ¼Í£¬ÎªÂÀÊÏ´ºÇï¡£¼°ÈçÜ÷Çä¡¢ÃÏ×Ó¡¢¹«Ëï¹Ì¡¢º«·ÇÖ®Í½£¬¸÷ÍùÍùÞÜÞý´ºÇïÖ®ÎÄÒÔÖøÊé£¬²»Í¬Ê¤¼Í¡£ººÏàÕÅ²ÔÀúÆ×ÎåµÂ£¬ÉÏ´ó·ò¶­ÖÙÊæÍÆ´ºÇïÒå£¬ÆÄÖøÎÄÑÉ¡£

Ì«Ê·¹«Ô»£ºÈåÕß¶ÏÆäÒå£¬³ÛËµÕß³ÒÆä´Ç£¬²»Îñ×ÛÆäÖÕÊ¼£»ÀúÈËÈ¡ÆäÄêÔÂ£¬Êý¼ÒÂ¡ì¶ÉñÔË£¬Æ×µý¶À¼ÇÊÀÚÖ£¬Æä´ÇÂÔ£¬ÓûÒ»¹ÛÖîÒªÄÑ¡£ì¶ÊÇÆ×Ê®¶þÖîºî£¬×Ô¹²ºÍÆý¿××Ó£¬±í¼û´ºÇï¡¢¹úÓïÑ§ÕßËù¼¥Ê¢Ë¥´óÖ¸ÖøÓÚÆª£¬Îª³ÉÑ§ÖÎ¹ÅÎÄÕßÒªÉ¾ÑÉ¡£

£¨±íÂÔ£©

¡ñ¾íÊ®Îå¡¤Áù¹úÄê±íµÚÈý

Ì«Ê·¹«¶ÁÇØ¼Ç£¬ÖÁÈ®ÈÖ°ÜÓÄÍõ£¬ÖÜ¶«áãÂåÒØ£¬ÇØÏå¹«Ê¼·âÎªÖîºî£¬×÷Î÷ú´ÓÃÊÂÉÏµÛ£¬ÙÔ¶Ë¼ûÒÓ¡£ÀñÔ»£º¡°Ìì×Ó¼ÀÌìµØ£¬Öîºî¼ÀÆäÓòÄÚÃûÉ½´ó´¨¡£¡±½ñÇØÔÓÈÖµÔÖ®Ë×£¬ÏÈ±©ìå£¬ááÈÊÒå£¬Î»ÔÚ·ª³¼¶øëÍì¶½¼ìë£¬¾ý×Ó¾åÑÉ¡£¼°ÎÄ¹«ÓâÂ¤£¬ÈÁÒÄµÒ£¬×ð³Â±¦£¬ÓªáªÓºÖ®¼ä£¬¶øÄÂ¹«ø·Õþ£¬¶«¾¹ÖÁºÓ£¬ÔòÓëÆë»¸¡¢½úÎÄÖÐ¹úºî²®Ù°ÒÓ¡£ÊÇááÅã³¼Ö´Õþ£¬´ó·òÊÀÂ»£¬ÁùÇäÉÃ½úÈ¨£¬Õ÷·¥»áÃË£¬ÍþÖØì¶Öîºî¡£¼°Ìï³£É±¼ò¹«¶øÏàÆë¹ú£¬ÖîºîêÌÈ»¸¥ÌÖ£¬º£ÄÚÕùì¶Õ½¹¦ÒÓ¡£Èý¹úÖÕÖ®×ä·Ö½ú£¬ÌïºÍÒàÃðÆë¶øÓÐÖ®£¬Áù¹úÖ®Ê¢×Ô´ËÊ¼¡£ÎñÔÚ¦â±ø²¢µÐ£¬Ä±Õ©ÓÃ¶ø´Óºâ¶Ì³¤Ö®ËµÆð¡£½Ã³Æ·ä³ö£¬ÊÄÃË²»ÐÅ£¬ËäÖÃÖÊÆÊ·ûÓÌ²»ÄÜÔ¼ÊøÒ²¡£ÇØÊ¼Ð¡¹úÆ§Ô¶£¬ÖîÏÄ±öÖ®£¬±Èì¶ÈÖµÔ£¬ÖÁÏ×¹«Ö®áá³£ÐÛÖîºî¡£ÂÛÇØÖ®µÂÒå²»ÈçÂ³ÎÀÖ®±©ìåÕß£¬Á¿ÇØÖ®±ø²»ÈçÈý½úÖ®¦âÒ²£¬È»×ä²¢ÌìÏÂ£¬·Ç±ØÏÕ¹Ì±ãÐÎ®¸ÀûÒ²£¬¸ÇÈôÌìËùÖúÑÉ¡£

»òÔ»¡°¶«·½ÎïËùÊ¼Éú£¬Î÷·½ÎïÖ®³ÉÊë¡±¡£·ò×÷ÊÂÕß±Øì¶¶«ÄÏ£¬ÊÕ¹¦ÊµÕß³£ì¶Î÷±±¡£¹ÊÓíÐËì¶Î÷Ç¼£¬ÌÀÆðì¶Ùñ£¬ÖÜÖ®ÍõÒ²ÒÔ·á¸ä·¥Òó£¬ÇØÖ®µÛÓÃÓºÖÝÐË£¬ººÖ®ÐË×ÔÊñºº¡£

ÇØ¼ÈµÃÒâ£¬ÉÕÌìÏÂÊ«Êé£¬ÖîºîÊ·¼ÇÓÈÉõ£¬ÎªÆäÓÐËù´Ì¼¥Ò²¡£Ê«ÊéËùÒÔ¸´¼ûÕß£¬¶à²ØÈË¼Ò£¬¶øÊ·¼Ç¶À²ØÖÜÊÒ£¬ÒÔ¹ÊÃð¡£Ï§ÔÕ£¬Ï§ÔÕ£¡¶ÀÓÐÇØ¼Ç£¬ÓÖ²»ÔØÈÕÔÂ£¬ÆäÎÄÂÔ²»¾ß¡£È»Õ½¹úÖ®È¨±äÒàÓÐ¿ÉÆÄ²ÉÕß£¬ºÎ±ØÉÏ¹Å¡£ÇØÈ¡ÌìÏÂ¶à±©£¬È»ÊÀÒì±ä£¬³É¹¦´ó¡£´«Ô»¡°·¨ááÍõ¡±£¬ºÎÒ²£¿ÒÔÆä½ü¼º¶øË×±äÏàÀà£¬Òé±°¶øÒ×ÐÐÒ²¡£Ñ§ÕßÇ£ì¶ËùÎÅ£¬¼ûÇØÔÚµÛÎ»ÈÕÇ³£¬²»²ìÆäÖÕÊ¼£¬Òò¾Ù¶øÐ¦Ö®£¬²»¸ÒµÀ£¬´ËÓëÒÔ¶úÊ³ÎÞÒì¡£±¯·ò£¡

Óàì¶ÊÇÒòÇØ¼Ç£¬õà´ºÇïÖ®áá£¬ÆðÖÜÔªÍõ£¬±íÁù¹úÊ±ÊÂ£¬Æý¶þÊÀ£¬·²¶þ°ÙÆßÊ®Äê£¬ÖøÖîËùÎÅÐË»µÖ®¶Ë¡£ááÓÐ¾ý×Ó£¬ÒÔÀÀ¹ÛÑÉ¡£

£¨±íÂÔ£©

¡ñ¾íÊ®Áù¡¤ÇØ³þÖ®¼ÊÔÂ±íµÚËÄ

Ì«Ê·¹«¶ÁÇØ³þÖ®¼Ê£¬Ô»£º³õ×÷ÄÑ£¬·¢ì¶³ÂÉæ£»Å°ìåÃðÇØ£¬×ÔÏîÊÏ£»²¦ÂÒÖï±©£¬Æ½¶¨º£ÄÚ£¬×ä¼ùµÛìñ£¬³Éì¶ºº¼Ò¡£ÎåÄêÖ®¼ä£¬ºÅÁîÈýæÓ¡£×ÔÉúÃñÒÔÀ´£¬Î´Ê¼ÓÐÊÜÃüÈôË¹Ö®Ø½Ò²¡£

ÎôÓÝ¡¢ÏÄÖ®ÐË£¬»ýÉÆÀÛ¹¦ÊýÊ®Äê£¬µÂÇ¢°ÙÐÕ£¬ÉãÐÐÕþÊÂ£¬¿¼Ö®ÓÚÌì£¬È»ááÔÚÎ»¡£ÌÀ¡¢ÎäÖ®Íõ£¬ÄËÓÉÆõ¡¢ºóð¢ø·ÈÊÐÐÒåÊ®âÅÊÀ£¬²»ÆÚ¶ø»áÃÏ½ò°Ë°ÙÖîºî£¬ÓÌÒÔÎªÎ´¿É£¬ÆäááÄË·Åß±¡£ÇØÆðÏå¹«£¬ÕÂì¶ÎÄ¡¢çÑ£¬Ï×¡¢Ð¢Ö®áá£¬ÉÔÒÔ²ÏÊ³Áù¹ú£¬°ÙÓÐâÅÔØ£¬ÖÁÊ¼»ÊÄËÄÜ²¢¹Ú´øÖ®Â×¡£ÒÔµÂÈô±Ë£¬ÓÃÁ¦Èç´Ë£¬¸ÇÒ»Í³ÈôË¹Ö®ÄÑÒ²¡£

ÇØ¼È³ÆµÛ£¬»¼±ø¸ï²»ÐÝ£¬ÒÔÓÐÖîºîÒ²£¬ì¶ÊÇÎÞ³ßÍÁÖ®·â£¬¶é»µÃû³Ç£¬Ïú·æïá£¬¦¨ºÀèî£¬Î¬ÍòÊÀÖ®°²¡£È»Íõ¼£Ö®ÐË£¬Æðì¶ãÌÏï£¬ºÏ´ÓÌÖ·¥£¬éóì¶Èý´ú£¬ÏçÇØÖ®½û£¬§Ã×ãÒÔ×ÊÏÍÕßÎªÇý³ýÄÑ¶ú¡£¹Ê·ß·¢ÆäËùÎªÌìÏÂÐÛ£¬°²ÔÚÎÞÍÁ²»Íõ¡£´ËÄË´«Ö®ËùÎ½´óÊ¥ºõ£¿Æñ·ÇÌìÔÕ£¬Æñ·ÇÌìÔÕ£¡·Ç´óÊ¥ÊëÄÜµ±´ËÊÜÃü¶øµÛÕßºõ£¿

£¨±íÂÔ£©

¡ñ¾íÊ®Æß¡¤ººÐËÒÔÀ´ÖîºîÍõÄê±íµÚÎå

Ì«Ê·¹«Ô»£ºÒóÒÔÇ°ÉÐÒÓ¡£ÖÜ·âÎåµÈ£º¹«£¬ºî£¬²®£¬×Ó£¬ÄÐ¡£È»·â²®ÇÝ¡¢¿µÊåì¶Â³¡¢ÎÀ£¬µØ¸÷ËÄ°ÙÀï£¬Ç×Ç×Ö®Òå£¬¯æÓÐµÂÒ²£»Ì«¹«ì¶Æë£¬¼æÎåºîµØ£¬×ðÇÚÀÍÒ²¡£ÎäÍõ¡¢³É¡¢¿µËù·âÊý°Ù£¬¶øÍ¬ÐÕÎåÊ®Îå£¬µØÉÏ²»¹ý°ÙÀï£¬ÏÂÈýÊ®Àï£¬ÒÔ¸¨ÎÀÍõÊÒ¡£¹Ü¡¢²Ì¡¢¿µÊå¡¢²Ü¡¢Ö££¬»ò¹ý»òËð¡£À÷¡¢ÓÄÖ®áá£¬ÍõÊÒÈ±£¬ºî²®¦â¹úÐËÑÉ£¬Ìì×ÓÎ¢£¬¸¥ÄÜÕý¡£·ÇµÂ²»´¿£¬ÐÎÊÆÈõÒ²¡£

ººÐË£¬Ðò¶þµÈ¡£¸ß×æÄ©Äê£¬·ÇÁõÊÏ¶øÍõÕß£¬ÈôÎÞ¹¦ÉÏËù²»ÖÃ¶øºîÕß£¬ÌìÏÂ¹²ÖïÖ®¡£¸ß×æ×ÓµÜÍ¬ÐÕÎªÍõÕß¾Å¹ú£¬Î¨¶À³¤É³ÒìÐÕ£¬¶ø¹¦³¼ºîÕß°ÙÓÐâÅÈË¡£×ÔÑãÃÅ¡¢Ì«Ô­ÒÔ¶«ÖÁÁÉÑô£¬ÎªÑà¡¢´ú¹ú£»³£É½ÒÔÄÏ£¬´óÐÐ×ó×ª£¬¶ÈºÓ¡¢¼Ã£¬°¢¡¢ÕçÒÔ¶«±¡º££¬ÎªÆë¡¢ÕÔ¹ú£»×Ô³ÂÒÔÎ÷£¬ÄÏÖÁ¾ÅÒÉ£¬¶«´ø½­¡¢»´¡¢ýÏ¡¢ãô£¬±¡»á»ü£¬ÎªÁº¡¢³þ¡¢»´ÄÏ¡¢³¤É³¹ú£º½ÔÍâ½Óì¶ºú¡¢Ô½¡£¶øÄÚµØ±±¾àÉ½ÒÔ¶«¾¡ÖîºîµØ£¬´óÕß»òÎåÁù¿¤£¬Á¬³ÇÊýÊ®£¬ÖÃ°Ù¹Ù¹¬¹Û£¬ÙÔì¶Ìì×Ó¡£ºº¶ÀÓÐÈýºÓ¡¢¶«¿¤¡¢ò£´¨¡¢ÄÏÑô£¬×Ô½­ÁêÒÔÎ÷ÖÁÊñ£¬±±×ÔÔÆÖÐÖÁÂ¤Î÷£¬ÓëÄÚÊ··²Ê®Îå¿¤£¬¶ø¹«Ö÷ÁÐºîÆÄÊ³ÒØÆäÖÐ¡£ºÎÕß£¿ÌìÏÂ³õ¶¨£¬¹ÇÈâÍ¬ÐÕÉÙ£¬¹Ê¹ã¦âÊüÄõ£¬ÒÔÕò¸§ËÄº££¬ÓÃ³ÐÎÀÌì×ÓÒ²¡£

ºº¶¨°ÙÄêÖ®¼ä£¬Ç×ÊôÒæÊè£¬Öîºî»ò½¾ÉÝ£¬âà´óÐ°³¼¼ÆÄ±ÎªÒùÂÒ£¬´óÕßÅÑÄæ£¬Ð¡Õß²»¹ìÓÚ·¨£¬ÒÔÎ£ÆäÃü£¬éæÉíÍö¹ú¡£Ìì×Ó¹Ûì¶ÉÏ¹Å£¬È»áá¼Ó»Ý£¬Ê¹ÖîºîµÃÍÆ¶÷·Ö×ÓµÜ¹úÒØ£¬¹ÊÆë·ÖÎªÆß£¬ÕÔ·ÖÎªÁù£¬Áº·ÖÎªÎå£¬»´ÄÏ·ÖÈý£¬¼°Ìì×ÓÖ§Êü×ÓÎªÍõ£¬Íõ×ÓÖ§ÊüÎªºî£¬°ÙÓÐâÅÑÉ¡£Îâ³þÊ±£¬Ç°ááÖîºî»òÒÔ§ÃÏ÷µØ£¬ÊÇÒÔÑà¡¢´úÎÞ±±±ß¿¤£¬Îâ¡¢»´ÄÏ¡¢³¤É³ÎÞÄÏ±ß¿¤£¬Æë¡¢ÕÔ¡¢Áº¡¢³þÖ§¿¤ÃûÉ½Úéº£ÏÌÄÉì¶ºº¡£ÖîºîÉÔÎ¢£¬´ó¹ú²»¹ýÊ®âÅ³Ç£¬Ð¡ºî²»¹ýÊýÊ®Àï£¬ÉÏ×ãÒÔ·î¹±Ö°£¬ÏÂ×ãÒÔ¹©Ñø¼Àìë£¬ÒÔÞ¬¸¨¾©Ê¦¡£¶øºº¿¤°Ë¾ÅÊ®£¬ÐÎ´íÖîºî¼ä£¬È®ÑÀÏàÁÙ£¬±üÆäýþ­¡ÈûµØÀû£¬¦â±¾ý»£¬ÈõÖ¦Ò¶Ö®ÊÆ£¬×ð±°Ã÷¶øÍòÊÂ¸÷µÃÆäËùÒÓ¡£

³¼Ç¨½÷¼Ç¸ß×æÒÔÀ´ÖÁÌ«³õÖîºî£¬Æ×ÆäÏÂÒæËðÖ®Ê±£¬ÁîºóÊÀµÃÀÀ¡£ÐÎÊÆËä¦â£¬ÒªÖ®ÒÔÈÊÒåÎª±¾¡£

£¨±íÂÔ£©

¡ñ¾íÊ®°Ë¡¤¸ß×æ¹¦³¼ºîÕßÄê±íµÚÁù

Ì«Ê·¹«Ô»£º¹ÅÕßÈË³¼¹¦ÓÐÎåÆ·£¬ÒÔµÂÁ¢×ÚÃí¶¨Éçð¢Ô»Ñ«£¬ÒÔÑÔÔ»ÀÍ£¬ÓÃÁ¦Ô»¹¦£¬Ã÷ÆäµÈÔ»·¥£¬»ýÈÕÔ»ÔÄ¡£·â¾ôÖ®ÊÄÔ»£º¡°Ê¹ºÓÈç´ø£¬Ì©É½ÈôÀ÷¡£¹úÒÔÓÀÄþ£¬ë¼¼°ÃçÒá¡£¡±Ê¼Î´³¢²»Óû¹ÌÆä¸ù±¾£¬¶øÖ¦Ò¶ÉÔÁêÒÄË¥Î¢Ò²¡£

Óà¶Á¸ß×æºî¹¦³¼£¬²ìÆäÊ×·â£¬ËùÒÔÊ§Ö®Õß£¬Ô»£ºÒìÔÕËùÎÅ£¡ÊéÔ»¡°Ð­ºÍÍò¹ú¡±£¬Ç¨ÓÚÏÄÉÌ£¬»òÊýÇ§Ëê¡£¸ÇÖÜ·â°Ë°Ù£¬ÓÄÀ÷Ö®áá£¬¼ûì¶´ºÇï¡£ÉÐÊéÓÐÌÆÓÝÖ®ºî²®£¬ÀúÈý´úÇ§ÓÐâÅÔØ£¬×ÔÈ«ÒÔÞ¬ÎÀÌì×Ó£¬Æñ·ÇóÆì¶ÈÊÒå£¬·îÉÏ·¨ÔÕ£¿ººÐË£¬¹¦³¼ÊÜ·âÕß°ÙÓÐâÅÈË¡£ÌìÏÂ³õ¶¨£¬¹Ê´ó³ÇÃû¶¼É¢Íö£¬»§¿Ú¿ÉµÃ¶øÊýÕßÊ®¶þÈý£¬ÊÇÒÔ´óºî²»¹ýÍò¼Ò£¬Ð¡ÕßÎåÁù°Ù»§¡£ááÊýÊÀ£¬ÃñÏÌ¹éÏçÀï£¬»§ÒæÏ¢£¬Ïô¡¢²Ü¡¢ç­¡¢¹àÖ®Êô»òÖÁËÄÍò£¬Ð¡ºî×Ô±¶£¬¸»ºñÈçÖ®¡£×ÓËï½¾Òç£¬ÍüÆäÏÈ£¬ÒùæÔ¡£ÖÁÌ«³õ°ÙÄêÖ®¼ä£¬¼ûºîÎå£¬âÅ½Ô×ø·¨ÔÉÃüÍö¹ú£¬ü÷Ã«ÒÓ¡£ØèÒàÉÙÃÜÑÉ£¬È»½ÔÉíÎÞ¾¤¾¤ì¶µ±ÊÀÖ®½ûÔÆ¡£

¾Ó½ñÖ®ÊÀ£¬Ö¾¹ÅÖ®µÀ£¬ËùÒÔ×Ô¾µÒ²£¬Î´±Ø¾¡Í¬¡£µÛÍõÕß¸÷ÊâÀñ¶øÒìÎñ£¬ÒªÒÔ³É¹¦ÎªÍ³¼Í£¬Æñ¿Éçµºõ£¿¹ÛËùÒÔµÃ×ð³è¼°ËùÒÔ·ÏÈè£¬Òàµ±ÊÀµÃÊ§Ö®ÁÖÒ²£¬ºÎ±Ø¾ÉÎÅ£¿ì¶ÊÇ½÷ÆäÖÕÊ¼£¬±íÆäÎÄ£¬ÆÄÓÐËù²»¾¡±¾Ä©£»ÖøÆäÃ÷£¬ÒÉÕßãÚÖ®¡£ááÓÐ¾ý×Ó£¬ÓûÍÆ¶øÁÐÖ®£¬µÃÒÔÀÀÑÉ¡£

£¨±íÂÔ£©

¡ñ¾íÊ®¾Å¡¤»Ý¾°¼äºîÕßÄê±íµÚÆß

Ì«Ê·¹«¶ÁÁÐ·âÖÁ±ãºîÔ»£ºÓÐÒÔÒ²·ò£¡³¤É³ÍõÕß£¬ÖøÁî¼×£¬³ÆÆäÖÒÑÉ¡£Îô¸ß×æ¶¨ÌìÏÂ£¬¹¦³¼·ÇÍ¬ÐÕ½®ÍÁ¶øÍõÕß°Ë¹ú¡£ÖÁÐ¢»ÝµÛÊ±£¬Î¨¶À³¤É³È«£¬ìøÎåÊÀ£¬ÒÔÎÞËÃ¾ø£¬¾¹ÎÞ¹ý£¬Îª·ªÊØÖ°£¬ÐÅÒÓ¡£¹ÊÆäÔóÁ÷Ö¦Êü£¬Îã¹¦¶øºîÕßÊýÈË¡£¼°Ð¢»ÝÆýÐ¢¾°¼äÎåÊ®ÔØ£¬×·ÐÞ¸ß×æÊ±ÒÅ¹¦³¼£¬¼°´Ó´úÀ´£¬Îâ³þÖ®ÀÍ£¬Öîºî×ÓÈô·Î¸­£¬Íâ¹ú¹éÒå£¬·âÕß¾ÅÊ®ÓÐâÅ¡£ÏÌ±íÊ¼ÖÕ£¬µ±ÊÀÈÊÒå³É¹¦Ö®ÖøÕßÒ²¡£

£¨±íÂÔ£©

¡ñ¾í¶þÊ®¡¤½¨ÔªÒÔÀ´ºîÕßÄê±íµÚ°Ë

Ì«Ê·¹«Ô»£ºÐÙÅ«¾øºÍÇ×£¬¹¥µ±Â·Èû£»ÃöÔ½ÉÃ·¥£¬¶«ê±Çë½µ¡£¶þÒÄ½»ÇÖ£¬µ±Ê¢ººÖ®Â¡£¬ÒÔ´ËÖª¹¦³¼ÊÜ·âÙ°ì¶×æ¿¼ÒÓ¡£ºÎÕß£¿×Ô¡¶Ê«¡·¡¢¡¶Êé¡·³ÆÈý´ú¡°ÈÖµÒÊÇâß£¬¾£Ý±ÊÇÕ÷¡±£¬Æë»¸Ô½Ñà·¥É½ÈÖ£¬ÎäÁéÍõÒÔÇøÇøÕÔ·þµ¥ÓÚ£¬ÇØçÑÓÃ°ÙÀï°ÔÎ÷ÈÖ£¬Îâ³þÖ®¾ýÒÔÖîºîÒÛ°ÙÔ½¡£¿öÄËÒÔÖÐ¹ú[Ææ2¡¤Êé¡¤Íø-Õû.Àí'Ìá.¹©]Ò»Í³£¬Ã÷Ìì×ÓÔÚÉÏ£¬¼æÎÄÎä£¬Ï¯¾íËÄº££¬ÄÚ¼­ÒÚÍòÖ®ÖÚ£¬ÆñÒÔêÌÈ»²»Îª±ß¾³Õ÷·¥ÔÕ£¡×ÔÊÇáá£¬Ëì³öÊ¦±±ÌÖÇ¿ºú£¬ÄÏÖï¾¢Ô½£¬½«×äÒÔ´Î·âÒÓ¡£

£¨±íÂÔ£©

¡ñ¾í¶þÊ®Ò»¡¤½¨ÔªÒÑÀ´Íõ×ÓºîÕßÄê±íµÚ¾Å

ÖÆÚ¯ÓùÊ·£º¡°ÖîºîÍõ»òÓûÍÆË½¶÷·Ö×ÓµÜÒØÕß£¬Áî¸÷ÌõÉÏ£¬ëÞÇÒÁÙ¶¨ÆäºÅÃû¡£¡±

Ì«Ê·¹«Ô»£ºÊ¢ÔÕ£¬Ìì×ÓÖ®µÂ£¡Ò»ÈËÓÐÇì£¬ÌìÏÂÀµÖ®¡£

£¨±íÂÔ£©

¡ñ¾í¶þÊ®¶þ¡¤ººÐËÒÔÀ´½«ÏàÃû³¼Äê±íµÚÊ®

£¨±íÂÔ£©

¡ñ¾í¶þÊ®Èý¡¤ÀñÊéµÚÒ»

Ì«Ê·¹«Ô»£ºÑóÑóÃÀµÂºõ£¡Ô×ÖÆÍòÎï£¬ÒÛÊ¹ÈºÖÚ£¬ÆñÈËÁ¦Ò²ÔÕ£¿ÓàÖÁ´óÐÐÀñ¹Ù£¬¹ÛÈý´úËðÒæ£¬ÄËÖªÔµÈËÇé¶øÖÆÀñ£¬ÒÀÈËÐÔ¶ø×÷ÒÇ£¬ÆäËùÓÉÀ´ÉÐÒÓ¡£

ÈËµÀ¾­Î³Íò¶Ë£¬¹æ¾ØÎÞËù²»¹á£¬ÓÕ½øÒÔÈÊÒå£¬Êø¸¿ÒÔÐÌ·££¬¹ÊµÂºñÕßÎ»×ð£¬Â»ÖØÕß³èÈÙ£¬ËùÒÔ×ÜÒ»º£ÄÚ¶øÕûÆëÍòÃñÒ²¡£ÈËÌå°²¼Ý³Ë£¬ÎªÖ®½ðÓß´íºâÒÔ·±ÆäÊÎ£»Ä¿ºÃÎåÉ«£¬ÎªÖ®íëíêÎÄÕÂÒÔ±íÆäÄÜ£»¶úÀÖÖÓíà£¬ÎªÖ®µ÷Ð³°ËÒôÒÔµ´ÆäÐÄ£»¿Ú¸ÊÎåÎ¶£¬ÎªÖ®ÊüÐßËáÏÌÒÔÖÂÆäÃÀ£»ÇéºÃÕäÉÆ£¬ÎªÖ®×ÁÄ¥¹çèµÒÔÍ¨ÆäÒâ¡£¹Ê´óÂ·Ô½Ï¯£¬Æ¤ÛÍ²¼ÉÑ£¬ÖìÏÒ¶´Ô½£¬´ó¸þÐþ¾Æ£¬ËùÒÔ·ÀÆäÒù³Þ£¬¾ÈÆä®Û±Ö¡£ÊÇÒÔ¾ý³¼³¯Í¢×ð±°¹ó¼úÖ®Ðò£¬ÏÂ¼°ÀèÊü³µÓßÒÂ·þ¹¬ÊÒÒûÊ³¼ÞÈ¢É¥¼ÀÖ®·Ö£¬ÊÂÓÐÒË§Ã£¬ÎïÓÐ½ÚÎÄ¡£ÖÙÄáÔ»£º¡°¯Ø×Ô¼È¹à¶øÍùÕß£¬Îá²»Óû¹ÛÖ®ÒÓ¡£¡±

ÖÜË¥£¬Àñ·ÏÀÖ»µ£¬´óÐ¡ÏàÓâ£¬¹ÜÖÙÖ®¼Ò£¬¼æ±¸Èý¹é¡£Ñ­·¨ÊØÕýÕß¼ûÎêì¶ÊÀ£¬ÉÝÒçÙÔ²îÕßÎ½Ö®ÏÔÈÙ¡£×Ô×ÓÏÄ£¬ÃÅÈËÖ®¸ßµÜÒ²£¬ÓÌÔÆ¡°³ö¼û·×»ªÊ¢Àö¶øËµ£¬ÈëÎÅ·ò×ÓÖ®µÀ¶øÀÖ£¬¶þÕßÐÄÕ½£¬Î´ÄÜ×Ô¾ö¡±£¬¶ø¿öÖÐÓ¹ÒÔÏÂ£¬½¥×Õì¶Ê§½Ì£¬±»·þì¶³ÉË×ºõ£¿¿××ÓÔ»¡°±ØÒ²ÕýÃû¡±£¬ì¶ÎÀËù¾Ó²»ºÏ¡£ÖÙÄáÃ»áá£¬ÊÜÒµÖ®Í½ÉòäÎ¶ø²»¾Ù£¬»ò§ÃÆë¡¢³þ£¬»òÈëºÓº££¬Æñ²»Í´ÔÕ£¡

ÖÁÇØÓÐÌìÏÂ£¬Ï¤ÄÚÁù¹úÀñÒÇ£¬²ÉÔñÆäÉÆ£¬Ëä²»ºÏÊ¥ÖÆ£¬Æä×ð¾ýÒÖ³¼£¬³¯Í¢¼Ã¼Ã£¬ÒÀ¹ÅÒÔÀ´¡£ÖÁÓÚ¸ß×æ£¬¹âÓÐËÄº££¬ÊåËïÍ¨ÆÄÓÐËùÔöÒæ¼õËð£¬´óµÖ½ÔÏ®ÇØ¹Ê¡£×ÔÌì×Ó³ÆºÅÏÂÖÁ×ôÁÅ¼°¹¬ÊÒ¹ÙÃû£¬ÉÙËù±ä¸Ä¡£Ð¢ÎÄ¼´Î»£¬ÓÐË¾ÒéÓû¶¨ÒÇÀñ£¬Ð¢ÎÄºÃµÀ¼ÒÖ®Ñ§£¬ÒÔÎª·±ÀñÊÎÃ²£¬ÎÞÒæì¶ÖÎ£¬¹ª»¯Î½ºÎ¶ú£¬¹Ê°ÕÈ¥Ö®¡£Ð¢¾°Ê±£¬ÓùÊ·´ó·òêË´íÃ÷ì¶ÊÀÎñÐÌÃû£¬Êý¸ÉÚÉÐ¢¾°Ô»£º¡°Öîºî·ª¸¨£¬³¼×ÓÒ»Àý£¬¹Å½ñÖ®ÖÆÒ²¡£½ñ´ó¹ú×¨ÖÎÒìÕþ£¬²»Ù÷¾©Ê¦£¬¿Ö²»¿É´«áá¡£¡±Ð¢¾°ÓÃÆä¼Æ£¬¶øÁù¹úÅÏÄæ£¬ÒÔ´íÊ×Ãû£¬Ìì×ÓÖï´íÒÔ½âÄÑ¡£ÊÂÔÚÔ¬°»ÓïÖÐ¡£ÊÇáá¹ÙÕßÑø½»°²Â»¶øÒÑ£¬Äª¸Ò¸´Òé¡£

½ñÉÏ¼´Î»£¬ÕÐÖÂÈåÊõÖ®Ê¿£¬Áî¹²¶¨ÒÇ£¬Ê®âÅÄê²»¾Í¡£»òÑÔ¹ÅÕßÌ«Æ½£¬ÍòÃñºÍÏ²£¬ÈðÓ¦±æÖÁ£¬ÄË²É·çË×£¬¶¨ÖÆ×÷¡£ÉÏÎÅÖ®£¬ÖÆÚ¯ÓùÊ·Ô»£º¡°¸ÇÊÜÃü¶øÍõ£¬¸÷ÓÐËùÓÉÐË£¬ÊâÂ·¶øÍ¬¹é£¬Î½ÒòÃñ¶ø×÷£¬×·Ë×ÎªÖÆÒ²¡£ÒéÕßÏÌ³ÆÌ«¹Å£¬°ÙÐÕºÎÍû£¿ººÒàÒ»¼ÒÖ®ÊÂ£¬µä·¨²»´«£¬Î½×ÓËïºÎ£¿»¯Â¡ÕßãÈ²©£¬ÖÎÇ³ÕßñÛÏÁ£¬¿É²»ÃãÓë£¡¡±ÄËÒÔÌ«³õÖ®Ôª¸ÄÕýË·£¬Ò×·þÉ«£¬·âÌ«É½£¬¶¨×ÚÃí°Ù¹ÙÖ®ÒÇ£¬ÒÔÎªµä³££¬´¹Ö®ì¶ááÔÆ¡£

ÀñÓÉÈËÆð¡£ÈËÉúÓÐÓû£¬Óû¶ø²»µÃÔò²»ÄÜÎÞ·Þ£¬·Þ¶øÎÞ¶ÈÁ¿ÔòÕù£¬ÕùÔòÂÒ¡£ÏÈÍõ¶ñÆäÂÒ£¬¹ÊÖÆÀñÒåÒÔÑøÈËÖ®Óû£¬¸øÈËÖ®Çó£¬Ê¹Óû²»Çîì¶Îï£¬Îï²»Çüì¶Óû£¬¶þÕßÏà´ý¶ø³¤£¬ÊÇÀñÖ®ËùÆðÒ²¡£¹ÊÀñÕßÑøÒ²¡£µ¾Á»ÎåÎ¶£¬ËùÒÔÑø¿ÚÒ²£»½·À¼·Ò¤§£¬ËùÒÔÑø±ÇÒ²£»ÖÓ¹Ä¹ÜÏÒ£¬ËùÒÔÑø¶úÒ²£»¿ÌïÎÎÄÕÂ£¬ËùÒÔÑøÄ¿Ò²£»Êè·¿´²óÊ¼¸Ï¯£¬ËùÒÔÑøÌåÒ²£º¹ÊÀñÕßÑøÒ²¡£

¾ý×Ó¼ÈµÃÆäÑø£¬ÓÖºÃÆä±æÒ²¡£ËùÎ½±æÕß£¬¹ó¼úÓÐµÈ£¬³¤ÉÙÓÐ²î£¬Æ¶¸»ÇáÖØ½ÔÓÐ³ÆÒ²¡£¹ÊÌì×Ó´óÂ·Ô½Ï¯£¬ËùÒÔÑøÌåÒ²£»²àÔØ³ô¤§£¬ËùÒÔÑø±ÇÒ²£»Ç°ÓÐ´íºâ£¬ËùÒÔÑøÄ¿Ò²£»ºÍð½Ö®Éù£¬²½ÖÐÎäÏó£¬ÖèÖÐÉØþ­£¬ËùÒÔÑø¶úÒ²£»Áúýå¾Å¥õ£¬ËùÒÔÑøÐÅÒ²£»ÇÞÙî³Ö»¢£¬öÞüõ­ÅÃÖÁú£¬ËùÒÔÑøÍþÒ²¡£¹Ê´óÂ·Ö®Âí£¬±ØÐÅÖÁ½ÌË³£¬È»ºó³ËÖ®£¬ËùÒÔÑø°²Ò²¡£ÊëÖª·ò³öËÀÒª½ÚÖ®ËùÒÔÑøÉúÒ²¡£ÊëÖª·òÇá·ÑÓÃÖ®ËùÒÔÑø²ÆÒ²£¬ÊëÖª·ò¹§¾´´ÇÈÃÖ®ËùÒÔÑø°²Ò²£¬ÊëÖª·òÀñÒåÎÄÀíÖ®ËùÒÔÑøÇéÒ²¡£

ÈË¹¶ÉúÖ®Îª¼û£¬ÈôÕß±ØËÀ£»¹¶ÀûÖ®Îª¼û£¬ÈôÕß±Øº¦£»µ¡¶èÖ®Îª°²£¬ÈôÕß±ØÎ££»ÇéÊ¤Ö®Îª°²£¬ÈôÕß±ØÃð¡£¹ÊÊ¥ÈËÒ»Ö®ì¶ÀñÒå£¬ÔòÁ½µÃÖ®ÒÓ£»Ò»Ö®ì¶ÇéÐÔ£¬ÔòÁ½Ê§Ö®ÒÓ¡£¹ÊÈåÕß½«Ê¹ÈËÁ½µÃÖ®ÕßÒ²£¬Ä«Õß½«Ê¹ÈËÁ½Ê§Ö®ÕßÒ²¡£ÊÇÈåÄ«Ö®·Ö¡£

ÖÎ±æÖ®¼«Ò²£¬¦â¹ÌÖ®±¾Ò²£¬ÍþÐÐÖ®µÀÒ²£¬¹¦ÃûÖ®×ÜÒ²¡£Íõ¹«ÓÉÖ®£¬ËùÒÔÒ»ÌìÏÂ£¬³¼ÖîºîÒ²£»¸¥ÓÉÖ®£¬ËùÒÔ¾èÉçð¢Ò²¡£¹Ê¼á¸ïÀû±ø²»×ãÒÔÎªÊ¤£¬¸ß³ÇÉî³Ø²»×ãÒÔÎª¹Ì£¬ÑÏÁî·±ÐÌ²»×ãÒÔÎªÍþ¡£ÓÉÆäµÀÔòÐÐ£¬²»ÓÉÆäµÀÔò·Ï¡£³þÈËöÞ¸ïÏ¬Ùî£¬ËùÒÔÎª¼×£¬¼áÈç½ðÊ¯£»ÍðÖ®îÒÌúÊ©£¬×êÈç·äò²£¬ÇáÀûØâ®Ò£¬×äÈç«··ç¡£È»¶ø±ø´ùì¶´¹Éæ£¬ÌÆÃÁËÀÑÉ£»×¯üýÇÇÆð£¬³þ·Ö¶øÎªËÄ²Î¡£ÊÇÆñÎÞ¼á¸ïÀû±øÔÕ£¿ÆäËùÒÔÍ³Ö®Õß·ÇÆäµÀ¹ÊÒ²¡£Èêò£ÒÔÎªÏÕ£¬½­ººÒÔÎª³Ø£¬×èÖ®ÒÔµËÁÖ£¬ÔµÖ®ÒÔ·½³Ç¡£È»¶øÇØÊ¦ÖÁÛ³Û«£¬¾ÙÈôÕñéÂ¡£ÊÇÆñÎÞ¹ÌÈûÏÕ×èÔÕ£¿ÆäËùÒÔÍ³Ö®Õß·ÇÆäµÀ¹ÊÒ²¡£æûÆÊ±È¸É£¬Çô»þ×Ó£¬ÎªÅÚ¸ñ£¬ÐÌÉ±ÎÞ¹¼£¬Ê±³¼ÏÂãÁÈ»£¬Äª±ØÆäÃü¡£È»¶øÖÜÊ¦ÖÁ£¬¶øÁî²»ÐÐºõÏÂ£¬²»ÄÜÓÃÆäÃñ¡£ÊÇÆñÁî²»ÑÏ£¬ÐÌ²»ýþþæÔÕ£¿ÆäËùÒÔÍ³Ö®Õß·ÇÆäµÀ¹ÊÒ²¡£

¹ÅÕßÖ®±ø£¬¸êÃ¬¹­Ê¸¶øÒÑ£¬È»¶øµÐ¹ú²»´ýÊÔ¶øÚ°¡£³Ç¹ù²»¼¯£¬¹µ³Ø²»¾ò£¬¹ÌÈû²»Ê÷£¬»ú±ä²»ÕÅ£¬È»¶ø¹úêÌÈ»²»Î·Íâ¶ø¹ÌÕß£¬ÎÞËû¹ÊÑÉ£¬Ã÷µÀ¶ø¾ù·ÖÖ®£¬Ê±Ê¹¶ø³Ï°®Ö®£¬ÔòÏÂÓ¦Ö®Èç¾°Ïì¡£ÓÐ²»ÓÉÃüÕß£¬È»ááÙ¹Ö®ÒÔÐÌ£¬ÔòÃñÖª×ïÒÓ¡£¹ÊÐÌÒ»ÈË¶øÌìÏÂ·þ¡£×ïÈË²»ÓÈÆäÉÏ£¬Öª×ïÖ®ÔÚ¼ºÒ²¡£ÊÇ¹ÊÐÌ·£Ê¡¶øÍþÐÐÈçÁ÷£¬ÎÞËû¹ÊÑÉ£¬ÓÉÆäµÀ¹ÊÒ²¡£¹ÊÓÉÆäµÀÔòÐÐ£¬²»ÓÉÆäµÀÔò·Ï¡£¹ÅÕßµÛÒ¢Ö®ÖÎÌìÏÂÒ²£¬¸ÇÉ±Ò»ÈËÐÌ¶þÈË¶øÌìÏÂÖÎ¡£´«Ô»¡°ÍþÀ÷¶ø²»ÊÔ£¬ÐÌ´ë¶ø²»ÓÃ¡±¡£

ÌìµØÕß£¬ÉúÖ®±¾Ò²£»ÏÈ×æÕß£¬ÀàÖ®±¾Ò²£»¾ýÊ¦Õß£¬ÖÎÖ®±¾Ò²¡£ÎÞÌìµØ¶ñÉú£¿ÎÞÏÈ×æ¶ñ³ö£¿ÎÞ¾ýÊ¦¶ñÖÎ£¿ÈýÕßÆ«Íö£¬ÔòÎÞ°²ÈË¡£¹ÊÀñ£¬ÉÏÊÂÌì£¬ÏÂÊÂµØ£¬×ðÏÈ×æ¶øÂ¡¾ýÊ¦£¬ÊÇÀñÖ®Èý±¾Ò²¡£

¹ÊÍõÕßÌìÌ«×æ£¬Öîºî²»¸Ò»³£¬´ó·òÊ¿ÓÐ³£×Ú£¬ËùÒÔ±æ¹ó¼ú¡£¹ó¼úÖÎ£¬µÃÖ®±¾Ò²¡£½¼³ëºõÌì×Ó£¬ÉçÖÁºõÖîºî£¬º¯¼°Ê¿´ó·ò£¬ËùÒÔ±æ×ðÕßÊÂ×ð£¬±°ÕßÊÂ±°£¬ÒËîÒÕßîÒ£¬ÒËÐ¡ÕßÐ¡¡£¹ÊÓÐÌìÏÂÕßÊÂÆßÊÀ£¬ÓÐÒ»¹úÕßÊÂÎåÊÀ£¬ÓÐÎå³ËÖ®µØÕßÊÂÈýÊÀ£¬ÓÐÈý³ËÖ®µØÕßÊÂ¶þÊÀ£¬ÓÐÌØÉü¶øÊ³Õß²»µÃÁ¢×ÚÃí£¬ËùÒÔ±æ»ýºñÕßÁ÷Ôó¹ã£¬»ý±¡ÕßÁ÷ÔóÏÁÒ²¡£

´ó÷ÏÉÏÐþ×ð£¬ÙÞÉÏÐÈÓã£¬ÏÈ´ó¸þ£¬¹óÊ³ÒûÖ®±¾Ò²¡£´ó÷ÏÉÏÐþ×ð¶øÓÃ±¡¾Æ£¬Ê³ÏÈÊòð¢¶ø·¹µ¾Á»£¬¼ÀßâÏÈ´ó¸þ¶ø±¥ÊüÐß£¬¹ó±¾¶øÇ×ÓÃÒ²¡£¹ó±¾Ö®Î½ÎÄ£¬Ç×ÓÃÖ®Î½Àí£¬Á½ÕßºÏ¶ø³ÉÎÄ£¬ÒÔ¹éÌ«Ò»£¬ÊÇÎ½´óÂ¡¡£¹Ê×ðÖ®ÉÏÐþ×ðÒ²£¬ÙÞÖ®ÉÏÐÈÓãÒ²£¬¶¹Ö®ÏÈ´ó¸þ£¬Ò»Ò²¡£Àû¾ô¸¥ßýÒ²£¬³ÉÊÂÙÞ¸¥³¢Ò²£¬ÈýÙ§Ö®¸¥Ê³Ò²£¬´ó»èÖ®Î´·ÏÆëÒ²£¬´óÃíÖ®Î´ÄÚÊ¬Ò²£¬Ê¼¾øÖ®Î´Ð¡Á²£¬Ò»Ò²¡£´óÂ·Ö®ËØàüÒ²£¬½¼Ö®ÂéæùÃâ£¬É¥·þÖ®ÏÈÉ¢Âé£¬Ò»Ò²¡£ÈýÄê¿ÞÖ®²»·´Ò²£¬ÇåÃíÖ®¸èÒ»³«¶øÈýÌ¾£¬ÏØÒ»ÖÓÉÐÞÔëõ£¬ÖìÏÒ¶øÍ¨Ô½£¬Ò»Ò²¡£

·²ÀñÊ¼ºõÍÑ£¬³ÉºõÎÄ£¬ÖÕºõË°¡£¹ÊÖÁ±¸£¬ÇéÎÄ¾ã¾¡£»Æä´Î£¬ÇéÎÄ´úÊ¤£»ÆäÏÂ£¬¸´ÇéÒÔ¹éÌ«Ò»¡£ÌìµØÒÔºÏ£¬ÈÕÔÂÒÔÃ÷£¬ËÄÊ±ÒÔÐò£¬ÐÇ³½ÒÔÐÐ£¬½­ºÓÒÔÁ÷£¬ÍòÎïÒÔ²ý£¬ºÃ¶ñÒÔ½Ú£¬Ï²Å­ÒÔµ±¡£ÒÔÎªÏÂÔòË³£¬ÒÔÎªÉÏÔòÃ÷¡£

Ì«Ê·¹«Ô»£ºÖÁÒÓÔÕ£¡Á¢Â¡ÒÔÎª¼«£¬¶øÌìÏÂÄªÖ®ÄÜÒæËðÒ²¡£±¾Ä©ÏàË³£¬ÖÕÊ¼ÏàÓ¦£¬ÖÁÎÄÓÐÒÔ±æ£¬ÖÁ²ìÓÐÒÔËµ¡£ÌìÏÂ´ÓÖ®ÕßÖÎ£¬²»´ÓÕßÂÒ£»´ÓÖ®Õß°²£¬²»´ÓÕßÎ£¡£Ð¡ÈË²»ÄÜÔòÒ²¡£

ÀñÖ®Ã²³ÏÉîÒÓ£¬¼á°×Í¬ÒìÖ®²ì£¬ÈëÑÉ¶øÈõ¡£ÆäÃ²³Ï´óÒÓ£¬ÉÃ×÷µäÖÆñÛÂªÖ®Ëµ£¬ÈëÑÉ¶øÍû¡£ÆäÃ²³Ï¸ßÒÓ£¬±©Âýí§î¡£¬ÇáË×ÒÔÎª¸ßÖ®Êô£¬ÈëÑÉ¶ø¶Ó¡£¹ÊÉþ³Ï³Â£¬Ôò²»¿ÉÆÛÒÔÇúÖ±£»ºâ³ÏÏØ£¬Ôò²»¿ÉÆÛÒÔÇáÖØ£»¹æ¾Ø³Ï´í£¬Ôò²»¿ÉÆÛÒÔ·½Ô±£»¾ý×ÓÉóÀñ£¬Ôò²»¿ÉÆÛÒÔÕ©Î±¡£¹ÊÉþÕß£¬Ö±Ö®ÖÁÒ²£»ºâÕß£¬Æ½Ö®ÖÁÒ²£»¹æ¾ØÕß£¬·½Ô±Ö®ÖÁÒ²£»ÀñÕß£¬ÈËµÀÖ®¼«Ò²¡£È»¶ø²»·¨ÀñÕß²»×ãÀñ£¬Î½Ö®ÎÞ·½Ö®Ãñ£»·¨Àñ×ãÀñ£¬Î½Ö®ÓÐ·½Ö®Ê¿¡£ÀñÖ®ÖÐ£¬ÄÜË¼Ë÷£¬Î½Ö®ÄÜÂÇ£»ÄÜÂÇÎðÒ×£¬Î½Ö®ÄÜ¹Ì¡£ÄÜÂÇÄÜ¹Ì£¬¼ÓºÃÖ®ÑÉ£¬Ê¥ÒÓ¡£ÌìÕß£¬¸ßÖ®¼«Ò²£»µØÕß£¬ÏÂÖ®¼«Ò²£»ÈÕÔÂÕß£¬Ã÷Ö®¼«Ò²£»ÎÞÇîÕß£¬¹ã´óÖ®¼«Ò²£»Ê¥ÈËÕß£¬µÀÖ®¼«Ò²¡£

ÒÔ²ÆÎïÎªÓÃ£¬ÒÔ¹ó¼úÎªÎÄ£¬ÒÔ¶àÉÙÎªÒì£¬ÒÔÂ¡É±ÎªÒª¡£ÎÄÃ²·±£¬ÇéÓûÊ¡£¬ÀñÖ®Â¡Ò²£»ÎÄÃ²Ê¡£¬ÇéÓû·±£¬ÀñÖ®É±Ò²£»ÎÄÃ²ÇéÓûÏàÎªÄÚÍâ±íÀï£¬²¢ÐÐ¶øÔÓ£¬ÀñÖ®ÖÐÁ÷Ò²¡£¾ý×ÓÉÏÖÂÆäÂ¡£¬ÏÂ¾¡ÆäÉ±£¬¶øÖÐ´¦ÆäÖÐ¡£²½Öè³Û³Ò¹ãæð²»Íâ£¬ÊÇÒÔ¾ý×ÓÖ®ÐÔÊØ¹¬Í¥Ò²¡£ÈËÓòÊÇÓò£¬Ê¿¾ý×ÓÒ²¡£ÍâÊÇ£¬ÃñÒ²¡£ì¶ÊÇÖÐÑÉ£¬·¿»ÊÖÜä¤£¬ÇúµÃÆä´ÎÐò£¬Ê¥ÈËÒ²¡£¹ÊºñÕß£¬ÀñÖ®»ýÒ²£»´óÕß£¬ÀñÖ®¹ãÒ²£»¸ßÕß£¬ÀñÖ®Â¡Ò²£»Ã÷Õß£¬ÀñÖ®¾¡Ò²¡£

¡ñ¾í¶þÊ®ËÄ¡¤ÀÖÊéµÚ¶þ

Ì«Ê·¹«Ô»£ºÓàÃ¿¶ÁÓÝÊé£¬ÖÁì¶¾ý³¼Ïàë·£¬Î¬ÊÇ¼¸°²£¬¶ø¹ÉëÅ²»Á¼£¬ÍòÊÂ¶é»µ£¬Î´³¢²»Á÷ÌéÒ²¡£³ÉÍõ×÷ËÌ£¬ÍÆ¼º³Í°¬£¬±¯±Ë¼ÒÄÑ£¬¿É²»Î½Õ½Õ½¿Ö¾å£¬ÉÆÊØÉÆÖÕÔÕ£¿¾ý×Ó²»ÎªÔ¼ÔòÐÞµÂ£¬ÂúÔòÆúÀñ£¬ØýÄÜË¼³õ£¬°²ÄÜÎ©Ê¼£¬ãåÔ¡¸àÔó¶ø¸èÓ½ÇÚ¿à£¬·Ç´óµÂË­ÄÜÈçË¹£¡´«Ô»¡°ÖÎ¶¨¹¦³É£¬ÀñÀÖÄËÐË¡±¡£º£ÄÚÈËµÀÒæÉî£¬ÆäµÂÒæÖÁ£¬ËùÀÖÕßÒæÒì¡£Âú¶ø²»ËðÔòÒç£¬Ó¯¶ø²»³ÖÔòÇã¡£·²×÷ÀÖÕß£¬ËùÒÔ½ÚÀÖ¡£¾ý×ÓÒÔÇ«ÍËÎªÀñ£¬ÒÔËð¼õÎªÀÖ£¬ÀÖÆäÈç´ËÒ²¡£ÒÔÎªÖÝÒì¹úÊâ£¬ÇéÏ°²»Í¬£¬¹Ê²©²É·çË×£¬Ð­±ÈÉùÂÉ£¬ÒÔ²¹¶ÌÒÆ»¯£¬ÖúÁ÷Õþ½Ì¡£Ìì×Ó¹ªì¶Ã÷ÌÃÁÙ¹Û£¬¶øÍòÃñÏÌµ´µÓÐ°»à£¬Õå×Ã±¥Âú£¬ÒÔÊÎØÊÐÔ¡£¹ÊÔÆÑÅËÌÖ®ÒôÀí¶øÃñÕý£¬üûèÉüûë¸Ö®ÉùÐË¶øÊ¿·Ü£¬Ö£ÎÀÖ®Çú¶¯¶øÐÄÒù¡£¼°Æäµ÷ºÍÐ³ºÏ£¬ÄñÊÞ¾¡¸Ð£¬¶ø¿ö»³Îå³££¬º¬ºÃ¶ñ£¬×ÔÈ»Ö®ÊÆÒ²£¿

ÖÎµÀ¿÷È±¶øÖ£ÒôÐËÆð£¬·â¾ýÊÀ±Ù£¬ÃûÏÔÁÚÖÝ£¬ÕùÒÔÏà¸ß¡£×ÔÖÙÄá²»ÄÜÓëÆëÓÅËìÈÝì¶Â³£¬ËäÍËÕýÀÖÒÔÓÕÊÀ£¬×÷ÎåÕÂÒÔ´ÌÊ±£¬ÓÌÄªÖ®»¯¡£Áê³ÙÒÔÖÁÁù¹ú£¬Á÷ãæÉòØý£¬ËìÍù²»·µ£¬×äì¶É¥ÉíÃð×Ú£¬²¢¹úì¶ÇØ¡£

ÇØ¶þÊÀÓÈÒÔÎªÓé¡£Ø©ÏàÀîË¹½øÚÉÔ»£º¡°·ÅÆúÊ«Êé£¬¼«ÒâÉùÉ«£¬×æÒÁËùÒÔ¾åÒ²£»Çá»ýÏ¸¹ý£¬í§ÐÄ³¤Ò¹£¬æûËùÒÔÍöÒ²¡£¡±ÕÔ¸ßÔ»£º¡°ÎåµÛ¡¢ÈýÍõÀÖ¸÷ÊâÃû£¬Ê¾²»ÏàÏ®¡£ÉÏ×Ô³¯Í¢£¬ÏÂÖÁÈËÃñ£¬µÃÒÔ½Ó»¶Ï²£¬ºÏÒóÇÚ£¬·Ç´ËºÍËµ²»Í¨£¬½âÔó²»Á÷£¬Òà¸÷Ò»ÊÀÖ®»¯£¬¶ÈÊ±Ö®ÀÖ£¬ºÎ±Ø»ªÉ½Ö®ûô¶ú¶øºóÐÐÔ¶ºõ£¿¡±¶þÊÀÈ»Ö®¡£

¸ß×æ¹ýÅæÊ«ÈýºîÖ®ÕÂ£¬ÁîÐ¡¶ù¸èÖ®¡£¸ß×æ±À£¬ÁîÅæµÃÒÔËÄÊ±¸èÎè×ÚÃí¡£Ð¢»Ý¡¢Ð¢ÎÄ¡¢Ð¢¾°ÎÞËùÔö¸ü£¬ì¶ÀÖ¸®Ï°³£ÒÞ¾É¶øÒÑ¡£

ÖÁ½ñÉÏ¼´Î»£¬×÷Ê®¾ÅÕÂ£¬ÁîÊÌÖÐÀîÑÓÄê´ÎÐòÆäÉù£¬°ÝÎªÐ­ÂÉ¶¼Î¾¡£Í¨Ò»¾­Ö®Ê¿²»ÄÜ¶ÀÖªÆä´Ç£¬½Ô¼¯»áÎå¾­¼Ò£¬ÏàÓë¹²½²Ï°¶ÁÖ®£¬ÄËÄÜÍ¨ÖªÆäÒâ£¬¶à¶ûÑÅÖ®ÎÄ¡£

ºº¼Ò³£ÒÔÕýÔÂÉÏÐÁìôÌ«Ò»¸ÊÈª£¬ÒÔ»èÊ±Ò¹ìô£¬µ½Ã÷¶øÖÕ¡£³£ÓÐÁ÷ÐÇ¾­ì¶ìôÌ³ÉÏ¡£Ê¹Ù×ÄÐÙ×Å®ÆßÊ®ÈË¾ã¸è¡£´º¸èÇàÑô£¬ÏÄ¸èÖìÃ÷£¬Çï¸èÎ÷ý©£¬¶¬¸èÐþÚ¤¡£ÊÀ¶àÓÐ£¬¹Ê²»ÂÛ¡£

ÓÖ³¢µÃÉñÂíä×ÍÝË®ÖÐ£¬¸´´ÎÒÔÎªÌ«Ò»Ö®¸è¡£¸èÇúÔ»£º¡°Ì«Ò»¹±ÙâÌìÂíÏÂ£¬§Ô³àº¹ÙâÄ­Á÷ô÷¡£³ÒÈÝÓëÙâüýÊÀÍòÀï£¬½ñ°²Æ¥ÙâÁúÎªÓÑ¡£¡±áá·¥´óÍðµÃÇ§ÀïÂí£¬ÂíÃûÆÑÉÒ£¬´Î×÷ÒÔÎª¸è¡£¸èÊ«Ô»£º¡°ÌìÂíÀ´Ùâ´ÓÎ÷¼«£¬¾­ÍòÀïÙâ¹éÓÐµÂ¡£³ÐÁéÍþÙâ½µÍâ¹ú£¬ÉæÁ÷É³ÙâËÄÒÄ·þ¡£¡±ÖÐÎ¾¼³÷ö½øÔ»£º¡°·²ÍõÕß×÷ÀÖ£¬ÉÏÒÔ³Ð×æ×Ú£¬ÏÂÒÔ»¯Õ×Ãñ¡£½ñ±ÝÏÂµÃÂí£¬Ê«ÒÔÎª¸è£¬Ð­ì¶×ÚÃí£¬ÏÈµÛ°ÙÐÕÆñÄÜÖªÆäÒôÐ°£¿¡±ÉÏÄ¬È»²»Ëµ¡£Ø©Ïà¹«ËïºëÔ»£º¡°÷ö·Ì°ùÊ¥ÖÆ£¬µ±×å¡£¡±

·²ÒôÖ®Æð£¬ÓÉÈËÐÄÉúÒ²¡£ÈËÐÄÖ®¶¯£¬ÎïÊ¹Ö®È»Ò²¡£¸Ðì¶Îï¶ø¶¯£¬¹ÊÐÎì¶Éù£»ÉùÏàÓ¦£¬¹ÊÉú±ä£»±ä³É·½£¬Î½Ö®Òô£»±ÈÒô¶øÀÖÖ®£¬¼°¸ÉÆÝÓðì¸£¬Î½Ö®ÀÖÒ²¡£ÀÖÕß£¬ÒôÖ®ËùÓÉÉúÒ²£¬Æä±¾ÔÚÈËÐÄ¸Ðì¶ÎïÒ²¡£ÊÇ¹ÊÆä°§ÐÄ¸ÐÕß£¬ÆäÉùàÝÒÔÉ±£»ÆäÀÖÐÄ¸ÐÕß£¬ÆäÉùüûµ¥ÒÔ»º£»ÆäÏ²ÐÄ¸ÐÕß£¬ÆäÉù·¢ÒÔÉ¢£»ÆäÅ­ÐÄ¸ÐÕß£¬ÆäÉù´ÖÒÔÀ÷£»Æä¾´ÐÄ¸ÐÕß£¬ÆäÉùÖ±ÒÔÁ®£»Æä°®ÐÄ¸ÐÕß£¬ÆäÉùºÍÒÔÈá¡£ÁùÕß·ÇÐÔÒ²£¬¸Ðì¶Îï¶øºó¶¯£¬ÊÇ¹ÊÏÈÍõÉ÷ËùÒÔ¸ÐÖ®¡£¹ÊÀñÒÔµ¼ÆäÖ¾£¬ÀÖÒÔºÍÆäÉù£¬ÕþÒÔÒ¼ÆäÐÐ£¬ÐÌÒÔ·ÀÆä¼é¡£ÀñÀÖÐÌÕþ£¬Æä¼«Ò»Ò²£¬ËùÒÔÍ¬ÃñÐÄ¶ø³öÖÎµÀÒ²¡£

·²ÒôÕß£¬ÉúÈËÐÄÕßÒ²¡£Çé¶¯ì¶ÖÐ£¬¹ÊÐÎì¶Éù£¬Éù³ÉÎÄÎ½Ö®Òô¡£ÊÇ¹ÊÖÎÊÀÖ®Òô°²ÒÔÀÖ£¬ÆäÕýºÍ£»ÂÒÊÀÖ®ÒôÔ¹ÒÔÅ­£¬ÆäÕý¹Ô£»Íö¹úÖ®Òô°§ÒÔË¼£¬ÆäÃñÀ§¡£ÉùÒôÖ®µÀ£¬ÓëÕýÍ¨ÒÓ¡£¹¬Îª¾ý£¬ÉÌÎª³¼£¬½ÇÎªÃñ£¬áçÎªÊÂ£¬ÓðÎªÎï¡£ÎåÕß²»ÂÒ£¬ÔòÎÞ©²«áÖ®ÒôÒÓ¡£¹¬ÂÒÔò»Ä£¬Æä¾ý½¾£»ÉÌÂÒÔòÞÐ×·£¬Æä³¼»µ£»½ÇÂÒÔòÓÇ£¬ÆäÃñÔ¹£»áçÂÒÔò°§£¬ÆäÊÂÇÚ£»ÓðÂÒÔòÎ££¬Æä²ÆØÑ¡£ÎåÕß½ÔÂÒ£¬µüÏàÁê£¬Î½Ö®Âý¡£Èç´ËÔò¹úÖ®ÃðÍöÎÞÈÕÒÓ¡£Ö£ÎÀÖ®Òô£¬ÂÒÊÀÖ®ÒôÒ²£¬±Èì¶ÂýÒÓ¡£É£¼äå§ÉÏÖ®Òô£¬Íö¹úÖ®ÒôÒ²£¬ÆäÕþÉ¢£¬ÆäÃñÁ÷£¬ÎÜÉÏÐÐË½¶ø²»¿ÉÖ¹¡£

·²ÒôÕß£¬Éúì¶ÈËÐÄÕßÒ²£»ÀÖÕß£¬Í¨ì¶Â×ÀíÕßÒ²¡£ÊÇ¹ÊÖªÉù¶ø²»ÖªÒôÕß£¬ÇÝÊÞÊÇÒ²£»ÖªÒô¶ø²»ÖªÀÖÕß£¬ÖÚÊüÊÇÒ²¡£Î¨¾ý×ÓÎªÄÜÖªÀÖ¡£ÊÇ¹ÊÉóÉùÒÔÖªÒô£¬ÉóÒôÒÔÖªÀÖ£¬ÉóÀÖÒÔÖªÕþ£¬¶øÖÎµÀ±¸ÒÓ¡£ÊÇ¹Ê²»ÖªÉùÕß²»¿ÉÓëÑÔÒô£¬²»ÖªÒôÕß²»¿ÉÓëÑÔÀÖ¡£ÖªÀÖÔò¼¸ì¶ÀñÒÓ¡£ÀñÀÖ½ÔµÃ£¬Î½Ö®ÓÐµÂ¡£µÂÕßµÃÒ²¡£ÊÇ¹ÊÀÖÖ®Â¡£¬·Ç¼«ÒôÒ²£»Ê³÷ÏÖ®Àñ£¬·Ç¼«Î¶Ò²¡£ÇåÃíÖ®Éª£¬ÖìÏÒ¶øÊèÔ½£¬Ò»³«¶øÈýÌ¾£¬ÓÐÒÅÒôÕßÒÓ¡£´ó÷ÏÖ®Àñ£¬ÉÐÐþ¾Æ¶øÙÞÐÈÓã£¬´ó¸þ²»ºÍ£¬ÓÐÒÅÎ¶ÕßÒÓ¡£ÊÇ¹ÊÏÈÍõÖ®ÖÆÀñÀÖÒ²£¬·ÇÒÔ¼«¿Ú¸¹¶úÄ¿Ö®ÓûÒ²£¬½«ÒÔ½ÌÃñÆ½ºÃ¶ñ¶ø·´ÈËµÀÖ®ÕýÒ²¡£

ÈËÉú¶ø¾²£¬ÌìÖ®ÐÔÒ²£»¸Ðì¶Îï¶ø¶¯£¬ÐÔÖ®ËÌÒ²¡£ÎïÖÁÖªÖª£¬È»ºóºÃ¶ñÐÎÑÉ¡£ºÃ¶ñÎÞ½Úì¶ÄÚ£¬ÖªÓÕì¶Íâ£¬²»ÄÜ·´¼º£¬ÌìÀíÃðÒÓ¡£·òÎïÖ®¸ÐÈËÎÞÇî£¬¶øÈËÖ®ºÃ¶ñÎÞ½Ú£¬ÔòÊÇÎïÖÁ¶øÈË»¯ÎïÒ²¡£ÈË»¯ÎïÒ²Õß£¬ÃðÌìÀí¶øÇîÈËÓûÕßÒ²¡£ì¶ÊÇÓÐã£ÄæÕ©Î±Ö®ÐÄ£¬ÓÐÒùØý×÷ÂÒÖ®ÊÂ¡£ÊÇ¹Ê¦âÕßÐ²Èõ£¬ÖÚÕß±©¹Ñ£¬ÖªÕßÕ©ÓÞ£¬ÓÂÕß¿àÇÓ£¬¼²²¡²»Ñø£¬ÀÏÓ×¹Â¹Ñ²»µÃÆäËù£¬´Ë´óÂÒÖ®µÀÒ²¡£ÊÇ¹ÊÏÈÍõÖÆÀñÀÖ£¬ÈËÎªÖ®½Ú£ºË¥Âé¿ÞÆü£¬ËùÒÔ½ÚÉ¥¼ÍÒ²£»ÖÓ¹Ä¸ÉÆÝ£¬ËùÒÔºÍ°²ÀÖÒ²£»»éÒö¹ÚóÇ£¬ËùÒÔ±ðÄÐÅ®Ò²£»ÉäÏçÊ³÷Ï£¬ËùÒÔÕý½»½ÓÒ²¡£Àñ½ÚÃñÐÄ£¬ÀÖºÍÃñÉù£¬ÕþÒÔÐÐÖ®£¬ÐÌÒÔ·ÀÖ®¡£ÀñÀÖÐÌÕþËÄ´ï¶ø²»ã££¬ÔòÍõµÀ±¸ÒÓ¡£

ÀÖÕßÎªÍ¬£¬ÀñÕßÎªÒì¡£Í¬ÔòÏàÇ×£¬ÒìÔòÏà¾´¡£ÀÖÊ¤ÔòÁ÷£¬ÀñÊ¤ÔòÀë¡£ºÏÇéÊÎÃ²Õß£¬ÀñÀÖÖ®ÊÂÒ²¡£ÀñÒåÁ¢£¬Ôò¹ó¼úµÈÒÓ£»ÀÖÎÄÍ¬£¬ÔòÉÏÏÂºÍÒÓ£»ºÃ¶ñÖø£¬ÔòÏÍ²»Ð¤±ðÒÓ£»ÐÌ½û±©£¬¾ô¾ÙÏÍ£¬ÔòÕþ¾ùÒÓ¡£ÈÊÒÔ°®Ö®£¬ÒåÒÔÕýÖ®£¬Èç´ËÔòÃñÖÎÐÐÒÓ¡£

ÀÖÓÉÖÐ³ö£¬Àñ×ÔÍâ×÷¡£ÀÖÓÉÖÐ³ö£¬¹Ê¾²£»Àñ×ÔÍâ×÷£¬¹ÊÎÄ¡£´óÀÖ±ØÒ×£¬´óÀñ±Ø¼ò¡£ÀÖÖÁÔòÎÞÔ¹£¬ÀñÖÁÔò²»Õù¡£Ò¾ÈÃ¶øÖÎÌìÏÂÕß£¬ÀñÀÖÖ®Î½Ò²¡£±©Ãñ²»×÷£¬Öîºî±ö·þ£¬±ø¸ï²»ÊÔ£¬ÎåÐÌ²»ÓÃ£¬°ÙÐÕÎÞ»¼£¬Ìì×Ó²»Å­£¬Èç´ËÔòÀÖ´ïÒÓ¡£ºÏ¸¸×ÓÖ®Ç×£¬Ã÷³¤Ó×Ö®Ðò£¬ÒÔ¾´ËÄº£Ö®ÄÚ¡£Ìì×ÓÈç´Ë£¬ÔòÀñÐÐÒÓ¡£

´óÀÖÓëÌìµØÍ¬ºÍ£¬´óÀñÓëÌìµØÍ¬½Ú¡£ºÍ£¬¹Ê°ÙÎï²»Ê§£»½Ú£¬¹ÊìëÌì¼ÀµØ¡£Ã÷ÔòÓÐÀñÀÖ£¬ÓÄÔòÓÐ¹íÉñ£¬Èç´ËÔòËÄº£Ö®ÄÚºÏ¾´Í¬°®ÒÓ¡£ÀñÕß£¬ÊâÊÂºÏ¾´ÕßÒ²£»ÀÖÕß£¬ÒìÎÄºÏ°®ÕßÒ²¡£ÀñÀÖÖ®ÇéÍ¬£¬¹ÊÃ÷ÍõÒÔÏàÑØÒ²¡£¹ÊÊÂÓëÊ±²¢£¬ÃûÓë¹¦ÙÉ¡£¹ÊÖÓ¹Ä¹ÜíàÓðýñ¸ÉÆÝ£¬ÀÖÖ®Æ÷Ò²£»Ú°ÐÅ¸©Ñö¼¶Õ×Êæ¼²£¬ÀÖÖ®ÎÄÒ²¡£úïóþÙÞ¶¹ÖÆ¶ÈÎÄÕÂ£¬ÀñÖ®Æ÷Ò²£»Éý½µÉÏÏÂÖÜÐýñÓÏ®£¬ÀñÖ®ÎÄÒ²¡£¹ÊÖªÀñÀÖÖ®ÇéÕßÄÜ×÷£¬Ê¶ÀñÀÖÖ®ÎÄÕßÄÜÊõ¡£×÷ÕßÖ®Î½Ê¥£¬ÊõÕßÖ®Î½Ã÷¡£Ã÷Ê¥Õß£¬Êõ×÷Ö®Î½Ò²¡£

ÀÖÕß£¬ÌìµØÖ®ºÍÒ²£»ÀñÕß£¬ÌìµØÖ®ÐòÒ²¡£ºÍ£¬¹Ê°ÙÎï½Ô»¯£»Ðò£¬¹ÊÈºÎï½Ô±ð¡£ÀÖÓÉÌì×÷£¬ÀñÒÔµØÖÆ¡£¹ýÖÆÔòÂÒ£¬¹ý×÷Ôò±©¡£Ã÷ì¶ÌìµØ£¬È»ááÄÜÐËÀñÀÖÒ²¡£ÂÛÂ×ÎÞ»¼£¬ÀÖÖ®ÇéÒ²£»ÐÀÏ²þÈ°®£¬ÀÖÖ®¹ÙÒ²¡£ÖÐÕýÎÞÐ°£¬ÀñÖ®ÖÊÒ²£»×¯¾´¹§Ë³£¬ÀñÖ®ÖÆÒ²¡£Èô·òÀñÀÖÖ®Ê©ì¶½ðÊ¯£¬Ô½ì¶ÉùÒô£¬ÓÃì¶×ÚÃíÉçð¢£¬ÊÂÓÚÉ½´¨¹íÉñ£¬Ôò´ËËùÒÔÓëÃñÍ¬Ò²¡£

ÍõÕß¹¦³É×÷ÀÖ£¬ÖÎ¶¨ÖÆÀñ¡£Æä¹¦´óÕßÆäÀÖ±¸£¬ÆäÖÎ±æÕßÆäÀñ¾ß¡£¸ÉÆÝÖ®Îè£¬·Ç±¸ÀÖÒ²£»ºàÊë¶øìë£¬·Ç´ïÀñÒ²¡£ÎåµÛÊâÊ±£¬²»ÏàÑØÀÖ£»ÈýÍõÒìÊÀ£¬²»ÏàÏ®Àñ¡£ÀÖ¼«ÔòÓÇ£¬Àñ´ÖÔòÆ«ÒÓ¡£¼°·ò¶ØÀÖ¶øÎÞÓÇ£¬Àñ±¸¶ø²»Æ«Õß£¬ÆäÎ¨´óÊ¥ºõ£¿Ìì¸ßµØÏÂ£¬ÍòÎïÉ¢Êâ£¬¶øÀñÖÆÐÐÒ²£»Á÷¶ø²»Ï¢£¬ºÏÍ¬¶ø»¯£¬¶øÀÖÐËÒ²¡£´º×÷ÏÄ³¤£¬ÈÊÒ²£»ÇïÁ²¶¬²Ø£¬ÒåÒ²¡£ÈÊ½üì¶ÀÖ£¬Òå½üì¶Àñ¡£ÀÖÕß¶ØºÍ£¬ÂÊÉñ¶ø´ÓÌì£»ÀñÕß±æÒË£¬¾Ó¹í¶ø´ÓµØ¡£¹ÊÊ¥ÈË×÷ÀÖÒÔÓ¦Ìì£¬×÷ÀñÒÔÅäµØ¡£ÀñÀÖÃ÷±¸£¬ÌìµØ¹ÙÒÓ¡£

Ìì×ðµØ±°£¬¾ý³¼¶¨ÒÓ¡£¸ß±°ÒÑ³Â£¬¹ó¼úÎ»ÒÓ¡£¶¯¾²ÓÐ³££¬Ð¡´óÊâÒÓ¡£·½ÒÔÀà¾Û£¬ÎïÒÔÈº·Ö£¬ÔòÐÔÃü²»Í¬ÒÓ¡£ÔÚÌì³ÉÏó£¬ÔÚµØ³ÉÐÎ£¬Èç´ËÔòÀñÕßÌìµØÖ®±ðÒ²¡£µØÆøÉÏýþÆë£¬ÌìÆøÏÂ½µ£¬ÒõÑôÏàÄ¦£¬ÌìµØÏàµ´£¬¹ÄÖ®ÒÔÀ×öª£¬·ÜÖ®ÒÔ·çÓê£¬¶¯Ö®ÒÔËÄÊ±£¬üüë¼Ö®ÒÔÈÕÔÂ£¬¶ø°Ù»¯ÐËÑÉ£¬Èç´ËÔòÀÖÕßÌìµØÖ®ºÍÒ²¡£

»¯²»Ê±Ôò²»Éú£¬ÄÐÅ®ÎÞ±ðÔòÂÒµÇ£¬´ËÌìµØÖ®ÇéÒ²¡£¼°·òÀñÀÖÖ®¼«ºõÌì¶øó´ºõµØ£¬ÐÐºõÒõÑô¶øÍ¨ºõ¹íÉñ£¬Çî¸ß¼«Ô¶¶ø²âÉîºñ£¬ÀÖÖøÌ«Ê¼¶øÀñ¾Ó³ÉÎï¡£Öø²»Ï¢ÕßÌìÒ²£¬Öø²»¶¯ÕßµØÒ²¡£Ò»¶¯Ò»¾²Õß£¬ÌìµØÖ®¼äÒ²¡£¹ÊÊ¥ÈËÔ»¡°ÀñÔÆÀÖÔÆ¡±¡£

ÎôÕßË´×÷ÎåÏÒÖ®ÇÙ£¬ÒÔ¸èÄÏ·ç£»ÙçÊ¼×÷ÀÖ£¬ÒÔÉÍÖîºî¡£¹ÊÌì×ÓÖ®ÎªÀÖÒ²£¬ÒÔÉÍÖîºîÖ®ÓÐµÂÕßÒ²¡£µÂÊ¢¶ø½Ì×ð£¬ÎåýÏÊ±Êë£¬È»ºóÉÍÖ®ÒÔÀÖ¡£¹ÊÆäÖÎÃñÀÍÕß£¬ÆäÎèÐÐ¼¶Ô¶£»ÆäÖÎÃñØýÕß£¬ÆäÎèÐÐ¼¶¶Ì¡£¹Ê¹ÛÆäÎè¶øÖªÆäµÂ£¬ÎÅÆäÚÖ¶øÖªÆäÐÐ¡£´óÕÂ£¬ÕÂÖ®Ò²£»ÏÌ³Ø£¬±¸Ò²£»ÉØ£¬¼ÌÒ²£»ÏÄ£¬´óÒ²£»ÒóÖÜÖ®ÀÖ¾¡Ò²

ÌìµØÖ®µÀ£¬º®Êî²»Ê±Ôò¼²£¬·çÓê²»½ÚÔò¼¢¡£½ÌÕß£¬ÃñÖ®º®ÊîÒ²£¬½Ì²»Ê±ÔòÉËÊÀ¡£ÊÂÕß£¬ÃñÖ®·çÓêÒ²£¬ÊÂ²»½ÚÔòÎÞ¹¦¡£È»ÔòÏÈÍõÖ®ÎªÀÖÒ²£¬ÒÔ·¨ÖÎÒ²£¬ÉÆÔòÐÐÏóµÂÒÓ¡£·ò»¿õ¹Îª¾Æ£¬·ÇÒÔÎª»öÒ²£»¶øÓüËÏÒæ·³£¬Ôò¾ÆÖ®Á÷Éú»öÒ²¡£ÊÇ¹ÊÏÈÍõÒòÎª¾ÆÀñ£¬Ò»Ï×Ö®Àñ£¬±öÖ÷°Ù°Ý£¬ÖÕÈÕÒû¾Æ¶ø²»µÃ×íÑÉ£¬´ËÏÈÍõÖ®ËùÒÔ±¸¾Æ»öÒ²¡£¹Ê¾ÆÊ³Õß£¬ËùÒÔºÏ»¶Ò²¡£

ÀÖÕß£¬ËùÒÔÏóµÂÒ²£»ÀñÕß£¬ËùÒÔ±ÕÒùÒ²¡£ÊÇ¹ÊÏÈÍõÓÐ´óÊÂ£¬±ØÓÐÀñÒÔ°§Ö®£»ÓÐ´ó¸££¬±ØÓÐÀñÒÔÀÖÖ®£º°§ÀÖÖ®·Ö£¬½ÔÒÔÀñÖÕ¡£

ÀÖÒ²Õß£¬Ê©Ò²£»ÀñÒ²Õß£¬±¨Ò²¡£ÀÖ£¬ÀÖÆäËù×ÔÉú£»¶øÀñ£¬·´ÆäËù×ÔÊ¼¡£ÀÖÕÂµÂ£¬Àñ±¨Çé·´Ê¼Ò²¡£ËùÎ½´óÂ·Õß£¬Ìì×ÓÖ®ÓßÒ²£»Áúýå¾Åì¼£¬Ìì×ÓÖ®ìºÒ²£»ÇàºÚÔµÕß£¬Ìì×ÓÖ®Ýá¹êÒ²£»´ÓÖ®ÒÔÅ£ÑòÖ®Èº£¬ÔòËùÒÔÔùÖîºîÒ²¡£

ÀÖÒ²Õß£¬ÇéÖ®²»¿É±äÕßÒ²£»ÀñÒ²Õß£¬ÀíÖ®²»¿ÉÒ×ÕßÒ²¡£ÀÖÍ³Í¬£¬Àñ±ðÒì£¬ÀñÀÖÖ®Ëµ¹áºõÈËÇéÒÓ¡£Çî±¾Öª±ä£¬ÀÖÖ®ÇéÒ²£»Öø³ÏÈ¥Î±£¬ÀñÖ®¾­Ò²¡£ÀñÀÖË³ÌìµØÖ®³Ï£¬´ïÉñÃ÷Ö®µÂ£¬½µÐËÉÏÏÂÖ®Éñ£¬¶øÄýÊÇ¾«´ÖÖ®Ìå£¬Áì¸¸×Ó¾ý³¼Ö®½Ú¡£

ÊÇ¹Ê´óÈË¾ÙÀñÀÖ£¬ÔòÌìµØ½«ÎªÕÑÑÉ¡£ÌìµØÐÀºÏ£¬ÒõÑôÏàµÃ£¬ìãåý¸²ÓýÍòÎï£¬È»ºó²ÝÄ¾Ã¯£¬ÇøÃÈ´ï£¬Óðôç·Ü£¬½Ç¬ßÉú£¬ÕÝ³æÕÑöÕ£¬ÓðÕßåý·ü£¬Ã«ÕßÔÐå÷£¬Ì¥ÉúÕß²»þêÂô¶øÂÑÉúÕß²»þêÑª£¬ÔòÀÖÖ®µÀ¹éÑÉ¶ú¡£

ÀÖÕß£¬·ÇÎ½»Æïñ´óÂÀÏÒ¸è¸ÉÑïÒ²£¬ÀÖÖ®Ä©½ÚÒ²£¬¹ÊÍ¯ÕßÎèÖ®£»²¼óÛÏ¯£¬³Âé×ÙÞ£¬ÁÐóÖ¶¹£¬ÒÔÉý½µÎªÀñÕß£¬ÀñÖ®Ä©½ÚÒ²£¬¹ÊÓÐË¾ÕÆÖ®¡£ÀÖÊ¦±çºõÉùÊ«£¬¹Ê±±Ãæ¶øÏÒ£»×Ú×£±çºõ×ÚÃíÖ®Àñ£¬¹ÊááÊ¬£»ÉÌ×£±çºõÉ¥Àñ£¬¹ÊááÖ÷ÈË¡£ÊÇ¹ÊµÂ³É¶øÉÏ£¬¬Ù³É¶øÏÂ£»ÐÐ³É¶øÏÈ£¬ÊÂ³É¶øáá¡£ÊÇ¹ÊÏÈÍõÓÐÉÏÓÐÏÂ£¬ÓÐÏÈÓÐáá£¬È»ºó¿ÉÒÔÓÐÖÆì¶ÌìÏÂÒ²¡£

ÀÖÕß£¬Ê¥ÈËÖ®ËùÀÖÒ²£¬¶ø¿ÉÒÔÉÆÃñÐÄ¡£Æä¸ÐÈËÉî£¬Æä·çÒÆË×Ò×£¬¹ÊÏÈÍõÖøÆä½ÌÑÉ¡£

·òÈËÓÐÑªÆøÐÄÖªÖ®ÐÔ£¬¶øÎÞ°§ÀÖÏ²Å­Ö®³££¬Ó¦¸ÐÆðÎï¶ø¶¯£¬È»ºóÐÄÊõÐÎÑÉ¡£ÊÇ¹ÊÖ¾Î¢½¹Ë¥Ö®Òô×÷£¬¶øÃñË¼ÓÇ£»üûµ¥»ºÂýÒ×·±ÎÄ¼ò½ÚÖ®Òô×÷£¬¶øÃñ¿µÀÖ£»´ÖÀ÷ÃÍÆð·ÜÄ©¹ãêÚÖ®Òô×÷£¬¶øÃñ¸ÕÒã£»Á®Ö±¾­Õý×¯³ÏÖ®Òô×÷£¬¶øÃñËà¾´£»¿íÔ£ÈâºÃË³³ÉºÍ¶¯Ö®Òô×÷£¬¶øÃñ´È°®£»Á÷±ÙÐ°É¢µÒ³ÉµÓÀÄÖ®Òô×÷£¬¶øÃñÒùÂÒ¡£

ÊÇ¹ÊÏÈÍõ±¾Ö®ÇéÐÔ£¬»üÖ®¶ÈÊý£¬ÖÆÖ®ÀñÒå£¬ºÏÉúÆøÖ®ºÍ£¬µÀÎå³£Ö®ÐÐ£¬Ê¹Ö®Ñô¶ø²»É¢£¬Òõ¶ø²»ÃÜ£¬¸ÕÆø²»Å­£¬ÈáÆø²»Éå£¬ËÄ³©½»ì¶ÖÐ¶ø·¢×÷ì¶Íâ£¬½Ô°²ÆäÎ»¶ø²»Ïà¶áÒ²¡£È»ºóÁ¢Ö®Ñ§µÈ£¬¹ãÆä½Ú×à£¬Ê¡ÆäÎÄ²É£¬ÒÔÉþµÂºñÒ²¡£ÀàÐ¡´óÖ®³Æ£¬±ÈÖÕÊ¼Ö®Ðò£¬ÒÔÏóÊÂÐÐ£¬Ê¹Ç×Êè¹ó¼ú³¤Ó×ÄÐÅ®Ö®Àí½ÔÐÎ¼ûì¶ÀÖ£º¹ÊÔ»¡°ÀÖ¹ÛÆäÉîÒÓ¡±¡£

ÍÁ±ÖÔò²ÝÄ¾²»³¤£¬Ë®·³ÔòÓã±î²»´ó£¬ÆøË¥ÔòÉúÎï²»Óý£¬ÊÀÂÒÔòÀñ·Ï¶øÀÖÒù¡£ÊÇ¹ÊÆäÉù°§¶ø²»×¯£¬ÀÖ¶ø²»°²£¬ÂýÒ×ÒÔ·¸½Ú£¬Á÷äÏÒÔÍü±¾¡£¹ãÔòÈÝ¼é¡£ÏÁÔòË¼Óû£¬¸ÐµÓµ´Ö®Æø¶øÃðÆ½ºÍÖ®µÂ£¬ÊÇÒÔ¾ý×Ó¼úÖ®Ò²¡£

·²¼éÉù¸ÐÈË¶øÄæÆøÓ¦Ö®£¬ÄæÆø³ÉÏó¶øÒùÀÖÐËÑÉ¡£ÕýÉù¸ÐÈË¶øË³ÆøÓ¦Ö®£¬Ë³Æø³ÉÏó¶øºÍÀÖÐËÑÉ¡£³«ºÍÓÐÓ¦£¬»ØÐ°ÇúÖ±¸÷¹éÆä·Ö£¬¶øÍòÎïÖ®ÀíÒÔÀàÏà¶¯Ò²¡£

ÊÇ¹Ê¾ý×Ó·´ÇéÒÔºÍÆäÖ¾£¬±ÈÀàÒÔ³ÉÆäÐÐ¡£¼éÉùÂÒÉ«²»Áô´ÏÃ÷£¬ÒùÀÖ·ÏÀñ²»½Óì¶ÐÄÊõ£¬¶èÂýÐ°±ÙÖ®Æø²»Éèì¶ÉíÌå£¬Ê¹¶úÄ¿±Ç¿ÚÐÄÖª°ÙÌå½ÔÓÉË³Õý£¬ÒÔÐÐÆäÒå¡£È»ºó·¢ÒÔÉùÒô£¬ÎÄÒÔÇÙÉª£¬¶¯ÒÔ¸ÉÆÝ£¬ÊÎÒÔÓðì¸£¬´ÓÒÔóï¹Ü£¬·ÜÖÁµÂÖ®¹â£¬¶¯ËÄÆøÖ®ºÍ£¬ÒÔÖøÍòÎïÖ®Àí¡£ÊÇ¹ÊÇåÃ÷ÏóÌì£¬¹ã´óÏóµØ£¬ÖÕÊ¼ÏóËÄÊ±£¬ÖÜÐýÏó·çÓê£»ÎåÉ«³ÉÎÄ¶ø²»ÂÒ£¬°Ë·ç´ÓÂÉ¶ø²»¼é£¬°Ù¶ÈµÃÊý¶øÓÐ³££»Ð¡´óÏà³É£¬ÖÕÊ¼ÏàÉú£¬³«ºÍÇå×Ç£¬´úÏàÎª¾­¡£¹ÊÀÖÐÐ¶øÂ×Çå£¬¶úÄ¿´ÏÃ÷£¬ÑªÆøºÍÆ½£¬ÒÆ·çÒ×Ë×£¬ÌìÏÂ½ÔÄþ¡£¹ÊÔ»¡°ÀÖÕßÀÖÒ²¡±¡£¾ý×ÓÀÖµÃÆäµÀ£¬Ð¡ÈËÀÖµÃÆäÓû¡£ÒÔµÀÖÆÓû£¬ÔòÀÖ¶ø²»ÂÒ£»ÒÔÓûÍüµÀ£¬Ôò»ó¶ø²»ÀÖ¡£ÊÇ¹Ê¾ý×Ó·´ÇéÒÔºÍÆäÖ¾£¬¹ãÀÖÒÔ³ÉÆä½Ì£¬ÀÖÐÐ¶øÃñÏç·½£¬¿ÉÒÔ¹ÛµÂÒÓ¡£

µÂÕß£¬ÐÔÖ®¶ËÒ²£»ÀÖÕß£¬µÂÖ®»ªÒ²£»½ðÊ¯Ë¿Öñ£¬ÀÖÖ®Æ÷Ò²¡£Ê«£¬ÑÔÆäÖ¾Ò²£»¸è£¬Ó½ÆäÉùÒ²£»Îè£¬¶¯ÆäÈÝÒ²£ºÈýÕß±¾ºõÐÄ£¬È»ºóÀÖÆø´ÓÖ®¡£ÊÇ¹ÊÇéÉî¶øÎÄÃ÷£¬ÆøÊ¢¶ø»¯Éñ£¬ºÍË³»ýÖÐ¶øÓ¢»ª·¢Íâ£¬Î¨ÀÖ²»¿ÉÒÔÎªÎ±¡£

ÀÖÕß£¬ÐÄÖ®¶¯Ò²£»ÉùÕß£¬ÀÖÖ®ÏóÒ²£»ÎÄ²É½Ú×à£¬ÉùÖ®ÊÎÒ²¡£¾ý×Ó¶¯Æä±¾£¬ÀÖÆäÏó£¬È»ºóÖÎÆäÊÎ¡£ÊÇ¹ÊÏÈ¹ÄÒÔ¾¯½ä£¬Èý²½ÒÔ¼û·½£¬ÔÙÊ¼ÒÔÖøÍù£¬¸´ÂÒÒÔâÁ¹é£¬·Ü¼²¶ø²»°Î£¬¼«ÓÄ¶ø²»Òþ¡£¶ÀÀÖÆäÖ¾£¬²»ÑáÆäµÀ£»±¸¾ÙÆäµÀ£¬²»Ë½ÆäÓû¡£ÊÇÒÔÇé¼û¶øÒåÁ¢£¬ÀÖÖÕ¶øµÂ×ð£»¾ý×ÓÒÔºÃÉÆ£¬Ð¡ÈËÒÔÏ¢¹ý£º¹ÊÔ»¡°ÉúÃñÖ®µÀ£¬ÀÖÎª´óÑÉ¡±¡£

¾ý×ÓÔ»£ºÀñÀÖ²»¿ÉÒÔË¹ÐëÈ¥Éí¡£ÖÂÀÖÒÔÖÎÐÄ£¬ÔòÒ×Ö±×ÓÁÂÖ®ÐÄÓÍÈ»ÉúÒÓ¡£Ò×Ö±×ÓÁÂÖ®ÐÄÉúÔòÀÖ£¬ÀÖÔò°²£¬°²Ôò¾Ã£¬¾ÃÔòÌì£¬ÌìÔòÉñ¡£ÌìÔò²»ÑÔ¶øÐÅ£¬ÉñÔò²»Å­¶øÍþ¡£ÖÂÀÖ£¬ÒÔÖÎÐÄÕßÒ²£»ÖÂÀñ£¬ÒÔÖÎ¹ªÕßÒ²¡£ÖÎ¹ªÔò×¯¾´£¬×¯¾´ÔòÑÏÍþ¡£ÐÄÖÐË¹Ðë²»ºÍ²»ÀÖ£¬¶ø±ÉÕ©Ö®ÐÄÈëÖ®ÒÓ£»ÍâÃ²Ë¹Ðë²»×¯²»¾´£¬¶øÂýÒ×Ö®ÐÄÈëÖ®ÒÓ¡£¹ÊÀÖÒ²Õß£¬¶¯ì¶ÄÚÕßÒ²£»ÀñÒ²Õß£¬¶¯ì¶ÍâÕßÒ²¡£ÀÖ¼«ºÍ£¬Àñ¼«Ë³¡£ÄÚºÍ¶øÍâË³£¬ÔòÃñÕ°ÆäÑÕÉ«¶ø¸¥ÓëÕùÒ²£¬ÍûÆäÈÝÃ²¶øÃñ²»ÉúÒ×ÂýÑÉ¡£µÂ«¸¶¯ºõÄÚ¶øÃñÄª²»³ÐÌý£¬Àí·¢ºõÍâ¶øÃñÄª²»³ÐË³£¬¹ÊÔ»¡°ÖªÀñÀÖÖ®µÀ£¬¾Ù¶ø´íÖ®ÌìÏÂÎÞÄÑÒÓ¡±¡£

ÀÖÒ²Õß£¬¶¯ì¶ÄÚÕßÒ²£»ÀñÒ²Õß£¬¶¯ì¶ÍâÕßÒ²¡£¹ÊÀñÖ÷ÆäÇ«£¬ÀÖÖ÷ÆäÓ¯¡£ÀñÇ«¶ø½ø£¬ÒÔ½øÎªÎÄ£»ÀÖÓ¯¶ø·´£¬ÒÔ·´ÎªÎÄ¡£ÀñÇ«¶ø²»½ø£¬ÔòÏú£»ÀÖÓ¯¶ø²»·´£¬Ôò·Å¡£¹ÊÀñÓÐ±¨¶øÀÖÓÐ·´¡£ÀñµÃÆä±¨ÔòÀÖ£¬ÀÖµÃÆä·´Ôò°²¡£ÀñÖ®±¨£¬ÀÖÖ®·´£¬ÆäÒåÒ»Ò²¡£

·òÀÖÕßÀÖÒ²£¬ÈËÇéÖ®Ëù²»ÄÜÃâÒ²¡£ÀÖ±Ø·¢ÖîÉùÒô£¬ÐÎì¶¶¯¾²£¬ÈËµÀÒ²¡£ÉùÒô¶¯¾²£¬ÐÔÊõÖ®±ä£¬¾¡ì¶´ËÒÓ¡£¹ÊÈË²»ÄÜÎÞÀÖ£¬ÀÖ²»ÄÜÎÞÐÎ¡£ÐÎ¶ø²»ÎªµÀ£¬²»ÄÜÎÞÂÒ¡£ÏÈÍõ¶ñÆäÂÒ£¬¹ÊÖÆÑÅËÌÖ®ÉùÒÔµÀÖ®£¬Ê¹ÆäÉù×ãÒÔÀÖ¶ø²»Á÷£¬Ê¹ÆäÎÄ×ãÒÔÂÚ¶ø²»Ï¢£¬Ê¹ÆäÇúÖ±·±Ê¡Á®Èâ½Ú×à£¬×ãÒÔ¸Ð¶¯ÈËÖ®ÉÆÐÄ¶øÒÑÒÓ£¬²»Ê¹·ÅÐÄÐ°ÆøµÃ½ÓÑÉ£¬ÊÇÏÈÍõÁ¢ÀÖÖ®·½Ò²¡£ÊÇ¹ÊÀÖÔÚ×ÚÃíÖ®ÖÐ£¬¾ý³¼ÉÏÏÂÍ¬ÌýÖ®£¬ÔòÄª²»ºÍ¾´£»ÔÚ×å³¤ÏçÀïÖ®ÖÐ£¬³¤Ó×Í¬ÌýÖ®£¬ÔòÄª²»ºÍË³£»ÔÚ¹ëÃÅÖ®ÄÚ£¬¸¸×ÓÐÖµÜÍ¬ÌýÖ®£¬ÔòÄª²»ºÍÇ×¡£¹ÊÀÖÕß£¬ÉóÒ»ÒÔ¶¨ºÍ£¬±ÈÎïÒÔÊÎ½Ú£¬½Ú×àºÏÒÔ³ÉÎÄ£¬ËùÒÔºÏºÍ¸¸×Ó¾ý³¼£¬¸½Ç×ÍòÃñÒ²£¬ÊÇÏÈÍõÁ¢ÀÖÖ®·½Ò²¡£¹ÊÌýÆäÑÅËÌÖ®Éù£¬Ö¾ÒâµÃ¹ãÑÉ£»Ö´Æä¸ÉÆÝ£¬Ï°Æä¸©ÑöÚ°ÐÅ£¬ÈÝÃ²µÃ×¯ÑÉ£»ÐÐÆä×ºÕ×£¬ÒªÆä½Ú×à£¬ÐÐÁÐµÃÕýÑÉ£¬½øÍËµÃÆëÑÉ¡£¹ÊÀÖÕßÌìµØÖ®Æë£¬ÖÐºÍÖ®¼Í£¬ÈËÇéÖ®Ëù²»ÄÜÃâÒ²¡£

·òÀÖÕß£¬ÏÈÍõÖ®ËùÒÔÊÎÏ²Ò²£»¾üÂÃ¤ûîáÕß£¬ÏÈÍõÖ®ËùÒÔÊÎÅ­Ò²¡£¹ÊÏÈÍõÖ®Ï²Å­½ÔµÃÆäÆëÒÓ¡£Ï²ÔòÌìÏÂºÍÖ®£¬Å­Ôò±©ÂÒÕßÎ·Ö®¡£ÏÈÍõÖ®µÀÀñÀÖ¿ÉÎ½Ê¢ÒÓ¡£

ÎºÎÄºîÎÊì¶×ÓÏÄÔ»£º¡°Îá¶ËÃá¶øÌý¹ÅÀÖÔòÎ¨¿ÖÎÔ£¬ÌýÖ£ÎÀÖ®ÒôÔò²»Öª¾ë¡£¸ÒÎÊ¹ÅÀÖÖ®Èç±Ë£¬ºÎÒ²£¿ÐÂÀÖÖ®Èç´Ë£¬ºÎÒ²£¿¡±

×ÓÏÄ´ðÔ»£º¡°½ñ·ò¹ÅÀÖ£¬½øÂÃ¶øÍËÂÃ£¬ºÍÕýÒÔ¹ã£¬ÏÒÞËóÏ»ÉºÏÊØÞÔ¹Ä£¬Ê¼×àÒÔÎÄ£¬Ö¹ÂÒÒÔÎä£¬ÖÎÂÒÒÔÏà£¬Ñ¶¼²ÒÔÑÅ¡£¾ý×Óì¶ÊÇÓï£¬ì¶ÊÇµÀ¹Å£¬ÐÞÉí¼°¼Ò£¬Æ½¾ùÌìÏÂ£º´Ë¹ÅÀÖÖ®·¢Ò²¡£½ñ·òÐÂÀÖ£¬½ø¸©ÍË¸©£¬¼éÉùÒÔÒù£¬Äç¶ø²»Ö¹£¬¼°ÓÅÙªÈå£¬áë«çÔÓ×ÓÅ®£¬²»Öª¸¸×Ó¡£ÀÖÖÕ²»¿ÉÒÔÓï£¬²»¿ÉÒÔµÀ¹Å£º´ËÐÂÀÖÖ®·¢Ò²¡£½ñ¾ýÖ®ËùÎÊÕßÀÖÒ²£¬ËùºÃÕßÒôÒ²¡£·òÀÖÖ®ÓëÒô£¬Ïà½ü¶ø²»Í¬¡£¡±

ÎÄºîÔ»£º¡°¸ÒÎÊÈçºÎ£¿¡±

×ÓÏÄ´ðÔ»£º¡°·ò¹ÅÕßÌìµØË³¶øËÄÊ±µ±£¬ÃñÓÐµÂ¶øÎåýÏ²ý£¬¼²ùü²»×÷¶øÎÞ¥ÓÏé£¬´ËÖ®Î½´óµ±¡£È»ºóÊ¥ÈË×÷Îª¸¸×Ó¾ý³¼ÒÔÎªÖ®¼Í¸Ù£¬¼Í¸Ù¼ÈÕý£¬ÌìÏÂ´ó¶¨£¬ÌìÏÂ´ó¶¨£¬È»ºóÕýÁùÂÉ£¬ºÍÎåÉù£¬ÏÒ¸èÊ«ËÌ£¬´ËÖ®Î½µÂÒô£¬µÂÒôÖ®Î½ÀÖ¡£Ê«Ô»£º¡®ÄªÆäµÂÒô£¬ÆäµÂ¿ËÃ÷£¬¿ËÃ÷¿ËÀà£¬¿Ë³¤¿Ë¾ý¡£Íõ´Ë´ó°î£¬¿ËË³¿ËÙÂ¡£ÙÂì¶ÎÄÍõ£¬ÆäµÂÃÒ»Ú¡£¼ÈÊÜµÛìí£¬Ê©ÓÚËï×Ó¡£¡¯´ËÖ®Î½Ò²¡£½ñ¾ýÖ®ËùºÃÕß£¬ÆäÄçÒôÓë£¿¡±

ÎÄºîÔ»£º¡°¸ÒÎÊÄçÒôÕßºÎ´Ó³öÒ²£¿¡±

×ÓÏÄ´ðÔ»£º¡°Ö£ÒôºÃÀÄÒùÖ¾£¬ËÎÒôÑàÅ®ÄçÖ¾£¬ÎÀÒôÈ¤Êý·³Ö¾£¬ÆëÒôæñ±Ù½¾Ö¾£¬ËÄÕß½ÔÒùì¶É«¶øº¦ì¶µÂ£¬ÊÇÒÔ¼Àìë²»ÓÃÒ²¡£Ê«Ô»£º¡®ËàÓººÍÃù£¬ÏÈ×æÊÇÌý¡£¡¯·òËàËà£¬¾´Ò²£»ÓºÓº£¬ºÍÒ²¡£·ò¾´ÒÔºÍ£¬ºÎÊÂ²»ÐÐ£¿ÎªÈË¾ýÕß£¬½÷ÆäËùºÃ¶ñ¶øÒÑÒÓ¡£¾ýºÃÖ®Ôò³¼ÎªÖ®£¬ÉÏÐÐÖ®ÔòÃñ´ÓÖ®¡£Ê«Ô»£º¡®ÓÕÃñ¿×Ò×¡¯£¬´ËÖ®Î½Ò²¡£È»ºóÊ¥ÈË×÷ÎªüõÕ×¹Äûþ¿ÕûþêÂÛ÷óø£¬´ËÁùÕß£¬µÂÒôÖ®ÒôÒ²¡£È»ºóÖÓíàóÄÉªÒÔºÍÖ®£¬¸ÉÆÝì¸µÒÒÔÎèÖ®¡£´ËËùÒÔ¼ÀÏÈÍõÖ®ÃíÒ²£¬ËùÒÔÏ×³ê®¡õ¡Ò²£¬ËùÒÔ¹ÙÐò¹ó¼ú¸÷µÃÆäÒËÒ²£¬´ËËùÒÔÊ¾ááÊÀÓÐ×ð±°³¤Ó×ÐòÒ²¡£ÖÓÉùï¬£¬ï¬ÒÔÁ¢ºÅ£¬ºÅÒÔÁ¢ºá£¬ºáÒÔÁ¢Îä¡£¾ý×ÓÌýÖÓÉùÔòË¼Îä³¼¡£Ê¯Éùüô®££¬üô®£ÒÔÁ¢±ð£¬±ðÒÔÖÂËÀ¡£¾ý×ÓÌýíàÉùÔòË¼ËÀ·â½®Ö®³¼¡£Ë¿Éù°§£¬°§ÒÔÁ¢Á®£¬Á®ÒÔÁ¢Ö¾¡£¾ý×ÓÌýÇÙÉªÖ®ÉùÔòË¼Ö¾ÒåÖ®³¼¡£ÖñÉùÀÄ£¬ÀÄÒÔÁ¢»á£¬»áÒÔ¾ÛÖÚ¡£¾ý×ÓÌýóÄóÏóï¹ÜÖ®ÉùÔòË¼Ðó¾ÛÖ®³¼¡£¹ÄÜ±Ö®Éù¤ó£¬¤óÒÔÁ¢¶¯£¬¶¯ÒÔ½øÖÚ¡£¾ý×ÓÌý¹ÄÜ±Ö®ÉùÔòË¼½«Ë§Ö®³¼¡£¾ý×ÓÖ®ÌýÒô£¬·ÇÌýÆäï¬îÄ²Ö¶øÒÑÒ²£¬±ËÒàÓÐËùºÏÖ®Ò²¡£¡±

±öÄ²¼ÖÊÌ×øì¶¿××Ó£¬¿××ÓÓëÖ®ÑÔ£¬¼°ÀÖ£¬Ô»£º¡°·òÎäÖ®±¸½äÖ®ÒÑ¾Ã£¬ºÎÒ²£¿¡±

´ðÔ»£º¡°²¡²»µÃÆäÖÚÒ²¡£¡±

¡°ÓÀÌ¾Ö®£¬ÒùÒºÖ®£¬ºÎÒ²£¿¡±

´ðÔ»£º¡°¿Ö²»´þÊÂÒ²¡£¡±

¡°·¢Ñïµ¸À÷Ö®ÒÑÔé£¬ºÎÒ²£¿¡±

´ðÔ»£º¡°¼°Ê±ÊÂÒ²¡£¡±

¡°Îä×øÖÂÓÒÏÜ×ó£¬ºÎÒ²£¿¡±

´ðÔ»£º¡°·ÇÎä×øÒ²¡£¡±

¡°ÉùÒù¼°ÉÌ£¬ºÎÒ²£¿¡±

´ðÔ»£º¡°·ÇÎäÒôÒ²¡£¡±

×ÓÔ»£º¡°Èô·ÇÎäÒô£¬ÔòºÎÒôÒ²£¿¡±

´ðÔ»£º¡°ÓÐË¾Ê§Æä´«Ò²¡£Èç·ÇÓÐË¾Ê§Æä´«£¬ÔòÎäÍõÖ®Ö¾»ÄÒÓ¡£¡±

×ÓÔ»£º¡°Î¨ÇðÖ®ÎÅÖîÜÉºë£¬ÒàÈôÎá×ÓÖ®ÑÔÊÇÒ²¡£¡±

±öÄ²¼ÖÆð£¬ÃâÏ¯¶øÇëÔ»£º¡°·òÎäÖ®±¸½äÖ®ÒÑ¾Ã£¬Ôò¼ÈÎÅÃüÒÓ¡£¸ÒÎÊ³ÙÖ®³Ù¶øÓÖ¾Ã£¬ºÎÒ²£¿¡±

×ÓÔ»£º¡°¾Ó£¬ÎáÓïÈê¡£·òÀÖÕß£¬Ïó³ÉÕßÒ²¡£×Ü¸É¶øÉ½Á¢£¬ÎäÍõÖ®ÊÂÒ²£»·¢Ñïµ¸À÷£¬Ì«¹«Ö®Ö¾Ò²£»ÎäÂÒ½Ô×ø£¬ÖÜÕÙÖ®ÖÎÒ²¡£ÇÒ·òÎä£¬Ê¼¶ø±±³ö£¬ÔÙ³É¶øÃðÉÌ£¬Èý³É¶øÄÏ£¬ËÄ³É¶øÄÏ¹úÊÇ½®£¬Îå³É¶ø·ÖÉÂ£¬ÖÜ¹«×ó£¬ÕÙ¹«ÓÒ£¬Áù³É¸´×º£¬ÒÔ³çÌì×Ó£¬¼ÐÕñÖ®¶øËÄ·¥£¬Ê¢Íþì¶ÖÐ¹úÒ²¡£·Ö¼Ð¶ø½ø£¬ÊÂÔé¼ÃÒ²¡£¾ÃÁ¢ì¶×º£¬ÒÔ´ýÖîºîÖ®ÖÁÒ²¡£ÇÒ·òÅ®¶ÀÎ´ÎÅÄÁÒ°Ö®Óïºõ£¿ÎäÍõ¿ËÒó·´ÉÌ£¬Î´¼°ÏÂ³µ£¬¶ø·â»ÆµÛÖ®ááì¶¼»£¬·âµÛÒ¢Ö®ááì¶×££¬·âµÛË´Ö®ááì¶³Â£»ÏÂ³µ¶ø·âÏÄºóÊÏÖ®ááì¶è½£¬·âÒóÖ®ááì¶ËÎ£¬·âÍõ×Ó±È¸ÉÖ®Ä¹£¬ÊÍ»þ×ÓÖ®Çô£¬Ê¹Ö®ÐÐÉÌÈÝ¶ø¸´ÆäÎ»¡£ÊüÃñ³ÚÕþ£¬ÊüÊ¿±¶Â»¡£¼ÃºÓ¶øÎ÷£¬ÂíÉ¢»ªÉ½Ö®Ñô¶ø¸¥¸´³Ë£»Å£É¢ÌÒÁÖÖ®Ò°¶ø²»¸´·þ£»³µ¼×üÂ¶ø²ØÖ®¸®¿â¶ø¸¥¸´ÓÃ£»µ¹ÔØ¸É¸ê£¬°úÖ®ÒÔ»¢Æ¤£»½«ÂÊÖ®Ê¿£¬Ê¹ÎªÖîºî£¬ÃûÖ®Ô»¡®½¨¤ù¡¯£ºÈ»ºóÌìÏÂÖªÎäÍõÖ®²»¸´ÓÃ±øÒ²¡£É¢¾ü¶ø½¼Éä£¬×óÉä®ÖÊ×£¬ÓÒÉäæãÓÝ£¬¶ø¹á¸ïÖ®ÉäÏ¢Ò²£»ñÔÃáøÝóË£¬¶ø»¢êÚÖ®Ê¿Ë°½£Ò²£»ìëºõÃ÷ÌÃ£¬¶øÃñÖªÐ¢£»³¯êî£¬È»ºóÖîºîÖªËùÒÔ³¼£»¸û½å£¬È»ºóÖîºîÖªËùÒÔ¾´£ºÎåÕßÌìÏÂÖ®´ó½ÌÒ²¡£Ê³ÈýÀÏÎå¸üì¶Ì«Ñ§£¬Ìì×ÓÌ»¶ø¸îÉü£¬Ö´½´¶øÀ¡£¬Ö´¾ô¶ø®¡£¬Ãá¶ø×Ü¸É£¬ËùÒÔ½ÌÖîºîÖ®ã©Ò²¡£Èô´Ë£¬ÔòÖÜµÀËÄ´ï£¬ÀñÀÖ½»Í¨£¬Ôò·òÎäÖ®³Ù¾Ã£¬²»ÒàÒËºõ£¿¡±

×Ó¹±¼ûÊ¦ÒÒ¶øÎÊÑÉ£¬Ô»£º¡°´ÍÎÅÉù¸è¸÷ÓÐÒËÒ²£¬Èç´ÍÕßÒËºÎ¸èÒ²£¿¡±

Ê¦ÒÒÔ»£º¡°ÒÒ£¬¼ú¹¤Ò²£¬ºÎ×ãÒÔÎÊËùÒË¡£ÇëËÐÆäËùÎÅ£¬¶øÎá×Ó×ÔÖ´ÑÉ¡£¿í¶ø¾²£¬Èá¶øÕýÕßÒË¸èËÌ£»¹ã´ó¶ø¾²£¬Êè´ï¶øÐÅÕßÒË¸è´óÑÅ£»¹§¼ó¶øºÃÀñÕßÒË¸èÐ¡ÑÅ£»ÕýÖ±ÇåÁ®¶øÇ«ÕßÒË¸è·ç£»ËÁÖ±¶ø´È°®ÕßÒË¸èÉÌ£»ÎÂÁ¼¶øÄÜ¶ÏÕßÒË¸èÆë¡£·ò¸èÕß£¬Ö±¼º¶ø³ÂµÂ£»¶¯¼º¶øÌìµØÓ¦ÑÉ£¬ËÄÊ±ºÍÑÉ£¬ÐÇ³½ÀíÑÉ£¬ÍòÎïÓýÑÉ¡£¹ÊÉÌÕß£¬ÎåµÛÖ®ÒÅÉùÒ²£¬ÉÌÈËÖ¾Ö®£¬¹ÊÎ½Ö®ÉÌ£»ÆëÕß£¬Èý´úÖ®ÒÅÉùÒ²£¬ÆëÈËÖ¾Ö®£¬¹ÊÎ½Ö®Æë¡£Ã÷ºõÉÌÖ®Ê«Õß£¬ÁÙÊÂ¶øÂÅ¶Ï£»Ã÷ºõÆëÖ®Ê«Õß£¬¼ûÀû¶øÈÃÒ²¡£ÁÙÊÂ¶øÂÅ¶Ï£¬ÓÂÒ²£»¼ûÀû¶øÈÃ£¬ÒåÒ²¡£ÓÐÓÂÓÐÒå£¬·Ç¸èÊëÄÜ±£´Ë£¿¹Ê¸èÕß£¬ÉÏÈç¿¹£¬ÏÂÈç¶Ó£¬ÇúÈçÕÛ£¬Ö¹Èç¯ÂÄ¾£¬¾ÓÖÐ¾Ø£¬¾äÖÐ¹³£¬ÀÛÀÛºõÒóÈç¹áÖé¡£¹Ê¸èÖ®ÎªÑÔÒ²£¬³¤ÑÔÖ®Ò²¡£ËµÖ®£¬¹ÊÑÔÖ®£»ÑÔÖ®²»×ã£¬¹Ê³¤ÑÔÖ®£»³¤ÑÔÖ®²»×ã£¬¹ÊàµÌ¾Ö®£»àµÌ¾Ö®²»×ã£¬¹Ê²»ÖªÊÖÖ®ÎèÖ®×ãÖ®µ¸Ö®¡£¡±×Ó¹±ÎÊÀÖ¡£

·²ÒôÓÉì¶ÈËÐÄ£¬ÌìÖ®ÓëÈËÓÐÒÔÏàÍ¨£¬Èç¾°Ö®ÏóÐÎ£¬ÏìÖ®Ó¦Éù¡£¹ÊÎªÉÆÕßÌì±¨Ö®ÒÔ¸££¬Îª¶ñÕßÌìÓëÖ®ÒÔÑê£¬Æä×ÔÈ»ÕßÒ²¡£

¹ÊË´µ¯ÎåÏÒÖ®ÇÙ£¬¸èÄÏ·çÖ®Ê«¶øÌìÏÂÖÎ£»æûÎª³¯¸è±±±ÉÖ®Òô£¬ÉíËÀ¹úÍö¡£Ë´Ö®µÀºÎºëÒ²£¿æûÖ®µÀºÎ°¯Ò²£¿·òÄÏ·çÖ®Ê«ÕßÉú³¤Ö®ÒôÒ²£¬Ë´ÀÖºÃÖ®£¬ÀÖÓëÌìµØÍ¬Òâ£¬µÃÍò¹úÖ®þÈÐÄ£¬¹ÊÌìÏÂÖÎÒ²¡£·ò³¯¸èÕß²»Ê±Ò²£¬±±Õß°ÜÒ²£¬±ÉÕßÂªÒ²£¬æûÀÖºÃÖ®£¬ÓëÍò¹úÊâÐÄ£¬Öîºî²»¸½£¬°ÙÐÕ²»Ç×£¬ÌìÏÂÅÏÖ®£¬¹ÊÉíËÀ¹úÍö¡£

¶øÎÀÁé¹«Ö®Ê±£¬½«Ö®½ú£¬ÖÁì¶å§Ë®Ö®ÉÏÉá¡£Ò¹°ëÊ±ÎÅ¹ÄÇÙÉù£¬ÎÊ×óÓÒ£¬½Ô¶ÔÔ»¡°²»ÎÅ¡±¡£ÄËÕÙÊ¦ä¸Ô»£º¡°ÎáÎÅ¹ÄÇÙÒô£¬ÎÊ×óÓÒ£¬½Ô²»ÎÅ¡£Æä×´ËÆ¹íÉñ£¬ÎªÎÒÌý¶øÐ´Ö®¡£¡±Ê¦ä¸Ô»£º¡°Åµ¡£¡±Òò¶Ë×øÔ®ÇÙ£¬Ìý¶øÐ´Ö®¡£Ã÷ÈÕ£¬Ô»£º¡°³¼µÃÖ®ÒÓ£¬È»Î´Ï°Ò²£¬ÇëËÞÏ°Ö®¡£¡±Áé¹«Ô»£º¡°¿É¡£¡±Òò¸´ËÞ¡£Ã÷ÈÕ£¬±¨Ô»£º¡°Ï°ÒÓ¡£¡±¼´È¥Ö®½ú£¬¼û½úÆ½¹«¡£Æ½¹«ÖÃ¾Æì¶Ê©»ÝÖ®Ì¨¡£¾Æº¨£¬Áé¹«Ô»£º¡°½ñÕßÀ´£¬ÎÅÐÂÉù£¬Çë×àÖ®¡£¡±Æ½¹«Ô»£º¡°¿É¡£¡±¼´ÁîÊ¦ä¸×øÊ¦¿õÅÔ£¬Ô®ÇÙ¹ÄÖ®¡£Î´ÖÕ£¬Ê¦¿õ¸§¶øÖ¹Ö®Ô»£º¡°´ËÍö¹úÖ®ÉùÒ²£¬²»¿ÉËì¡£¡±Æ½¹«Ô»£º¡°ºÎµÀ³ö£¿¡±Ê¦¿õÔ»£º¡°Ê¦ÑÓËù×÷Ò²¡£ÓëæûÎªÃÒÃÒÖ®ÀÖ£¬ÎäÍõ·¥æû£¬Ê¦ÑÓ¶«×ß£¬×ÔÍ¶å§Ë®Ö®ÖÐ£¬¹ÊÎÅ´ËÉù±Øì¶å§Ë®Ö®ÉÏ£¬ÏÈÎÅ´ËÉùÕß¹úÏ÷¡£¡±Æ½¹«Ô»£º¡°¹ÑÈËËùºÃÕßÒôÒ²£¬Ô¸ËìÎÅÖ®¡£¡±Ê¦ä¸¹Ä¶øÖÕÖ®¡£

Æ½¹«Ô»£º¡°ÒôÎÞ´Ë×î±¯ºõ£¿¡±Ê¦¿õÔ»£º¡°ÓÐ¡£¡±Æ½¹«Ô»£º¡°¿ÉµÃÎÅºõ£¿¡±Ê¦¿õÔ»£º¡°¾ýµÂÒå±¡£¬²»¿ÉÒÔÌýÖ®¡£¡±Æ½¹«Ô»£º¡°¹ÑÈËËùºÃÕßÒôÒ²£¬Ô¸ÎÅÖ®¡£¡±Ê¦¿õ²»µÃÒÑ£¬Ô®ÇÙ¶ø¹ÄÖ®¡£Ò»×àÖ®£¬ÓÐÐþº×¶þ°Ë¼¯ºõÀÈÃÅ£»ÔÙ×àÖ®£¬ÑÓ¾±¶øÃù£¬ÊæÒí¶øÎè¡£

Æ½¹«´óÏ²£¬Æð¶øÎªÊ¦¿õÊÙ¡£·´×ø£¬ÎÊÔ»£º¡°ÒôÎÞ´Ë×î±¯ºõ£¿¡±Ê¦¿õÔ»£º¡°ÓÐ¡£ÎôÕß»ÆµÛÒÔ´óºÏ¹íÉñ£¬½ñ¾ýµÂÒå±¡£¬²»×ãÒÔÌýÖ®£¬ÌýÖ®½«°Ü¡£¡±Æ½¹«Ô»£º¡°¹ÑÈËÀÏÒÓ£¬ËùºÃÕßÒôÒ²£¬Ô¸ËìÎÅÖ®¡£¡±Ê¦¿õ²»µÃÒÑ£¬Ô®ÇÙ¶ø¹ÄÖ®¡£Ò»×àÖ®£¬ÓÐ°×ÔÆ´ÓÎ÷±±Æð£»ÔÙ×àÖ®£¬´ó·çÖÁ¶øÓêËæÖ®£¬·ÉÀÈÍß£¬×óÓÒ½Ô±¼×ß¡£Æ½¹«¿Ö¾å£¬·üì¶ÀÈÎÝÖ®¼ä¡£½ú¹ú´óºµ£¬³àµØÈýÄê¡£

ÌýÕß»ò¼ª»òÐ×¡£·òÀÖ²»¿ÉÍýÐËÒ²¡£

Ì«Ê·¹«Ô»£º·òÉÏ¹ÅÃ÷Íõ¾ÙÀÖÕß£¬·ÇÒÔÓéÐÄ×ÔÀÖ£¬¿ìÒâí§Óû£¬½«ÓûÎªÖÎÒ²¡£Õý½ÌÕß½ÔÊ¼ì¶Òô£¬ÒôÕý¶øÐÐÕý¡£¹ÊÒôÀÖÕß£¬ËùÒÔ¶¯µ´ÑªÂö£¬Í¨Á÷¾«Éñ¶øºÍÕýÐÄÒ²¡£¹Ê¹¬¶¯Æ¢¶øºÍÕýÊ¥£¬ÉÌ¶¯·Î¶øºÍÕýÒå£¬½Ç¶¯¸Î¶øºÍÕýÈÊ£¬áç¶¯ÐÄ¶øºÍÕýÀñ£¬Óð¶¯Éö¶øºÍÕýÖÇ¡£¹ÊÀÖËùÒÔÄÚ¸¨ÕýÐÄ¶øÍâÒì¹ó¼úÒ²£»ÉÏÒÔÊÂ×ÚÃí£¬ÏÂÒÔ±ä»¯ÀèÊüÒ²¡£ÇÙ³¤°Ë³ßÒ»´ç£¬Õý¶ÈÒ²¡£ÏÒ´óÕßÎª¹¬£¬¶ø¾ÓÖÐÑë£¬¾ýÒ²¡£ÉÌÕÅÓÒ°ø£¬ÆäâÅ´óÐ¡Ïà´Î£¬²»Ê§Æä´ÎÐò£¬Ôò¾ý³¼Ö®Î»ÕýÒÓ¡£¹ÊÎÅ¹¬Òô£¬Ê¹ÈËÎÂÊæ¶ø¹ã´ó£»ÎÅÉÌÒô£¬Ê¹ÈË·½Õý¶øºÃÒå£»ÎÅ½ÇÒô£¬Ê¹ÈËâüÒþ¶ø°®ÈË£»ÎÅáçÒô£¬Ê¹ÈËÀÖÉÆ¶øºÃÊ©£»ÎÅÓðÒô£¬Ê¹ÈËÕûÆë¶øºÃÀñ¡£·òÀñÓÉÍâÈë£¬ÀÖ×ÔÄÚ³ö¡£¹Ê¾ý×Ó²»¿ÉÐëô§ÀëÀñ£¬Ðëô§ÀëÀñÔò±©ÂýÖ®ÐÐÇîÍâ£»²»¿ÉÐëô§ÀëÀÖ£¬Ðëô§ÀëÀÖÔò¼éÐ°Ö®ÐÐÇîÄÚ¡£¹ÊÀÖÒôÕß£¬¾ý×ÓÖ®ËùÑøÒåÒ²¡£·ò¹ÅÕß£¬Ìì×ÓÖîºîÌýÖÓíàÎ´³¢Àëì¶Í¥£¬Çä´ó·òÌýÇÙÉªÖ®ÒôÎ´³¢Àëì¶Ç°£¬ËùÒÔÑøÐÐÒå¶ø·ÀÒùØýÒ²¡£·òÒùØýÉúì¶ÎÞÀñ£¬¹ÊÊ¥ÍõÊ¹ÈË¶úÎÅÑÅËÌÖ®Òô£¬Ä¿ÊÓÍþÒÇÖ®Àñ£¬×ãÐÐ¹§¾´Ö®ÈÝ£¬¿ÚÑÔÈÊÒåÖ®µÀ¡£¹Ê¾ý×ÓÖÕÈÕÑÔ¶øÐ°±ÙÎÞÓÉÈëÒ²¡£

¡ñ¾í¶þÊ®Îå¡¤ÂÉÊéµÚÈý

ÍõÕßÖÆÊÂÁ¢·¨£¬Îï¶È¹ìÔò£¬Ò¼Ù÷ì¶ÁùÂÉ£¬ÁùÂÉÎªÍòÊÂ¸ù±¾ÑÉ¡£

Æäì¶±øÐµÓÈËùÖØ£¬¹ÊÔÆ¡°ÍûµÐÖª¼ªÐ×£¬ÎÅÉùÐ§Ê¤¸º¡±£¬°ÙÍõ²»Ò×Ö®µÀÒ²¡£

ÎäÍõ·¥æû£¬´µÂÉÌýÉù£¬ÍÆÃÏ´ºÒÔÖÁÓÚ¼¾¶¬£¬É±ÆøÏà²¢£¬¶øÒôÉÐ¹¬¡£Í¬ÉùÏà´Ó£¬ÎïÖ®×ÔÈ»£¬ºÎ×ã¹ÖÔÕ£¿

±øÕß£¬Ê¥ÈËËùÒÔÌÖ¦â±©£¬Æ½ÂÒÊÀ£¬ÒÄÏÕ×è£¬¾ÈÎ£´ù¡£×Ôº¬³Ý´÷½ÇÖ®ÊÞ¼û·¸ÔòÐ££¬¶ø¿öì¶ÈË»³ºÃ¶ñÏ²Å­Ö®Æø£¿Ï²Ôò°®ÐÄÉú£¬Å­Ôò¶¾ó§¼Ó£¬ÇéÐÔÖ®ÀíÒ²¡£

Îô»ÆµÛÓÐäÃÂ¹Ö®Õ½£¬ÒÔ¶¨»ðÔÖ£»ò§çïÓÐ¹²¹¤Ö®³Â£¬ÒÔÆ½Ë®º¦£»³ÉÌÀÓÐÄÏ³²Ö®·¥£¬ÒÔéåÏÄÂÒ¡£µÝÐËµÝ·Ï£¬Ê¤ÕßÓÃÊÂ£¬ËùÊÜì¶ÌìÒ²¡£

×ÔÊÇÖ®áá£¬ÃûÊ¿µüÐË£¬½úÓÃ¾Ì·¸£¬¶øÆëÓÃÍõ×Ó£¬ÎâÓÃËïÎä£¬ÉêÃ÷¾üÔ¼£¬ÉÍ·£±ØÐÅ£¬×ä²®Öîºî£¬¼æÁÐ°îÍÁ£¬Ëä²»¼°Èý´úÖ®Ú¾ÊÄ£¬È»Éí³è¾ý×ð£¬µ±ÊÀÏÔÑï£¬¿É²»Î½ÈÙÑÉ£¿ÆñÓëÊÀÈå¥¦ì¶´ó½Ï£¬²»È¨ÇáÖØ£¬â«ÔÆµÂ»¯£¬²»µ±ÓÃ±ø£¬´óÖÁ¾ýÈèÊ§ÊØ£¬Ð¡ÄËÇÖ·¸Ï÷Èõ£¬ËìÖ´²»ÒÆµÈÔÕ£¡¹Ê½Ìó×²»¿É·Ïì¶¼Ò£¬ÐÌ·£²»¿É¾èì¶¹ú£¬Öï·¥²»¿ÉÙÈì¶ÌìÏÂ£¬ÓÃÖ®ÓÐÇÉ×¾£¬ÐÐÖ®ÓÐÄæË³¶ú¡£

ÏÄèî¡¢ÒóæûÊÖ²«²òÀÇ£¬×ã×·ËÄÂí£¬ÓÂ·ÇÎ¢Ò²£»°ÙÕ½¿ËÊ¤£¬ÖîºîÉå·þ£¬È¨·ÇÇáÒ²¡£ÇØ¶þÊÀËÞ¾üÎÞÓÃÖ®µØ£¬Á¬±øì¶±ßÚï£¬Á¦·ÇÈõÒ²£»½áÔ¹ÐÙÅ«£¬æù¹ç»öì¶Ô½£¬ÊÆ·Ç¹ÑÒ²¡£¼°ÆäÍþ¾¡ÊÆ¼«£¬ãÌÏïÖ®ÈËÎªµÐ¹ú£¬¾ÌÉúÇîÎäÖ®²»Öª×ã£¬¸ÊµÃÖ®ÐÄ²»Ï¢Ò²¡£

¸ß×æÓÐÌìÏÂ£¬Èý±ßÍâÅÏ£»´ó¹úÖ®ÍõËä³ÆÞ¬¸¨£¬³¼½ÚÎ´¾¡¡£»á¸ß×æÑá¿à¾üÊÂ£¬ÒàÓÐÏô¡¢ÕÅÖ®Ä±£¬¹ÊÙÈÎäÒ»ÐÝÏ¢£¬î¿÷ã²»±¸¡£

ÀúÖÁÐ¢ÎÄ¼´Î»£¬½«¾ü³ÂÎäµÈÒéÔ»£º¡°ÄÏÔ½¡¢³¯ÏÊ×ÔÈ«ÇØÊ±ÄÚÊôÎª³¼×Ó£¬ááÇÒÓµ±ø×èýþ­¡£¬Ñ¡Èä¹ÛÍû¡£¸ß×æÊ±ÌìÏÂÐÂ¶¨£¬ÈËÃñÐ¡°²£¬Î´¿É¸´ÐË±ø¡£½ñ±ÝÏÂÈÊ»Ý¸§°ÙÐÕ£¬¶÷Ôó¼Óº£ÄÚ£¬ÒË¼°Ê¿ÃñÀÖÓÃ£¬Õ÷ÌÖÄæµ³£¬ÒÔÒ»·â½®¡£¡±Ð¢ÎÄÔ»£º¡°ëÞÄÜÈÎÒÂ¹Ú£¬Äî²»µ½´Ë¡£»áÂÀÊÏÖ®ÂÒ£¬¹¦³¼×ÚÊÒ¹²²»Ðß³Ü£¬Îó¾ÓÕýÎ»£¬³£Õ½Õ½ÀõÀõ£¬¿ÖÊÂÖ®²»ÖÕ¡£ÇÒ±øÐ×Æ÷£¬Ëä¿ËËùÔ¸£¬¶¯Òàü÷Ã«²¡£¬Î½°ÙÐÕÔ¶·½ºÎ£¿ÓÖÏÈµÛÖªÀÍÃñ²»¿É·³£¬¹Ê²»ÒÔÎªÒâ¡£ëÞÆñ×ÔÎ½ÄÜ£¿½ñÐÙÅ«ÄÚÇÖ£¬¾üÀôÎÞ¹¦£¬±ßÃñ¸¸×ÓºÉ±øÈÕ¾Ã£¬ëÞ³£Îª¶¯ÐÄÉËÍ´£¬ÎÞÈÕÍüÖ®¡£½ñÎ´ÄÜÏú¾à£¬Ô¸ÇÒ¼á±ßÉèºò£¬½áºÍÍ¨Ê¹£¬ÐÝÄþ±±Úï£¬Îª¹¦¶àÒÓ¡£ÇÒÎÞÒé¾ü¡£¡±¹Ê°ÙÐÕÎÞÄÚÍâÖ®ôí£¬µÃÏ¢¼çì¶ÌïÄ¶£¬ÌìÏÂÒó¸»£¬ËÚÖÁÊ®âÅÇ®£¬Ãù¼¦·Í¹·£¬ÑÌ»ðÍòÀï£¬¿ÉÎ½ºÍÀÖÕßºõ£¡

Ì«Ê·¹«Ô»£ºÎÄµÛÊ±£¬»áÌìÏÂÐÂÈ¥ÌÀ»ð£¬ÈËÃñÀÖÒµ£¬ÒòÆäÓûÈ»£¬ÄÜ²»ÈÅÂÒ£¬¹Ê°ÙÐÕËì°²¡£×ÔÄêÁùÆßÊ®ÎÌÒàÎ´³¢ÖÁÊÐ¾®£¬ÓÎ°½æÒÏ·ÈçÐ¡¶ù×´¡£¿××ÓËù³ÆÓÐµÂ¾ý×ÓÕßÐ°£¡

¡¶Êé¡·Ô»¡°ÆßÕý¡±£¬¶þÊ®°ËÉá¡£ÂÉÀú£¬ÌìËùÒÔÍ¨ÎåÐÐ°ËÕýÖ®Æø£¬ÌìËùÒÔ³ÉÊëÍòÎïÒ²¡£ÉáÕß£¬ÈÕÔÂËùÉá¡£ÉáÕß£¬ÊæÆøÒ²¡£

²»ÖÜ·ç¾ÓÎ÷±±£¬Ö÷É±Éú¡£¶«±Ú¾Ó²»ÖÜ·ç¶«£¬Ö÷±ÙÉúÆø¶ø¶«Ö®¡£ÖÁì¶ÓªÊÒ¡£ÓªÊÒÕß£¬Ö÷ÓªÌ¥ÑôÆø¶ø²úÖ®¡£¶«ÖÁÓÚÎ£¡£Î££¬üöÎ£Ò²¡£ÑÔÑôÆøÖ®üöÎ££¬¹ÊÔ»Î£¡£Ê®ÔÂÒ²£¬ÂÉÖÐÓ¦ïñ¡£Ó¦ïñÕß£¬ÑôÆøÖ®Ó¦£¬²»ÓÃÊÂÒ²¡£Æäì¶Ê®¶þ×ÓÎªº¥¡£º¥Õß£¬¸ÃÒ²¡£ÑÔÑôÆø²Øì¶ÏÂ£¬¹Ê¸ÃÒ²¡£

¹ãÄª·ç¾Ó±±·½¡£¹ãÄªÕß£¬ÑÔÑôÆøÔÚÏÂ£¬ÒõÄªÑô¹ã´óÒ²£¬¹ÊÔ»¹ãÄª¡£¶«ÖÁì¶Ðé¡£ÐéÕß£¬ÄÜÊµÄÜÐé£¬ÑÔÑôÆø¶¬ÔòÍð²Øì¶Ðé£¬ÈÕ¶¬ÖÁÔòÒ»ÒõÏÂ²Ø£¬Ò»ÑôÉÏÊæ£¬¹ÊÔ»Ðé¡£¶«ÖÁÓÚÐëÅ®¡£ÑÔÍòÎï±ä¶¯ÆäËù£¬ÒõÑôÆøÎ´ÏàÀë£¬ÉÐÏàñãÈçÒ²£¬¹ÊÔ»ÐëÅ®¡£Ê®Ò»ÔÂÒ²£¬ÂÉÖÐ»Æïñ¡£»ÆïñÕß£¬ÑôÆøõà»ÆÈª¶ø³öÒ²¡£Æäì¶Ê®¶þ×ÓÎª×Ó¡£×ÓÕß£¬×ÌÒ²£»×ÌÕß£¬ÑÔÍòÎï×Ìì¶ÏÂÒ²¡£Æäì¶Ê®Ä¸ÎªÈÉ¹ï¡£ÈÉÖ®ÎªÑÔÈÎÒ²£¬ÑÔÑôÆøÈÎÑøÍòÎïì¶ÏÂÒ²¡£¹ïÖ®ÎªÑÔÞñÒ²£¬ÑÔÍòÎï¿ÉÞñ¶È£¬¹ÊÔ»¹ï¡£¶«ÖÁÇ£Å£¡£Ç£Å£Õß£¬ÑÔÑôÆøÇ£ÒýÍòÎï³öÖ®Ò²¡£Å£Õß£¬Ã°Ò²£¬ÑÔµØËä¶³£¬ÄÜÃ°¶øÉúÒ²¡£Å£Õß£¬¸ûÖ²ÖÖÍòÎïÒ²¡£¶«ÖÁì¶½¨ÐÇ¡£½¨ÐÇÕß£¬½¨ÖîÉúÒ²¡£Ê®¶þÔÂÒ²£¬ÂÉÖÐ´óÂÀ¡£´óÂÀÕß¡£Æäì¶Ê®¶þ×ÓÎª³ó¡£

Ìõ·ç¾Ó¶«±±£¬Ö÷³öÍòÎï¡£ÌõÖ®ÑÔÌõÖÎÍòÎï¶ø³öÖ®£¬¹ÊÔ»Ìõ·ç¡£ÄÏÖÁì¶»þ¡£»þÕß£¬ÑÔÍòÎï¸ùÆå£¬¹ÊÔ»»þ¡£ÕýÔÂÒ²£¬ÂÉÖÐÌ©Ýý¡£Ì©ÝýÕß£¬ÑÔÍòÎïÝýÉúÒ²£¬¹ÊÔ»Ì©Ýý¡£Æäì¶Ê®¶þ×ÓÎªÒú¡£ÒúÑÔÍòÎïÊ¼ÉúüòÒúÈ»Ò²£¬¹ÊÔ»Òú¡£ÄÏÖÁì¶Î²£¬ÑÔÍòÎïÊ¼ÉúÈçÎ²Ò²¡£ÄÏÖÁì¶ÐÄ£¬ÑÔÍòÎïÊ¼ÉúÓÐ»ªÐÄÒ²¡£ÄÏÖÁì¶·¿¡£·¿Õß£¬ÑÔÍòÎïÃÅ»§Ò²£¬ÖÁÓÚÃÅÔò³öÒÓ¡£

Ã÷Êü·ç¾Ó¶«·½¡£Ã÷ÊüÕß£¬Ã÷ÖÚÎï¾¡³öÒ²¡£¶þÔÂÒ²£¬ÂÉÖÐ¼Ðïñ¡£¼ÐïñÕß£¬ÑÔÒõÑôÏà¼Ð²ÞÒ²¡£Æäì¶Ê®¶þ×ÓÎªÃ®¡£Ã®Ö®ÎªÑÔÃ¯Ò²£¬ÑÔÍòÎïÃ¯Ò²¡£Æäì¶Ê®Ä¸Îª¼×ÒÒ¡£¼×Õß£¬ÑÔÍòÎïÆÊ·û¼×¶ø³öÒ²£»ÒÒÕß£¬ÑÔÍòÎïÉúÔþÔþÒ²¡£ÄÏÖÁÓÚØµ¡£ØµÕß£¬ÑÔÍòÎï½ÔÖÁÒ²¡£ÄÏÖÁì¶¿º¡£¿ºÕß£¬ÑÔÍòÎï¿º¼ûÒ²¡£ÄÏÖÁÓÚ½Ç¡£½ÇÕß£¬ÑÔÍòÎï½ÔÓÐÖ¦¸ñÈç½ÇÒ²¡£ÈýÔÂÒ²£¬ÂÉÖÐ¹ÃÏ´¡£¹ÃÏ´Õß£¬ÑÔÍòÎïÏ´Éú¡£Æäì¶Ê®¶þ×ÓÎª³½¡£³½Õß£¬ÑÔÍòÎïÖ®üò³½Ò²¡£

ÇåÃ÷·ç¾Ó¶«ÄÏÎ¬£¬Ö÷·ç´µÍòÎï¶øÎ÷Ö®¡£ÖÁÓÚéô¡£éôÕß£¬ÑÔÍòÎïÒæ´ó¶øéôéôÈ»¡£Î÷ÖÁì¶Òí¡£ÒíÕß£¬ÑÔÍòÎï½ÔÓÐÓðÒíÒ²¡£ËÄÔÂÒ²£¬ÂÉÖÐÖÐÂÀ¡£ÖÐÂÀÕß£¬ÑÔÍòÎï¾¡ÂÃ¶øÎ÷ÐÐÒ²¡£Æäì¶Ê®¶þ×ÓÎªËÈ¡£ËÈÕß£¬ÑÔÑôÆøÖ®ÒÑ¾¡Ò²¡£Î÷ÖÁÓÚÆßÐÇ¡£ÆßÐÇÕß£¬ÑôÊý³Éì¶Æß£¬¹ÊÔ»ÆßÐÇ¡£Î÷ÖÁÓÚÕÅ¡£ÕÅÕß£¬ÑÔÍòÎï½ÔÕÅÒ²¡£Î÷ÖÁÓÚ×¢¡£×¢Õß£¬ÑÔÍòÎïÖ®Ê¼Ë¥£¬ÑôÆøÏÂ×¢£¬¹ÊÔ»×¢¡£ÎåÔÂÒ²£¬ÂÉÖÐÞ¨±ö¡£Þ¨±öÕß£¬ÑÔÒõÆøÓ×ÉÙ£¬¹ÊÔ»Þ¨£»ðôÑô²»ÓÃÊÂ£¬¹ÊÔ»±ö¡£

¾°·ç¾ÓÄÏ·½¡£¾°Õß£¬ÑÔÑôÆøµÀ¾¹£¬¹ÊÔ»¾°·ç¡£Æäì¶Ê®¶þ×ÓÎªÎç¡£ÎçÕß£¬ÒõÑô½»£¬¹ÊÔ»Îç¡£Æäì¶Ê®Ä¸Îª±û¶¡¡£±ûÕß£¬ÑÔÑôµÀÖøÃ÷£¬¹ÊÔ»±û£»¶¡Õß£¬ÑÔÍòÎïÖ®¶¡×³Ò²£¬¹ÊÔ»¶¡¡£Î÷ÖÁÓÚ»¡¡£»¡Õß£¬ÑÔÍòÎïÖ®ÎâÂäÇÒ¾ÍËÀÒ²¡£Î÷ÖÁÓÚÀÇ¡£ÀÇÕß£¬ÑÔÍòÎï¿É¶ÈÁ¿£¬¶ÏÍòÎï£¬¹ÊÔ»ÀÇ¡£

Á¹·ç¾ÓÎ÷ÄÏÎ¬£¬Ö÷µØ¡£µØÕß£¬Éò¶áÍòÎïÆøÒ²¡£ÁùÔÂÒ²£¬ÂÉÖÐÁÖïñ¡£ÁÖïñÕß£¬ÑÔÍòÎï¾ÍËÀÆøÁÖÁÖÈ»¡£Æäì¶Ê®¶þ×ÓÎªÎ´¡£Î´Õß£¬ÑÔÍòÎï½Ô³É£¬ÓÐ×ÌÎ¶Ò²¡£±±ÖÁì¶·£¡£·£Õß£¬ÑÔÍòÎïÆø¶á¿É·¥Ò²¡£±±ÖÁì¶²Î¡£²ÎÑÔÍòÎï¿É²ÎÒ²£¬¹ÊÔ»²Î¡£ÆßÔÂÒ²£¬ÂÉÖÐÒÄÔò¡£ÒÄÔò£¬ÑÔÒõÆøÖ®ÔôÍòÎïÒ²¡£Æäì¶Ê®¶þ×ÓÎªÉê¡£ÉêÕß£¬ÑÔÒõÓÃÊÂ£¬ÉêÔôÍòÎï£¬¹ÊÔ»Éê¡£±±ÖÁì¶×Ç¡£×ÇÕß£¬´¥Ò²£¬ÑÔÍòÎï½Ô´¥ËÀÒ²£¬¹ÊÔ»×Ç¡£±±ÖÁì¶Áô¡£ÁôÕß£¬ÑÔÑôÆøÖ®»üÁôÒ²£¬¹ÊÔ»Áô¡£°ËÔÂÒ²£¬ÂÉÖÐÄÏÂÀ¡£ÄÏÂÀÕß£¬ÑÔÑôÆøÖ®ÂÃÈë²ØÒ²¡£Æäì¶Ê®¶þ×ÓÎªÓÏ¡£ÓÏÕß£¬ÍòÎïÖ®ÀÏÒ²£¬¹ÊÔ»ÓÏ¡£

ãÑãØ·ç¾ÓÎ÷·½¡£ãÑÕß£¬³«Ò²£»ãØÕß£¬²ØÒ²¡£ÑÔÑôÆøµÀÍòÎï£¬ãØ»ÆÈªÒ²¡£Æäì¶Ê®Ä¸Îª¸ýÐÁ¡£¸ýÕß£¬ÑÔÒõÆø¸ýÍòÎï£¬¹ÊÔ»¸ý£»ÐÁÕß£¬ÑÔÍòÎïÖ®ÐÁÉú£¬¹ÊÔ»ÐÁ¡£±±ÖÁì¶Î¸¡£Î¸Õß£¬ÑÔÑôÆø¾Í²Ø£¬½ÔÎ¸Î¸Ò²¡£±±ÖÁì¶Â¦¡£Â¦Õß£¬ºôÍòÎïÇÒÄÚÖ®Ò²¡£±±ÖÁì¶¿ü¡£¿üÕß£¬Ö÷¶¾ó§É±ÍòÎïÒ²£¬¿ü¶ø²ØÖ®¡£¾ÅÔÂÒ²£¬ÂÉÖÐÎÞÉä¡£ÎÞÉäÕß£¬ÒõÆøÊ¢ÓÃÊÂ£¬ÑôÆøÎÞâÅÒ²£¬¹ÊÔ»ÎÞÉä¡£Æäì¶Ê®¶þ×ÓÎªÐç¡£ÐçÕß£¬ÑÔÍòÎï¾¡Ãð£¬¹ÊÔ»Ðç¡£ÂÉÊý£º¾Å¾Å°ËÊ®Ò»ÒÔÎª¹¬¡£Èý·ÖÈ¥Ò»£¬ÎåÊ®ËÄÒÔÎªáç¡£Èý·ÖÒæÒ»£¬ÆßÊ®¶þÒÔÎªÉÌ¡£Èý·ÖÈ¥Ò»£¬ËÄÊ®°ËÒÔÎªÓð¡£Èý·ÖÒæÒ»£¬ÁùÊ®ËÄÒÔÎª½Ç¡£»Æïñ³¤°Ë´çÆß·ÖÒ»£¬¹¬¡£´óÂÀ³¤Æß´çÎå·ÖÈý·Ö¡£Ì«Ýý³¤Æß´çÊ®·Ö¶þ£¬½Ç¡£¼Ðïñ³¤Áù´çÆß·ÖÈý·ÖÒ»¡£¹ÃÏ´³¤Áù´çÊ®·ÖËÄ£¬Óð¡£ÖÙÂÀ³¤Îå´ç¾Å·ÖÈý·Ö¶þ£¬áç¡£Þ¨±ö³¤Îå´çÁù·ÖÈý·Ö¶þ¡£ÁÖïñ³¤Îå´çÊ®·ÖËÄ£¬½Ç¡£ÒÄÔò³¤Îå´çÈý·Ö¶þ£¬ÉÌ¡£ÄÏÂÀ³¤ËÄ´çÊ®·Ö°Ë£¬áç¡£ÎÞÉä³¤ËÄ´çËÄ·ÖÈý·Ö¶þ¡£Ó¦ïñ³¤ËÄ´ç¶þ·ÖÈý·Ö¶þ£¬Óð¡£Éúïñ·Ö£º×ÓÒ»·Ö¡£³óÈý·Ö¶þ¡£Òú¾Å·Ö°Ë¡£Ã®¶þÊ®Æß·ÖÊ®Áù¡£³½°ËÊ®Ò»·ÖÁùÊ®ËÄ¡£ËÈ¶þ°ÙËÄÊ®Èý·ÖÒ»°Ù¶þÊ®°Ë¡£ÎçÆß°Ù¶þÊ®¾Å·ÖÎå°ÙÒ»Ê®¶þ¡£Î´¶þÇ§Ò»°Ù°ËÊ®Æß·ÖÒ»Ç§¶þÊ®ËÄ¡£ÉêÁùÇ§Îå°ÙÁùÊ®Ò»·ÖËÄÇ§¾ÅÊ®Áù¡£ÓÏÒ»Íò¾ÅÇ§Áù°Ù°ËÊ®Èý·Ö°ËÇ§Ò»°Ù¾ÅÊ®¶þ¡£ÐçÎåÍò¾ÅÇ§ËÄÊ®¾Å·ÖÈýÍò¶þÇ§Æß°ÙÁùÊ®°Ë¡£º¥Ê®ÆßÍòÆßÇ§Ò»°ÙËÄÊ®Æß·ÖÁùÍòÎåÇ§Îå°ÙÈýÊ®Áù¡£

Éú»ÆïñÊõÔ»£ºÒÔÏÂÉúÕß£¬±¶ÆäÊµ£¬ÈýÆä·¨¡£ÒÔÉÏÉúÕß£¬ËÄÆäÊµ£¬ÈýÆä·¨¡£ÉÏ¾Å£¬ÉÌ°Ë£¬ÓðÆß£¬½ÇÁù£¬¹¬Îå£¬áç¾Å¡£ÖÃÒ»¶ø¾ÅÈýÖ®ÒÔÎª·¨¡£ÊµÈç·¨£¬µÃ³¤Ò»´ç¡£·²µÃ¾Å´ç£¬ÃüÔ»¡°»ÆïñÖ®¹¬¡±¡£¹ÊÔ»ÒôÊ¼ì¶¹¬£¬Çîì¶½Ç£»ÊýÊ¼ì¶Ò»£¬ÖÕì¶Ê®£¬³Éì¶Èý£»ÆøÊ¼ì¶¶¬ÖÁ£¬ÖÜ¶ø¸´Éú¡£

ÉñÉúì¶ÎÞ£¬ÐÎ³Éì¶ÓÐ£¬ÐÎÈ»ááÊý£¬ÐÎ¶ø³ÉÉù£¬¹ÊÔ»ÉñÊ¹Æø£¬Æø¾ÍÐÎ¡£ÐÎÀíÈçÀàÓÐ¿ÉÀà¡£»òÎ´ÐÎ¶øÎ´Àà£¬»òÍ¬ÐÎ¶øÍ¬Àà£¬Àà¶ø¿É°à£¬Àà¶ø¿ÉÊ¶¡£Ê¥ÈËÖªÌìµØÊ¶Ö®±ð£¬¹Ê´ÓÓÐÒÔÖÁÎ´ÓÐ£¬ÒÔµÃÏ¸ÈôÆø£¬Î¢ÈôÉù¡£È»Ê¥ÈËÒòÉñ¶ø´æÖ®£¬ËäÃî±ØÐ§Çé£¬ºËÆä»ªµÀÕßÃ÷ÒÓ¡£·ÇÓÐÊ¥ÐÄÒÔ³Ë´ÏÃ÷£¬ÊëÄÜ´æÌìµØÖ®Éñ¶ø³ÉÐÎÖ®ÇéÔÕ£¿ÉñÕß£¬ÎïÊÜÖ®¶ø²»ÄÜÖªÆäÈ¥À´£¬¹ÊÊ¥ÈËÎ·¶øÓû´æÖ®¡£Î¨Óû´æÖ®£¬ÉñÖ®Òà´æ¡£ÆäÓû´æÖ®Õß£¬¹ÊÄª¹óÑÉ¡£

Ì«Ê·¹«Ô»£ºÔÚÐýçáÓñºâÒÔÆëÆßÕþ£¬¼´ÌìµØ¶þÊ®°ËËÞ¡£Ê®Ä¸£¬Ê®¶þ×Ó£¬ïñÂÉµ÷×ÔÉÏ¹Å¡£½¨ÂÉÔËÀúÔìÈÕ¶È£¬¿É¾Ý¶ø¶ÈÒ²¡£ºÏ·û½Ú£¬Í¨µÀµÂ£¬¼´´ÓË¹Ö®Î½Ò²¡£

¡ñ¾í¶þÊ®Áù¡¤ÀúÊéµÚËÄ

Îô×ÔÔÚ¹Å£¬Àú½¨Õý×÷ì¶ÃÏ´º¡£ì¶Ê±±ùãú·¢ÕÝ£¬°Ù²Ý·ÜÐË£¬ïö·òüøÏÈãß¸Þ¡£ÎïÄËËê¾ß£¬Éúì¶¶«£¬´ÎË³ËÄÊ±£¬×äÓÚ¶¬·Ö¡£Ê±¼¦ÈýºÅ£¬×äÃ÷¡£¸§Ê®¶þÔÂ½Ú£¬×äÓÚ³ó¡£ÈÕÔÂ³É£¬¹ÊÃ÷Ò²¡£Ã÷ÕßÃÏÒ²£¬ÓÄÕßÓ×Ò²£¬ÓÄÃ÷Õß´ÆÐÛÒ²¡£´ÆÐÛ´úÐË£¬¶øË³ÖÁÕýÖ®Í³Ò²¡£ÈÕ¹éÓÚÎ÷£¬ÆðÃ÷ì¶¶«£»ÔÂ¹éì¶¶«£¬ÆðÃ÷ÓÚÎ÷¡£Õý²»ÂÊÌì£¬ÓÖ²»ÓÉÈË£¬Ôò·²ÊÂÒ×»µ¶øÄÑ³ÉÒÓ¡£

ÍõÕßÒ×ÐÕÊÜÃü£¬±ØÉ÷Ê¼³õ£¬¸ÄÕýË·£¬Ò×·þÉ«£¬ÍÆ±¾ÌìÔª£¬Ë³³ÐØÊÒâ¡£

Ì«Ê·¹«Ô»£ºÉñÅ©ÒÔÇ°ÉÐÒÓ¡£¸Ç»ÆµÛ¿¼¶¨ÐÇÀú£¬½¨Á¢ÎåÐÐ£¬ÆðÏûÏ¢£¬ÕýÈòâÅ£¬ì¶ÊÇÓÐÌìµØÉñýÅÎïÀàÖ®¹Ù£¬ÊÇÎ½Îå¹Ù¡£¸÷Ë¾ÆäÐò£¬²»ÏàÂÒÒ²¡£ÃñÊÇÒÔÄÜÓÐÐÅ£¬ÉñÊÇÒÔÄÜÓÐÃ÷µÂ¡£ÃñÉñÒìÒµ£¬¾´¶ø²»äÂ£¬¹ÊÉñ½µÖ®¼ÎÉú£¬ÃñÒÔÎïÏí£¬ÔÖ»ö²»Éú£¬ËùÇó²»ØÑ¡£

ÉÙý©ÊÏÖ®Ë¥Ò²£¬¾ÅÀèÂÒµÂ£¬ÃñÉñÔÓÈÅ£¬²»¿É·ÅÎï£¬»öøê¼öÖÁ£¬Äª¾¡ÆäÆø¡£ò§çïÊÜÖ®£¬ÄËÃüÄÏÕýÖØË¾ÌìÒÔÊôÉñ£¬Ãü»ðÕýÀèË¾µØÒÔÊôÃñ£¬Ê¹¸´¾É³££¬ÎÞÏàÇÖäÂ¡£

ÆäááÈýÃç·þ¾ÅÀèÖ®µÂ£¬¹Ê¶þ¹ÙÏÌ·ÏËùÖ°£¬¶øÈòâÅ¹Ô´Î£¬ÃÏÚîéåÃð£¬ÉãÌáÎÞ¼Í£¬ÀúÊýÊ§Ðò¡£Ò¢¸´ËìÖØÀèÖ®áá£¬²»Íü¾ÉÕß£¬Ê¹¸´µäÖ®£¬¶øÁ¢ôËºÍÖ®¹Ù¡£Ã÷Ê±Õý¶È£¬ÔòÒõÑôµ÷£¬·çÓê½Ú£¬Ã¯ÆøÖÁ£¬ÃñÎÞØ²Òß¡£ÄêêÈìøË´£¬Éê½äÎÄ×æ£¬ÔÆ¡°ÌìÖ®ÀúÊýÔÚ¶û¹ª¡±¡£Ë´ÒàÒÔÃüÓí¡£ÓÉÊÇ¹ÛÖ®£¬ÍõÕßËùÖØÒ²¡£

ÏÄÕýÒÔÕýÔÂ£¬ÒóÕýÒÔÊ®¶þÔÂ£¬ÖÜÕýÒÔÊ®Ò»ÔÂ¡£¸ÇÈýÍõÖ®ÕýÈôÑ­»·£¬ÇîÔò·´±¾¡£ÌìÏÂÓÐµÀ£¬Ôò²»Ê§¼ÍÐò£»ÎÞµÀ£¬ÔòÕýË·²»ÐÐì¶Öîºî¡£

ÓÄ¡¢À÷Ö®áá£¬ÖÜÊÒÎ¢£¬Åã³¼Ö´Õþ£¬Ê·²»¼ÇÊ±£¬¾ý²»¸æË·£¬¹Ê³ëÈË×ÓµÜ·ÖÉ¢£¬»òÔÚÖîÏÄ£¬»òÔÚÒÄµÒ£¬ÊÇÒÔÆäìê¼¸Ïé·Ï¶ø²»Í³¡£ÖÜÏåÍõ¶þÊ®ÁùÄêÈòÈýÔÂ£¬¶ø´ºÇï·ÇÖ®¡£ÏÈÍõÖ®ÕýÊ±Ò²£¬ÂÄ¶Ëì¶Ê¼£¬¾ÙÕýì¶ÖÐ£¬¹éÐ°ì¶ÖÕ¡£ÂÄ¶Ëì¶Ê¼£¬ÐòÔò²»í©£»¾ÙÕýì¶ÖÐ£¬ÃñÔò²»»ó£»¹éÐ°ì¶ÖÕ£¬ÊÂÔò²»ã£¡£

ÆäááÕ½¹ú²¢Õù£¬ÔÚì¶¦â¹úÇÝµÐ£¬¾È¼±½â·×¶øÒÑ£¬ÆñåØÄîË¹ÔÕ£¡ÊÇÊ±¶ÀÓÐ×ÞÑÜ£¬Ã÷ì¶ÎåµÂÖ®´«£¬¶øÉ¢ÏûÏ¢Ö®·Ö£¬ÒÔÏÔÖîºî¡£¶øÒàÒòÇØÃðÁù¹ú£¬±øÈÖ¼«·³£¬ÓÖÉýÖÁ×ðÖ®ÈÕÇ³£¬Î´Ï¾åØÒ²¡£¶øÒàÆÄÍÆÎåÊ¤£¬¶ø×ÔÒÔÎª»ñË®µÂÖ®Èð£¬¸üÃûºÓÔ»¡°µÂË®¡±£¬¶øÕýÒÔÊ®ÔÂ£¬É«ÉÏºÚ¡£È»Àú¶ÈÈòâÅ£¬Î´ÄÜ¶ÃÆäÕæÒ²¡£

ººÐË£¬¸ß×æÔ»¡°±±ú´´ýÎÒ¶øÆð¡±£¬Òà×ÔÒÔÎª»ñË®µÂÖ®Èð¡£ËäÃ÷Ï°Àú¼°ÕÅ²ÔµÈ£¬ÏÌÒÔÎªÈ»¡£ÊÇÊ±ÌìÏÂ³õ¶¨£¬·½¸Ù¼Í´ó»ù£¬¸ßºóÅ®Ö÷£¬½ÔÎ´åØ£¬¹ÊÏ®ÇØÕýË··þÉ«¡£

ÖÁÐ¢ÎÄÊ±£¬Â³ÈË¹«Ëï³¼ÒÔÖÕÊ¼ÎåµÂÉÏÊé£¬ÑÔ¡°ººµÃÍÁµÂ£¬ÒË¸üÔª£¬¸ÄÕýË·£¬Ò×·þÉ«¡£µ±ÓÐÈð£¬Èð»ÆÁú¼û¡±¡£ÊÂÏÂØ©ÏàÕÅ²Ô£¬ÕÅ²ÔÒàÑ§ÂÉÀú£¬ÒÔÎª·ÇÊÇ£¬°ÕÖ®¡£Æäáá»ÆÁú¼û³É¼Í£¬ÕÅ²Ô×Ô÷í£¬ËùÓûÂÛÖø²»³É¡£¶øÐÂÔ«Æ½ÒÔÍûÆø¼û£¬ÆÄÑÔÕýÀú·þÉ«ÊÂ£¬¹óÐÒ£¬áá×÷ÂÒ£¬¹ÊÐ¢ÎÄµÛ·Ï²»¸´ÎÊ¡£

ÖÁ½ñÉÏ¼´Î»£¬ÕÐÖÂ·½Ê¿ÌÆ¶¼£¬·ÖÆäÌì²¿£»¶ø°ÍÂäÏÂãÈÔËËã×ªÀú£¬È»ááÈÕ³½Ö®¶ÈÓëÏÄÕýÍ¬¡£ÄË¸ÄÔª£¬¸ü¹ÙºÅ£¬·âÌ©É½¡£ÒòÚ¯ÓùÊ·Ô»£º¡°ÄËÕß£¬ÓÐË¾ÑÔÐÇ¶ÈÖ®Î´¶¨Ò²£¬¹ãÑÓÐûÎÊ£¬ÒÔÀíÐÇ¶È£¬Î´ÄÜÕ²Ò²¡£¸ÇÎÅÎôÕß»ÆµÛºÏ¶ø²»ËÀ£¬Ãû²ì¶ÈÑé£¬¶¨Çå×Ç£¬ÆðÎå²¿£¬½¨ÆøÎï·ÖÊý¡£È»¸ÇÉÐÒÓ¡£ÊéÈ±ÀÖ³Ú£¬ëÞÉõãÉÑÉ¡£ëÞÎ¨Î´ÄÜÑ­Ã÷Ò²£¬æùÓÉ¼¨ÈÕ·Ö£¬ÂÊÓ¦Ë®µÂÖ®Ê¤¡£½ñÈÕË³ÏÄÖÁ£¬»ÆÖÓÎª¹¬£¬ÁÖÖÓÎªáç£¬Ì«ÝýÎªÉÌ£¬ÄÏÂÀÎªÓð£¬¹ÃÏ´Îª½Ç¡£×ÔÊÇÒÔáá£¬Æø¸´Õý£¬ÓðÉù¸´Çå£¬Ãû¸´Õý±ä£¬ÒÔÖÁ×ÓÈÕµ±¶¬ÖÁ£¬ÔòÒõÑôÀëºÏÖ®µÀÐÐÑÉ¡£Ê®Ò»ÔÂ¼××ÓË·µ©¶¬ÖÁÒÑÕ²£¬Æä¸üÒÔÆßÄêÎªÌ«³õÔªÄê¡£ÄêÃû¡®ÑÉ·êÉãÌá¸ñ¡¯£¬ÔÂÃû¡®±Ï¾Û¡¯£¬ÈÕµÃ¼××Ó£¬Ò¹°ëË·µ©¶¬ÖÁ¡£¡±

¡òÀúÊõ¼××ÓÆª

Ì«³õÔªÄê£¬ËêÃû¡°ÑÉ·êÉãÌá¸ñ¡±£¬ÔÂÃû¡°±Ï¾Û¡±£¬ÈÕµÃ¼××Ó£¬Ò¹°ëË·µ©¶¬ÖÁ¡£

¡÷Õý±±

  Ê®¶þ

  ÎÞ´óâÅ£¬ÎÞÐ¡âÅ£»ÎÞ´óâÅ£¬ÎÞÐ¡âÅ£»

  ÑÉ·êÉãÌá¸ñÌ«³õÔªÄê¡£

  Ê®¶þ

  ´óâÅÎåÊ®ËÄ£¬Ð¡âÅÈý°ÙËÄÊ®°Ë£»´óâÅÎå£¬Ð¡âÅ°Ë£»

  ¶ËÃÉµ¥ãÕ¶þÄê¡£

  ÈòÊ®Èý

  ´óâÅËÄÊ®°Ë£¬Ð¡âÅÁù°Ù¾ÅÊ®Áù£»´óâÅÊ®£¬Ð¡âÅÊ®Áù£»

  ÓÎÕ×Ö´ÐìÈýÄê¡£

  Ê®¶þ

  ´óâÅÊ®¶þ£¬Ð¡âÅÁù°ÙÈý£»´óâÅÊ®Îå£¬Ð¡âÅ¶þÊ®ËÄ£»

  ¦âÎà´ó»ÄÂäËÄÄê¡£

  Ê®¶þ

  ´óâÅÆß£¬Ð¡âÅÊ®Ò»£»´óâÅ¶þÊ®Ò»£¬ÎÞÐ¡âÅ£»

  Í½Î¬¶ØùøÌìººÔªÄê¡£

  ÈòÊ®Èý

  ´óâÅÒ»£¬Ð¡âÅÈý°ÙÎåÊ®¾Å£»´óâÅ¶þÊ®Áù£¬Ð¡âÅ°Ë£»

  ×£ÀçÐ­Ç¢¶þÄê¡£

  Ê®¶þ

  ´óâÅ¶þÊ®Îå£¬Ð¡âÅ¶þ°ÙÁùÊ®Áù£»´óâÅÈýÊ®Ò»£¬Ð¡âÅÊ®Áù£»

  ÉÌºá®¼Ì²ÈýÄê¡£

  Ê®¶þ

  ´óâÅÊ®¾Å£¬Ð¡âÅÁù°ÙÒ»Ê®ËÄ£»´óâÅÈýÊ®Áù£¬Ð¡âÅ¶þÊ®ËÄ£»

  ÕÑÑô×÷¶õËÄÄê¡£

  ÈòÊ®Èý  ¡¡

  ´óâÅÊ®ËÄ£¬Ð¡âÅ¶þÊ®¶þ£»´óâÅËÄÊ®¶þ£¬ÎÞÐ¡âÅ£»ºá°¬ÑÍÃ¯Ì«Ê¼ÔªÄê¡£

  Ê®¶þ

  ´óâÅÈýÊ®Æß£¬Ð¡âÅ°Ë°ÙÁùÊ®¾Å£»´óâÅËÄÊ®Æß£¬Ð¡âÅ°Ë£»

  ÉÐÕÂ´óÔ¨Ï×¶þÄê¡£

  ÈòÊ®Èý

  ´óâÅÈýÊ®¶þ£¬Ð¡âÅ¶þ°ÙÆßÊ®Æß£»´óâÅÎåÊ®¶þ£¬Ð¡âÅÒ»Ê®Áù£»

  ÑÉ·êÀ§¶ØÈýÄê¡£

  Ê®¶þ

  ´óâÅÎåÊ®Áù£¬Ð¡âÅÒ»°Ù°ËÊ®ËÄ£»´óâÅÎåÊ®Æß£¬Ð¡âÅ¶þÊ®ËÄ£»

  ¶ËÃÉ³à·ÜÈôËÄÄê¡£

  Ê®¶þ

  ´óâÅÎåÊ®£¬Ð¡âÅÎå°ÙÈýÊ®¶þ£»´óâÅÈý£¬ÎÞÐ¡âÅ£»

  ÓÎÕ×ÉãÌá¸ñÕ÷ºÍÔªÄê¡£

  ÈòÊ®Èý

  ´óâÅËÄÊ®ËÄ£¬Ð¡âÅ°Ë°Ù°ËÊ®£»´óâÅ°Ë£¬Ð¡âÅ°Ë£»

  ¦âÎàµ¥ãÕ¶þÄê¡£

  Ê®¶þ

  ´óâÅ°Ë£¬Ð¡âÅÆß°Ù°ËÊ®Æß£»´óâÅÊ®Èý£¬Ð¡âÅÊ®Áù£»

  Í½Î¬Ö´ÐìÈýÄê¡£

  Ê®¶þ

  ´óâÅÈý£¬Ð¡âÅÒ»°Ù¾ÅÊ®Îå£»´óâÅÊ®°Ë£¬Ð¡âÅ¶þÊ®ËÄ£»

  ×£Àç´óÃ¢ÂäËÄÄê¡£

  ÈòÊ®Èý

  ´óâÅÎåÊ®Æß£¬Ð¡âÅÎå°ÙËÄÊ®Èý£»´óâÅ¶þÊ®ËÄ£¬ÎÞÐ¡âÅ£»

  ÉÌºá¶ØùøááÔªÔªÄê¡£

  Ê®¶þ

  ´óâÅ¶þÊ®Ò»£¬Ð¡âÅËÄ°ÙÎåÊ®£»´óâÅ¶þÊ®¾Å£¬Ð¡âÅ°Ë£»

  ÕÑÑôÖ­Ç¢¶þÄê¡£

  ÈòÊ®Èý

  ´óâÅÊ®Îå£¬Ð¡âÅÆß°Ù¾ÅÊ®°Ë£»´óâÅÈýÊ®ËÄ£¬Ð¡âÅÊ®Áù£»

  ºá°¬®¼Ì²Ê¼ÔªÔªÄê¡£

¡÷ÕýÎ÷

  Ê®¶þ

  ´óâÅÈýÊ®¾Å£¬Ð¡âÅÆß°ÙÎå£»´óâÅÈýÊ®¾Å£¬Ð¡âÅ¶þÊ®ËÄ£»

  ÉÐÕÂ×÷Ø¬¶þÄê¡£

  Ê®¶þ

  ´óâÅÈýÊ®ËÄ£¬Ð¡âÅÒ»°ÙÒ»Ê®Èý£»´óâÅËÄÊ®Îå£¬ÎÞÐ¡âÅ£»

  ÑÉ·êÑÍÃ¯ÈýÄê¡£

  ÈòÊ®Èý

  ´óâÅ¶þÊ®°Ë£¬Ð¡âÅËÄ°ÙÁùÊ®Ò»£»´óâÅÎåÊ®£¬Ð¡âÅ°Ë£»

  ¶ËÃÉ´óÔ¨Ï×ËÄÄê¡£

  Ê®¶þ

  ´óâÅÎåÊ®¶þ£¬Ð¡âÅÈý°ÙÁùÊ®°Ë£»´óâÅÎåÊ®Îå£¬Ð¡âÅÊ®Áù£»

  ÓÎÕ×À§¶ØÎåÄê¡£

  Ê®¶þ

  ´óâÅËÄÊ®Áù£¬Ð¡âÅÆß°ÙÒ»Ê®Áù£»ÎÞ´óâÅ£¬Ð¡âÅ¶þÊ®ËÄ£»

  ¦âÎà³à·ÜÈôÁùÄê¡£

  ÈòÊ®Èý

  ´óâÅËÄÊ®Ò»£¬Ð¡âÅÒ»°Ù¶þÊ®ËÄ£»´óâÅÁù£¬ÎÞÐ¡âÅ£»

  Í½Î¬ÉãÌá¸ñÔª·ïÔªÄê¡£

  Ê®¶þ

  ´óâÅÎå£¬Ð¡âÅÈýÊ®Ò»£»´óâÅÊ®Ò»£¬Ð¡âÅ°Ë£»

  ×£Àçµ¥ãÕ¶þÄê¡£

  Ê®¶þ

  ´óâÅÎåÊ®¾Å£¬Ð¡âÅÈý°ÙÆßÊ®¾Å£»´óâÅÊ®Áù£¬Ð¡âÅÊ®Áù£»

  ÉÌºáÖ´ÐìÈýÄê¡£

  ÈòÊ®Èý

  ´óâÅÎåÊ®Èý£¬Ð¡âÅÆß°Ù¶þÊ®Æß£»´óâÅ¶þÊ®Ò»£¬Ð¡âÅ¶þÊ®ËÄ£»

  ÕÑÑô´ó»ÄÂäËÄÄê¡£

  Ê®¶þ

  ´óâÅÊ®Æß£¬Ð¡âÅÁù°ÙÈýÊ®ËÄ£»´óâÅ¶þÊ®Æß£¬ÎÞÐ¡âÅ£»

  ºá°¬¶ØùøÎåÄê¡£

  ÈòÊ®Èý

  ´óâÅÊ®¶þ£¬Ð¡âÅËÄÊ®¶þ£»´óâÅÈýÊ®¶þ£¬Ð¡âÅ°Ë£»

  ÉÐÕÂÖ­Ç¢ÁùÄê¡£

  Ê®¶þ

  ´óâÅÈýÊ®Îå£¬Ð¡âÅ°Ë°Ù°ËÊ®¾Å£»´óâÅÈýÊ®Æß£¬Ð¡âÅÊ®Áù£»

  ÑÉ·ê®¼Ì²ÔªÆ½ÔªÄê

  Ê®¶þ

  ´óâÅÈýÊ®£¬Ð¡âÅ¶þ°Ù¾ÅÊ®Æß£»´óâÅËÄÊ®¶þ£¬Ð¡âÅ¶þÊ®ËÄ£»

  ¶ËÃÉ×÷Ø¬±¾Ê¼ÔªÄê¡£

  ÈòÊ®Èý

  ´óâÅ¶þÊ®ËÄ£¬Ð¡âÅÁù°ÙËÄÊ®Îå£»´óâÅËÄÊ®°Ë£¬ÎÞÐ¡âÅ£»

  ÓÎÕ×ÑËÃ¯¶þÄê¡£

  Ê®¶þ

  ´óâÅËÄÊ®°Ë£¬Ð¡âÅÎå°ÙÎåÊ®¶þ£»´óâÅÎåÊ®Èý£¬Ð¡âÅ°Ë£»

  ¦âÎà´óÔ¨Ï×ÈýÄê¡£

  Ê®¶þ

  ´óâÅËÄÊ®¶þ£¬Ð¡âÅ¾Å°Ù£»´óâÅÎåÊ®°Ë£¬Ð¡âÅÊ®Áù£»

  Í½Î¬À§¶ØËÄÄê¡£

  ÈòÊ®Èý

  ´óâÅÈýÊ®Æß£¬Ð¡âÅÈý°Ù°Ë£»´óâÅÈý£¬Ð¡âÅ¶þÊ®ËÄ£»

  ×£Àç³à·ÜÈôµØ½ÚÔªÄê¡£

  Ê®¶þ

  ´óâÅÒ»£¬Ð¡âÅ¶þ°ÙÒ»Ê®Îå£»´óâÅ¾Å£¬ÎÞÐ¡âÅ£»

  ÉÌºáÉãÌá¸ñ¶þÄê¡£

  ÈòÊ®Èý

  ´óâÅÎåÊ®Îå£¬Ð¡âÅÎå°ÙÁùÊ®Èý£»´óâÅÊ®ËÄ£¬Ð¡âÅ°Ë£»

  ÕÑÑôµ¥ãÕÈýÄê¡£

¡÷ÕýÄÏ

  Ê®¶þ

  ´óâÅÊ®¾Å£¬Ð¡âÅËÄ°ÙÆßÊ®£»´óâÅÊ®¾Å£¬Ð¡âÅÊ®Áù£»

  ºá°¬Ö´ÐìËÄÄê¡£

  Ê®¶þ

  ´óâÅÊ®Èý£¬Ð¡âÅ°Ë°ÙÒ»Ê®°Ë£»´óâÅ¶þÊ®ËÄ£¬Ð¡âÅ¶þÊ®ËÄ£»

  ÉÐÕÂ´ó»ÄÂäÔª¿µÔªÄê¡£

  ÈòÊ®Èý

  ´óâÅ°Ë£¬Ð¡âÅ¶þ°Ù¶þÊ®Áù£»´óâÅÈýÊ®£¬ÎÞÐ¡âÅ£»

  ÑÉ·ê¶Øùø¶þÄê¡£

  Ê®¶þ

  ´óâÅÈýÊ®¶þ£¬Ð¡âÅÒ»°ÙÈýÊ®Èý£»´óâÅÈýÊ®Îå£¬Ð¡âÅ°Ë£»

  ¶ËÃÉÐ­Ç¢ÈýÄê¡£

  Ê®¶þ

  ´óâÅ¶þÊ®Áù£¬Ð¡âÅËÄ°Ù°ËÊ®Ò»£»´óâÅËÄÊ®£¬Ð¡âÅÊ®Áù£»

  ÓÎÕ×®¼Ì²ËÄÄê¡£

  ÈòÊ®Èý

  ´óâÅ¶þÊ®£¬Ð¡âÅ°Ë°Ù¶þÊ®¾Å£»´óâÅËÄÊ®Îå£¬Ð¡âÅ¶þÊ®ËÄ£»

  ¦âÎà×÷Ø¬ÉñÈ¸ÔªÄê¡£

  Ê®¶þ

  ´óâÅËÄÊ®ËÄ£¬Ð¡âÅÆß°ÙÈýÊ®Áù£»´óâÅÎåÊ®Ò»£¬ÎÞÐ¡âÅ£»

  Í½Î¬ÑÍÃ¯¶þÄê¡£

  Ê®¶þ

  ´óâÅÈýÊ®¾Å£¬Ð¡âÅÒ»°ÙËÄÊ®ËÄ£»´óâÅÎåÊ®Áù£¬Ð¡âÅ°Ë£»

  ×£Àç´óÔ¨Ï×ÈýÄê¡£

  ÈòÊ®Èý

  ´óâÅÈýÊ®Èý£¬Ð¡âÅËÄ°Ù¾ÅÊ®¶þ£»´óâÅÒ»£¬Ð¡âÅÊ®Áù£»

  ÉÌºáÀ§¶ØËÄÄê¡£

  Ê®¶þ

  ´óâÅÎåÊ®Æß£¬Ð¡âÅÈý°Ù¾ÅÊ®¾Å£»´óâÅÁù£¬Ð¡âÅ¶þÊ®ËÄ£»

  ÕÑÑô³à·ÜÈôÎå·ïÔªÄê¡£

  ÈòÊ®Èý

  ´óâÅÎåÊ®Ò»£¬Ð¡âÅÆß°ÙËÄÊ®Æß£»´óâÅÊ®¶þ£¬ÎÞÐ¡âÅ£»

  ºá°¬ÉãÌá¸ñ¶þÄê¡£

  Ê®¶þ

  ´óâÅÊ®Îå£¬Ð¡âÅÁù°ÙÎåÊ®ËÄ£»´óâÅÊ®Æß£¬Ð¡âÅ°Ë£»

  ÉÐÕÂµ¥ãÕÈýÄê¡£

  Ê®¶þ

  ´óâÅÊ®£¬Ð¡âÅÁùÊ®¶þ£»´óâÅ¶þÊ®¶þ£¬Ð¡âÅÊ®Áù£»

  ÑÉ·êÖ´ÐìËÄÄê¡£

  ÈòÊ®Èý

  ´óâÅËÄ£¬Ð¡âÅËÄ°ÙÒ»Ê®£»´óâÅ¶þÊ®Æß£¬Ð¡âÅ¶þÊ®ËÄ£»

  ¶ËÃÉ´ó»ÄÂä¸ÊÂ¶ÔªÄê¡£

  Ê®¶þ

  ´óâÅ¶þÊ®°Ë£¬Ð¡âÅÈý°ÙÒ»Ê®Æß£»´óâÅÈýÊ®Èý£¬ÎÞÐ¡âÅ£»

  ÓÎÕ×¶Øùø¶þÄê¡£

  Ê®¶þ

  ´óâÅ¶þÊ®¶þ£¬Ð¡âÅÁù°ÙÁùÊ®Îå£»´óâÅÈýÊ®°Ë£¬Ð¡âÅ°Ë£»

  ¦âÎàÐ­Ç¢ÈýÄê¡£

  ÈòÊ®Èý

  ´óâÅÊ®Æß£¬Ð¡âÅÆßÊ®Èý£»´óâÅËÄÊ®Èý£¬Ð¡âÅÊ®Áù£»

  Í½Î¬®¼Ì²ËÄÄê¡£

  Ê®¶þ

  ´óâÅËÄÊ®£¬Ð¡âÅ¾Å°Ù¶þÊ®£»´óâÅËÄÊ®°Ë£¬Ð¡âÅ¶þÊ®ËÄ£»

  ×£Àç×÷Ø¬»ÆÁúÔªÄê¡£

  ÈòÊ®Èý

  ´óâÅÈýÊ®Îå£¬Ð¡âÅÈý°Ù¶þÊ®°Ë£»´óâÅÎåÊ®ËÄ£¬ÎÞÐ¡âÅ£»

  ÉÌºáÑÍÃ¯³õÔªÔªÄê¡£

¡÷Õý¶«

  Ê®¶þ

  ´óâÅÎåÊ®¾Å£¬Ð¡âÅ¶þ°ÙÈýÊ®Îå£»´óâÅÎåÊ®¾Å£¬Ð¡âÅ°Ë£»

  ÕÑÑô´óÔ¨Ï×¶þÄê¡£

  Ê®¶þ

  ´óâÅÎåÊ®Èý£¬Ð¡âÅÎå°Ù°ËÊ®Èý£»´óâÅËÄ£¬Ð¡âÅÊ®Áù£»

  ºá°¬À§¶ØÈýÄê¡£

  ÈòÊ®Èý

  ´óâÅËÄÊ®Æß£¬Ð¡âÅ¾Å°ÙÈýÊ®Ò»£»´óâÅ¾Å£¬Ð¡âÅ¶þÊ®ËÄ£»

  ÉÐÕÂ³à·ÜÈôËÄÄê¡£

  Ê®¶þ

  ´óâÅÊ®Ò»£¬Ð¡âÅ°Ë°ÙÈýÊ®°Ë£»´óâÅÊ®Îå£¬ÎÞÐ¡âÅ£»

  ÑÉ·êÉãÌá¸ñÎåÄê¡£

  Ê®¶þ

  ´óâÅÁù£¬Ð¡âÅ¶þ°ÙËÄÊ®Áù£»´óâÅ¶þÊ®£¬Ð¡âÅ°Ë£»

  ¶ËÃÉµ¥ãÕÓÀ¹âÔªÄê¡£

  ÈòÊ®Èý

  ÎÞ´óâÅ£¬Ð¡âÅÎå°Ù¾ÅÊ®ËÄ£»´óâÅ¶þÊ®Îå£¬Ð¡âÅÊ®Áù£»

  ÓÎÕ×Ö´Ðì¶þÄê¡£

  Ê®¶þ

  ´óâÅ¶þÊ®ËÄ£¬Ð¡âÅÎå°ÙÒ»£»´óâÅÈýÊ®£¬Ð¡âÅ¶þÊ®ËÄ£»

  ¦âÎà´ó»ÄÂäÈýÄê¡£

  Ê®¶þ

  ´óâÅÊ®°Ë£¬Ð¡âÅ°Ë°ÙËÄÊ®¾Å£»´óâÅÈýÊ®Áù£¬ÎÞÐ¡âÅ£»

  Í½Î¬¶ØùøËÄÄê¡£

  ÈòÊ®Èý

  ´óâÅÊ®Èý£¬Ð¡âÅ¶þ°ÙÎåÊ®Æß£»´óâÅËÄÊ®Ò»£¬Ð¡âÅ°Ë£»

  ×£ÀçÐ­Ç¢ÎåÄê¡£

  Ê®¶þ

  ´óâÅÈýÊ®Æß£¬Ð¡âÅÒ»°ÙÁùÊ®ËÄ£»´óâÅËÄÊ®Áù£¬Ð¡âÅÊ®Áù£»

  ÉÌºá®¼Ì²½¨ÕÑÔªÄê¡£

  ÈòÊ®Èý

  ´óâÅÈýÊ®Ò»£¬Ð¡âÅÎå°ÙÒ»Ê®¶þ£»´óâÅÎåÊ®Ò»£¬Ð¡âÅ¶þÊ®ËÄ£»

  ÕÑÑô×÷Ø¬¶þÄê¡£

  Ê®¶þ

  ´óâÅÎåÊ®Îå£¬Ð¡âÅËÄ°ÙÒ»Ê®¾Å£»´óâÅÎåÊ®Æß£¬ÎÞÐ¡âÅ£»

  ºá°¬ÑËÃ¯ÈýÄê¡£

  Ê®¶þ

  ´óâÅËÄÊ®¾Å£¬Ð¡âÅÆß°ÙÁùÊ®Æß£»´óâÅ¶þ£¬Ð¡âÅ°Ë£»

  ÉÐÕÂ´óÔ¨Ï×ËÄÄê¡£

  ÈòÊ®Èý

  ´óâÅËÄÊ®ËÄ£¬Ð¡âÅÒ»°ÙÆßÊ®Îå£»´óâÅÆß£¬Ð¡âÅÊ®Áù£»

  ÑÉ·êÀ§¶ØÎåÄê¡£

  Ê®¶þ

  ´óâÅ°Ë£¬Ð¡âÅ°ËÊ®¶þ£»´óâÅÊ®¶þ£¬Ð¡âÅ¶þÊ®ËÄ£»

  ¶ËÃÉ³à·ÜÈô¾¹ÄþÔªÄê¡£

  Ê®¶þ

  ´óâÅ¶þ£¬Ð¡âÅËÄ°ÙÈýÊ®£»´óâÅÊ®°Ë£¬ÎÞÐ¡âÅ£»

  ÓÎÕ×ÉãÌá¸ñ½¨Ê¼ÔªÄê¡£

  ÈòÊ®Èý

  ´óâÅÎåÊ®Áù£¬Ð¡âÅÆß°ÙÆßÊ®°Ë£»´óâÅ¶þÊ®Èý£¬Ð¡âÅ°Ë£»

  ¦âÎàµ¥ãÕ¶þÄê¡£

  Ê®¶þ

  ´óâÅ¶þÊ®£¬Ð¡âÅÁù°Ù°ËÊ®Îå£»´óâÅ¶þÊ®°Ë£¬Ð¡âÅÊ®Áù£»

  Í½Î¬Ö´ÐìÈýÄê¡£

  ÈòÊ®Èý

  ´óâÅÊ®Îå£¬Ð¡âÅ¾ÅÊ®Èý£»´óâÅÈýÊ®Èý£¬Ð¡âÅ¶þÊ®ËÄ£»

  ×£Àç´ó»ÄÂäËÄÄê¡£

ÓÒÀúÊé£º´óâÅÕß£¬ÈÕÒ²¡£Ð¡âÅÕß£¬ÔÂÒ²¡£¶ËÃÉÕß£¬ÄêÃûÒ²¡£Ö§£º³óÃû³à·ÜÈô£¬ÒúÃûÉãÌá¸ñ¡£¸É£º±ûÃûÓÎÕ×¡£Õý±±£¬¶¬ÖÁ¼Ó×ÓÊ±£»ÕýÎ÷£¬¼ÓÓÏÊ±£»ÕýÄÏ£¬¼ÓÎçÊ±£»Õý¶«£¬¼ÓÃ®Ê±¡£

¡ñ¾í¶þÊ®Æß¡¤Ìì¹ÙÊéµÚÎå

ÖÐ¹¬Ìì¼«ÐÇ£¬ÆäÒ»Ã÷Õß£¬Ì«Ò»³£¾ÓÒ²£»ÅÔÈýÐÇÈý¹«£¬»òÔ»×ÓÊô¡£áá¾äËÄÐÇ£¬Ä©´óÐÇÕýåú£¬âÅÈýÐÇáá¹¬Ö®ÊôÒ²¡£»·Ö®¿ïÎÀÊ®¶þÐÇ£¬·ª³¼¡£½ÔÔ»×Ï¹¬¡£

Ç°ÁÐÖ±¶·¿ÚÈýÐÇ£¬Ëæ±±¶Ë¶Ò£¬Èô¼ûÈô²»£¬Ô»ÒõµÂ£¬»òÔ»ÌìÒ»¡£×Ï¹¬×óÈýÐÇÔ»ÌìÇ¹£¬ÓÒÎåÐÇÔ»Ììûþ©¢£¬ááÁùÐÇ¾øººµÖÓªÊÒ£¬Ô»¸óµÀ¡£

±±¶·ÆßÐÇ£¬ËùÎ½¡°Ðý¡¢çá¡¢ÓñºâÒÔÆëÆßÕþ¡±¡£è¼Ð¯Áú½Ç£¬ºâÒóÄÏ¶·£¬¿ýÕí²ÎÊ×¡£ÓÃ»è½¨Õßè¼£»è¼£¬×Ô»ªÒÔÎ÷ÄÏ¡£Ò¹°ë½¨Õßºâ£»ºâ£¬ÒóÖÐÖÝºÓ¡¢¼ÃÖ®¼ä¡£Æ½µ©½¨Õß¿ý£»¿ý£¬º£á·ÒÔ¶«±±Ò²¡£¶·ÎªµÛ³µ£¬ÔËÓÚÖÐÑë£¬ÁÙÖÆËÄÏç¡£·ÖÒõÑô£¬½¨ËÄÊ±£¬¾ùÎåÐÐ£¬ÒÆ½Ú¶È£¬¶¨Öî¼Í£¬½ÔÏµì¶¶·¡£

¶·¿ý´÷¿ïÁùÐÇÔ»ÎÄ²ý¹¬£ºÒ»Ô»ÉÏ½«£¬¶þÔ»´Î½«£¬ÈýÔ»¹óÏà£¬ËÄÔ»Ë¾Ãü£¬ÎåÔ»Ë¾ÖÐ£¬ÁùÔ»Ë¾Â»¡£ÔÚ¶·¿ýÖÐ£¬¹óÈËÖ®ÀÎ¡£¿ýÏÂÁùÐÇ£¬Á½Á½Ïà±ÈÕß£¬ÃûÔ»ÈýÄÜ¡£ÈýÄÜÉ«Æë£¬¾ý³¼ºÍ£»²»Æë£¬Îª¹Ôìå¡£¸¨ÐÇÃ÷½ü£¬¸¨³¼Ç×¦â£»³âÐ¡£¬ÊèÈõ¡£

è¼¶ËÓÐÁ½ÐÇ£ºÒ»ÄÚÎªÃ¬£¬ÕÐÒ¡£»Ò»ÍâÎª¶Ü£¬Ìì·æ¡£ÓÐ¾äà÷Ê®ÎåÐÇ£¬Êôè¼£¬Ô»¼úÈËÖ®ÀÎ¡£ÆäÀÎÖÐÐÇÊµÔòÇô¶à£¬ÐéÔò¿ª³ö¡£

ÌìÒ»¡¢Ç¹¡¢ûþ©¢¡¢Ã¬¡¢¶Ü¶¯Ò¡£¬½Ç´ó£¬±øÆð¡£

¶«¹¬²ÔÁú£¬·¿¡¢ÐÄ¡£ÐÄÎªÃ÷ÌÃ£¬´óÐÇÌìÍõ£¬Ç°ááÐÇ×ÓÊô¡£²»ÓûÖ±£¬Ö±ÔòÌìÍõÊ§¼Æ¡£·¿Îª¸®£¬Ô»Ììæá¡£ÆäÒõ£¬ÓÒæî¡£ÅÔÓÐÁ½ÐÇÔ»ñÆ£»±±Ò»ÐÇÔ»[B144]¡£¶«±±ÇúÊ®¶þÐÇÔ»Æì¡£ÆìÖÐËÄÐÇÔ»ÌìÊÐ£»ÖÐÁùÐÇÔ»ÊÐÂ¥¡£ÊÐÖÐÐÇÖÚÕßÊµ£»ÆäÐéÔòü÷Ã«¡£·¿ÄÏÖÚÐÇÔ»Æï¹Ù¡£

×ó½Ç£¬Àî£»ÓÒ½Ç£¬½«¡£´ó½ÇÕß£¬ÌìÍõµÛÍ¢¡£ÆäÁ½ÅÔ¸÷ÓÐÈýÐÇ£¬¶¦×ã¾äÖ®£¬Ô»ÉãÌá¡£ÉãÌáÕß£¬Ö±¶·è¼ËùÖ¸£¬ÒÔ½¨Ê±½Ú£¬¹ÊÔ»¡°ÉãÌá¸ñ¡±¡£¿ºÎªÊèÃí£¬Ö÷¼²¡£ÆäÄÏ±±Á½´óÐÇ£¬Ô»ÄÏÃÅ¡£ØµÎªÌì¸ù£¬Ö÷Òß¡£

Î²Îª¾Å×Ó£¬Ô»¾ý³¼£»³â¾ø£¬²»ºÍ¡£»þÎª°½¿Í£¬Ô»¿ÚÉà¡£

»ð·¸ÊØ½Ç£¬ÔòÓÐÕ½¡£·¿¡¢ÐÄ£¬ÍõÕß¶ñÖ®Ò²¡£

ÄÏ¹¬ÖìÄñ£¬È¨¡¢ºâ¡£ºâ£¬Ì«Î¢£¬Èý¹âÖ®Í¢¡£¿ïÎÀÊ®¶þÐÇ£¬·ª³¼£ºÎ÷£¬½«£»¶«£¬Ïà£»ÄÏËÄÐÇ£¬Ö´·¨£»ÖÐ£¬¶ËÃÅ£»ÃÅ×óÓÒ£¬Ò´ÃÅ¡£ÃÅÄÚÁùÐÇ£¬Öîºî¡£ÆäÄÚÎåÐÇ£¬ÎåµÛ×ø¡£áá¾ÛÒ»Ê®ÎåÐÇ£¬ÎµÈ»£¬Ô»ÀÉÎ»£»°øÒ»´óÐÇ£¬½«Î»Ò²¡£ÔÂ¡¢ÎåÐÇË³Èë£¬¹ìµÀ£¬Ë¾Æä³ö£¬ËùÊØ£¬Ìì×ÓËùÖïÒ²¡£ÆäÄæÈë£¬Èô²»¹ìµÀ£¬ÒÔËù·¸ÃüÖ®£»ÖÐ×ø£¬³ÉÐÎ£¬½ÔÈºÏÂ´ÓÄ±Ò²¡£½ð¡¢»ðÓÈÉõ¡£Í¢·ªÎ÷ÓÐËåÐÇÎå£¬Ô»ÉÙÎ¢£¬Ê¿´ó·ò¡£È¨£¬ÐùÔ¯¡£ÐùÔ¯£¬»ÆÁúÌå¡£Ç°´óÐÇ£¬Å®Ö÷Ïó£»ÅÔÐ¡ÐÇ£¬ÓùÕßáá¹¬Êô¡£ÔÂ¡¢ÎåÐÇÊØ·¸Õß£¬ÈçºâÕ¼¡£

¶«¾®ÎªË®ÊÂ¡£ÆäÎ÷ÇúÐÇÔ»îá¡£îá±±£¬±±ºÓ£»ÄÏ£¬ÄÏºÓ£»Á½ºÓ¡¢ÌìãÚ¼äÎª¹ØÁº¡£Óß¹í£¬¹íìôÊÂ£»ÖÐ°×ÕßÎªÖÊ¡£»ðÊØÄÏ±±ºÓ£¬±øÆð£¬ýÏ²»µÇ¡£¹ÊµÂ³Éºâ£¬¹Û³Éäê£¬ÉË³Éîá£¬»ö³É¾®£¬Öï³ÉÖÊ¡£

ÁøÎªÄñ×¢£¬Ö÷Ä¾²Ý¡£ÆßÐÇ£¬¾±£¬ÎªÔ±¹Ù¡£Ö÷¼±ÊÂ¡£ÕÅ£¬ËØ£¬Îª³ø£¬Ö÷õü¿Í¡£ÒíÎªÓðôç£¬Ö÷Ô¶¿Í¡£

éôÎª³µ£¬Ö÷·ç¡£ÆäÅÔÓÐÒ»Ð¡ÐÇ£¬Ô»³¤É³£¬ÐÇÐÇ²»ÓûÃ÷£»Ã÷ÓëËÄÐÇµÈ£¬ÈôÎåÐÇÈëéôÖÐ£¬±ø´óÆð¡£éôÄÏÖÚÐÇÔ»Ìì¿âÂ¥£»¿âÓÐÎå³µ¡£³µÐÇ½ÇÈôÒæÖÚ£¬¼°²»¾ß£¬ÎÞ´¦³µÂí¡£

Î÷¹¬ÏÌ³Ø£¬Ô»ÌìÎåäê¡£Îåäê£¬ÎåµÛ³µÉá¡£»ðÈë£¬ºµ£»½ð£¬±ø£»Ë®£¬Ë®¡£ÖÐÓÐÈýÖù£»Öù²»¾ß£¬±øÆð¡£

¿üÔ»·âõ¹£¬Îª¹µäÂ¡£Â¦Îª¾ÛÖÚ¡£Î¸ÎªÌì²Ö¡£ÆäÄÏÖÚÐÇÔ»­»»ý¡£

êÄÔ»÷ÖÍ·£¬ºúÐÇÒ²£¬Îª°×ÒÂ»á¡£±ÏÔ»º±³µ£¬Îª±ß±ø£¬Ö÷ß®ÁÔ¡£Æä´óÐÇÅÔÐ¡ÐÇÎª¸½¶ú¡£¸½¶úÒ¡¶¯£¬ÓÐ²÷ÂÒ³¼ÔÚ²à¡£êÄ¡¢±Ï¼äÎªÌì½Ö¡£ÆäÒõ£¬Òõ¹ú£»Ñô£¬Ñô¹ú¡£

²ÎÎª°×»¢¡£ÈýÐÇÖ±Õß£¬ÊÇÎªºâÊ¯¡£ÏÂÓÐÈýÐÇ£¬¶Ò£¬Ô»·££¬ÎªÕ¶°¬ÊÂ¡£ÆäÍâËÄÐÇ£¬×óÓÒ¼ç¹ÉÒ²¡£Ð¡ÈýÐÇÓçÖÃ£¬Ô»õþ¦¤£¬Îª»¢Ê×£¬Ö÷ÝáÂÃÊÂ¡£ÆäÄÏÓÐËÄÐÇ£¬Ô»Ìì²Þ¡£²ÞÏÂÒ»ÐÇ£¬Ô»ÌìÊ¸¡£Ê¸»ÆÔò¼ª£»Çà¡¢°×¡¢ºÚ£¬Ð×¡£ÆäÎ÷ÓÐ¾äÇú¾ÅÐÇ£¬Èý´¦ÂÞ£ºÒ»Ô»ÌìÆì£¬¶þÔ»ÌìÔ·£¬ÈýÔ»¾ÅÓÎ¡£Æä¶«ÓÐ´óÐÇÔ»ÀÇ¡£ÀÇ½Ç±äÉ«£¬¶àµÁÔô¡£ÏÂÓÐËÄÐÇÔ»»¡£¬Ö±ÀÇ¡£ÀÇ±ÈµØÓÐ´óÐÇ£¬Ô»ÄÏ¼«ÀÏÈË¡£ÀÏÈË¼û£¬ÖÎ°²£»²»¼û£¬±øÆð¡£³£ÒÔÇï·ÖÊ±ºòÖ®ÓÚÄÏ½¼¡£

¸½¶úÈë±ÏÖÐ£¬±øÆð¡£

±±¹¬ÐþÎä£¬Ðé¡¢Î£¡£Î£Îª¸ÇÎÝ£»ÐéÎª¿ÞÆüÖ®ÊÂ¡£

ÆäÄÏÓÐÖÚÐÇ£¬Ô»ÓðÁÖÌì¾ü¡£¾üÎ÷ÎªÀÝ£¬»òÔ»îá¡£ÅÔÓÐÒ»´óÐÇÎª±±Âä¡£±±ÂäÈôÎ¢Íö£¬¾üÐÇ¶¯½ÇÒæÏ££¬¼°ÎåÐÇ·¸±±Âä£¬Èë¾ü£¬¾üÆð¡£»ð¡¢½ð¡¢Ë®ÓÈÉõ£º»ð£¬¾üÓÇ£»Ë®£¬Ë®»¼£»Ä¾¡¢ÍÁ£¬¾ü¼ª¡£Î£¶«ÁùÐÇ£¬Á½Á½Ïà±È£¬Ô»Ë¾¿Õ¡£

ÓªÊÒÎªÇåÃí£¬Ô»Àë¹¬¡¢¸óµÀ¡£ººÖÐËÄÐÇ£¬Ô»Ììæá¡£ÅÔÒ»ÐÇ£¬Ô»ÍõÁ¼¡£ÍõÁ¼²ßÂí£¬³µÆïÂúÒ°¡£ÅÔÓÐ°ËÐÇ£¬¾øºº£¬Ô»Ììäê¡£ÌìäêÅÔ£¬½­ÐÇ¡£½­ÐÇ¶¯£¬ÈËÉæË®¡£

èÆ¡¢¾ÊËÄÐÇ£¬ÔÚÎ£ÄÏ¡£ÞË¹Ï£¬ÓÐÇàºÚÐÇÊØÖ®£¬ÓãÑÎ¹ó¡£

ÄÏ¶·ÎªÃí£¬Æä±±½¨ÐÇ¡£½¨ÐÇÕß£¬ÆìÒ²¡£Ç£Å£ÎªÎþÉü¡£Æä±±ºÓ¹Ä¡£ºÓ¹Ä´óÐÇ£¬ÉÏ½«£»×óÓÒ£¬×óÓÒ½«¡£æÄÅ®£¬Æä±±Ö¯Å®¡£Ö¯Å®£¬ÌìÅ®ËïÒ²¡£

²ìÈÕ¡¢ÔÂÖ®ÐÐÒÔÞñËêÐÇË³Äæ¡£Ô»¶«·½Ä¾£¬Ö÷´º£¬ÈÕ¼×ÒÒ¡£ÒåÊ§Õß£¬·£³öËêÐÇ¡£ËêÐÇÓ®Ëõ£¬ÒÔÆäÉáÃü¹ú¡£ËùÔÚ¹ú²»¿É·¥£¬¿ÉÒÔ·£ÈË¡£ÆäÇ÷Éá¶øÇ°Ô»Ó®£¬ÍËÉáÔ»Ëõ¡£Ó®£¬Æä¹úÓÐ±ø²»¸´£»Ëõ£¬Æä¹úÓÐÓÇ£¬½«Íö£¬¹úÇã°Ü¡£ÆäËùÔÚ£¬ÎåÐÇ½Ô´Ó¶ø¾Ûì¶Ò»Éá£¬ÆäÏÂÖ®¹ú¿ÉÒÔÒåÖÂÌìÏÂ¡£

ÒÔÉãÌá¸ñËê£ºËêÒõ×óÐÐÔÚÒú£¬ËêÐÇÓÒ×ª¾Ó³ó¡£ÕýÔÂ£¬Óë¶·¡¢Ç£Å£³¿³ö¶«·½£¬ÃûÔ»¼àµÂ¡£É«²Ô²ÔÓÐ¹â¡£ÆäÊ§´Î£¬ÓÐÓ¦¼ûÁø¡£ËêÔç£¬Ë®£»Íí£¬ºµ¡£

ËêÐÇ³ö£¬¶«ÐÐÊ®¶þ¶È£¬°ÙÈÕ¶øÖ¹£¬·´ÄæÐÐ£»ÄæÐÐ°Ë¶È£¬°ÙÈÕ£¬¸´¶«ÐÐ¡£ËêÐÐÈýÊ®¶ÈÊ®Áù·Ö¶ÈÖ®Æß£¬ÂÊÈÕÐÐÊ®¶þ·Ö¶ÈÖ®Ò»£¬Ê®¶þËê¶øÖÜÌì¡£³ö³£¶«·½£¬ÒÔ³¿£»Èëì¶Î÷·½£¬ÓÃ»è¡£

µ¥ãÕËê£ºËêÒõÔÚÃ®£¬ÐÇ¾Ó×Ó¡£ÒÔ¶þÔÂÓëæÄÅ®¡¢Ðé¡¢Î£³¿³ö£¬Ô»½µÈë¡£´óÓÐ¹â¡£ÆäÊ§´Î£¬ÓÐÓ¦¼ûÕÅ¡£ÆäËê´óË®¡£

Ö´ÐìËê£ºËêÒõÔÚ³½£¬ÐÇ¾Óº¥¡£ÒÔÈýÔÂÓëÓªÊÒ¡¢¶«±Ú³¿³ö£¬Ô»ÇàÕÂ¡£ÇàÇàÉõÕÂ¡£ÆäÊ§´Î£»ÓÐÓ¦¼ûéô¡£ËêÔç£¬ºµ£»Íí£¬Ë®¡£

´ó»ÄÂæËê£ºËêÒõÔÚËÈ£¬ÐÇ¾ÓÐç¡£ÒÔËÄÔÂÓë¿ü¡¢Â¦³¿³ö£¬Ô»üý²¢õà¡£ÐÜÐÜ³àÉ«£¬ÓÐ¹â¡£ÆäÊ§´Î£¬ÓÐÓ¦¼û¿º¡£

¶ØùøËê£ºËêÒõÔÚÎç£¬ÐÇ¾ÓÓÏ¡£ÒÔÎåÔÂÓëÎ¸¡¢êÄ¡¢±Ï³¿³ö£¬Ô»¿ªÃ÷¡£Ñ×Ñ×ÓÐ¹â¡£ÙÈ±ø£»Î¨Àû¹«Íõ£¬²»ÀûÖÎ±ø¡£ÆäÊ§´Î£¬ÓÐÓ¦¼û·¿¡£ËêÔç£¬ºµ£»Íí£¬Ë®¡£

Ò¶Ç¢Ëê£ºËêÒõÔÚÎ´£¬ÐÇ¾ÓÉê¡£ÒÔÁùÔÂÓëõþ¦¤¡¢²Î³¿³ö£¬Ô»³¤ÁÐ¡£ÕÑÕÑÓÐ¹â¡£ÀûÐÐ±ø¡£ÆäÊ§´Î£¬ÓÐÓ¦¼û»þ¡£

®¼Ì²Ëê£ºËêÒõÔÚÉê£¬ÐÇ¾ÓÎ´¡£ÒÔÆßÔÂÓë¶«¾®¡¢Óß¹í³¿³ö£¬Ô»´óÒô¡£ÕÑÕÑ°×¡£ÆäÊ§´Î£¬ÓÐÓ¦¼ûÇ£Å£¡£

×÷¶õËê£ºËêÒõÔÚÓÏ£¬ÐÇ¾ÓÎç¡£ÒÔ°ËÔÂÓëÁø¡¢ÆßÐÇ¡¢ÕÅ³¿³ö£¬Ô»³¤Íõ¡£×÷×÷ÓÐÃ¢¡£¹úÆä²ý£¬ÊìýÏ¡£ÆäÊ§´Î£¬ÓÐÓ¦¼ûÎ£¡£ÓÐºµ¶ø²ý£¬ÓÐÅ®É¥£¬Ãñ¼²¡£

ÑËÃ¯Ëê£ºËêÒõÔÚÐç£¬ÐÇ¾ÓËÈ¡£ÒÔ¾ÅÔÂÓëÒí¡¢éô³¿³ö£¬Ô»Ììî¡¡£°×É«´óÃ÷¡£ÆäÊ§´Î£¬ÓÐÓ¦¼û¶«±Ú¡£ËêË®£¬Å®É¥¡£

´óÔ¨Ï×Ëê£ºËêÒõÔÚº¥£¬ÐÇ¾Ó³½¡£ÒÔÊ®ÔÂÓë½Ç¡¢¿º³¿³ö£¬Ô»´óÕÂ¡£²Ô²ÔÈ»£¬ÐÇÈôÔ¾¶øÒõ³öµ©£¬ÊÇÎ½¡°ÕýÆ½¡±¡£ÆðÊ¦ÂÃ£¬ÆäÂÊ±ØÎä£»Æä¹úÓÐµÂ£¬½«ÓÐËÄº£¡£ÆäÊ§´Î£¬ÓÐÓ¦¼ûÂ¦¡£

À§¶ØËê£ºËêÒõÔÚ×Ó£¬ÐÇ¾ÓÃ®¡£ÒÔÊ®Ò»ÔÂÓëØµ¡¢·¿¡¢ÐÄ³¿³ö£¬Ô»ÌìÈª¡£ÐþÉ«ÉõÃ÷¡£½­³ØÆä²ý£¬²»ÀûÆð±ø¡£ÆäÊ§´Î£¬ÓÐÓ¦¼ûêÄ¡£

³à·ÜÈôËê£ºËêÒõÔÚ³ó£¬ÐÇ¾ÓÒú£¬ÒÔÊ®¶þÔÂÓëÎ²¡¢»þ³¿³ö£¬Ô»Ììð©¡£<ºÚ®ª>È»ºÚÉ«ÉõÃ÷¡£ÆäÊ§´Î£¬ÓÐÓ¦¼û²Î¡£

µ±¾Ó²»¾Ó£¬¾ÓÖ®ÓÖ×óÓÒÒ¡£¬Î´µ±È¥È¥Ö®£¬ÓëËûÐÇ»á£¬Æä¹úÐ×¡£Ëù¾Ó¾Ã£¬¹úÓÐµÂºñ¡£Æä½Ç¶¯£¬Õ§Ð¡Õ§´ó£¬ÈôÉ«Êý±ä£¬ÈËÖ÷ÓÐÓÇ¡£

ÆäÊ§´ÎÉáÒÔÏÂ£¬½ø¶ø¶«±±£¬ÈýÔÂÉúÌìûþ©¢£¬³¤ËÄÕÉ£¬Ä©¶Ò£¬½ø¶ø¶«ÄÏ£¬ÈýÔÂÉúåçÐÇ£¬³¤¶þÕÉ£¬Ààåç¡£ÍË¶øÎ÷±±£¬ÈýÔÂÉúÌì¨Ä£¬³¤ËÄÕÉ£¬Ä©¶Ò¡£ÍË¶øÎ÷ÄÏ£¬ÈýÔÂÉúÌìÇ¹£¬³¤ÊýÕÉ£¬Á½Í·¶Ò¡£½÷ÊÓÆäËù¼ûÖ®¹ú£¬²»¿É¾ÙÊÂÓÃ±ø¡£Æä³öÈç¸¡ÈçÉò£¬Æä¹úÓÐÍÁ¹¦£»ÈçÉòÈç¸¡£¬ÆäÒ°Íö¡£É«³à¶øÓÐ½Ç£¬ÆäËù¾Ó¹ú²ý¡£Ó­½Ç¶øÕ½Õß£¬²»Ê¤¡£ÐÇÉ«³à»Æ¶øÉò£¬Ëù¾ÓÒ°´óð¦¡£É«Çà°×¶ø³à»Ò£¬Ëù¾ÓÒ°ÓÐÓÇ¡£ËêÐÇÈëÔÂ£¬ÆäÒ°ÓÐÖðÏà£»ÓëÌ«°×¶·£¬ÆäÒ°ÓÐÆÆ¾ü¡£

ËêÐÇÒ»Ô»ÉãÌá£¬Ô»ÖØ»ª£¬Ô»Ó¦ÐÇ£¬Ô»¼ÍÐÇ¡£ÓªÊÒÎªÇåÃí£¬ËêÐÇÃíÒ²¡£

²ì¸ÕÆøÒÔ´¦Ó«»ó¡£Ô»ÄÏ·½»ð£¬Ö÷ÏÄ£¬ÈÕ±û¡¢¶¡¡£ÀñÊ§£¬·£³öÓ«»ó£¬Ó«»óÊ§ÐÐÊÇÒ²¡£³öÔòÓÐ±ø£¬ÈëÔò±øÉ¢¡£ÒÔÆäÉáÃü¹ú¡£Ó«»óÎª²ªÂÒ£¬²ÐÔô¡¢¼²¡¢É¥¡¢¼¢¡¢±ø¡£·´µÀ¶þÉáÒÔÉÏ£¬¾ÓÖ®£¬ÈýÔÂÓÐÑê£¬ÎåÔÂÊÜ±ø£¬ÆßÔÂ°ëÍöµØ£¬¾ÅÔÂÌ«°ëÍöµØ¡£ÒòÓë¾ã³öÈë£¬¹ú¾øìë¡£¾ÓÖ®£¬Ñê»¹ÖÁ£¬Ëä´óµ±Ð¡£»¾Ã¶øÖÁ£¬µ±Ð¡·´´ó¡£ÆäÄÏÎªÕÉ·òÉ¥£¬±±ÎªÅ®×ÓÉ¥¡£Èô½Ç¶¯ÈÆ»·Ö®£¬¼°Õ§Ç°Õ§áá£¬×óÓÒ£¬ÑêÒæ´ó¡£ÓëËûÐÇ¶·£¬¹âÏà´þ£¬Îªº¦£»²»Ïà´þ£¬²»º¦¡£ÎåÐÇ½Ô´Ó¶ø¾ÛÓÚÒ»Éá£¬ÆäÏÂ¹ú¿ÉÒÔÀñÖÂÌìÏÂ¡£

·¨£¬³ö¶«ÐÐÊ®ÁùÉá¶øÖ¹£»ÄæÐÐ¶þÉá£»ÁùÑ®£¬¸´¶«ÐÐ£¬×ÔËùÖ¹ÊýÊ®Éá£¬Ê®ÔÂ¶øÈëÎ÷·½£»·üÐÐÎåÔÂ£¬³ö¶«·½¡£Æä³öÎ÷·½Ô»¡°·´Ã÷¡±£¬Ö÷ÃüÕß¶ñÖ®¡£¶«ÐÐ¼±£¬Ò»ÈÕÐÐÒ»¶È°ë¡£

ÆäÐÐ¶«¡¢Î÷¡¢ÄÏ¡¢±±¼²Ò²¡£±ø¸÷¾ÛÆäÏÂ£»ÓÃÕ½£¬Ë³Ö®Ê¤£¬ÄæÖ®°Ü¡£Ó«»ó´ÓÌ«°×£¬¾üÓÇ£»ÀëÖ®£¬¾ü­Þ¡£³öÌ«°×Òõ£¬ÓÐ·Ö¾ü£»ÐÐÆäÑô£¬ÓÐÆ«½«Õ½¡£µ±ÆäÐÐ£¬Ì«°×´þÖ®£¬ÆÆ¾üÉ±½«¡£ÆäÈëÊØ·¸Ì«Î¢¡¢ÐùÔ¯¡¢ÓªÊÒ£¬Ö÷Ãü¶ñÖ®¡£ÐÄÎªÃ÷ÌÃ£¬Ó«»óÃíÒ²¡£½÷ºò´Ë¡£

Àú¶·Ö®»áÒÔ¶¨ÌîÐÇÖ®Î»¡£Ô»ÖÐÑëÍÁ£¬Ö÷¼¾ÏÄ£¬ÈÕÎì¡¢¼º£¬»ÆµÛ£¬Ö÷µÂ£¬Å®Ö÷ÏóÒ²¡£ËêÌîÒ»ËÞ£¬ÆäËù¾Ó¹ú¼ª¡£Î´µ±¾Ó¶ø¾Ó£¬ÈôÒÑÈ¥¶ø¸´»¹£¬»¹¾ÓÖ®£¬Æä¹úµÃÍÁ£¬²»ÄËµÃÅ®¡£Èôµ±¾Ó¶ø²»¾Ó£¬¼ÈÒÑ¾ÓÖ®£¬ÓÖÎ÷¶«È¥£¬Æä¹úÊ§ÍÁ£¬²»ÄËÊ§Å®£¬²»¿É¾ÙÊÂÓÃ±ø¡£Æä¾Ó¾Ã£¬Æä¹ú¸£ºñ£»Ò×£¬¸£±¡¡£

ÆäÒ»ÃûÔ»µØºî£¬Ö÷Ëê¡£ËêÐÐÊ®Èý¶È°ÙÊ®¶þ·Ö¶ÈÖ®Îå£¬ÈÕÐÐ¶þÊ®°Ë·Ö¶ÈÖ®Ò»£¬¶þÊ®°ËËêÖÜÌì¡£ÆäËù¾Ó£¬ÎåÐÇ½Ô´Ó¶ø¾ÛÓÚÒ»Éá£¬ÆäÏÂÖ®¹ú£¬¿ÉÒÔÖØÖÂÌìÏÂ¡£Àñ¡¢µÂ¡¢Òå¡¢É±¡¢ÐÌ¾¡Ê§£¬¶øÌîÐÇÄËÎªÖ®¶¯Ò¡¡£

Ó®£¬ÎªÍõ²»Äþ£»ÆäËõ£¬ÓÐ¾ü²»¸´¡£ÌîÐÇ£¬ÆäÉ«»Æ£¬¾ÅÃ¢£¬ÒôÔ»»Æïñ¹¬¡£ÆäÊ§´ÎÉÏ¶þÈýËÞÔ»Ó®£¬ÓÐÖ÷Ãü²»³É£¬²»ÄË´óË®¡£Ê§´ÎÏÂ¶þÈýËÞÔ»Ëõ£¬ÓÐºóÆÝ£¬ÆäËê²»¸´£¬²»ÄËÌìÁÑÈôµØ¶¯¡£

¶·ÎªÎÄÌ«ÊÒ£¬ÌîÐÇÃí£¬Ìì×ÓÖ®ÐÇÒ²¡£

Ä¾ÐÇÓëÍÁºÏ£¬ÎªÄÚÂÒ¡£¼¢£¬Ö÷ÎðÓÃÕ½£¬°Ü£»Ë®Ôò±äÄ±¶ø¸üÊÂ£»»ðÎªºµ£»½ðÎª°×ÒÂ»áÈôË®¡£½ðÔÚÄÏÔ»êòÄµ£¬ÄêýÏÊì£¬½ðÔÚ±±£¬ËêÆ«ÎÞ¡£»ðÓëË®ºÏÎªüÈ£¬Óë½ðºÏÎªîå£¬ÎªÉ¥£¬½Ô²»¿É¾ÙÊÂ£¬ÓÃ±ø´ó°Ü¡£ÍÁÎªÓÇ£¬Ö÷ÄõÇä£»´ó¼¢£¬Õ½°Ü£¬Îª±±¾ü£¬¾üÀ§£¬¾ÙÊÂ´ó°Ü¡£ÍÁÓëË®ºÏ£¬ð¦¶øÓµãÕ£¬ÓÐ¸²¾ü£¬Æä¹ú²»¿É¾ÙÊÂ¡£³ö£¬ÍöµØ£»Èë£¬µÃµØ¡£½ðÎª¼²£¬ÎªÄÚ±ø£¬ÍöµØ¡£ÈýÐÇÈôºÏ£¬ÆäËÞµØ¹úÍâÄÚÓÐ±øÓëÉ¥£¬¸ÄÁ¢¹«Íõ¡£ËÄÐÇºÏ£¬±øÉ¥²¢Æð£¬¾ý×ÓÓÇ£¬Ð¡ÈËÁ÷¡£ÎåÐÇºÏ£¬ÊÇÎªÒ×ÐÐ£¬ÓÐµÂ£¬ÊÜÇì£¬¸ÄÁ¢´óÈË£¬ÑÚÓÐËÄ·½£¬×ÓËïÞ¬²ý£»ÎÞµÂ£¬ÊÜÑêÈôÍö¡£ÎåÐÇ½Ô´ó£¬ÆäÊÂÒà´ó£»½ÔÐ¡£¬ÊÂÒàÐ¡¡£

Ôé³öÕßÎªÓ®£¬Ó®ÕßÎª¿Í¡£Íí³öÕßÎªËõ£¬ËõÕßÎªÖ÷ÈË¡£±ØÓÐÌìÓ¦¼ûì¶è¼ÐÇ¡£Í¬ÉáÎªºÏ¡£ÏàÁêÎª¶·£¬Æß´çÒÔÄÚ±ØÖ®ÒÓ¡£

ÎåÐÇÉ«°×à÷£¬ÎªÉ¥ºµ£»³àà÷£¬ÔòÖÐ²»Æ½£¬Îª±ø£»Çàà÷£¬ÎªÓÇË®£»ºÚà÷£¬Îª¼²£¬¶àËÀ£»»Æà÷£¬Ôò¼ª¡£³à½Ç·¸ÎÒ³Ç£¬»Æ½ÇµØÖ®Õù£¬°×½Ç¿ÞÆüÖ®Éù£¬Çà½ÇÓÐ±øÓÇ£¬ºÚ½ÇÔòË®¡£Òâ£¬ÐÐÇî±øÖ®ËùÖÕ¡£ÎåÐÇÍ¬É«£¬ÌìÏÂÙÈ±ø£¬°ÙÐÕÄþ²ý¡£´º·çÇïÓê£¬¶¬º®ÏÄÊî£¬¶¯Ò¡³£ÒÔ´Ë¡£

ÌîÐÇ³ö°Ù¶þÊ®ÈÕ¶øÄæÎ÷ÐÐ£¬Î÷ÐÐ°Ù¶þÊ®ÈÕ·´¶«ÐÐ¡£¼ûÈý°ÙÈýÊ®ÈÕ¶øÈë£¬ÈëÈýÊ®ÈÕ¸´³ö¶«·½¡£Ì«ËêÔÚ¼×Òú£¬ÕòÐÇÔÚ¶«±Ú£¬¹ÊÔÚÓªÊÒ¡£

²ìÈÕÐÐÒÔ´¦Î»Ì«°×¡£Ô»Î÷·½£¬Çï£¬ÈÕ¸ý¡¢ÐÁ£¬Ö÷É±¡£É±Ê§Õß£¬·£³öÌ«°×¡£Ì«°×Ê§ÐÐ£¬ÒÔÆäÉáÃü¹ú¡£Æä³öÐÐÊ®°ËÉá¶þ°ÙËÄÊ®ÈÕ¶øÈë¡£Èë¶«·½£¬·üÐÐÊ®Ò»Éá°ÙÈýÊ®ÈÕ£»ÆäÈëÎ÷·½£¬·üÐÐÈýÉáÊ®ÁùÈÕ¶ø³ö¡£µ±³ö²»³ö£¬µ±Èë²»Èë£¬ÊÇÎ½Ê§Éá£¬²»ÓÐÆÆ¾ü£¬±ØÓÐ¹ú¾ýÖ®´Û¡£

Æä¼ÍÉÏÔª£¬ÒÔÉãÌá¸ñÖ®Ëê£¬ÓëÓªÊÒ³¿³ö¶«·½£¬ÖÁ½Ç¶øÈë£»ÓëÓªÊÒÏ¦³öÎ÷·½£¬ÖÁ½Ç¶øÈë£»Óë½Ç³¿³ö£¬Èë±Ï£»Óë½ÇÏ¦³ö£¬Èë±Ï£»Óë±Ï³¿³ö£¬Èë»þ£»Óë±ÏÏ¦³ö£¬Èë»þ£»Óë»þ³¿³ö£¬ÈëÁø£»Óë»þÏ¦³ö£¬ÈëÁø£»ÓëÁø³¿³ö£¬ÈëÓªÊÒ£»ÓëÁøÏ¦³ö£¬ÈëÓªÊÒ¡£·²³öÈë¶«Î÷¸÷Îå£¬Îª°ËËê£¬¶þ°Ù¶þÊ®ÈÕ£¬¸´ÓëÓªÊÒ³¿³ö¶«·½¡£Æä´óÂÊ£¬ËêÒ»ÖÜÌì¡£ÆäÊ¼³ö¶«·½£¬ÐÐ³Ù£¬ÂÊÈÕ°ë¶È£¬Ò»°Ù¶þÊ®ÈÕ£¬±ØÄæÐÐÒ»¶þÉá£»ÉÏ¼«¶ø·´£¬¶«ÐÐ£¬ÐÐÈÕÒ»¶È°ë£¬Ò»°Ù¶þÊ®ÈÕÈë¡£ÆäâØ£¬½üÈÕ£¬Ô»Ã÷ÐÇ£¬Èá£»¸ß£¬Ô¶ÈÕ£¬Ô»´óÏù£¬¸Õ¡£ÆäÊ¼³öÎ÷·½£¬ÐÐ¼²£¬ÂÊÈÕÒ»¶È°ë£¬°Ù¶þÊ®ÈÕ£»ÉÏ¼«¶øÐÐ³Ù£¬ÈÕ°ë¶È£¬°Ù¶þÊ®ÈÕ£¬µ©Èë£¬±ØÄæÐÐÒ»¶þÉá¶øÈë¡£ÆäâØ£¬½üÈÕ£¬Ô»´ó°×£¬Èá£»¸ß£¬Ô¶ÈÕ£¬Ô»´óÏà£¬¸Õ¡£³öÒÔ³½¡¢Ðç£¬ÈëÒÔ³ó¡¢Î´¡£

µ±³ö²»³ö£¬Î´µ±Èë¶øÈë£¬ÌìÏÂÙÈ±ø£¬±øÔÚÍâ£¬Èë¡£Î´µ±³ö¶ø³ö£¬µ±Èë¶ø²»Èë£¬ÌìÏÂÆð±ø£¬ÓÐÆÆ¹ú¡£Æäµ±ÆÚ³öÒ²£¬Æä¹ú²ý¡£Æä³ö¶«Îª¶«£¬Èë¶«Îª±±·½£»³öÎ÷ÎªÎ÷£¬ÈëÎ÷ÎªÄÏ·½¡£Ëù¾Ó¾Ã£¬ÆäÏçÀû£»Ò×£¬ÆäÏçÐ×¡£

³öÎ÷ÖÁ¶«£¬ÕýÎ÷¹ú¼ª¡£³ö¶«ÖÁÎ÷£¬Õý¶«¹ú¼ª¡£Æä³ö²»¾­Ìì£»¾­Ìì£¬ÌìÏÂ¸ïÕþ¡£

Ð¡ÒÔ½Ç¶¯£¬±øÆð¡£Ê¼³ö´ó£¬ááÐ¡£¬±øÈõ£»³öÐ¡£¬áá´ó£¬±øÇ¿¡£³ö¸ß£¬ÓÃ±øÉî¼ª£¬Ç³Ð×£»âØ£¬Ç³¼ª£¬ÉîÐ×¡£ÈÕ·½ÄÏ½ð¾ÓÆäÄÏ£¬ÈÕ·½±±½ð¾ÓÆä±±£¬Ô»Ó®£¬ºîÍõ²»Äþ£¬ÓÃ±ø½ø¼ªÍËÐ×¡£ÈÕ·½ÄÏ½ð¾ÓÆä±±£¬ÈÕ·½±±½ð¾ÓÆäÄÏ£¬Ô»Ëõ£¬ºîÍõÓÐÓÇ£¬ÓÃ±øÍË¼ª½øÐ×¡£ÓÃ±øÏóÌ«°×£ºÌ«°×ÐÐ¼²£¬¼²ÐÐ£»³Ù£¬³ÙÐÐ¡£½Ç£¬¸ÒÕ½¡£¶¯Ò¡Ôê£¬Ôê¡£à÷ÒÔ¾²£¬¾²¡£Ë³½ÇËùÖ¸£¬¼ª£»·´Ö®£¬½ÔÐ×¡£³öÔò³ö±ø£¬ÈëÔòÈë±ø¡£³à½Ç£¬ÓÐÕ½£»°×½Ç£¬ÓÐÉ¥£»ºÚà÷½Ç£¬ÓÇ£¬ÓÐË®ÊÂ£»Çàà÷Ð¡½Ç£¬ÓÇ£¬ÓÐÄ¾ÊÂ£»»Æà÷ºÍ½Ç£¬ÓÐÍÁÊÂ£¬ÓÐÄê¡£ÆäÒÑ³öÈýÈÕ¶ø¸´£¬ÓÐÎ¢Èë£¬ÈëÈýÈÕÄË¸´Ê¢³ö£¬ÊÇÎ½§«£¬ÆäÏÂ¹úÓÐ¾ü°Ü½«±±¡£ÆäÒÑÈëÈýÈÕÓÖ¸´Î¢³ö£¬³öÈýÈÕ¶ø¸´Ê¢Èë£¬ÆäÏÂ¹úÓÐÓÇ£»Ê¦ÓÐÁ¸Ê³±ø¸ï£¬ÒÅÈËÓÃÖ®£»×äËäÖÚ£¬½«ÎªÈËÂ²¡£Æä³öÎ÷Ê§ÐÐ£¬Íâ¹ú°Ü£»Æä³ö¶«Ê§ÐÐ£¬ÖÐ¹ú°Ü¡£ÆäÉ«´óà÷»Æãß¸Þ£¬¿ÉÎªºÃÊÂ£»Æäà÷´ó³à£¬±øÊ¢²»Õ½¡£

Ì«°×°×£¬±ÈÀÇ£»³à£¬±ÈÐÄ£»»Æ£¬±È²Î×ó¼ç£»²Ô£¬±È²ÎÓÒ¼ç£»ºÚ£¬±È¿ü´óÐÇ¡£ÎåÐÇ½Ô´ÓÌ«°×¶ø¾ÛºõÒ»Éá£¬ÆäÏÂÖ®¹ú¿ÉÒÔ±ø´ÓÌìÏÂ¡£¾ÓÊµ£¬ÓÐµÃÒ²£»¾ÓÐé£¬ÎÞµÃÒ²¡£ÐÐÊ¤É«£¬É«Ê¤Î»£¬ÓÐÎ»Ê¤ÎÞÎ»£¬ÓÐÉ«Ê¤ÎÞÉ«£¬ÐÐµÃ¾¡Ê¤Ö®¡£³ö¶øÁôÉ£ÓÜ¼ä£¬¼²ÆäÏÂ¹ú¡£ÉÏ¶ø¼²£¬Î´¾¡ÆäÈÕ£¬¹ý²ÎÌì£¬¼²Æä¶Ô¹ú¡£ÉÏ¸´ÏÂ£¬ÏÂ¸´ÉÏ£¬ÓÐ·´½«¡£ÆäÈëÔÂ£¬½«¦ê¡£½ð¡¢Ä¾ÐÇºÏ£¬¹â£¬ÆäÏÂÕ½²»ºÏ£¬±øËäÆð¶ø²»¶·£»ºÏÏà»Ù£¬Ò°ÓÐÆÆ¾ü¡£³öÎ÷·½£¬»è¶ø³öÒõ£¬Òõ±ø¦â£»ÄºÊ³³ö£¬Ð¡Èõ£»Ò¹°ë³ö£¬ÖÐÈõ£»¼¦Ãù³ö£¬´óÈõ£ºÊÇÎ½ÒõÏÝì¶Ñô¡£ÆäÔÚ¶«·½£¬³ËÃ÷¶ø³öÑô£¬Ñô±øÖ®¦â£¬¼¦Ãù³ö£¬Ð¡Èõ£»Ò¹°ë³ö£¬ÖÐÈõ£»»è³ö£¬´óÈõ£ºÊÇÎ½ÑôÏÝì¶Òõ¡£Ì«°×·üÒ²£¬ÒÔ³ö±ø£¬±øÓÐÑê¡£Æä³öÃ®ÄÏ£¬ÄÏÊ¤±±·½£»³öÃ®±±£¬±±Ê¤ÄÏ·½£»ÕýÔÚÃ®£¬¶«¹úÀû¡£³öÓÏ±±£¬±±Ê¤ÄÏ·½£»³öÓÏÄÏ£¬ÄÏÊ¤±±·½£»ÕýÔÚÓÏ£¬Î÷¹úÊ¤¡£

ÆäÓëÁÐÐÇÏà·¸£¬Ð¡Õ½£»ÎåÐÇ£¬´óÕ½¡£ÆäÏà·¸£¬Ì«°×³öÆäÄÏ£¬ÄÏ¹ú°Ü£»³öÆä±±£¬±±¹ú°Ü¡£ÐÐ¼²£¬Îä£»²»ÐÐ£¬ÎÄ¡£É«°×ÎåÃ¢£¬³öÔéÎªÔÂÊ´£¬ÍíÎªÌìØ²¼°åçÐÇ£¬½«·¢Æä¹ú¡£³ö¶«ÎªµÂ£¬¾ÙÊÂ×óÖ®Ó­Ö®£¬¼ª¡£³öÎ÷ÎªÐÌ£¬¾ÙÊÂÓÒÖ®±³Ö®£¬¼ª¡£·´Ö®½ÔÐ×¡£Ì«°×¹â¼û¾°£¬Õ½Ê¤¡£Öç¼û¶ø¾­Ìì£¬ÊÇÎ½ÕùÃ÷£¬¦â¹úÈõ£¬Ð¡¹ú¦â£¬Å®Ö÷²ý¡£

¿ºÎªÊèÃí£¬Ì«°×ÃíÒ²¡£Ì«°×£¬´ó³¼Ò²£¬ÆäºÅÉÏ¹«¡£ÆäËûÃûÒóÐÇ¡¢Ì«Õý¡¢ÓªÐÇ¡¢¹ÛÐÇ¡¢¹¬ÐÇ¡¢Ã÷ÐÇ¡¢´óË¥¡¢´óÔó¡¢ÖÕÐÇ¡¢´óÏà¡¢ÌìºÆ¡¢ÐòÐÇ¡¢ÔÂÎ³¡£´óË¾ÂíÎ»½÷ºò´Ë¡£

²ìÈÕ³½Ö®»á£¬ÒÔÖÎ³½ÐÇÖ®Î»¡£Ô»±±·½Ë®£¬Ì«ÒõÖ®¾«£¬Ö÷¶¬£¬ÈÕÈÉ¡¢¹ï¡£ÐÌÊ§Õß£¬·£³ö³½ÐÇ£¬ÒÔÆäËÞÃü¹ú¡£

ÊÇÕýËÄÊ±£ºÖÙ´º´º·Ö£¬Ï¦³ö½¼¿ü¡¢Â¦¡¢Î¸¶«ÎåÉá£¬ÎªÆë£»ÖÙÏÄÏÄÖÁ£¬Ï¦³ö½¼¶«¾®¡¢Óß¹í¡¢Áø¶«ÆßÉá£¬Îª³þ£»ÖÙÇïÇï·Ö£¬Ï¦³ö½¼½Ç¡¢¿º¡¢Øµ¡¢·¿¶«ËÄÉá£¬Îªºº£»ÖÙ¶¬¶¬ÖÁ£¬³¿³ö½¼¶«·½£¬ÓëÎ²¡¢»þ¡¢¶·¡¢Ç£Å£¾ãÎ÷£¬ÎªÖÐ¹ú¡£Æä³öÈë³£ÒÔ³½¡¢Ðç¡¢³ó¡¢Î´¡£

ÆäÔé£¬ÎªÔÂÊ´£»Íí£¬ÎªåçÐÇ¼°ÌìØ²¡£ÆäÊ±ÒËÐ§²»Ð§ÎªÊ§£¬×·±øÔÚÍâ²»Õ½¡£Ò»Ê±²»³ö£¬ÆäÊ±²»ºÍ£»ËÄÊ±²»³ö£¬ÌìÏÂ´ó¼¢¡£Æäµ±Ð§¶ø³öÒ²£¬É«°×Îªºµ£¬»ÆÎªÎåýÏÊì£¬³àÎª±ø£¬ºÚÎªË®¡£³ö¶«·½£¬´ó¶ø°×£¬ÓÐ±øì¶Íâ£¬½â¡£³£ÔÚ¶«·½£¬Æä³à£¬ÖÐ¹úÊ¤£»ÆäÎ÷¶ø³à£¬Íâ¹úÀû¡£ÎÞ±øì¶Íâ¶ø³à£¬±øÆð¡£ÆäÓëÌ«°×¾ã³ö¶«·½£¬½Ô³à¶ø½Ç£¬Íâ¹ú´ó°Ü£¬ÖÐ¹úÊ¤£»ÆäÓëÌ«°×¾ã³öÎ÷·½£¬½Ô³à¶ø½Ç£¬Íâ¹úÀû¡£ÎåÐÇ·ÖÌìÖ®ÖÐ£¬»ýÓÚ¶«·½£¬ÖÐ¹úÀû£»»ýÓÚÎ÷·½£¬Íâ¹úÓÃ±øÕßÀû¡£ÎåÐÇ½Ô´Ó³½ÐÇ¶ø¾ÛÓÚÒ»Éá£¬ÆäËùÉáÖ®¹ú¿ÉÒÔ·¨ÖÂÌìÏÂ¡£³½ÐÇ²»³ö£¬Ì«°×Îª¿Í£»Æä³ö£¬Ì«°×ÎªÖ÷¡£³ö¶øÓëÌ«°×²»Ïà´Ó£¬Ò°ËäÓÐ¾ü£¬²»Õ½¡£³ö¶«·½£¬Ì«°×³öÎ÷·½£»Èô³öÎ÷·½£¬Ì«°×³ö¶«·½£¬Îª¸ñ£¬Ò°ËäÓÐ±ø²»Õ½¡£Ê§ÆäÊ±¶ø³ö£¬Îªµ±º®·´ÎÂ£¬µ±ÎÂ·´º®¡£µ±³ö²»³ö£¬ÊÇÎ½»÷×ä£¬±ø´óÆð¡£ÆäÈëÌ«°×ÖÐ¶øÉÏ³ö£¬ÆÆ¾üÉ±½«£¬¿Í¾üÊ¤£»ÏÂ³ö£¬¿ÍÍöµØ¡£³½ÐÇÀ´µÖÌ«°×£¬Ì«°×²»È¥£¬½«ËÀ¡£ÕýÆìÉÏ³ö£¬ÆÆ¾üÉ±½«£¬¿ÍÊ¤£»ÏÂ³ö£¬¿ÍÍöµØ¡£ÊÓÆìËùÖ¸£¬ÒÔÃüÆÆ¾ü¡£ÆäÈÆ»·Ì«°×£¬ÈôÓë¶·£¬´óÕ½£¬¿ÍÊ¤¡£ÍÃ¹ýÌ«°×£¬¼ä¿ÉûþÏÌ½££¬Ð¡Õ½£¬¿ÍÊ¤¡£ÍÃ¾ÓÌ«°×Ç°£¬¾ü°Õ£»³öÌ«°××ó£¬Ð¡Õ½£»Ä¦Ì«°×£¬ÓÐÊýÍòÈËÕ½£¬Ö÷ÈËÀôËÀ£»³öÌ«°×ÓÒ£¬È¥Èý³ß£¬¾ü¼±Ô¼Õ½¡£Çà½Ç£¬±øÓÇ£»ºÚ½Ç£¬Ë®¡£³àÐÐÇî±øÖ®ËùÖÕ¡£

ÍÃÆßÃü£¬Ô»Ð¡Õý¡¢³½ÐÇ¡¢Ìì¨Ä¡¢°²ÖÜÐÇ¡¢Ï¸Ë¬¡¢ÄÜÐÇ¡¢¹³ÐÇ¡£ÆäÉ«»Æ¶øÐ¡£¬³ö¶øÒ×´¦£¬ÌìÏÂÖ®ÎÄ±ä¶ø²»ÉÆÒÓ¡£ÍÃÎåÉ«£¬Çàà÷ÓÇ£¬°×à÷É¥£¬³àà÷ÖÐ²»Æ½£¬ºÚà÷¼ª¡£³à½Ç·¸ÎÒ³Ç£¬»Æ½ÇµØÖ®Õù£¬°×½ÇºÅÆüÖ®Éù¡£

Æä³ö¶«·½£¬ÐÐËÄÉáËÄÊ®°ËÈÕ£¬ÆäÊý¶þÊ®ÈÕ£¬¶ø·´ÈëÓÚ¶«·½£»Æä³öÎ÷·½£¬ÐÐËÄÉáËÄÊ®°ËÈÕ£¬ÆäÊý¶þÊ®ÈÕ£¬¶ø·´ÈëÓÚÎ÷·½¡£ÆäÒ»ºòÖ®ÓªÊÒ¡¢½Ç¡¢±Ï¡¢»þ¡¢Áø¡£³ö·¿¡¢ÐÄ¼ä£¬µØ¶¯¡£

³½ÐÇÖ®É«£º´º£¬Çà»Æ£»ÏÄ£¬³à°×£»Çï£¬Çà°×£¬¶øËêÊì£»¶¬£¬»Æ¶ø²»Ã÷¡£¼´±äÆäÉ«£¬ÆäÊ±²»²ý¡£´º²»¼û£¬´ó·ç£¬ÇïÔò²»Êµ¡£ÏÄ²»¼û£¬ÓÐÁùÊ®ÈÕÖ®ºµ£¬ÔÂÊ´¡£Çï²»¼û£¬ÓÐ±ø£¬´ºÔò²»Éú¡£¶¬²»¼û£¬ÒõÓêÁùÊ®ÈÕ£¬ÓÐÁ÷ÒØ£¬ÏÄÔò²»³¤¡£

½Ç¡¢¿º¡¢Øµ£¬ÙðÖÝ¡£·¿¡¢ÐÄ£¬Ô¥ÖÝ¡£Î²¡¢»þ£¬ÓÄÖÝ¡£¶·£¬½­¡¢ºþ¡£Ç£Å£¡¢æÄÅ®£¬ÑîÖÝ¡£Ðé¡¢Î££¬ÇàÖÝ¡£ÓªÊÒÖÁ¶«±Ú£¬²¢ÖÝ¡£¿ü¡¢Â¦¡¢Î¸£¬ÐìÖÝ¡£êÄ¡¢±Ï£¬¼½ÖÝ¡£õþ¦¤¡¢²Î£¬ÒæÖÝ¡£¶«¾®¡¢Óß¹í£¬ÓºÖÝ¡£Áø¡¢ÆßÐÇ¡¢ÕÅ£¬ÈýºÓ¡£Òí¡¢éô£¬¾£ÖÝ¡£

ÆßÐÇÎªÔ±¹Ù£¬³½ÐÇÃí£¬ÂùÒÄÐÇÒ²¡£

Á½¾üÏàµ±£¬ÈÕÔÎ£»ÔÎµÈ£¬Á¦¾û£»ºñ³¤´ó£¬ÓÐÊ¤£»±¡¶ÌÐ¡£¬ÎÞÊ¤¡£ÖØ±§´óÆÆÎÞ¡£±§ÎªºÍ£¬±³Îª²»ºÍ£¬Îª·ÖÀëÏàÈ¥¡£Ö±Îª×ÔÁ¢£¬Á¢ºîÍõ£»ÆÆ¾üÉ±½«¡£¸ºÇÒ´÷£¬ÓÐÏ²¡£Î§ÔÚÖÐ£¬ÖÐÊ¤£»ÔÚÍâ£¬ÍâÊ¤¡£ÇàÍâ³àÖÐ£¬ÒÔºÍÏàÈ¥£»³àÍâÇàÖÐ£¬ÒÔ¶ñÏàÈ¥¡£ÆøÔÎÏÈÖÁ¶øááÈ¥£¬¾Ó¾üÊ¤¡£ÏÈÖÁÏÈÈ¥£¬Ç°Àûáá²¡£»ááÖÁááÈ¥£¬Ç°²¡ááÀû£»ááÖÁÏÈÈ¥£¬Ç°áá½Ô²¡£¬¾Ó¾ü²»Ê¤¡£¼û¶øÈ¥£¬Æä·¢¼²£¬ËäÊ¤ÎÞ¹¦¡£¼û°ëÈÕÒÔÉÏ£¬¹¦´ó¡£°×ºçÇü¶Ì£¬ÉÏÏÂ¶Ò£¬ÓÐÕßÏÂ´óÁ÷Ñª¡£ÈÕÔÎÖÆÊ¤£¬½üÆÚÈýÊ®ÈÕ£¬Ô¶ÆÚÁùÊ®ÈÕ¡£

ÆäÊ³£¬Ê³Ëù²»Àû£»¸´Éú£¬ÉúËùÀû£»¶øÊ³Òæ¾¡£¬ÎªÖ÷Î»¡£ÒÔÆäÖ±¼°ÈÕËùËÞ£¬¼ÓÒÔÈÕÊ±£¬ÓÃÃüÆä¹úÒ²¡£

ÔÂÐÐÖÐµÀ£¬°²ÄþºÍÆ½¡£Òõ¼ä£¬¶àË®£¬ÒõÊÂ¡£Íâ±±Èý³ß£¬ÒõÐÇ¡£±±Èý³ß£¬Ì«Òõ£¬´óË®£¬±ø¡£Ñô¼ä£¬½¾í§¡£ÑôÐÇ£¬¶à±©Óü¡£Ì«Ñô£¬´óºµÉ¥Ò²¡£½Ç¡¢ÌìÃÅ£¬Ê®ÔÂÎªËÄÔÂ£¬Ê®Ò»ÔÂÎªÎåÔÂ£¬Ê®¶þÔÂÎªÁùÔÂ£¬Ë®·¢£¬½üÈý³ß£¬Ô¶Îå³ß¡£·¸ËÄ¸¨£¬¸¨³¼Öï¡£ÐÐÄÏ±±ºÓ£¬ÒÔÒõÑôÑÔ£¬ºµË®±øÉ¥¡£

ÔÂÊ´ËêÐÇ£¬ÆäËÞµØ£¬¼¢ÈôÍö¡£Ó«»óÒ²ÂÒ£¬ÌîÐÇÒ²ÏÂ·¸ÉÏ£¬Ì«°×Ò²¦â¹úÒÔÕ½°Ü£¬³½ÐÇÒ²Å®ÂÒ¡£Ê´´ó½Ç£¬Ö÷ÃüÕß¶ñÖ®£»ÐÄ£¬ÔòÎªÄÚÔôÂÒÒ²£»ÁÐÐÇ£¬ÆäËÞµØÓÇ¡£

ÔÂÊ³Ê¼ÈÕ£¬ÎåÔÂÕßÁù£¬ÁùÔÂÕßÎå£¬ÎåÔÂ¸´Áù£¬ÁùÔÂÕßÒ»£¬¶øÎåÔÂÕßÎå£¬·²°ÙÒ»Ê®ÈýÔÂ¶ø¸´Ê¼¡£¹ÊÔÂÊ´£¬³£Ò²£»ÈÕÊ´£¬Îª²»ê°Ò²¡£¼×¡¢ÒÒ£¬ËÄº£Ö®Íâ£¬ÈÕÔÂ²»Õ¼¡£±û¡¢¶¡£¬½­¡¢»´¡¢º£á·Ò²¡£Îì¡¢¼º£¬ÖÐÖÝ¡¢ºÓ¡¢¼ÃÒ²¡£¸ý¡¢ÐÁ£¬»ªÉ½ÒÔÎ÷¡£ÈÉ¡¢¹ï£¬ºãÉ½ÒÔ±±¡£ÈÕÊ´£¬¹ú¾ý£»ÔÂÊ´£¬½«Ïàµ±Ö®¡£

¹ú»ÊÐÇ£¬´ó¶ø³à£¬×´ÀàÄÏ¼«¡£Ëù³ö£¬ÆäÏÂÆð±ø£¬±ø¦â£»Æä³å²»Àû¡£

ÕÑÃ÷ÐÇ£¬´ó¶ø°×£¬ÎÞ½Ç£¬Õ§ÉÏÕ§ÏÂ¡£Ëù³ö¹ú£¬Æð±ø£¬¶à±ä¡£

Îå²ÐÐÇ£¬³öÕý¶«¶«·½Ö®Ò°¡£ÆäÐÇ×´Àà³½ÐÇ£¬È¥µØ¿ÉÁùÕÉ¡£

´óÔôÐÇ£¬³öÕýÄÏÄÏ·½Ö®Ò°¡£ÐÇÈ¥µØ¿ÉÁùÕÉ£¬´ó¶ø³à£¬Êý¶¯£¬ÓÐ¹â¡£

Ë¾Î£ÐÇ£¬³öÕýÎ÷Î÷·½Ö®Ò°¡£ÐÇÈ¥µØ¿ÉÁùÕÉ£¬´ó¶ø°×£¬ÀàÌ«°×¡£

ÓüººÐÇ£¬³öÕý±±±±·½Ö®Ò°¡£ÐÇÈ¥µØ¿ÉÁùÕÉ£¬´ó¶ø³à£¬Êý¶¯£¬²ìÖ®ÖÐÇà¡£´ËËÄÒ°ÐÇËù³ö£¬³ö·ÇÆä·½£¬ÆäÏÂÓÐ±ø£¬³å²»Àû¡£

ËÄÌîÐÇ£¬Ëù³öËÄÓç£¬È¥µØ¿ÉËÄÕÉ¡£

µØÎ¬ÏÌ¹â£¬Òà³öËÄÓç£¬È¥µØ¿ÉÈýÕÉ£¬ÈôÔÂÊ¼³ö¡£Ëù¼û£¬ÏÂÓÐÂÒ£»ÂÒÕßÍö£¬ÓÐµÂÕß²ý¡£

ÖòÐÇ£¬×´ÈçÌ«°×£¬Æä³öÒ²²»ÐÐ¡£¼ûÔòÃð¡£ËùÖòÕß£¬³ÇÒØÂÒ¡£

ÈçÐÇ·ÇÐÇ£¬ÈçÔÆ·ÇÔÆ£¬ÃüÔ»¹éÐ°¡£¹éÐ°³ö£¬±ØÓÐ¹é¹úÕß¡£

ÐÇÕß£¬½ðÖ®É¢Æø£¬Æä±¾Ô»»ð¡£ÐÇÖÚ£¬¹ú¼ª£»ÉÙÔòÐ×¡£

ººÕß£¬Òà½ðÖ®É¢Æø£¬Æä±¾Ô»Ë®¡£ºº£¬ÐÇ¶à£¬¶àË®£¬ÉÙÔòºµ£¬Æä´ó¾­Ò²¡£

Ìì¹Ä£¬ÓÐÒôÈçÀ×·ÇÀ×£¬ÒôÔÚµØ¶øÏÂ¼°µØ¡£ÆäËùÍùÕß£¬±ø·¢ÆäÏÂ¡£

Ìì¹·£¬×´Èç´ó±¼ÐÇ£¬ÓÐÉù£¬ÆäÏÂÖ¹µØ£¬Àà¹·¡£Ëù¶é¼°£¬ÍûÖ®Èç»ð¹âÑ×Ñ×³åÌì¡£ÆäÏÂà÷ÈçÊýÇêÌï´¦£¬ÉÏ¶ÒÕßÔòÓÐ»ÆÉ«£¬Ç§ÀïÆÆ¾üÉ±½«¡£

¸ñÔóÐÇÕß£¬ÈçÑ×»ðÖ®×´¡£»Æ°×£¬ÆðµØ¶øÉÏ¡£ÏÂ´ó£¬ÉÏ¶Ò¡£Æä¼ûÒ²£¬²»ÖÖ¶øü÷þâ£»²»ÓÐÍÁ¹¦£¬±ØÓÐ´óº¦¡£

ò¿ÓÈÖ®Æì£¬Ààåç¶øááÇú£¬ÏóÆì¡£¼ûÔòÍõÕßÕ÷·¥ËÄ·½¡£

Ñ®Ê¼£¬³öì¶±±¶·ÅÔ£¬×´ÈçÐÛ¼¦¡£ÆäÅ­£¬ÇàºÚ£¬Ïó·ü±î¡£

Í÷Ê¸£¬Àà´óÁ÷ÐÇ£¬ÉßÐÐ¶ø²ÖºÚ£¬ÍûÖ®ÈçÓÐÃ«ÓðÈ»¡£

³¤¸ý£¬ÈçÒ»Æ¥²¼ÖøÌì¡£´ËÐÇ¼û£¬±øÆð¡£

ÐÇ×¹ÖÁµØ£¬ÔòÊ¯Ò²¡£ºÓ¡¢¼ÃÖ®¼ä£¬Ê±ÓÐ×¹ÐÇ¡£

Ìì¾«¶ø¼û¾°ÐÇ¡£¾°ÐÇÕß£¬µÂÐÇÒ²¡£Æä×´ÎÞ³££¬³£³öì¶ÓÐµÀÖ®¹ú¡£

·²Íû¢ãÆø£¬Ñö¶øÍûÖ®£¬ÈýËÄ°ÙÀï£»Æ½Íû£¬ÔÚÉ£ÓÜÉÏ£¬Ç§âÅ¶þÇ§Àï£»µÇ¸ß¶øÍûÖ®£¬ÏÂÊôµØÕßÈýÇ§Àï¡£ÔÆÆøÓÐÊÞ¾ÓÉÏÕß£¬Ê¤¡£

×Ô»ªÒÔÄÏ£¬ÆøÏÂºÚÉÏ³à¡£áÔ¸ß¡¢ÈýºÓÖ®½¼£¬ÆøÕý³à¡£ºãÉ½Ö®±±£¬ÆøÏÂºÚÏÂÇà¡£²ª¡¢íÙ¡¢º£¡¢á·Ö®¼ä£¬Æø½ÔºÚ¡£½­¡¢»´Ö®¼ä£¬Æø½Ô°×¡£

Í½Æø°×¡£ÍÁ¹¦Æø»Æ¡£³µÆøÕ§¸ßÕ§ÏÂ£¬ÍùÍù¶ø¾Û¡£ÆïÆø±°¶ø²¼¡£×äÆøÞÒ¡£Ç°±°¶øáá¸ßÕß£¬¼²£»Ç°·½¶øáá¸ßÕß£¬¶Ò£»áá¶Ò¶ø±°Õß£¬­Þ¡£ÆäÆøÆ½ÕßÆäÐÐÐì¡£Ç°¸ß¶øáá±°Õß£¬²»Ö¹¶ø·´¡£ÆøÏàÓöÕß£¬±°Ê¤¸ß£¬¶ÒÊ¤·½¡£ÆøÀ´±°¶øÑ­³µÍ¨Õß£¬²»¹ýÈýËÄÈÕ£¬È¥Ö®ÎåÁùÀï¼û¡£ÆøÀ´¸ßÆß°Ë³ßÕß£¬²»¹ýÎåÁùÈÕ£¬È¥Ö®Ê®âÅÀï¼û¡£ÆøÀ´¸ßÕÉâÅ¶þÕÉÕß£¬²»¹ýÈýËÄÊ®ÈÕ£¬È¥Ö®ÎåÁùÊ®Àï¼û¡£

ÉÔ¢ã¾«°×Õß£¬Æä½«º·£¬ÆäÊ¿ÇÓ¡£Æä´ó¸ù¶øÇ°¾øÔ¶Õß£¬µ±Õ½¡£Çà°×£¬ÆäÇ°µÍÕß£¬Õ½Ê¤£»ÆäÇ°³à¶øÑöÕß£¬Õ½²»Ê¤¡£ÕóÔÆÈçÁ¢Ô«¡£èÌÔÆÀàèÌ¡£ÖáÔÆÞÒÁ½¶Ë¶Ò¡£è¼¢ãÈçÉþÕß£¬¾ÓÇ°Ø¨Ìì£¬Æä°ë°ëÌì¡£Æä[B12E]ÕßÀàãÚÆì¹Ê¡£¹³¢ã¾äÇú¡£Öî´Ë¢ã¼û£¬ÒÔÎåÉ«ºÏÕ¼¡£¶øÔóÞÒÃÜ£¬Æä¼û¶¯ÈË£¬ÄËÓÐÕ¼£»±ø±ØÆð£¬ºÏ¶·ÆäÖ±¡£

ÍõË·Ëùºò£¬¾öì¶ÈÕÅÔ¡£ÈÕÅÔÔÆÆø£¬ÈËÖ÷Ïó¡£½ÔÈçÆäÐÎÒÔÕ¼¡£

¹Ê±±ÒÄÖ®ÆøÈçÈºÐóñ·ãÌ£¬ÄÏÒÄÖ®ÆøÀàÖÛ´¬á¦Æì¡£´óË®´¦£¬°Ü¾ü³¡£¬ÆÆ¹úÖ®Ðé£¬ÏÂÓÐ»ýÇ®£¬½ð±¦Ö®ÉÏ£¬½ÔÓÐÆø£¬²»¿É²»²ì¡£º£ÅÔüò³½ÆøÏóÂ¥Ì¨£»¹ãÒ°Æø³É¹¬ãÚÈ»¡£ÔÆÆø¸÷ÏóÆäÉ½´¨ÈËÃñËù¾Û»ý¡£

¹ÊºòÏ¢ü÷Ã«Õß£¬Èë¹úÒØ£¬ÊÓ·â½®Ìï³ëÖ®ÕýÖÎ£¬³Ç¹ùÊÒÎÝÃÅ»§Ö®ÈóÔó£¬´ÎÖÁ³µ·þÐó²ú¾«»ª¡£ÊµÏ¢Õß£¬¼ª£»Ðéü÷Ã«Õß£¬Ð×¡£

ÈôÑÌ·ÇÑÌ£¬ÈôÔÆ·ÇÔÆ£¬ÓôÓô·×·×£¬ÏôË÷ÂÖù¥£¬ÊÇÎ½ÇäÔÆ¡£ÇäÔÆ£¬Ï²ÆøÒ²¡£ÈôÎí·ÇÎí£¬ÒÂ¹Ú¶ø²»å¦£¬¼ûÔòÆäÓò±»¼×¶øÇ÷¡£

·òÀ×µç¡¢Ïººç¡¢±ÙÀú¡¢Ò¹Ã÷Õß£¬ÑôÆøÖ®¶¯ÕßÒ²£¬´ºÏÄÔò·¢£¬Çï¶¬Ôò²Ø£¬¹ÊºòÕßÎÞ²»Ë¾Ö®¡£

Ìì¿ªÏØÎï£¬µØ¶¯Ûå¾ø¡£É½±À¼°áã£¬´¨Èûûüüö·ü£»Ë®å£µØ³¤£¬Ôó½ß¼ûÏó¡£³Ç¹ùÃÅãÌ£¬¹ëô«¯Á¿Ý£»¹¬ÃíÛ¡µÚ£¬ÈËÃñËù´Î¡£Ò¥Ë×³µ·þ£¬¹ÛÃñÒûÊ³¡£ÎåýÏ²ÝÄ¾£¬¹ÛÆäËùÊô¡£²Ö¸®¾Ç¿â£¬ËÄÍ¨Ö®Â·¡£ÁùÐóÇÝÊÞ£¬Ëù²úÈ¥¾Í£»Óã±îÄñÊó£¬¹ÛÆäËù´¦¡£¹í¿ÞÈôºô£¬ÆäÈË·êØéÎá¡£»¯ÑÔ£¬³ÏÈ»¡£

·²ºòËêÃÀ¶ñ£¬½÷ºòËêÊ¼¡£ËêÊ¼»ò¶¬ÖÁÈÕ£¬²úÆøÊ¼ÃÈ¡£À°Ã÷ÈÕ£¬ÈËÖÚ×äËê£¬Ò»»áÒûÊ³£¬·¢ÑôÆø£¬¹ÊÔ»³õËê¡£ÕýÔÂµ©£¬ÍõÕßËêÊ×£»Á¢´ºÈÕ£¬ËÄÊ±Ö®Ê¼Ò²¡£ËÄÊ¼Õß£¬ºòÖ®ÈÕ¡£

¶øººÎºÏÊ¼¯À°Ã÷ÕýÔÂµ©¾ö°Ë·ç¡£·ç´ÓÄÏ·½À´£¬´óºµ£»Î÷ÄÏ£¬Ð¡ºµ£»Î÷·½£¬ÓÐ±ø£»Î÷±±£¬ÈÖÝÄÎª£¬Ð¡Óê£¬È¤±ø£»±±·½£¬ÎªÖÐËê£»¶«±±£¬ÎªÉÏËê£»¶«·½£¬´óË®£»¶«ÄÏ£¬ÃñÓÐ¼²Òß£¬Ëê¶ñ¡£¹Ê°Ë·ç¸÷ÓëÆä³å¶Ô£¬¿Î¶àÕßÎªÊ¤¡£¶àÊ¤ÉÙ£¬¾ÃÊ¤Ø½£¬¼²Ê¤Ðì¡£µ©ÖÁÊ³£¬ÎªÂó£»Ê³ÖÁÈÕþ÷Ê§£¬Îªð¢£»þ÷Ê§ÖÁûÜ£¬ÎªÊò£»ûÜÖÁÏÂûÜ£¬ÎªÝÄ£»ÏÂûÜÖÁÈÕÈë£¬ÎªÂé¡£ÓûÖÕÈÕÓÐÔÆ£¬ÓÐ·ç£¬ÓÐÈÕ¡£ÈÕµ±ÆäÊ±Õß£¬Éî¶ø¶àÊµ£»ÎÞÔÆÓÐ·çÈÕ£¬µ±ÆäÊ±£¬Ç³¶ø¶àÊµ£»ÓÐÔÆ·ç£¬ÎÞÈÕ£¬µ±ÆäÊ±£¬Éî¶øÉÙÊµ£»ÓÐÈÕ£¬ÎÞÔÆ£¬²»·ç£¬µ±ÆäÊ±Õß¼ÚÓÐ°Ü¡£ÈçÊ³Çê£¬Ð¡°Ü£»ÊìÎå¶·Ã×Çê£¬´ó°Ü¡£Ôò·ç¸´Æð£¬ÓÐÔÆ£¬Æä¼Ú¸´Æð¡£¸÷ÒÔÆäÊ±ÓÃÔÆÉ«Õ¼ÖÖËùÒË¡£ÆäÓêÑ©Èôº®£¬Ëê¶ñ¡£

ÊÇÈÕ¹âÃ÷£¬Ìý¶¼ÒØÈËÃñÖ®Éù¡£Éù¹¬£¬ÔòËêÉÆ£¬¼ª£»ÉÌ£¬ÔòÓÐ±ø£»áç£¬ºµ£»Óð£¬Ë®£»½Ç£¬Ëê¶ñ¡£

»ò´ÓÕýÔÂµ©±ÈÊýÓê¡£ÂÊÈÕÊ³Ò»Éý£¬ÖÁÆßÉý¶ø¼«£»¹ýÖ®£¬²»Õ¼¡£ÊýÖÁÊ®¶þÈÕ£¬ÈÕÖ±ÆäÔÂ£¬Õ¼Ë®ºµ¡£ÎªÆä»·ÓòÇ§ÀïÄÚÕ¼£¬ÔòÎªÌìÏÂºò£¬¾¹ÕýÔÂ¡£ÔÂËùÀëÁÐËÞ£¬ÈÕ¡¢·ç¡¢ÔÆ£¬Õ¼Æä¹ú¡£È»±Ø²ìÌ«ËêËùÔÚ¡£ÔÚ½ð£¬ð¦£»Ë®£¬»Ù£»Ä¾£¬¼¢£»»ð£¬ºµ¡£´ËÆä´ó¾­Ò²¡£

ÕýÔÂÉÏ¼×£¬·ç´Ó¶«·½£¬ÒË²Ï£»·ç´ÓÎ÷·½£¬Èôµ©»ÆÔÆ£¬¶ñ¡£

¶¬ÖÁ¶Ì¼«£¬ÏØÍÁÌ¿£¬Ì¿¶¯£¬Â¹½â½Ç£¬À¼¸ù³ö£¬ÈªË®Ô¾£¬ÂÔÒÔÖªÈÕÖÁ£¬Òª¾öêÐ¾°¡£ËêÐÇËùÔÚ£¬ÎåýÏ·ê²ý¡£Æä¶ÔÎª³å£¬ËêÄËÓÐÑê¡£

Ì«Ê·¹«Ô»£º×Ô³õÉúÃñÒÔÀ´£¬ÊÀÖ÷êÂ³¢²»ÀúÈÕÔÂÐÇ³½£¿¼°ÖÁÎå¼Ò¡¢Èý´ú£¬ÉÜ¶øÃ÷Ö®£¬ÄÚ¹Ú´ø£¬ÍâÒÄµÒ£¬·ÖÖÐ¹úÎªÊ®ÓÐ¶þÖÝ£¬ÑöÔò¹ÛÏóì¶Ìì£¬¸©Ôò·¨Ààì¶µØ¡£ÌìÔòÓÐÈÕÔÂ£¬µØÔòÓÐÒõÑô¡£ÌìÓÐÎåÐÇ£¬µØÓÐÎåÐÐ¡£ÌìÔòÓÐÁÐËÞ£¬µØÔòÓÐÖÝÓò¡£Èý¹âÕß£¬ÒõÑôÖ®¾«£¬Æø±¾ÔÚµØ£¬¶øÊ¥ÈËÍ³ÀíÖ®¡£

ÓÄÀ÷ÒÔÍù£¬ÉÐÒÓ¡£Ëù¼ûÌì±ä£¬½Ô¹úÊâ¿ßÑ¨£¬¼ÒÕ¼Îï¹Ö£¬ÒÔºÏÊ±Ó¦£¬ÆäÎÄÍ¼¼®ìê¼¸Ïé²»·¨¡£ÊÇÒÔ¿××ÓÂÛÁù¾­£¬¼ÍÒì¶øËµ²»Êé¡£ÖÁÌìµÀÃü£¬²»´«£»´«ÆäÈË£¬²»´ý¸æ£»¸æ·ÇÆäÈË£¬ËäÑÔ²»Öø¡£

ÎôÖ®´«ÌìÊýÕß£º¸ßÐÁÖ®Ç°£¬ÖØ¡¢Àè£»ì¶ÌÆ¡¢ÓÝ£¬ôË¡¢ºÍ£»ÓÐÏÄ£¬À¥Îá£»ÒóÉÌ£¬Î×ÏÌ£»ÖÜÊÒ£¬Ê·Øý¡¢ÜÉºë£»ì¶ËÎ£¬×ÓÎ¤£»Ö£ÔòñÔÔî£»ÔÚÆë£¬¸Ê¹«£»³þ£¬ÌÆþøÎ´£»ÕÔ£¬Òü¸Þ£»Îº£¬Ê¯Éê¡£

·òÌìÔË£¬ÈýÊ®ËêÒ»Ð¡±ä£¬°ÙÄêÖÐ±ä£¬Îå°ÙÔØ´ó±ä£»Èý´ó±äÒ»¼Í£¬Èý¼Í¶ø´ó±¸£º´ËÆä´óÊýÒ²¡£Îª¹úÕß±Ø¹óÈýÎå¡£ÉÏÏÂ¸÷Ç§Ëê£¬È»ºóÌìÈËÖ®¼ÊÐø±¸¡£

Ì«Ê·¹«ÍÆ¹ÅÌì±ä£¬Î´ÓÐ¿É¿¼ÓÚ½ñÕß¡£¸ÇÂÔÒÔ´ºÇï¶þ°ÙËÄÊ®¶þÄêÖ®¼ä£¬ÈÕÊ´ÈýÊ®Áù£¬åçÐÇÈý¼û£¬ËÎÏå¹«Ê±ÐÇÔÉÈçÓê¡£Ìì×ÓÎ¢£¬ÖîºîÁ¦Õþ£¬Îå²®´úÐË£¬¸üÎªÖ÷Ãü£¬×ÔÊÇÖ®áá£¬ÖÚ±©¹Ñ£¬´ó²¢Ð¡¡£ÇØ¡¢³þ¡¢Îâ¡¢Ô½£¬ÒÄµÒÒ²£¬Îª¦â²®¡£ÌïÊÏ´ÛÆë£¬Èý¼Ò·Ö½ú£¬²¢ÎªÕ½¹ú¡£Õùì¶¹¥È¡£¬±ø¸ï¸üÆð£¬³ÇÒØÊýÍÀ£¬ÒòÒÔ¼¢âË¼²Òß½¹¿à£¬³¼Ö÷¹²ÓÇ»¼£¬Æä²ììê¼¸ÏéºòÐÇÆøÓÈ¼±¡£½üÊÀÊ®¶þÖîºîÆß¹úÏàÍõ£¬ÑÔ´ÓºâÕß¼Ìõà£¬¶ø¸Þ¡¢ÌÆ¡¢¸Ê¡¢Ê¯ÒòÊ±ÎñÂÛÆäÊé´«£¬¹ÊÆäÕ¼ÑéÁèÔÓÃ×ÑÎ¡£

¶þÊ®°ËÉáÖ÷Ê®¶þÖÝ£¬¶·±ü¼æÖ®£¬Ëù´ÓÀ´¾ÃÒÓ¡£ÇØÖ®½®Ò²£¬ºòÔÚÌ«°×£¬Õ¼ì¶ÀÇ¡¢»¡¡£Îâ¡¢³þÖ®½®£¬ºòÔÚÓ«»ó£¬Õ¼ì¶Äñºâ¡£Ñà¡¢ÆëÖ®½®£¬ºòÔÚ³½ÐÇ£¬Õ¼ì¶Ðé¡¢Î£¡£ËÎ¡¢Ö£Ö®½®£¬ºòÔÚËêÐÇ£¬Õ¼ì¶·¿¡¢ÐÄ¡£½úÖ®½®£¬ÒàºòÔÚ³½ÐÇ£¬Õ¼ì¶²Î·£¡£

¼°ÇØ²¢ÍÌÈý½ú¡¢Ñà¡¢´ú£¬×ÔºÓÉ½ÒÔÄÏÕßÖÐ¹ú¡£ÖÐ¹úì¶ËÄº£ÄÚÔòÔÚ¶«ÄÏ£¬ÎªÑô£»ÑôÔòÈÕ¡¢ËêÐÇ¡¢Ó«»ó¡¢ÌîÐÇ£»Õ¼ì¶½ÖÄÏ£¬±ÏÖ÷Ö®¡£ÆäÎ÷±±Ôòºú¡¢ºÑ¡¢ÔÂÊÏÖîÒÂì¹ôÃÒý¹­Ö®Ãñ£¬ÎªÒõ£»ÒõÔòÔÂ¡¢Ì«°×¡¢³½ÐÇ£»Õ¼ì¶½Ö±±£¬êÄÖ÷Ö®¡£¹ÊÖÐ¹úÉ½´¨¶«±±Á÷£¬ÆäÎ¬£¬Ê×ÔÚÂ¤¡¢Êñ£¬Î²Ã»ÓÚ²ª¡¢íÙ¡£ÊÇÒÔÇØ¡¢½úºÃÓÃ±ø£¬¸´Õ¼Ì«°×£¬Ì«°×Ö÷ÖÐ¹ú£»¶øºú¡¢ºÑÊýÇÖÂÓ£¬¶ÀÕ¼³½ÐÇ£¬³½ÐÇ³öÈëÔê¼²£¬³£Ö÷ÒÄµÒ£ºÆä´ó¾­Ò²¡£´Ë¸üÎª¿ÍÖ÷ÈË¡£Ó«»óÎªØÃ£¬ÍâÔòÀí±ø£¬ÄÚÔòÀíÕþ¡£¹ÊÔ»¡°ËäÓÐÃ÷Ìì×Ó£¬±ØÊÓÓ«»óËùÔÚ¡±¡£Öîºî¸ü¦â£¬Ê±øêÒì¼Ç£¬ÎÞ¿ÉÂ¼Õß¡£

ÇØÊ¼»ÊÖ®Ê±£¬Ê®ÎåÄêåçÐÇËÄ¼û£¬¾ÃÕß°ËÊ®ÈÕ£¬³¤»ò¾¹Ìì¡£ÆäááÇØËìÒÔ±øÃðÁùÍõ£¬²¢ÖÐ¹ú£¬ÍâÈÁËÄÒÄ£¬ËÀÈËÈçÂÒÂé£¬ÒòÒÔÕÅ³þ²¢Æð£¬ÈýÊ®ÄêÖ®¼ä±øÏàææ½å£¬²»¿ÉÊ¤Êý¡£×Ôò¿ÓÈÒÔÀ´£¬Î´³¢ÈôË¹Ò²¡£

ÏîÓð¾ÈîÒÂ¹£¬Í÷Ê¸Î÷Á÷£¬É½¶«ËìºÏ´ÓÖîºî£¬Î÷¿ÓÇØÈË£¬ÖïÍÀÏÌÑô¡£

ººÖ®ÐË£¬ÎåÐÇ¾ÛÓÚ¶«¾®¡£Æ½³ÇÖ®Î§£¬ÔÂÔÎ²Î¡¢±ÏÆßÖØ¡£ÖîÂÀ×÷ÂÒ£¬ÈÕÊ´£¬Öç»Þ¡£Îâ³þÆß¹úÅÑÄæ£¬åçÐÇÊýÕÉ£¬Ìì¹·¹ýÁºÒ°£»¼°±øÆð£¬Ëì·üÊ¬Á÷ÑªÆäÏÂ¡£Ôª¹â¡¢Ôªá÷£¬ò¿ÓÈÖ®ÆìÔÙ¼û£¬³¤Ôò°ëÌì¡£Æäáá¾©Ê¦Ê¦ËÄ³ö£¬ÖïÒÄµÒÕßÊýÊ®Äê£¬¶ø·¥ºúÓÈÉõ¡£Ô½Ö®Íö£¬Ó«»óÊØ¶·£»³¯ÏÊÖ®°Î£¬ÐÇü¨ÓÚºÓÊù£»±øÕ÷´óÍð£¬ÐÇü¨ÕÐÒ¡£º´ËÆäÜýÜý´óÕß¡£ÈôÖÁÎ¯ÇúÐ¡±ä£¬²»¿ÉÊ¤µÀ¡£ÓÉÊÇ¹ÛÖ®£¬Î´ÓÐ²»ÏÈÐÎ¼û¶øÓ¦ËæÖ®ÕßÒ²¡£

·ò×ÔººÖ®ÎªÌìÊýÕß£¬ÐÇÔòÌÆ¶¼£¬ÆøÔòÍõË·£¬Õ¼ËêÔòÎºÏÊ¡£¹Ê¸Ê¡¢Ê¯ÀúÎåÐÇ·¨£¬Î¨¶ÀÓ«»óÓÐ·´ÄæÐÐ£»ÄæÐÐËùÊØ£¬¼°ËûÐÇÄæÐÐ£¬ÈÕÔÂ±¡Ê´£¬½ÔÒÔÎªÕ¼¡£

Óà¹ÛÊ·¼Ç£¬¿¼ÐÐÊÂ£¬°ÙÄêÖ®ÖÐ£¬ÎåÐÇÎÞ³ö¶ø²»·´ÄæÐÐ£¬·´ÄæÐÐ£¬³¢Ê¢´ó¶ø±äÉ«£»ÈÕÔÂ±¡Ê´£¬ÐÐÄÏ±±ÓÐÊ±£º´ËÆä´ó¶ÈÒ²¡£¹Ê×Ï¹¬¡¢·¿ÐÄ¡¢È¨ºâ¡¢ÏÌ³Ø¡¢ÐéÎ£ÁÐËÞ²¿ÐÇ£¬´ËÌìÖ®Îå¹Ù×øÎ»Ò²£¬Îª¾­£¬²»ÒÆáã£¬´óÐ¡ÓÐ²î£¬À«ÏÁÓÐ³£¡£Ë®¡¢»ð¡¢½ð¡¢Ä¾¡¢ÌîÐÇ£¬´ËÎåÐÇÕß£¬ÌìÖ®Îå×ô£¬ÎªÎ³£¬¼û·üÓÐÊ±£¬Ëù¹ýÐÐÓ®ËõÓÐ¶È¡£

ÈÕ±äø·µÂ£¬ÔÂ±äÊ¡ÐÌ£¬ÐÇ±ä½áºÍ¡£·²Ìì±ä£¬¹ý¶ÈÄËÕ¼¡£¹ú¾ý¦â´ó£¬ÓÐµÂÕß²ý£»ÈõÐ¡£¬ÊÎÕ©ÕßÍö¡£Ì«ÉÏø·µÂ£¬Æä´Îø·Õþ£¬Æä´Îø·¾È£¬Æä´Îø·ìü£¬ÕýÏÂÎÞÖ®¡£·ò³£ÐÇÖ®±äÏ£¼û£¬¶øÈý¹âÖ®Õ¼Ø½ÓÃ¡£ÈÕÔÂÔÎ§Ã£¬ÔÆ·ç£¬´ËÌìÖ®¿ÍÆø£¬Æä·¢¼ûÒàÓÐ´óÔË¡£È»ÆäÓëÕþÊÂ¸©Ñö£¬×î½üÌìÈËÖ®·û¡£´ËÎåÕß£¬ÌìÖ®¸Ð¶¯¡£ÎªÌìÊýÕß£¬±ØÍ¨ÈýÎå¡£ÖÕÊ¼¹Å½ñ£¬Éî¹ÛÊ±±ä£¬²ìÆä¾«´Ö£¬ÔòÌì¹Ù±¸ÒÓ¡£

²ÔµÛÐÐµÂ£¬ÌìÃÅÎªÖ®¿ª¡£³àµÛÐÐµÂ£¬ÌìÀÎÎªÖ®¿Õ¡£»ÆµÛÐÐµÂ£¬ÌìØ²ÎªÖ®Æð¡£·ç´ÓÎ÷±±À´£¬±ØÒÔ¸ý¡¢ÐÁ¡£Ò»ÇïÖÐ£¬ÎåÖÁ£¬´óÉâ£»ÈýÖÁ£¬Ð¡Éâ¡£°×µÛÐÐµÂ£¬ÒÔÕýÔÂ¶þÊ®ÈÕ¡¢¶þÊ®Ò»ÈÕ£¬ÔÂÔÎÎ§£¬³£´óÉâÔØ£¬Î½ÓÐÌ«ÑôÒ²¡£Ò»Ô»£º°×µÛÐÐµÂ£¬±Ï¡¢êÄÎªÖ®Î§¡£Î§ÈýÄº£¬µÂÄË³É£»²»ÈýÄº£¬¼°Î§²»ºÏ£¬µÂ²»³É¡£¶þÔ»£ºÒÔ³½Î§£¬²»³öÆäÑ®¡£ºÚµÛÐÐµÂ£¬Ìì¹ØÎªÖ®¶¯¡£ÌìÐÐµÂ£¬Ìì×Ó¸üÁ¢Äê£»²»µÂ£¬·çÓêÆÆÊ¯¡£ÈýÄÜ¡¢ÈýºâÕß£¬ÌìÍ¢Ò²¡£¿ÍÐÇ³öÌìÍ¢£¬ÓÐÆæÁî¡£

¡ñ¾í¶þÊ®°Ë¡¤·âìøÊéµÚÁù

×Ô¹ÅÊÜÃüµÛÍõ£¬êÂ³¢²»·âìø£¿¸ÇÓÐÎÞÆäÓ¦¶øÓÃÊÂÕßÒÓ£¬Î´ÓÐ¶Ã·ûÈð¼û¶ø²»ÕéºõÌ©É½ÕßÒ²¡£ËäÊÜÃü¶ø¹¦²»ÖÁ£¬ÖÁÁº¸¸ÒÓ¶øµÂ²»Ç¢£¬Ç¢ÒÓ¶øÈÕÓÐ²»Ï¾¸ø£¬ÊÇÒÔ¼´ÊÂÓÃÏ£¡£´«Ô»£º¡°ÈýÄê²»ÎªÀñ£¬Àñ±Ø·Ï£»ÈýÄê²»ÎªÀÖ£¬ÀÖ±Ø»µ¡£¡±Ã¿ÊÀÖ®Â¡£¬Ôò·âìø´ðÑÉ£¬¼°Ë¥¶øÏ¢¡£ØÊ¿õÔ¶ÕßÇ§ÓÐâÅÔØ£¬½üÕßÊý°ÙÔØ£¬¹ÊÆäÒÇãÚÈ»Ü§Ãð£¬ÆäÏê²»¿ÉµÃ¶ø¼ÇÎÅÔÆ¡£

¡¶ÉÐÊé¡·Ô»£¬Ë´ÔÚè¯çáÓñºâ£¬ÒÔÆëÆßÕþ¡£ËìÀàÓÚÉÏµÛ£¬ýäÓÚÁù×Ú£¬ÍûÉ½´¨£¬±éÈºÉñ¡£¼­ÎåÈð£¬Ôñ¼ªÔÂÈÕ£¬¼ûËÄÔÀÖîÄÁ£¬»¹Èð¡£Ëê¶þÔÂ£¬¶«Ñ²á÷£¬ÖÁÓÚá·×Ú¡£á·×Ú£¬Ì©É½Ò²¡£²ñ£¬ÍûÖÈÓÚÉ½´¨¡£Ëìêî¶«ºó¡£¶«ºóÕß£¬ÖîºîÒ²¡£ºÏÊ±ÔÂÕýÈÕ£¬Í¬ÂÉ¶ÈÁ¿ºâ£¬ÐÞÎåÀñ£¬ÎåÓñÈý²¯¶þÉúÒ»ËÀêÞ¡£ÎåÔÂ£¬Ñ²á÷ÖÁÄÏÔÀ¡£ÄÏÔÀ£¬ºâÉ½Ò²¡£°ËÔÂ£¬Ñ²á÷ÖÁÎ÷ÔÀ¡£Î÷ÔÀ£¬»ªÉ½Ò²¡£Ê®Ò»ÔÂ£¬Ñ²á÷ÖÁ±±ÔÀ¡£±±ÔÀ£¬ºãÉ½Ò²¡£½ÔÈçá·×ÚÖ®Àñ¡£ÖÐÔÀ£¬áÔ¸ßÒ²¡£ÎåÔØÒ»Ñ²á÷¡£

Óí×ñÖ®¡£ááÊ®ËÄÊÀ£¬ÖÁµÛ¿×¼×£¬ÒùµÂºÃÉñ£¬ÉñäÂ£¬¶þÁúÈ¥Ö®¡£ÆäááÈýÊÀ£¬ÌÀ·¥èî£¬ÓûÇ¨ÏÄÉç£¬²»¿É£¬×÷ÏÄÉç¡£áá°ËÊÀ£¬ÖÁµÛÌ«Îì£¬ÓÐÉ£ýÏÉúì¶Í¢£¬Ò»Äº´ó¹°£¬¾å¡£ÒÁÚìÔ»£º¡°Ñý²»Ê¤µÂ¡£¡±Ì«ÎìÐÞµÂ£¬É£ýÏËÀ¡£ÒÁÚìÔÞÎ×ÏÌ£¬Î×ÏÌÖ®ÐË×Ô´ËÊ¼¡£ááÊ®ËÄÊÀ£¬µÛÎä¶¡µÃ¸µËµÎªÏà£¬Òó¸´ÐËÑÉ£¬³Æ¸ß×Ú¡£ÓÐïôµÇ¶¦¶ú¤º£¬Îä¶¡¾å¡£×æ¼ºÔ»£º¡°ÐÞµÂ¡£¡±Îä¶¡´ÓÖ®£¬Î»ÒÔÓÀÄþ¡£ááÎåÊÀ£¬µÛÎäÒÒÂýÉñ¶øÕðËÀ¡£ááÈýÊÀ£¬µÛæûÒùÂÒ£¬ÎäÍõ·¥Ö®¡£ÓÉ´Ë¹ÛÖ®£¬Ê¼Î´³¢²»Ëàìó£¬ááÉÔµ¡ÂýÒ²¡£

ÖÜ¹ÙÔ»£¬¶¬ÈÕÖÁ£¬ìëÌìì¶ÄÏ½¼£¬Ó­³¤ÈÕÖ®ÖÁ£»ÏÄÈÕÖÁ£¬¼ÀµØìó¡£½ÔÓÃÀÖÎè£¬¶øÉñÄË¿ÉµÃ¶øÀñÒ²¡£Ìì×Ó¼ÀÌìÏÂÃûÉ½´ó´¨£¬ÎåÔÀÊÓÈý¹«£¬ËÄäÂÊÓÖîºî£¬Öîºî¼ÀÆä½®ÄÚÃûÉ½´ó´¨¡£ËÄäÂÕß£¬½­¡¢ºÓ¡¢»´¡¢¼ÃÒ²¡£Ìì×ÓÔ»Ã÷ÌÃ¡¢±ÙÓº£¬ÖîºîÔ»ãú¹¬¡£

ÖÜ¹«¼ÈÏà³ÉÍõ£¬½¼ìëºóð¢ÒÔÅäÌì£¬×ÚìëÎÄÍõì¶Ã÷ÌÃÒÔÅäÉÏµÛ¡£×ÔÓíÐË¶øÐÞÉçìë£¬ºóð¢¼Úð££¬¹ÊÓÐð¢ìô£¬½¼ÉçËù´ÓÀ´ÉÐÒÓ¡£

×ÔÖÜ¿ËÒóááÊ®ËÄÊÀ£¬ÊÀÒæË¥£¬ÀñÀÖ·Ï£¬Öîºîí§ÐÐ£¬¶øÓÄÍõÎªÈ®ÈÖËù°Ü£¬ÖÜ¶«áãöÃÒØ¡£ÇØÏå¹«¹¥ÈÖ¾ÈÖÜ£¬Ê¼ÁÐÎªÖîºî¡£ÇØÏå¹«¼Èºî£¬¾ÓÎ÷´¹£¬×ÔÒÔÎªÖ÷ÉÙý©Ö®Éñ£¬×÷Î÷ú´£¬ìô°×µÛ£¬ÆäÉüÓÃæò¾Ô»ÆÅ£ôÆÑò¸÷Ò»ÔÆ¡£ÆäááÊ®ÁùÄê£¬ÇØÎÄ¹«¶«ÁÔø¾Î¼Ö®¼ä£¬²·¾ÓÖ®¶ø¼ª¡£ÎÄ¹«ÃÎ»ÆÉß×ÔÌìÏÂÊôµØ£¬Æä¿ÚÖ¹ì¶ø»ÑÜ¡£ÎÄ¹«ÎÊÊ·¶Ø£¬¶ØÔ»£º¡°´ËÉÏµÛÖ®áç£¬¾ýÆäìôÖ®¡£¡±ì¶ÊÇ×÷ø»ú´£¬ÓÃÈýÉü½¼¼À°×µÛÑÉ¡£

×ÔÎ´×÷ø»ú´Ò²£¬¶øÓºÅÔ¹ÊÓÐÎâÑôÎäú´£¬Óº¶«ÓÐºÃú´£¬½Ô·ÏÎÞìô¡£»òÔ»£º¡°×Ô¹ÅÒÔÓºÖÝ»ý¸ß£¬ÉñÃ÷Ö®ýþ°Â£¬¹ÊÁ¢ú´½¼ÉÏµÛ£¬ÖîÉñìô½Ô¾ÛÔÆ¡£¸Ç»ÆµÛÊ±³¢ÓÃÊÂ£¬ËäÍíÖÜÒà½¼ÑÉ¡£¡±ÆäÓï²»¾­¼û£¬çÆÉðÕß²»µÀ¡£

×÷ø»ú´áá¾ÅÄê£¬ÎÄ¹«»ñÈôÊ¯ÔÆ£¬ÓÚ³Â²Ö±±Úæ³ÇìôÖ®¡£ÆäÉñ»òËê²»ÖÁ£¬»òËêÊýÀ´£¬À´Ò²³£ÒÔÒ¹£¬¹â»ÔÈôÁ÷ÐÇ£¬´Ó¶«ÄÏÀ´¼¯ÓÚìô³Ç£¬ÔòÈôÐÛ¼¦£¬ÆäÉùÒóÔÆ£¬Ò°¼¦Ò¹¤º¡£ÒÔÒ»ÀÎìô£¬ÃüÔ»³Â±¦¡£

×÷ø»ú´ááÆßÊ®°ËÄê£¬ÇØµÂ¹«¼ÈÁ¢£¬²·¾ÓÓº£¬¡°áá×ÓËïÒûÂíì¶ºÓ¡±£¬Ëì¶¼Óº¡£ÓºÖ®Öîìô×Ô´ËÐË¡£ÓÃÈý°ÙÀÎì¶ø»ú´¡£×÷·üìô¡£íÝ¹·ÒØËÄÃÅ£¬ÒÔÓù¹Æøê¡£

µÂ¹«Á¢¶þÄê×ä¡£ÆäááËÄÄê£¬ÇØÐû¹«×÷ÃÜú´ì¶Î¼ÄÏ£¬¼ÀÇàµÛ¡£

ÆäááÊ®ËÄÄê£¬ÇØçÑ¹«Á¢£¬²¡ÎÔÎåÈÕ²»å»£»å»£¬ÄËÑÔÃÎ¼ûÉÏµÛ£¬ÉÏµÛÃüçÑ¹«Æ½½úÂÒ¡£Ê·Êé¶ø¼Ç²ØÖ®¸®¡£¶øááÊÀ½ÔÔ»ÇØçÑ¹«ÉÏÌì¡£

ÇØçÑ¹«¼´Î»¾ÅÄê£¬Æë»¸¹«¼È°Ô£¬»áÖîºîì¶¿ûÇð£¬¶øÓû·âìø¡£¹ÜÖÙÔ»£º¡°¹ÅÕß·âÌ©É½ìøÁº¸¸ÕßÆßÊ®¶þ¼Ò£¬¶øÒÄÎáËù¼ÇÕßÊ®ÓÐ¶þÑÉ¡£ÎôÎÞ»³ÊÏ·âÌ©É½£¬ìøÔÆÔÆ£»§ØôË·âÌ©É½£¬ìøÔÆÔÆ£»ÉñÅ©·âÌ©É½£¬ìøÔÆÔÆ£»Ñ×µÛ·âÌ©É½£¬ìøÔÆÔÆ£»»ÆµÛ·âÌ©É½£¬ìøÍ¤Í¤£»ò§çï·âÌ©É½£¬ìøÔÆÔÆ£»µÛØé¸æ·âÌ©É½£¬ìøÔÆÔÆ£»Ò¢·âÌ©É½£¬ìøÔÆÔÆ£»Ë´·âÌ©É½£¬ìøÔÆÔÆ£»Óí·âÌ©É½£¬ìø»á»ü£»ÌÀ·âÌ©É½£¬ìøÔÆÔÆ£»ÖÜ³ÉÍõ·âÌ©É½£¬ìøÉçÊ×£º½ÔÊÜÃüÈ»ááµÃ·âìø¡£¡±»¸¹«Ô»£º¡°¹ÑÈË±±·¥É½ÈÖ£¬¹ý¹ÂÖñ£»Î÷·¥´óÏÄ£¬ÉæÁ÷É³£¬ÊøÂíÐü³µ£¬ÉÏ±°¶úÖ®É½£»ÄÏ·¥ÖÁÕÙÁê£¬µÇÐÜ¶úÉ½ÒÔÍû½­ºº¡£±ø³µÖ®»áÈý£¬¶ø³Ë³µÖ®»áÁù£¬¾ÅºÏÖîºî£¬Ò»¿ïÌìÏÂ£¬ÖîºîÄªÎ¥ÎÒ¡£ÎôÈý´úÊÜÃü£¬ÒàºÎÒÔÒìºõ£¿¡±ì¶ÊÇ¹ÜÖÙ¶Ã»¸¹«²»¿ÉÇîÒÔ´Ç£¬ÒòÉèÖ®ÒÔÊÂ£¬Ô»£º¡°¹ÅÖ®·âìø£¬¸ßÚâÉÏÖ®Êò£¬±±ÀïÖ®ºÌ£¬ËùÒÔÎªÊ¢£»½­»´Ö®¼ä£¬Ò»Ã©Èý¼¹£¬ËùÒÔÎª½åÒ²¡£¶«º£ÖÂ±ÈÄ¿Ö®Óã£¬Î÷º£ÖÂ±ÈÒíÖ®Äñ£¬È»ºóÎïÓÐ²»ÕÙ¶ø×ÔÖÁÕßÊ®ÓÐÎåÑÉ¡£½ñ·ï»Ê÷è÷ë²»À´£¬¼ÎýÏ²»Éú£¬¶øÅîÝïÞ¼Ý¬Ã¯£¬ð·èÉÊýÖÁ£¬¶øÓû·âìø£¬ÎãÄË²»¿Éºõ£¿¡±ì¶ÊÇ»¸¹«ÄËÖ¹¡£ÊÇËê£¬ÇØçÑ¹«ÄÚ½ú¾ýÒÄÎá¡£ÆäááÈýÖÃ½ú¹úÖ®¾ý£¬Æ½ÆäÂÒ¡£çÑ¹«Á¢ÈýÊ®¾ÅÄê¶ø×ä¡£

Æäáá°ÙÓÐâÅÄê£¬¶ø¿××ÓÂÛÊöÁù¬Ù£¬´«ÂÔÑÔÒ×ÐÕ¶øÍõ£¬·âÌ©É½ìøºõÁº¸¸ÕßÆßÊ®âÅÍõÒÓ£¬ÆäÙÞ¶¹Ö®Àñ²»ÕÂ£¬¸ÇÄÑÑÔÖ®¡£»òÎÊ¯ØÖ®Ëµ£¬¿××ÓÔ»£º¡°²»Öª¡£Öª¯ØÖ®Ëµ£¬Æäì¶ÌìÏÂÒ²ÊÓÆäÕÆ¡£¡±Ê«ÔÆæûÔÚÎ»£¬ÎÄÍõÊÜÃü£¬Õþ²»¼°Ì©É½¡£ÎäÍõ¿ËÒó¶þÄê£¬ÌìÏÂÎ´Äþ¶ø±À¡£ë¼ÖÜµÂÖ®Ç¢Î¬³ÉÍõ£¬³ÉÍõÖ®·âìøÔò½üÖ®ÒÓ¡£¼°ááÅã³¼Ö´Õþ£¬¼¾ÊÏÂÃì¶Ì©É½£¬ÖÙÄá¼¥Ö®¡£

ÊÇÊ±ÜÉºëÒÔ·½ÊÂÖÜÁéÍõ£¬ÖîºîÄª³¯ÖÜ£¬ÖÜÁ¦ÉÙ£¬ÜÉºëÄËÃ÷¹íÉñÊÂ£¬ÉèÉä®ÖÊ×¡£®ÖÊ×Õß£¬ÖîºîÖ®²»À´Õß¡£ÒÀÎï¹ÖÓûÒÔÖÂÖîºî¡£Öîºî²»´Ó£¬¶ø½úÈËÖ´É±ÜÉºë¡£ÖÜÈËÖ®ÑÔ·½¹ÖÕß×ÔÜÉºë¡£

Æäáá°ÙâÅÄê£¬ÇØÁé¹«×÷ÎâÑôÉÏú´£¬¼À»ÆµÛ£»×÷ÏÂú´£¬¼ÀÑ×µÛ¡£

ááËÄÊ®°ËÄê£¬ÖÜÌ«Ê·ÙÙ¼ûÇØÏ×¹«Ô»£º¡°ÇØÊ¼ÓëÖÜºÏ£¬ºÏ¶øÀë£¬Îå°ÙËêµ±¸´ºÏ£¬ºÏÊ®ÆßÄê¶ø°ÔÍõ³öÑÉ¡£¡±èÝÑôÓê½ð£¬ÇØÏ×¹«×ÔÒÔÎªµÃ½ðÈð£¬¹Ê×÷Æèú´èÝÑô¶øìë°×µÛ¡£

Æäáá°Ù¶þÊ®Ëê¶øÇØÃðÖÜ£¬ÖÜÖ®¾Å¶¦ÈëÓÚÇØ¡£»òÔ»ËÎÌ«ÇðÉçÍö£¬¶ø¶¦Ã»ÓÚãôË®Åí³ÇÏÂ¡£

Æäáá°ÙÒ»Ê®ÎåÄê¶øÇØ²¢ÌìÏÂ¡£

ÇØÊ¼»Ê¼È²¢ÌìÏÂ¶øµÛ£¬»òÔ»£º¡°»ÆµÛµÃÍÁµÂ£¬»ÆÁúµØüòÒú¼û¡£ÏÄµÃÄ¾µÂ£¬ÇàÁúÖ¹ì¶½¼£¬²ÝÄ¾³©Ã¯¡£ÒóµÃ½ðµÂ£¬Òø×ÔÉ½Òç¡£ÖÜµÃ»ðµÂ£¬ÓÐ³àÎÚÖ®·û¡£½ñÇØ±äÖÜ£¬Ë®µÂÖ®Ê±¡£ÎôÇØÎÄ¹«³öÁÔ£¬»ñºÚÁú£¬´ËÆäË®µÂÖ®Èð¡£¡±ì¶ÊÇÇØ¸üÃüºÓÔ»¡°µÂË®¡±£¬ÒÔ¶¬Ê®ÔÂÎªÄêÊ×£¬É«ÉÏºÚ£¬¶ÈÒÔÁùÎªÃû£¬ÒôÉÏ´óÂÀ£¬ÊÂÍ³ÉÏ·¨¡£

¼´µÛÎ»ÈýÄê£¬¶«Ñ²¿¤ÏØ£¬ìôæãá»É½£¬ËÌÇØ¹¦Òµ¡£ì¶ÊÇáç´ÓÆëÂ³Ö®ÈåÉú²©Ê¿ÆßÊ®ÈË£¬ÖÁºõÌ©É½ÏÂ¡£ÖîÈåÉú»òÒéÔ»£º¡°¹ÅÕß·âìøÎªÆÑ³µ£¬¶ñÉËÉ½Ö®ÍÁÊ¯²ÝÄ¾£»Ü£µØ¶ø¼À£¬Ï¯ÓÃÝÏ½Õ£¬ÑÔÆäÒ××ñÒ²¡£¡±Ê¼»ÊÎÅ´ËÒé¸÷¹ÔÒì£¬ÄÑÊ©ÓÃ£¬ÓÉ´Ëç©ÈåÉú¡£¶øËì³ý³µµÀ£¬ÉÏ×ÔÌ©É½ÑôÖÁáÛ£¬Á¢Ê¯ËÌÇØÊ¼»ÊµÛµÂ£¬Ã÷ÆäµÃ·âÒ²¡£´ÓÒõµÀÏÂ£¬ìøì¶Áº¸¸¡£ÆäÀñÆÄ²ÉÌ«×£Ö®ìëÓºÉÏµÛËùÓÃ£¬¶ø·â²Ø½Ôìê±ØÖ®£¬ÊÀ²»µÃ¶ø¼ÇÒ²¡£

Ê¼»ÊÖ®ÉÏÌ©É½£¬ÖÐÚæÓö±©·çÓê£¬ÐÝì¶´óÊ÷ÏÂ¡£ÖîÈåÉú¼Èç©£¬²»µÃÓëÓÃì¶·âÊÂÖ®Àñ£¬ÎÅÊ¼»ÊÓö·çÓê£¬Ôò¼¥Ö®¡£

ì¶ÊÇÊ¼»ÊËì¶«ÓÎº£ÉÏ£¬ÐÐÀñìôÃûÉ½´ó´¨¼°°ËÉñ£¬ÇóÏÉÈËÏÛÃÅÖ®Êô¡£°ËÉñ½«×Ô¹Å¶øÓÐÖ®£¬»òÔ»Ì«¹«ÒÔÀ´×÷Ö®¡£ÆëËùÒÔÎªÆë£¬ÒÔÌìÆëÒ²¡£Æäìë¾øÄªÖªÆðÊ±¡£°ËÉñ£ºÒ»Ô»ÌìÖ÷£¬ìôÌìÆë¡£ÌìÆëÔ¨Ë®£¬¾ÓÁÙøêÄÏ½¼É½ÏÂÕß¡£¶þÔ»µØÖ÷£¬ìôÌ©É½Áº¸¸¡£¸ÇÌìºÃÒõ£¬ìôÖ®±Øì¶¸ßÉ½Ö®ÏÂ£¬Ð¡É½Ö®ÉÏ£¬ÃüÔ»¡°ú´¡±£»µØ¹óÑô£¬¼ÀÖ®±Øì¶ÔóÖÐà÷ÇðÔÆ¡£ÈýÔ»±øÖ÷£¬ìôò¿ÓÈ¡£ò¿ÓÈÔÚ¶«Æ½Â½¼àÏç£¬ÆëÖ®Î÷¾³Ò²¡£ËÄÔ»ÒõÖ÷£¬ìôÈýÉ½¡£ÎåÔ»ÑôÖ÷£¬ìôÖ®î·¡£ÁùÔ»ÔÂÖ÷£¬ìôÖ®À³É½¡£½ÔÔÚÆë±±£¬²¢²ªº£¡£ÆßÔ»ÈÕÖ÷£¬ìô³ÉÉ½¡£³ÉÉ½¶·Èëº££¬×î¾ÓÆë¶«±±Óç£¬ÒÔÓ­ÈÕ³öÔÆ¡£°ËÔ»ËÄÊ±Ö÷£¬ìôÀÅÐ°¡£ÀÅÐ°ÔÚÆë¶«·½£¬¸ÇËêÖ®ËùÊ¼¡£½Ô¸÷ÓÃÒ»ÀÎ¾ßìô£¬¶øÎ××£ËùËðÒæ£¬ûÖ±ÒÔÓÒìÑÉ¡£

×ÔÆëÍþ¡¢ÐûÖ®Ê±£¬æã×ÓÖ®Í½ÂÛÖøÖÕÊ¼ÎåµÂÖ®ÔË£¬¼°ÇØµÛ¶øÆëÈË×àÖ®£¬¹ÊÊ¼»Ê²ÉÓÃÖ®¡£¶øËÎÎã¼É¡¢Õý²®ÇÈ¡¢³äÉÐ¡¢ÏÛÃÅ¸ß×îáá½ÔÑàÈË£¬Îª·½ÏÉµÀ£¬ÐÎ½âÏú»¯£¬ÒÀì¶¹íÉñÖ®ÊÂ¡£æãÑÜÒÔÒõÑôÖ÷ÔËÏÔì¶Öîºî£¬¶øÑàÆëº£ÉÏÖ®·½Ê¿´«ÆäÊõ²»ÄÜÍ¨£¬È»Ôò¹ÖÓØ°¢ÚÄ¹¶ºÏÖ®Í½×Ô´ËÐË£¬²»¿ÉÊ¤ÊýÒ²¡£

×ÔÍþ¡¢Ðû¡¢ÑàÕÑÊ¹ÈËÈëº£ÇóÅîÀ³¡¢·½ÕÉ¡¢å­ÖÞ¡£´ËÈýÉñÉ½Õß£¬Æä¸µÔÚ²ªº£ÖÐ£¬È¥ÈË²»Ô¶£»»¼ÇÒÖÁ£¬Ôò´¬·çÒý¶øÈ¥¡£¸Ç³¢ÓÐÖÁÕß£¬ÖîÏÉÈË¼°²»ËÀÖ®Ò©½ÔÔÚÑÉ¡£ÆäÎïÇÝÊÞ¾¡°×£¬¶ø»Æ½ðÒøÎª¹¬ãÚ¡£Î´ÖÁ£¬ÍûÖ®ÈçÔÆ£»¼°µ½£¬ÈýÉñÉ½·´¾ÓË®ÏÂ¡£ÁÙÖ®£¬·çéüÒýÈ¥£¬ÖÕÄªÄÜÖÁÔÆ¡£ÊÀÖ÷Äª²»¸ÊÐÄÑÉ¡£¼°ÖÁÇØÊ¼»Ê²¢ÌìÏÂ£¬ÖÁº£ÉÏ£¬Ôò·½Ê¿ÑÔÖ®²»¿ÉÊ¤Êý¡£Ê¼»Ê×ÔÒÔÎªÖÁº£ÉÏ¶ø¿Ö²»¼°ÒÓ£¬Ê¹ÈËÄËêåÍ¯ÄÐÅ®Èëº£ÇóÖ®¡£´¬½»º£ÖÐ£¬½ÔÒÔ·çÎª½â£¬Ô»Î´ÄÜÖÁ£¬Íû¼ûÖ®ÑÉ¡£ÆäÃ÷Äê£¬Ê¼»Ê¸´ÓÎº£ÉÏ£¬ÖÁÀÅÐ°£¬¹ýºãÉ½£¬´ÓÉÏµ³¹é¡£ááÈýÄê£¬ÓÎíÙÊ¯£¬¿¼Èëº£·½Ê¿£¬´ÓÉÏ¿¤¹é¡£ááÎåÄê£¬Ê¼»ÊÄÏÖÁÏæÉ½£¬ËìµÇ»á»ü£¬²¢º£ÉÏ£¬¼½Óöº£ÖÐÈýÉñÉ½Ö®ÆæÒ©¡£²»µÃ£¬»¹ÖÁÉ³Çð±À¡£

¶þÊÀÔªÄê£¬¶«Ñ²íÙÊ¯£¬²¢º£ÄÏ£¬ÀúÌ©É½£¬ÖÁ»á»ü£¬½ÔÀñìôÖ®£¬¶ø¿ÌÀÕÊ¼»ÊËùÁ¢Ê¯ÊéÅÔ£¬ÒÔÕÂÊ¼»ÊÖ®¹¦µÂ¡£ÆäÇï£¬ÖîºîÅÏÇØ¡£ÈýÄê¶ø¶þÊÀß±ËÀ¡£

Ê¼»Ê·âìøÖ®ááÊ®¶þËê£¬ÇØÍö¡£ÖîÈåÉú¼²ÇØ·ÙÊ«Êé£¬Öï¦êÎÄÑ§£¬°ÙÐÕÔ¹Æä·¨£¬ÌìÏÂÅÏÖ®£¬½Ô¶ïÔ»£º¡°Ê¼»ÊÉÏÌ©É½£¬Îª±©·çÓêËù»÷£¬²»µÃ·âìø¡£¡±´ËÆñËùÎ½ÎÞÆäµÂ¶øÓÃÊÂÕßÐ°£¿

ÎôÈý´úÖ®¾Ó½ÔÔÚºÓÂåÖ®¼ä£¬¹ÊáÔ¸ßÎªÖÐÔÀ£¬¶øËÄÔÀ¸÷ÈçÆä·½£¬ËÄäÂÏÌÔÚÉ½¶«¡£ÖÁÇØ³ÆµÛ£¬¶¼ÏÌÑô£¬ÔòÎåÔÀ¡¢ËÄäÂ½Ô²¢ÔÚ¶«·½¡£×ÔÎåµÛÒÔÖÁÇØ£¬éóÐËéóË¥£¬ÃûÉ½´ó´¨»òÔÚÖîºî£¬»òÔÚÌì×Ó£¬ÆäÀñËðÒæÊÀÊâ£¬²»¿ÉÊ¤¼Ç¡£¼°ÇØ²¢ÌìÏÂ£¬Áîìô¹ÙËù³£·îÌìµØÃûÉ½´ó´¨¹íÉñ¿ÉµÃ¶øÐòÒ²¡£

ì¶ÊÇ×Ô¥¾ÒÔ¶«£¬ÃûÉ½Îå£¬´ó´¨ìô¶þ¡£Ô»Ì«ÊÒ¡£Ì«ÊÒ£¬áÔ¸ßÒ²¡£ºãÉ½£¬Ì©É½£¬»á»ü£¬ÏæÉ½¡£Ë®Ô»¼Ã£¬Ô»»´¡£´ºÒÔ¸¬¾ÆÎªËêìô£¬Òòãú¶³£¬ÇïºÔ¶³£¬¶¬Èûµ»ìô¡£ÆäÉüÓÃÅ£¶¿¸÷Ò»£¬ÀÎ¾ßûÖ±Ò¸÷Òì¡£

×Ô»ªÒÔÎ÷£¬ÃûÉ½Æß£¬Ãû´¨ËÄ¡£Ô»»ªÉ½£¬±¡É½¡£±¡É½Õß£¬Ë¥É½Ò²¡£ÔÀÉ½£¬áªÉ½£¬ÎâÔÀ£¬ºèÚ££¬äÂÉ½¡£äÂÉ½£¬ÊñÖ®ãëÉ½¡£Ë®Ô»ºÓ£¬ìôÁÙ½ú£»ãæ£¬ìôººÖÐ£»äÐÔ¨£¬ìô³¯È½Úâ£»½­Ë®£¬ìôÊñ¡£Òà´ºÇïãúºÔµ»Èû£¬Èç¶«·½ÃûÉ½´¨£»¶øÉüÅ£¶¿ÀÎ¾ßûÖ±Ò¸÷Òì¡£¶øËÄ´óÚ£ºè¡¢áª¡¢Îâ¡¢ÔÀ£¬½ÔÓÐ³¢ºÌ¡£

³Â±¦½ÚÀ´ìô¡£ÆäºÓ¼ÓÓÐ³¢õ²¡£´Ë½ÔÔÚÓºÖÝÖ®Óò£¬½üÌì×ÓÖ®¶¼£¬¹Ê¼Ó³µÒ»³Ë£¬æò¾ÔËÄ¡£

°Ô¡¢²ú¡¢³¤Ë®¡¢ãã¡¢ÀÔ¡¢ãþ¡¢Î¼½Ô·Ç´ó´¨£¬ÒÔ½üÏÌÑô£¬¾¡µÃ±ÈÉ½´¨ìô£¬¶øÎÞÖî¼Ó¡£

ø¾¡¢Âå¶þÔ¨£¬ÃùÔó¡¢ÆÑÉ½¡¢ÔÀþúñãÉ½Ö®Êô£¬ÎªÐ¡É½´¨£¬Òà½ÔËêµ»ÈûãúºÔìô£¬Àñ²»±ØÍ¬¡£

¶øÓºÓÐÈÕ¡¢ÔÂ¡¢²Î¡¢³½¡¢ÄÏ±±¶·¡¢Ó«»ó¡¢Ì«°×¡¢ËêÐÇ¡¢ÌîÐÇ¡¢³½ÐÇ¡¢¶þÊ®°ËËÞ¡¢·ç²®¡¢ÓêÊ¦¡¢ËÄº£¡¢¾Å³¼¡¢Ê®ËÄ³¼¡¢Öî²¼¡¢ÖîÑÏ¡¢ÖîåÏÖ®Êô£¬°ÙÓÐâÅÃí¡£Î÷ÒàÓÐÊýÊ®ìô¡£ì¶ºþÓÐÖÜÌì×Óìô¡£ì¶ÏÂ¤ïÓÐÌìÉñ¡£ãã¡¢ãß¸ßÓÐÕÑÃ÷¡¢Ìì×Ó±Ù³Ø¡£ì¶¶Å¡¢ÙñÓÐÈýÉçÖ÷Ö®ìô¡¢ÊÙÐÇìô£»¶øÓºÝÑÃíÒàÓÐ¶ÅÖ÷¡£¶ÅÖ÷£¬¹ÊÖÜÖ®ÓÒ½«¾ü£¬ÆäÔÚÇØÖÐ£¬×îÐ¡¹íÖ®ÉñÕß¡£¸÷ÒÔËêÊ±·îìô¡£

Î¨ÓºËÄú´ÉÏµÛÎª×ð£¬Æä¹â¾°¶¯ÈËÃñÎ¨³Â±¦¡£¹ÊÓºËÄú´£¬´ºÒÔÎªËêµ»£¬Òòãú¶³£¬ÇïºÔ¶³£¬¶¬Èûìô£¬ÎåÔÂ³¢¾Ô£¬¼°ËÄÖÙÖ®ÔÂÔÂìô£¬Èô³Â±¦½ÚÀ´Ò»ìô¡£´ºÏÄÓÃ¤â£¬Çï¶¬ÓÃæò¡£ú´¾ÔËÄÆ¥£¬Ä¾Ø®Áúèï³µÒ»æá£¬Ä¾Ø®³µÂíÒ»æá£¬¸÷ÈçÆäµÛÉ«¡£»Æ¶¿¸á¸÷ËÄ£¬ûÖ±Ò¸÷ÓÐÊý£¬½ÔÉúðùÂñ£¬ÎÞÙÞ¶¹Ö®¾ß¡£ÈýÄêÒ»½¼¡£ÇØÒÔ¶¬Ê®ÔÂÎªËêÊ×£¬¹Ê³£ÒÔÊ®ÔÂÉÏËÞ½¼¼û£¬Í¨È¨»ð£¬°Ýì¶ÏÌÑôÖ®ÅÔ£¬¶øÒÂÉÏ°×£¬ÆäÓÃÈç¾­ìôÔÆ¡£Î÷ú´¡¢Æèú´£¬ìôÈçÆä¹Ê£¬ÉÏ²»Ç×Íù¡£

Öî´Ëìô½ÔÌ«×£³£Ö÷£¬ÒÔËêÊ±·îìôÖ®¡£ÖÁÈçËûÃûÉ½´¨Öî¹í¼°°ËÉñÖ®Êô£¬ÉÏ¹ýÔòìô£¬È¥ÔòÒÑ¡£¿¤ÏØÔ¶·½ÉñìôÕß£¬Ãñ¸÷×Ô·îìô£¬²»Áìì¶Ìì×ÓÖ®×£¹Ù¡£×£¹ÙÓÐìê±Ø×££¬¼´ÓÐøêÏé£¬éü×£ìôÒÆ¹ýì¶ÏÂ¡£

ººÐË£¬¸ß×æÖ®Î¢Ê±£¬³¢É±´óÉß¡£ÓÐÎïÔ»£º¡°Éß£¬°×µÛ×ÓÒ²£¬¶øÉ±Õß³àµÛ×Ó¡£¡±¸ß×æ³õÆð£¬µ»·áþ¼ÓÜÉç¡£áßÅæ£¬ÎªÅæ¹«£¬Ôòìôò¿ÓÈ£¬ÐÆ¹ÄÆì¡£ËìÒÔÊ®ÔÂÖÁå±ÉÏ£¬ÓëÖîºîÆ½ÏÌÑô£¬Á¢ÎªººÍõ¡£ÒòÒÔÊ®ÔÂÎªÄêÊ×£¬¶øÉ«ÉÏ³à¡£

¶þÄê£¬¶«»÷Ïî¼®¶ø»¹Èë¹Ø£¬ÎÊ£º¡°¹ÊÇØÊ±ÉÏµÛìôºÎµÛÒ²£¿¡±¶ÔÔ»£º¡°ËÄµÛ£¬ÓÐ°×¡¢Çà¡¢»Æ¡¢³àµÛÖ®ìô¡£¡±¸ß×æÔ»£º¡°ÎáÎÅÌìÓÐÎåµÛ£¬¶øÓÐËÄ£¬ºÎÒ²£¿¡±ÄªÖªÆäËµ¡£ì¶ÊÇ¸ß×æÔ»£º¡°ÎáÖªÖ®ÒÓ£¬ÄË´ýÎÒ¶ø¾ßÎåÒ²¡£¡±ÄËÁ¢ºÚµÛìô£¬ÃüÔ»±±ú´¡£ÓÐË¾½øìô£¬ÉÏ²»Ç×Íù¡£Ï¤ÕÙ¹ÊÇØ×£¹Ù£¬¸´ÖÃÌ«×£¡¢Ì«Ô×£¬ÈçÆä¹ÊÒÇÀñ¡£ÒòÁîÏØÎª¹«Éç¡£ÏÂÚ¯Ô»£º¡°ÎáÉõÖØìô¶ø¾´¼À¡£½ñÉÏµÛÖ®¼À¼°É½´¨ÖîÉñµ±ìôÕß£¬¸÷ÒÔÆäÊ±ÀñìôÖ®Èç¹Ê¡£¡±

ááËÄËê£¬ÌìÏÂÒÑ¶¨£¬Ú¯ÓùÊ·£¬Áî·á½÷ÖÎþ¼ÓÜÉç£¬³£ÒÔËÄÊ±´ºÒÔÑòåéìôÖ®¡£Áî×£¹ÙÁ¢ò¿ÓÈÖ®ìôì¶³¤°²¡£³¤°²ÖÃìô×£¹Ù¡¢Å®Î×¡£ÆäÁºÎ×£¬ìôÌì¡¢µØ¡¢ÌìÉç¡¢ÌìË®¡¢·¿ÖÐ¡¢ÌÃÉÏÖ®Êô£»½úÎ×£¬ìôÎåµÛ¡¢¶«¾ý¡¢ÔÆÖÐ¾ý¡¢Ë¾Ãü¡¢Î×Éç¡¢Î×ìô¡¢×åÈË¡¢ÏÈ´¶Ö®Êô£»ÇØÎ×£¬ìôÉçÖ÷¡¢Î×±£¡¢×åÀÛÖ®Êô£»¾£Î×£¬ìôÌÃÏÂ¡¢Î×ÏÈ¡¢Ë¾Ãü¡¢Ê©ÃÓÖ®Êô£»¾ÅÌìÎ×£¬ìô¾ÅÌì£º½ÔÒÔËêÊ±ìô¹¬ÖÐ¡£ÆäºÓÎ×ìôºÓì¶ÁÙ½ú£¬¶øÄÏÉ½Î×ìôÄÏÉ½ÇØÖÐ¡£ÇØÖÐÕß£¬¶þÊÀ»ÊµÛ¡£¸÷ÓÐÊ±ÈÕ¡£

Æäáá¶þËê£¬»òÔ»ÖÜÐË¶øÒØÛ¢£¬Á¢ºóð¢Ö®ìô£¬ÖÁ½ñÑªÊ³ÌìÏÂ¡£ì¶ÊÇ¸ß×æÖÆÚ¯ÓùÊ·£º¡°ÆäÁî¿¤¹úÏØÁ¢ÁéÐÇìô£¬³£ÒÔËêÊ±ìôÒÔÅ£¡£¡±

¸ß×æÊ®Äê´º£¬ÓÐË¾ÇëÁîÏØ³£ÒÔ´º¶þÔÂ¼°À°ìôÉçð¢ÒÔÑòõ¹£¬ÃñÀïÉç¸÷×Ô²ÆÒÔìô¡£ÖÆÔ»£º¡°¿É¡£¡±

ÆäááÊ®°ËÄê£¬Ð¢ÎÄµÛ¼´Î»¡£¼´Î»Ê®ÈýÄê£¬ÏÂÚ¯Ô»£º¡°½ñìê±Ø×£ÒÆ¹ýÓÚÏÂ£¬ëÞÉõ²»È¡¡£×Ô½ñ³ýÖ®¡£¡±

Ê¼ÃûÉ½´ó´¨ÔÚÖîºî£¬Öîºî×£¸÷×Ô·îìô£¬Ìì×Ó¹Ù²»Áì¡£¼°Æë¡¢»´ÄÏ¹ú·Ï£¬ÁîÌ«×£¾¡ÒÔËêÊ±ÖÂÀñÈç¹Ê¡£

ÊÇËê£¬ÖÆÔ»£º¡°ëÞ¼´Î»Ê®ÈýÄêÓÚ½ñ£¬Àµ×ÚÃíÖ®Áé£¬Éçð¢Ö®¸££¬·½ÄÚ°¬°²£¬ÃñÈËÃÒ¼²¡£¼äÕß±ÈÄêµÇ£¬ëÞÖ®²»µÂ£¬ºÎÒÔ÷Ï´Ë£¿½ÔÉÏµÛÖîÉñÖ®´ÍÒ²¡£¸ÇÎÅ¹ÅÕß÷ÏÆäµÂ±Ø±¨Æä¹¦£¬ÓûÓÐÔöÖîÉñìô¡£ÓÐË¾ÒéÔöÓºÎåú´Â·³µ¸÷Ò»³Ë£¬¼Ý±»¾ß£»Î÷ú´Æèú´Ø®³µ¸÷Ò»³Ë£¬Ø®ÂíËÄÆ¥£¬¼Ý±»¾ß£»ÆäºÓ¡¢äÐ¡¢ººË®¼ÓÓñ¸÷¶þ£»¼°Öîìô£¬¸÷Ôö¹ãÌ³³¡£¬ûÖ±ÒÙÞ¶¹ÒÔ²î¼ÓÖ®¡£¶ø×£ýðÕß¹é¸£ì¶ëÞ£¬°ÙÐÕ²»ÓëÑÉ¡£×Ô½ñ×£ÖÂ¾´£¬ÎãÓÐËùÆí¡£¡±

Â³ÈË¹«Ëï³¼ÉÏÊéÔ»£º¡°Ê¼ÇØµÃË®µÂ£¬½ñººÊÜÖ®£¬ÍÆÖÕÊ¼´«£¬Ôòººµ±ÍÁµÂ£¬ÍÁµÂÖ®Ó¦»ÆÁú¼û¡£ÒË¸ÄÕýË·£¬Ò×·þÉ«£¬É«ÉÏ»Æ¡£¡±ÊÇÊ±Ø©ÏàÕÅ²ÔºÃÂÉÀú£¬ÒÔÎªººÄËË®µÂÖ®Ê¼£¬¹ÊºÓ¾ö½ðýþÊÇ£¬Æä·ûÒ²¡£ÄêÊ¼¶¬Ê®ÔÂ£¬É«ÍâºÚÄÚ³à£¬ÓëµÂÏàÓ¦¡£Èç¹«Ëï³¼ÑÔ£¬·ÇÒ²¡£°ÕÖ®¡£ááÈýËê£¬»ÆÁú¼û³É¼Í¡£ÎÄµÛÄËÕÙ¹«Ëï³¼£¬°ÝÎª²©Ê¿£¬ÓëÖîÉú²Ý¸ÄÀú·þÉ«ÊÂ¡£ÆäÏÄ£¬ÏÂÚ¯Ô»£º¡°ÒìÎïÖ®Éñ¼ûÓÚ³É¼Í£¬ÎÞº¦ì¶Ãñ£¬ËêÒÔÓÐÄê¡£ëÞÆí½¼ÉÏµÛÖîÉñ£¬Àñ¹ÙÒé£¬ÎÞ»äÒÔÀÍëÞ¡£¡±ÓÐË¾½ÔÔ»¡°¹ÅÕßÌì×ÓÏÄÇ×½¼£¬ìëÉÏµÛì¶½¼£¬¹ÊÔ»½¼¡±¡£ì¶ÊÇÏÄËÄÔÂ£¬ÎÄµÛÊ¼½¼¼ûÓºÎåú´ìô£¬ÒÂ½ÔÉÏ³à¡£

ÆäÃ÷Äê£¬ÕÔÈËÐÂÔ«Æ½ÒÔÍûÆø¼ûÉÏ£¬ÑÔ¡°³¤°²¶«±±ÓÐÉñÆø£¬³ÉÎå²É£¬ÈôÈË¹ÚæùÃâÑÉ¡£»òÔ»¶«±±ÉñÃ÷Ö®Éá£¬Î÷·½ÉñÃ÷Ö®Ä¹Ò²¡£ÌìÈðÏÂ£¬ÒËÁ¢ìôÉÏµÛ£¬ÒÔºÏ·ûÓ¦¡±¡£ì¶ÊÇ×÷Î¼ÑôÎåµÛÃí£¬Í¬Óî£¬µÛÒ»µî£¬Ãæ¸÷ÎåÃÅ£¬¸÷ÈçÆäµÛÉ«¡£ìôËùÓÃ¼°ÒÇÒàÈçÓºÎåú´¡£

ÏÄËÄÔÂ£¬ÎÄµÛÇ×°Ý°ÔÎ¼Ö®»á£¬ÒÔ½¼¼ûÎ¼ÑôÎåµÛ¡£ÎåµÛÃíÄÏÁÙÎ¼£¬±±´©ÆÑ³Ø¹µË®£¬È¨»ð¾Ù¶øìô£¬Èô¹â«¸È»ÊôÌìÑÉ¡£ì¶ÊÇ¹óÆ½ÉÏ´ó·ò£¬´ÍÀÛÇ§½ð¡£¶øÊ¹²©Ê¿ÖîÉú´ÌÁù¾­ÖÐ×÷ÍõÖÆ£¬Ä±ÒéÑ²á÷·âìøÊÂ¡£

ÎÄµÛ³ö³¤ÃÅ£¬Èô¼ûÎåÈËì¶µÀ±±£¬ËìÒòÆäÖ±±±Á¢ÎåµÛÌ³£¬ìôÒÔÎåÀÎ¾ß¡£

ÆäÃ÷Äê£¬ÐÂÔ«Æ½Ê¹ÈË³ÖÓñ±­£¬ÉÏÊéãÚÏÂÏ×Ö®¡£Æ½ÑÔÉÏÔ»£º¡°ãÚÏÂÓÐ±¦ÓñÆøÀ´Õß¡£¡±ÒÑÊÓÖ®£¬¹ûÓÐÏ×Óñ±­Õß£¬¿ÌÔ»¡°ÈËÖ÷ÑÓÊÙ¡±¡£Æ½ÓÖÑÔ¡°³¼ºòÈÕÔÙÖÐ¡±¡£¾ÓÇêÖ®£¬ÈÕ­Þ¸´ÖÐ¡£ì¶ÊÇÊ¼¸üÒÔÊ®ÆßÄêÎªÔªÄê£¬ÁîÌìÏÂ´óûÐ¡£

Æ½ÑÔÔ»£º¡°ÖÜ¶¦ÍöÔÚãôË®ÖÐ£¬½ñºÓÒçÍ¨ãô£¬³¼Íû¶«±±·ÚÒõÖ±ÓÐ½ð±¦Æø£¬ÒâÖÜ¶¦Æä³öºõ£¿Õ×¼û²»Ó­Ôò²»ÖÁ¡£¡±ì¶ÊÇÉÏÊ¹Ê¹ÖÎÃí·ÚÒõÄÏ£¬ÁÙºÓ£¬Óûìô³öÖÜ¶¦¡£

ÈËÓÐÉÏÊé¸æÐÂÔ«Æ½ËùÑÔÆøÉñÊÂ½ÔÕ©Ò²¡£ÏÂÆ½ÀôÖÎ£¬ÖïÒÄÐÂÔ«Æ½¡£×ÔÊÇÖ®áá£¬ÎÄµÛµ¡ì¶¸ÄÕýË··þÉ«ÉñÃ÷Ö®ÊÂ£¬¶øÎ¼Ñô¡¢³¤ÃÅÎåµÛÊ¹ìô¹ÙÁì£¬ÒÔÊ±ÖÂÀñ£¬²»ÍùÑÉ¡£

Ã÷Äê£¬ÐÙÅ«ÊýÈë±ß£¬ÐË±øÊØÓù¡£ááËêÉÙ²»µÇ¡£

ÊýÄê¶øÐ¢¾°¼´Î»¡£Ê®ÁùÄê£¬ìô¹Ù¸÷ÒÔËêÊ±ìôÈç¹Ê£¬ÎÞÓÐËùÐË£¬ÖÁ½ñÌì×Ó¡£

½ñÌì×Ó³õ¼´Î»£¬ÓÈ¾´¹íÉñÖ®ìë¡£

ÔªÄê£¬ººÐËÒÑÁùÊ®âÅËêÒÓ£¬ÌìÏÂ°¬°²£¬øÝÉðÖ®Êô½ÔÍûÌì×Ó·âìø¸ÄÕý¶ÈÒ²£¬¶øÉÏÏçÈåÊõ£¬ÕÐÏÍÁ¼£¬ÕÔçº¡¢Íõê°µÈÒÔÎÄÑ§Îª¹«Çä£¬ÓûÒé¹ÅÁ¢Ã÷ÌÃ³ÇÄÏ£¬ÒÔ³¯Öîºî¡£²ÝÑ²á÷·âìø¸ÄÀú·þÉ«ÊÂÎ´¾Í¡£»áñ¼Ì«ºóÖÎ»ÆÀÏÑÔ£¬²»ºÃÈåÊõ£¬Ê¹ÈËÎ¢ËÅµÃÕÔçºµÈ¼éÀûÊÂ£¬ÕÙ°¸çº¡¢ê°£¬çº¡¢ê°×ÔÉ±£¬ÖîËùÐËÎª½Ô·Ï¡£

ááÁùÄê£¬ñ¼Ì«ºó±À¡£ÆäÃ÷Äê£¬áçÎÄÑ§Ö®Ê¿¹«ËïºëµÈ¡£

Ã÷Äê£¬½ñÉÏ³õÖÁÓº£¬½¼¼ûÎåú´¡£áá³£ÈýËêÒ»½¼¡£ÊÇÊ±ÉÏÇóÉñ¾ý£¬ÉáÖ®ÉÏÁÖÖÐüý¯áÊÏ¹Û¡£Éñ¾ýÕß£¬³¤ÁêÅ®×Ó£¬ÒÔ×ÓËÀ£¬¼ûÉñì¶ÏÈááÍðÈô¡£ÍðÈôìôÖ®ÆäÊÒ£¬Ãñ¶àÍùìô¡£Æ½Ô­¾ýÍùìô£¬Æäáá×ÓËïÒÔ×ðÏÔ¡£¼°½ñÉÏ¼´Î»£¬ÔòºñÀñÖÃìôÖ®ÄÚÖÐ¡£ÎÅÆäÑÔ£¬²»¼ûÆäÈËÔÆ¡£

ÊÇÊ±ÀîÉÙ¾ýÒàÒÔìôÔî¡¢ýÏµÀ¡¢­ÞÀÏ·½¼ûÉÏ£¬ÉÏ×ðÖ®¡£ÉÙ¾ýÕß£¬¹ÊÉîÔóºîÉáÈË£¬Ö÷·½¡£ÄäÆäÄê¼°ÆäÉú³¤£¬³£×ÔÎ½ÆßÊ®£¬ÄÜÊ¹Îï£¬­ÞÀÏ¡£ÆäÓÎÒÔ·½±éÖîºî¡£ÎÞÆÞ×Ó¡£ÈËÎÅÆäÄÜÊ¹Îï¼°²»ËÀ£¬¸üÀ¡ÒÅÖ®£¬³£âÅ½ðÇ®ÒÂÊ³¡£ÈË½ÔÒÔÎª²»ÖÎÉúÒµ¶øÈÄ¸ø£¬ÓÖ²»ÖªÆäºÎËùÈË£¬ÓúÐÅ£¬ÕùÊÂÖ®¡£ÉÙ¾ý×ÊºÃ·½£¬ÉÆÎªÇÉ·¢ÆæÖÐ¡£³¢´ÓÎä°²ºîÒû£¬×øÖÐÓÐ¾ÅÊ®âÅÀÏÈË£¬ÉÙ¾ýÄËÑÔÓëÆä´ó¸¸ÓÎÉä´¦£¬ÀÏÈËÎª¶ùÊ±´ÓÆä´ó¸¸£¬Ê¶Æä´¦£¬Ò»×ø¾¡¾ª¡£ÉÙ¾ý¼ûÉÏ£¬ÉÏÓÐ¹ÊÍ­Æ÷£¬ÎÊÉÙ¾ý¡£ÉÙ¾ýÔ»£º¡°´ËÆ÷Æë»¸¹«Ê®Äê³Âì¶°ØÇÞ¡£¡±ÒÑ¶ø°¸Æä¿Ì£¬¹ûÆë»¸¹«Æ÷¡£Ò»¹¬¾¡º§£¬ÒÔÎªÉÙ¾ýÉñ£¬Êý°ÙËêÈËÒ²¡£

ÉÙ¾ýÑÔÉÏÔ»£º¡°ìôÔîÔòÖÂÎï£¬ÖÂÎï¶øµ¤É³¿É»¯Îª»Æ½ð£¬»Æ½ð³ÉÒÔÎªÒûÊ³Æ÷ÔòÒæÊÙ£¬ÒæÊÙ¶øº£ÖÐÅîÀ³ÏÉÕßÄË¿É¼û£¬¼ûÖ®ÒÔ·âìøÔò²»ËÀ£¬»ÆµÛÊÇÒ²¡£³¼³¢ÓÎº£ÉÏ£¬¼û°²ÆÚÉú£¬°²ÆÚÉúÊ³¾ÞÔæ£¬´óÈç¹Ï¡£°²ÆÚÉúÏÉÕß£¬Í¨ÅîÀ³ÖÐ£¬ºÏÔò¼ûÈË£¬²»ºÏÔòÒþ¡£¡±ì¶ÊÇÌì×ÓÊ¼Ç×ìôÔî£¬Ç²·½Ê¿Èëº£ÇóÅîÀ³°²ÆÚÉúÖ®Êô£¬¶øÊÂ»¯µ¤É³ÖîÒ©ÆëÎª»Æ½ðÒÓ¡£

¾Ó¾ÃÖ®£¬ÀîÉÙ¾ý²¡ËÀ¡£Ìì×ÓÒÔÎª»¯È¥²»ËÀ£¬¶øÊ¹»Æ´¸Ê·¿íÊæÊÜÆä·½¡£ÇóÅîÀ³°²ÆÚÉúÄªÄÜµÃ£¬¶øº£ÉÏÑàÆë¹ÖÓØÖ®·½Ê¿¶à¸üÀ´ÑÔÉñÊÂÒÓ¡£

ÙñÈËÃý¼É×àìôÌ«Ò»·½£¬Ô»£º¡°ÌìÉñ¹óÕßÌ«Ò»£¬Ì«Ò»×ôÔ»ÎåµÛ¡£¹ÅÕßÌì×ÓÒÔ´ºÇï¼ÀÌ«Ò»¶«ÄÏ½¼£¬ÓÃÌ«ÀÎ£¬ÆßÈÕ£¬ÎªÌ³¿ª°ËÍ¨Ö®¹íµÀ¡£¡±ì¶ÊÇÌì×ÓÁîÌ«×£Á¢Æäìô³¤°²¶«ÄÏ½¼£¬³£·îìôÈç¼É·½¡£ÆäááÈËÓÐÉÏÊé£¬ÑÔ¡°¹ÅÕßÌì×ÓÈýÄêÒ¼ÓÃÌ«ÀÎìôÉñÈýÒ»£ºÌìÒ»¡¢µØÒ»¡¢Ì«Ò»¡±¡£Ìì×ÓÐíÖ®£¬ÁîÌ«×£ÁììôÖ®ì¶¼ÉÌ«Ò»Ì³ÉÏ£¬ÈçÆä·½¡£ááÈË¸´ÓÐÉÏÊé£¬ÑÔ¡°¹ÅÕßÌì×Ó³£ÒÔ´º½âìô£¬ìô»ÆµÛÓÃÒ»èÉÆÆ¾µ£»Ú¤ÑòÓÃÑòìô£»ÂíÐÐÓÃÒ»ÇàÄµÂí£»Ì«Ò»¡¢ÔóÉ½¾ýµØ³¤ÓÃÅ££»ÎäÒÄ¾ýÓÃÇ¬Óã£»ÒõÑôÊ¹ÕßÒÔÒ»Å£¡±¡£Áîìô¹ÙÁìÖ®ÈçÆä·½£¬¶øìôì¶¼ÉÌ«Ò»Ì³ÅÔ¡£

Æäáá£¬Ìì×ÓÔ·ÓÐ°×Â¹£¬ÒÔÆäÆ¤Îª±Ò£¬ÒÔ·¢ÈðÓ¦£¬Ôì°×½ðÑÉ¡£

ÆäÃ÷Äê£¬½¼Óº£¬»ñÒ»½ÇÊÞ£¬Èô¥­È»¡£ÓÐË¾Ô»£º¡°±ÝÏÂËàìó½¼ìë£¬ÉÏµÛ±¨Ïí£¬ÎýÒ»½ÇÊÞ£¬¸Ç÷ëÔÆ¡£¡±ì¶ÊÇÒÔ¼öÎåú´£¬ú´¼ÓÒ»Å£ÒÔÁÇ¡£ÎýÖîºî°×½ð£¬·ç·ûÓ¦ºÏÓÚÌìÒ²¡£

ì¶ÊÇ¼Ã±±ÍõÒÔÎªÌì×ÓÇÒ·âìø£¬ÄËÉÏÊéÏ×Ì«É½¼°ÆäÅÔÒØ£¬Ìì×ÓÒÔËûÏØ³¥Ö®¡£³£É½ÍõÓÐ×ï£¬Ç¨£¬Ìì×Ó·âÆäµÜì¶Õæ¶¨£¬ÒÔÐøÏÈÍõìë£¬¶øÒÔ³£É½Îª¿¤£¬È»ºóÎåÔÀ½ÔÔÚÌì×ÓÖ®¿¤¡£

ÆäÃ÷Äê£¬ÆëÈËÉÙÎÌÒÔ¹íÉñ·½¼ûÉÏ¡£ÉÏÓÐËùÐÒÍõ·òÈË£¬·òÈË×ä£¬ÉÙÎÌÒÔ·½¸ÇÒ¹ÖÂÍõ·òÈË¼°Ôî¹íÖ®Ã²ÔÆ£¬Ìì×Ó×Ôá¡ÖÐÍû¼ûÑÉ¡£ì¶ÊÇÄË°ÝÉÙÎÌÎªÎÄ³É½«¾ü£¬ÉÍ´ÍÉõ¶à£¬ÒÔ¿ÍÀñÀñÖ®¡£ÎÄ³ÉÑÔÔ»£º¡°ÉÏ¼´ÓûÓëÉñÍ¨£¬¹¬ÊÒ±»·þ·ÇÏóÉñ£¬ÉñÎï²»ÖÁ¡£¡±ÄË×÷»­ÔÆÆø³µ£¬¼°¸÷ÒÔÊ¤ÈÕ¼Ý³µ±Ù¶ñ¹í¡£ÓÖ×÷¸ÊÈª¹¬£¬ÖÐÎªÌ¨ÊÒ£¬»­Ìì¡¢µØ¡¢Ì«Ò»Öî¹íÉñ£¬¶øÖÃ¼À¾ßÒÔÖÂÌìÉñ¡£¾ÓËêâÅ£¬Æä·½ÒæË¥£¬Éñ²»ÖÁ¡£ÄËÎª²¯ÊéÒÔ·¹Å££¬Ïê²»Öª£¬ÑÔÔ»´ËÅ£¸¹ÖÐÓÐÆæ¡£É±ÊÓµÃÊé£¬ÊéÑÔÉõ¹Ö¡£Ìì×ÓÊ¶ÆäÊÖÊé£¬ÎÊÆäÈË£¬¹ûÊÇÎ±Êé£¬ì¶ÊÇÖïÎÄ³É½«¾ü£¬ÒþÖ®¡£

ÆäááÔòÓÖ×÷°ØÁº¡¢Í­Öù¡¢³ÐÂ¶ÏÉÈËÕÆÖ®ÊôÒÓ¡£

ÎÄ³ÉËÀÃ÷Äê£¬Ìì×Ó²¡¶¦ºþÉõ£¬Î×Ò½ÎÞËù²»ÖÂ£¬²»Óú¡£ÓÎË®·¢¸ùÑÔÉÏ¿¤ÓÐÎ×£¬²¡¶ø¹íÉñÏÂÖ®¡£ÉÏÕÙÖÃìôÖ®¸ÊÈª¡£¼°²¡£¬Ê¹ÈËÎÊÉñ¾ý¡£Éñ¾ýÑÔÔ»£º¡°Ìì×ÓÎÞÓÇ²¡¡£²¡ÉÙÓú£¬¦âÓëÎÒ»á¸ÊÈª¡£¡±ì¶ÊÇ²¡Óú£¬ËìÆð£¬ÐÒ¸ÊÈª£¬²¡Á¼ÒÑ¡£´óÉâ£¬ÖÃÊÙ¹¬Éñ¾ý¡£ÊÙ¹¬Éñ¾ý×î¹óÕßÌ«Ò»£¬Æä×ôÔ»´ó½û¡¢Ë¾ÃüÖ®Êô£¬½Ô´ÓÖ®¡£·Ç¿ÉµÃ¼û£¬ÎÅÆäÑÔ£¬ÑÔÓëÈËÒôµÈ¡£Ê±È¥Ê±À´£¬À´Ôò·çËàÈ»¡£¾ÓÊÒá¡ÖÐ¡£Ê±ÖçÑÔ£¬È»³£ÒÔÒ¹¡£Ìì×Óìð£¬È»ºóÈë¡£ÒòÎ×ÎªÖ÷ÈË£¬¹ØÒûÊ³¡£ËùÒÔÑÔ£¬ÐÐÏÂ¡£ÓÖÖÃÊÙ¹¬¡¢±±¹¬£¬ÕÅÓðÆì£¬Éè¹©¾ß£¬ÒÔÀñÉñ¾ý¡£Éñ¾ýËùÑÔ£¬ÉÏÊ¹ÈËÊÜÊéÆäÑÔ£¬ÃüÖ®Ô»¡°»­·¨¡±¡£ÆäËùÓï£¬ÊÀË×Ö®ËùÖªÒ²£¬ÎÞ¾øÊâÕß£¬¶øÌì×ÓÐÄ¶ÀÏ²¡£ÆäÊÂìê±Ø£¬ÊÀÄªÖªÒ²¡£

ÆäááÈýÄê£¬ÓÐË¾ÑÔÔªÒËÒÔÌìÈðÃü£¬²»ÒËÒÔÒ»¶þÊý¡£Ò»ÔªÔ»¡°½¨¡±£¬¶þÔªÒÔ³¤ÐÇÔ»¡°¹â¡±£¬ÈýÔªÒÔ½¼µÃÒ»½ÇÊÞÔ»¡°á÷¡±ÔÆ¡£

ÆäÃ÷Äê¶¬£¬Ìì×Ó½¼Óº£¬ÒéÔ»£º¡°½ñÉÏµÛëÞÇ×½¼£¬¶øºóÍÁÎÞìë£¬ÔòÀñ²»´ðÒ²¡£¡±ÓÐË¾ÓëÌ«Ê·¹«¡¢ìô¹Ù¿íÊæÒé£º¡°ÌìµØÉü½Ç¼ëÀõ¡£½ñ±ÝÏÂÇ×ìôºóÍÁ£¬ºóÍÁÒËì¶ÔóÖÐà÷ÇðÎªÎåÌ³£¬Ì³Ò»»Æ¶¿Ì«ÀÎ¾ß£¬ÒÑìô¾¡ðù£¬¶ø´ÓìôÒÂÉÏ»Æ¡£¡±ì¶ÊÇÌì×ÓËì¶«£¬Ê¼Á¢ºóÍÁìô·ÚÒõüþö¿Çð£¬Èç¿íÊæµÈÒé¡£ÉÏÇ×Íû°Ý£¬ÈçÉÏµÛÀñ¡£Àñ±Ï£¬Ìì×ÓËìÖÁÜþÑô¶ø»¹¡£¹ýöÃÑô£¬ÏÂÚ¯Ô»£º¡°Èý´úåã¾ø£¬Ô¶ÒÓÄÑ´æ¡£ÆäÒÔÈýÊ®ÀïµØ·âÖÜááÎªÖÜ×ÓÄÏ¾ý£¬ÒÔ·îÆäÏÈìëÑÉ¡£¡±ÊÇËê£¬Ìì×ÓÊ¼Ñ²¿¤ÏØ£¬ÇÖÑ°ì¶Ì©É½ÒÓ¡£

Æä´º£¬ÀÖ³ÉºîÉÏÊéÑÔèï´ó¡£èï´ó£¬½º¶«¹¬ÈË£¬¹Ê³¢ÓëÎÄ³É½«¾üÍ¬Ê¦£¬ÒÑ¶øÎª½º¶«ÍõÉÐ·½¡£¶øÀÖ³Éºîæ¢Îª¿µÍõºó£¬ÎÞ×Ó¡£¿µÍõËÀ£¬Ëû¼§×ÓÁ¢ÎªÍõ¡£¶ø¿µºóÓÐÒùÐÐ£¬ÓëÍõ²»ÏàÖÐ£¬ÏàÎ£ÒÔ·¨¡£¿µºóÎÅÎÄ³ÉÒÑËÀ£¬¶øÓû×ÔÃÄì¶ÉÏ£¬ÄËÇ²èï´óÒòÀÖ³ÉºîÇó¼ûÑÔ·½¡£Ìì×Ó¼ÈÖïÎÄ³É£¬áá»ÚÆäÔéËÀ£¬Ï§Æä·½²»¾¡£¬¼°¼ûèï´ó£¬´óËµ¡£´óÎªÈË³¤ÃÀ£¬ÑÔ¶à·½ÂÔ£¬¶ø¸ÒÎª´óÑÔ£¬´¦Ö®²»ÒÉ¡£´óÑÔÔ»£º¡°³¼³£ÍùÀ´º£ÖÐ£¬¼û°²ÆÚ¡¢ÏÛÃÅÖ®Êô¡£¹ËÒÔ³¼Îª¼ú£¬²»ÐÅ³¼¡£ÓÖÒÔÎª¿µÍõÖîºî¶ú£¬²»×ãÓë·½¡£³¼ÊýÑÔ¿µÍõ£¬¿µÍõÓÖ²»ÓÃ³¼¡£³¼Ö®Ê¦Ô»£º¡®»Æ½ð¿É³É£¬¶øºÓ¾ö¿ÉÈû£¬²»ËÀÖ®Ò©¿ÉµÃ£¬ÏÉÈË¿ÉÖÂÒ²¡£¡¯È»³¼¿ÖÐ§ÎÄ³É£¬Ôò·½Ê¿½ÔÑÙ¿Ú£¬¶ñ¸ÒÑÔ·½ÔÕ£¡¡±ÉÏÔ»£º¡°ÎÄ³ÉÊ³Âí¸ÎËÀ¶ú¡£×Ó³ÏÄÜø·Æä·½£¬ÎÒºÎ°®ºõ£¡¡±´óÔ»£º¡°³¼Ê¦·ÇÓÐÇóÈË£¬ÈËÕßÇóÖ®¡£±ÝÏÂ±ØÓûÖÂÖ®£¬Ôò¹óÆäÊ¹Õß£¬ÁîÓÐÇ×Êô£¬ÒÔ¿ÍÀñ´ýÖ®£¬Îð±°£¬Ê¹¸÷ÅåÆäÐÅÓ¡£¬ÄË¿ÉÊ¹Í¨ÑÔì¶ÉñÈË¡£ÉñÈËÉÐ¿ÏÐ°²»Ð°¡£ÖÂ×ðÆäÊ¹£¬È»ºó¿ÉÖÂÒ²¡£¡±ì¶ÊÇÉÏÊ¹ÑéÐ¡·½£¬¶·Æå£¬Æå×ÔÏà´¥»÷¡£

ÊÇÊ±ÉÏ·½ÓÇºÓ¾ö£¬¶ø»Æ½ð²»¾Í£¬ÄË°Ý´óÎªÎåÀû½«¾ü¡£¾ÓÔÂâÅ£¬µÃËÄÓ¡£¬ÅåÌìÊ¿½«¾ü¡¢µØÊ¿½«¾ü¡¢´óÍ¨½«¾üÓ¡¡£ÖÆÚ¯ÓùÊ·£º¡°ÎôÓíÊè¾Å½­£¬¾öËÄäÂ¡£¼äÕßºÓÒç¸ÞÂ½£¬ýþÊÇôí²»Ï¢¡£ëÞÁÙÌìÏÂ¶þÊ®ÓÐ°ËÄê£¬ÌìÈôÒÅëÞÊ¿¶ø´óÍ¨ÑÉ¡£Ç¬³Æ¡®òãÁú¡¯£¬¡®ºè½¥ÓÚ°ã¡¯£¬ëÞÒâÊü¼¸ÓëÑÉ¡£ÆäÒÔ¶þÇ§»§·âµØÊ¿½«¾ü´óÎªÀÖÍ¨ºî¡£¡±´ÍÁÐºî¼×µÚ£¬Ù×Ç§ÈË¡£³Ë¯¿³â³µÂíá¡á¢Æ÷ÎïÒÔ³äÆä¼Ò¡£ÓÖÒÔÎÀ³¤¹«Ö÷ÆÞÖ®£¬êå½ðÍò½ï£¬¸üÃüÆäÒØÔ»µ±Àû¹«Ö÷¡£Ìì×ÓÇ×ÈçÎåÀûÖ®µÚ¡£Ê¹Õß´æÎÊ¹©¸ø£¬ÏàÊôì¶µÀ¡£×Ô´óÖ÷½«ÏàÒÔÏÂ£¬½ÔÖÃ¾ÆÆä¼Ò£¬Ï×ÒÅÖ®¡£ì¶ÊÇÌì×ÓÓÖ¿ÌÓñÓ¡Ô»¡°ÌìµÀ½«¾ü¡±£¬Ê¹Ê¹ÒÂÓðÒÂ£¬Ò¹Á¢°×Ã©ÉÏ£¬ÎåÀû½«¾üÒàÒÂÓðÒÂ£¬Ò¹Á¢°×Ã©ÉÏÊÜÓ¡£¬ÒÔÊ¾²»³¼Ò²¡£¶øÅå¡°ÌìµÀ¡±Õß£¬ÇÒÎªÌì×ÓµÀÌìÉñÒ²¡£ì¶ÊÇÎåÀû³£Ò¹ìôÆä¼Ò£¬ÓûÒÔÏÂÉñ¡£ÉñÎ´ÖÁ¶ø°Ù¹í¼¯ÒÓ£¬È»ÆÄÄÜÊ¹Ö®¡£Æäáá×°ÖÎÐÐ£¬¶«Èëº££¬ÇóÆäÊ¦ÔÆ¡£´ó¼ûÊýÔÂ£¬ÅåÁùÓ¡£¬¹óÕðÌìÏÂ£¬¶øº£ÉÏÑàÆëÖ®¼ä£¬Äª²»ÞÐÒæÞÐÍð¶ø×ÔÑÔÓÐ½û·½£¬ÄÜÉñÏÉÒÓ¡£

ÆäÏÄÁùÔÂÖÐ£¬·ÚÒõÎ×½õÎªÃñìôÎºüþö¿ºóÍÁÓªÅÔ£¬¼ûµØÈç¹³×´£¬ÞåÊÓµÃ¶¦¡£¶¦´óÒìì¶ÖÚ¶¦£¬ÎÄïÎÎÞ¿îÊ¶£¬¹ÖÖ®£¬ÑÔÀô¡£Àô¸æºÓ¶«Ì«ÊØÊ¤£¬Ê¤ÒÔÎÅ¡£Ìì×ÓÊ¹Ê¹ÑéÎÊÎ×µÃ¶¦ÎÞ¼éÕ©£¬ÄËÒÔÀñìô£¬Ó­¶¦ÖÁ¸ÊÈª£¬´ÓÐÐ£¬ÉÏ¼öÖ®¡£ÖÁÖÐÉ½£¬þ÷Ñàþ÷§â£¬ÓÐ»ÆÔÆ¸ÇÑÉ¡£ÓÐ¥­¹ý£¬ÉÏ×ÔÉäÖ®£¬ÒòÒÔ¼ÀÔÆ¡£ÖÁ³¤°²£¬¹«Çä´ó·ò½ÔÒéÇë×ð±¦¶¦¡£Ìì×ÓÔ»£º¡°¼äÕßºÓÒç£¬ËêÊý²»µÇ£¬¹ÊÑ²¼ÀºóÍÁ£¬ÆíÎª°ÙÐÕÓýýÏ¡£½ñËê·áâÐÎ´±¨£¬¶¦êÂÎª³öÔÕ£¿¡±ÓÐË¾½ÔÔ»£º¡°ÎÅÎôÌ©µÛÐËÉñ¶¦Ò»£¬Ò»ÕßÒ¼Í³£¬ÌìµØÍòÎïËùÏµÖÕÒ²¡£»ÆµÛ×÷±¦¶¦Èý£¬ÏóÌìµØÈË¡£ÓíÊÕ¾ÅÄÁÖ®½ð£¬Öý¾Å¶¦¡£½Ô³¢ºà[A21B]ÉÏµÛ¹íÉñ¡£ÔâÊ¥ÔòÐË£¬¶¦Ç¨ÓÚÏÄÉÌ¡£ÖÜµÂË¥£¬ËÎÖ®ÉçÍö£¬¶¦ÄËÂÙÃ»£¬·ü¶ø²»¼û¡£ËÌÔÆ¡®×ÔÌÃáÞ»ù£¬×ÔÑòáÞÅ££»Ø¾¶¦¼°ùê£¬²»Îâ²»æñ£¬ºú¿¼Ö®ÐÝ¡¯¡£½ñ¶¦ÖÁ¸ÊÈª£¬¹âÈóÁú±ä£¬³ÐÐÝÎÞ½®¡£ºÏ×ÈÖÐÉ½£¬ÓÐ»Æ°×¢ã½µ¸Ç£¬ÈôÊÞÎª·û£¬Â·¹­³ËÊ¸£¬¼¯»ñÌ³ÏÂ£¬±¨ìô´óÏí¡£Î¨ÊÜÃü¶øµÛÕßÐÄÖªÆäÒâ¶øºÏµÂÑÉ¡£¶¦ÒË¼ûì¶×æìò£¬²Øì¶µÛÍ¢£¬ÒÔºÏÃ÷Ó¦¡£¡±ÖÆÔ»£º¡°¿É¡£¡±

Èëº£ÇóÅîÀ³Õß£¬ÑÔÅîÀ³²»Ô¶£¬¶ø²»ÄÜÖÁÕß£¬´ù²»¼ûÆäÆø¡£ÉÏÄËÇ²ÍûÆø×ôºòÆäÆøÔÆ¡£

ÆäÇï£¬ÉÏÐÒÓº£¬ÇÒ½¼¡£»òÔ»¡°ÎåµÛ£¬Ì«Ò»Ö®×ôÒ²£¬ÒËÁ¢Ì«Ò»¶øÉÏÇ×½¼Ö®¡±¡£ÉÏÒÉÎ´¶¨¡£ÆëÈË¹«ËïÇäÔ»£º¡°½ñÄêµÃ±¦¶¦£¬Æä¶¬ÐÁËÈË·µ©¶¬ÖÁ£¬Óë»ÆµÛÊ±µÈ¡£¡±ÇäÓÐÔýÊéÔ»£º¡°»ÆµÛµÃ±¦¶¦ÍðëÔ£¬ÎÊì¶¹íô§Çø¡£¹íô§Çø¶ÔÔ»£º¡®µÛµÃ±¦¶¦Éñ²ß£¬ÊÇËê¼ºÓÏË·µ©¶¬ÖÁ£¬µÃÌìÖ®¼Í£¬ÖÕ¶ø¸´Ê¼¡£¡¯ì¶ÊÇ»ÆµÛÓ­ÈÕÍÆ²ß£¬ááÂÊ¶þÊ®Ëê¸´Ë·µ©¶¬ÖÁ£¬·²¶þÊ®ÍÆ£¬Èý°Ù°ËÊ®Äê£¬»ÆµÛÏÉµÇÓÚÌì¡£¡±ÇäÒòËùÖÒÓû×àÖ®¡£ËùÖÒÊÓÆäÊé²»¾­£¬ÒÉÆäÍýÊé£¬Ð»Ô»£º¡°±¦¶¦ÊÂÒÑ¾öÒÓ£¬ÉÐºÎÒÔÎª£¡¡±ÇäÒòæÔÈË×àÖ®¡£ÉÏ´óËµ£¬ÄËÕÙÎÊÇä¡£¶ÔÔ»£º¡°ÊÜ´ËÊéÉê¹«£¬Éê¹«ÒÑËÀ¡£¡±ÉÏÔ»£º¡°Éê¹«ºÎÈËÒ²£¿¡±ÇäÔ»£º¡°Éê¹«£¬ÆëÈË¡£Óë°²ÆÚÉúÍ¨£¬ÊÜ»ÆµÛÑÔ£¬ÎÞÊé£¬¶ÀÓÐ´Ë¶¦Êé¡£Ô»¡®ººÐË¸´µ±»ÆµÛÖ®Ê±¡¯¡£Ô»¡®ººÖ®Ê¥ÕßÔÚ¸ß×æÖ®ËïÇÒÔøËïÒ²¡£±¦¶¦³ö¶øÓëÉñÍ¨£¬·âìø¡£·âìøÆßÊ®¶þÍõ£¬Î¨»ÆµÛµÃÉÏÌ©É½·â¡¯¡£Éê¹«Ô»£º¡®ººÖ÷Òàµ±ÉÏ·â£¬ÉÏ·âÄÜÏÉµÇÌìÒÓ¡£»ÆµÛÊ±ÍòÖîºî£¬¶øÉñÁéÖ®·â¾ÓÆßÇ§¡£ÌìÏÂÃûÉ½°Ë£¬¶øÈýÔÚÂùÒÄ£¬ÎåÔÚÖÐ¹ú¡£ÖÐ¹ú»ªÉ½¡¢Ê×É½¡¢Ì«ÊÒ¡¢Ì©É½¡¢¶«À³£¬´ËÎåÉ½»ÆµÛÖ®Ëù³£ÓÎ£¬ÓëÉñ»á¡£»ÆµÛÇÒÕ½ÇÒÑ§ÏÉ¡£»¼°ÙÐÕ·ÇÆäµÀÕß£¬ÄË¶ÏÕ¶·Ç¹íÉñÕß¡£°ÙâÅËêÈ»ááµÃÓëÉñÍ¨¡£»ÆµÛ½¼ÓºÉÏµÛ£¬ËÞÈýÔÂ¡£¹íô§ÇøºÅ´óºè£¬ËÀÔáÓº£¬¹ÊºèÚ£ÊÇÒ²¡£Æäáá»ÆµÛ½ÓÍòÁéÃ÷Í¢¡£Ã÷Í¢Õß£¬¸ÊÈªÒ²¡£ËùÎ½º®ÃÅÕß£¬¹È¿ÚÒ²¡£»ÆµÛ²ÉÊ×É½Í­£¬Öý¶¦ì¶¾£É½ÏÂ¡£¶¦¼È³É£¬ÓÐÁú´¹ºúÐëÏÂÓ­»ÆµÛ¡£»ÆµÛÉÏÆï£¬Èº³¼áá¹¬´ÓÉÏÕßÆßÊ®âÅÈË£¬ÁúÄËÉÏÈ¥¡£âÅÐ¡³¼²»µÃÉÏ£¬ÄËÏ¤³ÖÁúÐë£¬ÁúÐë°Î£¬¶é£¬¶é»ÆµÛÖ®¹­¡£°ÙÐÕÑöÍû»ÆµÛ¼ÈÉÏÌì£¬ÄË±§Æä¹­ÓëºúÐëºÅ£¬¹ÊááÊÀÒòÃûÆä´¦Ô»¶¦ºþ£¬Æä¹­Ô»ÎÚºÅ¡£¡¯¡±ì¶ÊÇÌì×ÓÔ»£º¡°àµºõ£¡Îá³ÏµÃÈç»ÆµÛ£¬ÎáÊÓÈ¥ÆÞ×ÓÈçÍÑ¦Å¶ú¡£¡±ÄË°ÝÇäÎªÀÉ£¬¶«Ê¹ºòÉñì¶Ì«ÊÒ¡£

ÉÏËì½¼Óº£¬ÖÁÂ¤Î÷£¬Î÷µÇáÇá¼£¬ÐÒ¸ÊÈª¡£Áîìô¹Ù¿íÊæµÈ¾ßÌ«Ò»ìôÌ³£¬ìôÌ³·Å±¡¼ÉÌ«Ò»Ì³£¬Ì³ÈýÛò¡£ÎåµÛÌ³»·¾ÓÆäÏÂ£¬¸÷ÈçÆä·½£¬»ÆµÛÎ÷ÄÏ£¬³ý°ËÍ¨¹íµÀ¡£Ì«Ò»£¬ÆäËùÓÃÈçÓºÒ»ú´Îï£¬¶ø¼Óõ·Ôæ¸¬Ö®Êô£¬É±Ò»®ÖÅ£ÒÔÎªÙÞ¶¹ÀÎ¾ß¡£¶øÎåµÛ¶ÀÓÐÙÞ¶¹õ·½ø¡£ÆäÏÂËÄ·½µØ£¬Îªþó§ùÊ³ÈºÉñ´ÓÕß¼°±±¶·ÔÆ¡£ÒÑìô£¬ëÑâÅ½ÔÁÇÖ®¡£ÆäÅ£É«°×£¬Â¹¾ÓÆäÖÐ£¬åéÔÚÂ¹ÖÐ£¬Ë®¶øä©Ö®¡£¼ÀÈÕÒÔÅ££¬¼ÀÔÂÒÔÑòåéÌØ¡£Ì«Ò»×£Ô×ÔòÒÂ×Ï¼°Ðå¡£ÎåµÛ¸÷ÈçÆäÉ«£¬ÈÕ³à£¬ÔÂ°×¡£

Ê®Ò»ÔÂÐÁËÈË·µ©¶¬ÖÁ£¬ÃÁË¬£¬Ìì×ÖÊ¼½¼°ÝÌ«Ò»¡£³¯³¯ÈÕ£¬Ï¦Ï¦ÔÂ£¬ÔòÒ¾£»¶ø¼ûÌ«Ò»ÈçÓº½¼Àñ¡£ÆäÔÞ÷ÏÔ»£º¡°ÌìÊ¼ÒÔ±¦¶¦Éñ²ßÊÚ»ÊµÛ£¬Ë·¶øÓÖË·£¬ÖÕ¶ø¸´Ê¼£¬»ÊµÛ¾´°Ý¼ûÑÉ¡£¡±¶øÒÂÉÏ»Æ¡£ÆäìôÁÐ»ðÂúÌ³£¬Ì³ÅÔºà´¶¾ß¡£ÓÐË¾ÔÆ¡°ìôÉÏÓÐ¹âÑÉ¡±¡£¹«ÇäÑÔ¡°»ÊµÛÊ¼½¼¼ûÌ«Ò»ÔÆÑô£¬ÓÐË¾·î­óÓñ¼ÎÉü¼ö÷Ï¡£ÊÇÒ¹ÓÐÃÀ¹â£¬¼°Öç£¬»ÆÆøÉÏÊôÌì¡±¡£Ì«Ê·¹«¡¢ìô¹Ù¿íÊæµÈÔ»£º¡°ÉñÁéÖ®ÐÝ£¬üÌ¸£Õ×Ïé£¬ÒËÒò´ËµØ¹âÓòÁ¢Ì«ú´Ì³ÒÔÃ÷Ó¦¡£ÁîÌ«×£Áì£¬Çï¼°À°¼äìô¡£ÈýËêÌì×ÓÒ»½¼¼û¡£¡±

ÆäÇï£¬Îª·¥ÄÏÔ½£¬¸æµ»Ì«Ò»¡£ÒÔÄµ¾£»­á¦ÈÕÔÂ±±¶·µÇÁú£¬ÒÔÏóÌ«Ò»ÈýÐÇ£¬ÎªÌ«Ò»·æ£¬ÃüÔ»¡°ÁéÆì¡±¡£Îª±øµ»£¬ÔòÌ«Ê··îÒÔÖ¸Ëù·¥¹ú¡£¶øÎåÀû½«¾üÊ¹²»¸ÒÈëº££¬Ö®Ì©É½ìô¡£ÉÏÊ¹ÈËËæÑé£¬ÊµÎãËù¼û¡£ÎåÀûÍýÑÔ¼ûÆäÊ¦£¬Æä·½¾¡£¬¶à²»öÅ¡£ÉÏÄËÖïÎåÀû¡£

Æä¶¬£¬¹«ËïÇäºòÉñºÓÄÏ£¬ÑÔ¼ûÏÉÈË¼£çÃÊÏ³ÇÉÏ£¬ÓÐÎïÈçïô£¬ÍùÀ´³ÇÉÏ¡£Ìì×ÓÇ×ÐÒçÃÊÏ³ÇÊÓ¼£¡£ÎÊÇä£º¡°µÃÎãÐ§ÎÄ³É¡¢ÎåÀûºõ£¿¡±ÇäÔ»£º¡°ÏÉÕß·ÇÓÐÇóÈËÖ÷£¬ÈËÖ÷ÕßÇóÖ®¡£ÆäµÀ·ÇÉÙ¿í¼Ù£¬Éñ²»À´¡£ÑÔÉñÊÂ£¬ÊÂÈçÓØµ®£¬»ýÒÔËêÄË¿ÉÖÂÒ²¡£¡±ì¶ÊÇ¿¤¹ú¸÷³ýµÀ£¬ÉÉÖÎ¹¬¹ÛÃûÉ½ÉñìôËù£¬ÒÔÍûÐÒÒÓ¡£

Æä´º£¬¼ÈÃðÄÏÔ½£¬ÉÏÓÐæÔ³¼ÀîÑÓÄêÒÔºÃÒô¼û¡£ÉÏÉÆÖ®£¬ÏÂ¹«ÇäÒé£¬Ô»£º¡°Ãñ¼äìôÉÐÓÐ¹ÄÎèÀÖ£¬½ñ½¼ìë¶øÎÞÀÖ£¬Æñ³Æºõ£¿¡±¹«ÇäÔ»£º¡°¹ÅÕßìôÌìµØ½ÔÓÐÀÖ£¬¶øÉñýÅ¿ÉµÃ¶øÀñ¡£¡±»òÔ»£º¡°Ì«µÛÊ¹ËØÅ®¹ÄÎåÊ®ÏÒÉª£¬±¯£¬µÛ½û²»Ö¹£¬¹ÊÆÆÆäÉªÎª¶þÊ®ÎåÏÒ¡£¡±ì¶ÊÇÈûÄÏÔ½£¬µ»ìôÌ«Ò»¡¢ºóÍÁ£¬Ê¼ÓÃÀÖÎè£¬ÒæÕÙ¸è¶ù£¬×÷¶þÊ®ÎåÏÒ¼°¿ÕºîÇÙÉª×Ô´ËÆð¡£

ÆäÀ´Äê¶¬£¬ÉÏÒéÔ»£º¡°¹ÅÕßÏÈÕñ±øÔóÂÃ£¬È»ºó·âìø¡£¡±ÄËËì±±Ñ²Ë··½£¬ÀÕ±øÊ®âÅÍò£¬»¹¼À»ÆµÛÚ£ÇÅÉ½£¬ÊÍ±øÐëÈç¡£ÉÏÔ»£º¡°ÎáÎÅ»ÆµÛ²»ËÀ£¬½ñÓÐÚ££¬ºÎÒ²£¿¡±»ò¶ÔÔ»£º¡°»ÆµÛÒÑÏÉÉÏÌì£¬Èº³¼ÔáÆäÒÂ¹Ú¡£¡±¼ÈÖÁ¸ÊÈª£¬ÎªÇÒÓÃÊÂÌ©É½£¬ÏÈÀàìôÌ«Ò»¡£

×ÔµÃ±¦¶¦£¬ÉÏÓë¹«ÇäÖîÉúÒé·âìø¡£·âìøÓÃÏ£¿õ¾ø£¬ÄªÖªÆäÒÇÀñ£¬¶øÈºÈå²É·âìøÉÐÊé¡¢ÖÜ¹Ù¡¢ÍõÖÆÖ®ÍûìëÉäÅ£ÊÂ¡£ÆëÈË¶¡¹«Äê¾ÅÊ®âÅ£¬Ô»£º¡°·âìøÕß£¬ºÏ²»ËÀÖ®ÃûÒ²¡£ÇØ»ÊµÛ²»µÃÉÏ·â£¬±ÝÏÂ±ØÓûÉÏ£¬ÉÔÉÏ¼´ÎÞ·çÓê£¬ËìÉÏ·âÒÓ¡£¡±ÉÏì¶ÊÇÄËÁîÖîÈåÏ°ÉäÅ££¬²Ý·âìøÒÇ¡£ÊýÄê£¬ÖÁÇÒÐÐ¡£Ìì×Ó¼ÈÎÅ¹«ËïÇä¼°·½Ê¿Ö®ÑÔ£¬»ÆµÛÒÔÉÏ·âìø£¬½ÔÖÂ¹ÖÎïÓëÉñÍ¨£¬Óû·Å»ÆµÛÒÔÉÏ½ÓÉñÏÉÈËÅîÀ³Ê¿£¬¸ßÊÀ±ÈµÂì¶¾Å»Ê£¬¶øÆÄ²ÉÈåÊõÒÔÎÄÖ®¡£ÈºÈå¼ÈÒÑ²»ÄÜ±æÃ÷·âìøÊÂ£¬ÓÖÇ£¾Ðì¶Ê«Êé¹ÅÎÄ¶ø²»ÄÜ³Ò¡£ÉÏÎª·âìøìôÆ÷Ê¾ÈºÈå£¬ÈºÈå»òÔ»¡°²»Óë¹ÅÍ¬¡±£¬ÐìÙÈÓÖÔ»¡°Ì«³£ÖîÉúÐÐÀñ²»ÈçÂ³ÉÆ¡±£¬ÖÜ°ÔÊôÍ¼·âìøÊÂ£¬ì¶ÊÇÉÏç©ÙÈ¡¢°Ô£¬¶ø¾¡°ÕÖîÈå²»ÓÃ¡£

ÈýÔÂ£¬Ëì¶«ÐÒçÃÊÏ£¬ÀñµÇÖÐÔÀÌ«ÊÒ¡£´Ó¹ÙÔÚÉ½ÏÂÎÅÈôÓÐÑÔ¡°ÍòËê¡±ÔÆ¡£ÎÊÉÏ£¬ÉÏ²»ÑÔ£»ÎÊÏÂ£¬ÏÂ²»ÑÔ¡£ì¶ÊÇÒÔÈý°Ù»§·âÌ«ÊÒ·îìô£¬ÃüÔ»³ç¸ßÒØ¡£¶«ÉÏÌ©É½£¬Ì©É½Ö®²ÝÄ¾Ò¶Î´Éú£¬ÄËÁîÈËÉÏÊ¯Á¢Ö®Ì©É½áÛ¡£

ÉÏËì¶«Ñ²º£ÉÏ£¬ÐÐÀñìô°ËÉñ¡£ÆëÈËÖ®ÉÏÊèÑÔÉñ¹ÖÆæ·½ÕßÒÔÍòÊý£¬È»ÎÞÑéÕß¡£ÄËÒæ·¢´¬£¬ÁîÑÔº£ÖÐÉñÉ½ÕßÊýÇ§ÈËÇóÅîÀ³ÉñÈË¡£¹«ËïÇä³Ö½Ú³£ÏÈÐÐºòÃûÉ½£¬ÖÁ¶«À³£¬ÑÔÒ¹¼û´óÈË£¬³¤ÊýÕÉ£¬¾ÍÖ®Ôò²»¼û£¬¼ûÆä¼£Éõ´ó£¬ÀàÇÝÊÞÔÆ¡£Èº³¼ÓÐÑÔ¼ûÒ»ÀÏ¸¸Ç£¹·£¬ÑÔ¡°ÎáÓû¼û¾Þ¹«¡±£¬ÒÑºö²»¼û¡£ÉÏ¼´¼û´ó¼££¬Î´ÐÅ£¬¼°Èº³¼ÓÐÑÔÀÏ¸¸£¬Ôò´óÒÔÎªÏÉÈËÒ²¡£ËÞÁôº£ÉÏ£¬Óè·½Ê¿´«³µ¼°¼äÊ¹ÇóÏÉÈËÒÔÇ§Êý¡£

ËÄÔÂ£¬»¹ÖÁ·î¸ß¡£ÉÏÄîÖîÈå¼°·½Ê¿ÑÔ·âìøÈËÈËÊâ£¬²»¾­£¬ÄÑÊ©ÐÐ¡£Ìì×ÓÖÁÁº¸¸£¬ÀñìôµØÖ÷¡£ÒÒÃ®£¬ÁîÊÌÖÐÈåÕßÆ¤ÛÍ¼öÉð£¬ÉäÅ£ÐÐÊÂ¡£·âÌ©É½ÏÂ¶«·½£¬Èç½¼ìôÌ«Ò»Ö®Àñ¡£·â¹ãÕÉ¶þ³ß£¬¸ß¾Å³ß£¬ÆäÏÂÔòÓÐÓñëºÊé£¬Êéìê±Ø¡£Àñ±Ï£¬Ìì×Ó¶ÀÓëÊÌÖÐ·î³µ×ÓºîÉÏÌ©É½£¬ÒàÓÐ·â¡£ÆäÊÂ½Ô½û¡£Ã÷ÈÕ£¬ÏÂÒõµÀ¡£±û³½£¬ìøÌ©É½ÏÂ¯Ô¶«±±ËàÈ»É½£¬Èç¼ÀºóÍÁÀñ¡£Ìì×Ó½ÔÇ×°Ý¼û£¬ÒÂÉÏ»Æ¶ø¾¡ÓÃÀÖÑÉ¡£½­»´¼äÒ»Ã©Èý¼¹ÎªÉñ½å¡£ÎåÉ«ÍÁÒæÔÓ·â¡£×ÝÔ¶·½ÆæÊÞòãÇÝ¼°°×ïôÖîÎï£¬ÆÄÒÔ¼ÓÀñ¡£ÙîÅ£Ï¬ÏóÖ®Êô²»ÓÃ¡£½ÔÖÁÌ©É½¼ÀºóÍÁ¡£·âìøìô£»ÆäÒ¹ÈôÓÐ¹â£¬ÖçÓÐ°×ÔÆÆð·âÖÐ¡£

Ìì×Ó´Óìø»¹£¬×øÃ÷ÌÃ£¬Èº³¼¸üÉÏÊÙ¡£ì¶ÊÇÖÆÚ¯ÓùÊ·£º¡°ëÞÒÔíðíðÖ®Éí³ÐÖÁ×ð£¬¾¤¾¤ÑÉ¾å²»ÈÎ¡£Î¬µÂ·Æ±¡£¬²»Ã÷ÓÚÀñÀÖ¡£ø·ìôÌ«Ò»£¬ÈôÓÐÏó¾°¹â£¬[C096]ÈçÓÐÍû£¬Õðì¶¹ÖÎï£¬ÓûÖ¹²»¸Ò£¬ËìµÇ·âÌ«É½£¬ÖÁÓÚÁº¸¸£¬¶øááìøËàÈ»¡£×ÔÐÂ£¬¼ÎÓëÊ¿´ó·ò¸üÊ¼£¬´ÍÃñ°Ù»§Å£Ò»¾ÆÊ®Ê¯£¬¼ÓÄê°ËÊ®¹Â¹Ñ²¼²¯¶þÆ¥¡£¸´²©¡¢·î¸ß¡¢ÉßÇð¡¢Àú³Ç£¬ÎÞ³ö½ñÄê×âË°¡£Æä´óÉâÌìÏÂ£¬ÈçÒÒÃ®ÉâÁî¡£ÐÐËù¹ýÎãÓÐ¸´×÷¡£ÊÂÔÚ¶þÄêÇ°£¬½ÔÎðÌýÖÎ¡£¡±ÓÖÏÂÚ¯Ô»£º¡°¹ÅÕßÌì×ÓÎåÔØÒ»Ñ²á÷£¬ÓÃÊÂÌ©É½£¬ÖîºîÓÐ³¯ËÞµØ¡£ÆäÁîÖîºî¸÷ÖÎÛ¡Ì©É½ÏÂ¡£¡±

Ìì×Ó¼ÈÒÑ·âÌ©É½£¬ÎÞ·çÓêÔÖ£¬¶ø·½Ê¿¸üÑÔÅîÀ³ÖîÉñÈô½«¿ÉµÃ£¬ì¶ÊÇÉÏÐÀÈ»Êü¼¸ÓöÖ®£¬ÄË¸´¶«ÖÁº£ÉÏÍû£¬¼½ÓöÅîÀ³ÑÉ¡£·î³µ×Óºî±©²¡£¬Ò»ÈÕËÀ¡£ÉÏÄËËìÈ¥£¬²¢º£ÉÏ£¬±±ÖÁíÙÊ¯£¬Ñ²×ÔÁÉÎ÷£¬Àú±±±ßÖÁ¾ÅÔ­¡£ÎåÔÂ£¬·´ÖÁ¸ÊÈª¡£ÓÐË¾ÑÔ±¦¶¦³öÎªÔª¶¦£¬ÒÔ½ñÄêÎªÔª·âÔªÄê¡£

ÆäÇï£¬ÓÐÐÇü¨ÓÚ¶«¾®¡£ááÊ®âÅÈÕ£¬ÓÐÐÇü¨ÓÚÈýÄÜ¡£ÍûÆøÍõË·ÑÔ£º¡°ºò¶À¼ûÌîÐÇ³öÈç¹Ï£¬Ê³Çê¸´ÈëÑÉ¡£¡±ÓÐË¾½ÔÔ»£º¡°±ÝÏÂ½¨ºº¼Ò·âìø£¬ÌìÆä±¨µÂÐÇÔÆ¡£¡±

ÆäÀ´Äê¶¬£¬½¼ÓºÎåµÛ¡£»¹£¬°Ý×£ìôÌ«Ò»¡£ÔÞ÷ÏÔ»£º¡°µÂÐÇÕÑÑÜ£¬ØÊÎ¬ÐÝÏé¡£ÊÙÐÇÈÔ³ö£¬Ô¨Ò«¹âÃ÷¡£ÐÅÐÇÕÑ¼û£¬»ÊµÛ¾´°ÝÌ«×£Ö®Ïí¡£¡±

Æä´º£¬¹«ËïÇäÑÔ¼ûÉñÈË¶«À³É½£¬ÈôÔÆ¡°Óû¼ûÌì×Ó¡±¡£Ìì×Óì¶ÊÇÐÒçÃÊÏ³Ç£¬°ÝÇäÎªÖÐ´ó·ò¡£ËìÖÁ¶«À³£¬ËÞÁôÖ®ÊýÈÕ£¬ÎÞËù¼û£¬¼û´óÈË¼£ÔÆ¡£¸´Ç²·½Ê¿ÇóÉñ¹Ö²ÉÖ¥Ò©ÒÔÇ§Êý¡£ÊÇËêºµ¡£ì¶ÊÇÌì×Ó¼È³öÎÞÃû£¬ÄËµ»ÍòÀïÉ³£¬¹ýìôÌ©É½¡£»¹ÖÁð­×Ó£¬×ÔÁÙÈû¾öºÓ£¬Áô¶þÈÕ£¬Éòìô¶øÈ¥¡£Ê¹¶þÇä½«×äÈû¾öºÓ£¬áã¶þÇþ£¬¸´ÓíÖ®¹Ê¼£ÑÉ¡£

ÊÇÊ±¼ÈÃðÁ½Ô½£¬Ô½ÈËÓÂÖ®ÄËÑÔ¡°Ô½ÈËË×¹í£¬¶øÆäìô½Ô¼û¹í£¬ÊýÓÐÐ§¡£Îô¶«ê±Íõ¾´¹í£¬ÊÙ°ÙÁùÊ®Ëê¡£ááÊÀµ¡Âý£¬¹ÊË¥ü÷Ã«¡±¡£ÄËÁîÔ½Î×Á¢Ô½×£ìô£¬°²Ì¨ÎÞÌ³£¬ÒàìôÌìÉñÉÏµÛ°Ù¹í£¬¶øÒÔ¼¦²·¡£ÉÏÐÅÖ®£¬Ô½ìô¼¦²·Ê¼ÓÃ¡£

¹«ËïÇäÔ»£º¡°ÏÉÈË¿É¼û£¬¶øÉÏÍù³£åá£¬ÒÔ¹Ê²»¼û¡£½ñ±ÝÏÂ¿ÉÎª¹Û£¬ÈççÃ³Ç£¬ÖÃ¸¬Ôæ£¬ÉñÈËÒË¿ÉÖÂÒ²¡£ÇÒÏÉÈËºÃÂ¥¾Ó¡£¡±ì¶ÊÇÉÏÁî³¤°²Ôò×÷òãÁ®¹ð¹Û£¬¸ÊÈªÔò×÷ÒæÑÓÊÙ¹Û£¬Ê¹Çä³Ö½ÚÉè¾ß¶øºòÉñÈË¡£ÄË×÷Í¨Ìì¾¥Ì¨£¬ÖÃìô¾ßÆäÏÂ£¬½«ÕÐÀ´ÏÉÉñÈËÖ®Êô¡£ì¶ÊÇ¸ÊÈª¸üÖÃÇ°µî£¬Ê¼¹ãÖî¹¬ÊÒ¡£ÏÄ£¬ÓÐÖ¥Éúµî·¿ÄÚÖÐ¡£Ìì×ÓÎªÈûºÓ£¬ÐËÍ¨ÌìÌ¨£¬Èô¼ûÓÐ¹âÔÆ£¬ÄËÏÂÚ¯£º¡°¸ÊÈª·¿ÖÐÉúÖ¥¾Å¾¥£¬ÉâÌìÏÂ£¬ÎãÓÐ¸´×÷¡£¡±

ÆäÃ÷Äê£¬·¥³¯ÏÊ¡£ÏÄ£¬ºµ¡£¹«ËïÇäÔ»£º¡°»ÆµÛÊ±·âÔòÌìºµ£¬Ç¬·âÈýÄê¡£¡±ÉÏÄËÏÂÚ¯Ô»£º¡°Ììºµ£¬ÒâÇ¬·âºõ£¿ÆäÁîÌìÏÂ×ðìôÁéÐÇÑÉ¡£¡±

ÆäÃ÷Äê£¬ÉÏ½¼Óº£¬Í¨»ØÖÐµÀ£¬Ñ²Ö®¡£´º£¬ÖÁÃùÔó£¬´ÓÎ÷ºÓ¹é¡£

ÆäÃ÷Äê¶¬£¬ÉÏÑ²ÄÏ¿¤£¬ÖÁ½­Áê¶ø¶«¡£µÇÀñý¯Ö®ÌìÖùÉ½£¬ºÅÔ»ÄÏÔÀ¡£¸¡½­£¬×ÔÑ°Ñô³öèÈÑô£¬¹ýÅíó»£¬ÀñÆäÃûÉ½´¨¡£±±ÖÁÀÅÐ°£¬²¢º£ÉÏ¡£ËÄÔÂÖÐ£¬ÖÁ·î¸ßø··âÑÉ¡£

³õ£¬Ìì×Ó·âÌ©É½£¬Ì©É½¶«±±¯Ô¹ÅÊ±ÓÐÃ÷ÌÃ´¦£¬´¦ÏÕ²»³¨¡£ÉÏÓûÖÎÃ÷ÌÃ·î¸ßÅÔ£¬Î´ÏþÆäÖÆ¶È¡£¼ÃÄÏÈË¹«[C054]´øÉÏ»ÆµÛÊ±Ã÷ÌÃÍ¼¡£Ã÷ÌÃÍ¼ÖÐÓÐÒ»µî£¬ËÄÃæÎÞ±Ú£¬ÒÔÃ©¸Ç£¬Í¨Ë®£¬à÷¹¬Ô«ÎªñÂ¸´µÀ£¬ÉÏÓÐÂ¥£¬´ÓÎ÷ÄÏÈë£¬ÃüÔ»À¥ÂØ£¬Ìì×Ó´ÓÖ®Èë£¬ÒÔ°ÝìôÉÏµÛÑÉ¡£ì¶ÊÇÉÏÁî·î¸ß×÷Ã÷ÌÃãëÉÏ£¬Èç´øÍ¼¡£¼°ÎåÄêø··â£¬ÔòìôÌ«Ò»¡¢ÎåµÛì¶Ã÷ÌÃÉÏ×ø£¬Áî¸ß»ÊµÛìô×ø¶ÔÖ®¡£ìôºóÍÁì¶ÏÂ·¿£¬ÒÔ¶þÊ®Ì«ÀÎ¡£Ìì×Ó´ÓÀ¥ÂØµÀÈë£¬Ê¼°ÝÃ÷ÌÃÈç½¼Àñ¡£Àñ±Ï£¬ÁÇÌÃÏÂ¡£¶øÉÏÓÖÉÏÌ©É½£¬×ÔÓÐìê±ØìôÆäáÛ¡£¶øÌ©É½ÏÂìôÎåµÛ£¬¸÷ÈçÆä·½£¬»ÆµÛ²¢³àµÛ£¬¶øÓÐË¾ÊÌìôÑÉ¡£É½ÉÏ¾Ù»ð£¬ÏÂÏ¤Ó¦Ö®¡£

Æäáá¶þËê£¬Ê®Ò»ÔÂ¼××ÓË·µ©¶¬ÖÁ£¬ÍÆÀúÕßÒÔ±¾Í³¡£Ìì×ÓÇ×ÖÁÌ©É½£¬ÒÔÊ®Ò»ÔÂ¼××ÓË·µ©¶¬ÖÁÈÕìôÉÏµÛÃ÷ÌÃ£¬Îãø··âìø¡£ÆäÔÞ÷ÏÔ»£º¡°ÌìÔöÊÚ»ÊµÛÌ«ÔªÉñ²ß£¬ÖÜ¶ø¸´Ê¼¡£»ÊµÛ¾´°ÝÌ«Ò»¡£¡±¶«ÖÁº£ÉÏ£¬¿¼Èëº£¼°·½Ê¿ÇóÉñÕß£¬ÄªÑé£¬È»ÒæÇ²£¬¼½ÓöÖ®¡£

Ê®Ò»ÔÂÒÒÓÏ£¬°ØÁºÔÖ¡£Ê®¶þÔÂ¼×ÎçË·£¬ÉÏÇ×ìø¸ßÀï£¬ìôºóÍÁ¡£ÁÙ²ªº££¬½«ÒÔÍûìëÅîÀ³Ö®Êô£¬¼½ÖÁÊâÍ¢ÑÉ¡£

ÉÏ»¹£¬ÒÔ°ØÁºÔÖ¹Ê£¬³¯ÊÜ¼Æ¸ÊÈª¡£¹«ËïÇäÔ»£º¡°»ÆµÛ¾ÍÇàÁéÌ¨£¬Ê®¶þÈÕÉÕ£¬»ÆµÛÄËÖÎÃ÷Í¢¡£Ã÷Í¢£¬¸ÊÈªÒ²¡£¡±·½Ê¿¶àÑÔ¹ÅµÛÍõÓÐ¶¼¸ÊÈªÕß¡£ÆäááÌì×ÓÓÖ³¯Öîºî¸ÊÈª£¬¸ÊÈª×÷ÖîºîÛ¡¡£ÓÂÖ®ÄËÔ»£º¡°Ô½Ë×ÓÐ»ðÔÖ£¬¸´ÆðÎÝ±ØÒÔ´ó£¬ÓÃÊ¤·þÖ®¡£¡±ì¶ÊÇ×÷½¨ÕÂ¹¬£¬¶ÈÎªÇ§ÃÅÍò»§¡£Ç°µî¶È¸ßÎ´Ñë¡£Æä¶«Ôò·ïãÚ£¬¸ß¶þÊ®âÅÕÉ¡£ÆäÎ÷ÔòÌÆÖÐ£¬ÊýÊ®Àï»¢È¦¡£Æä±±ÖÎ´ó³Ø£¬½¥Ì¨¸ß¶þÊ®âÅÕÉ£¬ÃüÔ»Ì«Òº³Ø£¬ÖÐÓÐÅîÀ³¡¢·½ÕÉ¡¢å­ÖÞ¡¢ºøÁº£¬Ïóº£ÖÐÉñÉ½¹êÓãÖ®Êô¡£ÆäÄÏÓÐÓñÌÃ¡¢èµÃÅ¡¢´óÄñÖ®Êô¡£ÄËÁ¢ÉñÃ÷Ì¨¡¢¾®ý»Â¥£¬¶ÈÎåÊ®ÕÉ£¬éýµÀÏàÊôÑÉ¡£

ÏÄ£¬ºº¸ÄÀú£¬ÒÔÕýÔÂÎªËêÊ×£¬¶øÉ«ÉÏ»Æ£¬¹ÙÃû¸üÓ¡ÕÂÒÔÎå×Ö£¬ÎªÌ«³õÔªÄê¡£ÊÇËê£¬Î÷·¥´óÍð¡£»È´óÆð¡£¶¡·òÈË¡¢öÃÑôÓÝ³õµÈÒÔ·½ìô×çÐÙÅ«¡¢´óÍðÑÉ¡£

ÆäÃ÷Äê£¬ÓÐË¾ÉÏÑÔÓºÎåú´ÎÞÀÎÊì¾ß£¬·Ò·¼²»±¸¡£ÄËÁîìô¹Ù½øú´¶¿ÀÎ¾ß£¬É«Ê³ËùÊ¤£¬¶øÒÔÄ¾Ø®Âí´ú¾ÔÑÉ¡£¶ÀÎåÔÂ³¢¾Ô£¬ÐÐÇ×½¼ÓÃ¾Ô¡£¼°ÖîÃûÉ½´¨ÓÃ¾ÔÕß£¬Ï¤ÒÔÄ¾Ø®Âí´ú¡£ÐÐ¹ý£¬ÄËÓÃ¾Ô¡£ËûÀñÈç¹Ê¡£

ÆäÃ÷Äê£¬¶«Ñ²º£ÉÏ£¬¿¼ÉñÏÉÖ®Êô£¬Î´ÓÐÑéÕß¡£·½Ê¿ÓÐÑÔ¡°»ÆµÛÊ±ÎªÎå³ÇÊ®¶þÂ¥£¬ÒÔºòÉñÈËì¶Ö´ÆÚ£¬ÃüÔ»Ó­Äê¡±¡£ÉÏÐí×÷Ö®Èç·½£¬ÃüÔ»Ã÷Äê¡£ÉÏÇ×ÀñìôÉÏµÛÑÉ¡£

¹«[C054]´øÔ»£º¡°»ÆµÛÊ±Ëä·âÌ©É½£¬È»·çºó¡¢·â¾Þ¡¢áª²®Áî»ÆµÛ·â¶«Ì©É½£¬ìø·²É½£¬ºÏ·û£¬È»ºó²»ËÀÑÉ¡£¡±Ìì×Ó¼ÈÁîÉèìô¾ß£¬ÖÁ¶«Ì©É½£¬¶«Ì©É½±°Ð¡£¬²»³ÆÆäÉù£¬ÄËÁîìô¹ÙÀñÖ®£¬¶ø²»·âìøÑÉ¡£ÆäááÁî´ø·îìôºòÉñÎï¡£ÏÄ£¬Ëì»¹Ì©É½£¬ø·ÎåÄêÖ®ÀñÈçÇ°£¬¶ø¼ÓÒÔìøìôÊ¯ãÌ¡£Ê¯ãÌÕß£¬ÔÚÌ©É½ÏÂ¯ÔÄÏ·½£¬·½Ê¿¶àÑÔ´ËÏÉÈËÖ®ãÌÒ²£¬¹ÊÉÏÇ×ìøÑÉ¡£

ÆäááÎåÄê£¬¸´ÖÁÌ©É½ø··â¡£»¹¹ý¼ÀºãÉ½¡£

½ñÌì×ÓËùÐËìô£¬Ì«Ò»¡¢ºóÍÁ£¬ÈýÄêÇ×½¼ìô£¬½¨ºº¼Ò·âìø£¬ÎåÄêÒ»ø··â¡£±¡¼ÉÌ«Ò»¼°ÈýÒ»¡¢Ú¤Ñò¡¢ÂíÐÐ¡¢³àÐÇ£¬Îå£¬¿íÊæÖ®ìô¹ÙÒÔËêÊ±ÖÂÀñ¡£·²Áùìô£¬½ÔÌ«×£ÁìÖ®¡£ÖÁÈç°ËÉñÖîÉñ£¬Ã÷Äê¡¢·²É½ËûÃûìô£¬ÐÐ¹ýÔòìô£¬ÐÐÈ¥ÔòÒÑ¡£·½Ê¿ËùÐËìô£¬¸÷×ÔÖ÷£¬ÆäÈËÖÕÔòÒÑ£¬ìô¹Ù²»Ö÷¡£Ëûìô½ÔÈçÆä¹Ê¡£½ñÉÏ·âìø£¬ÆäááÊ®¶þËê¶ø»¹£¬±éì¶ÎåÔÀ¡¢ËÄäÂÒÓ¡£¶ø·½Ê¿Ö®ºòìôÉñÈË£¬Èëº£ÇóÅîÀ³£¬ÖÕÎÞÓÐÑé¡£¶ø¹«ËïÇäÖ®ºòÉñÕß£¬ÓÌÒÔ´óÈËÖ®¼£Îª½â£¬ÎÞÓÐÐ§¡£Ìì×ÓÒæµ¡Ñá·½Ê¿Ö®¹ÖÓØÓïÒÓ£¬È»î¿÷ã²»¾ø£¬¼½ÓöÆäÕæ¡£×Ô´ËÖ®áá£¬·½Ê¿ÑÔÉñìôÕßÃÖÖÚ£¬È»ÆäÐ§¿É¶ÃÒÓ¡£

Ì«Ê·¹«Ô»£ºÓà´ÓÑ²¼ÀÌìµØÖîÉñÃûÉ½´¨¶ø·âìøÑÉ¡£ÈëÊÙ¹¬ÊÌìôÉñÓï£¬¾¿¹Û·½Ê¿ìô¹ÙÖ®Òâ£¬ì¶ÊÇÍË¶øÂÛ´Î×Ô¹ÅÒÔÀ´ÓÃÊÂì¶¹íÉñÕß£¬¾ß¼ûÆä±íÀï¡£ááÓÐ¾ý×Ó£¬µÃÒÔÀÀÑÉ¡£ÈôÖÁÙÞ¶¹ûÖ±ÒÖ®Ïê£¬Ï×³êÖ®Àñ£¬ÔòÓÐË¾´æ¡£

¡ñ¾í¶þÊ®¾Å¡¤ºÓÇþÊéµÚÆß

ÏÄÊéÔ»£ºÓíÒÖºéË®Ê®ÈýÄê£¬¹ý¼Ò²»ÈëÃÅ¡£Â½ÐÐÔØ³µ£¬Ë®ÐÐÔØÖÛ£¬ÄàÐÐµ¸ë¥£¬É½ÐÐ¼´ÇÅ¡£ÒÔ±ð¾ÅÖÝ£¬ËæÉ½¿£´¨£¬ÈÎÍÁ×÷¹±¡£Í¨¾ÅµÀ£¬Úé¾ÅÔó£¬¶È¾ÅÉ½¡£È»ºÓøêÑÜÒç£¬º¦ÖÐ¹úÒ²ÓÈÉõ¡£Î¨ÊÇÎªÎñ¡£¹ÊµÀºÓ×Ô»ýÊ¯ÀúÁúÃÅ£¬ÄÏµ½»ªÒõ£¬¶«ÏÂíÆÖù£¬¼°ÃÏ½ò¡¢öÃøÀ£¬ÖÁÓÚ´óÚü¡£ì¶ÊÇÓíÒÔÎªºÓËù´ÓÀ´Õß¸ß£¬Ë®ÍÄº·£¬ÄÑÒÔÐÐÆ½µØ£¬ÊýÎª°Ü£¬ÄËØË¶þÇþÒÔÒýÆäºÓ¡£±±ÔØÖ®¸ßµØ£¬¹ý½µË®£¬ÖÁÓÚ´óÂ½£¬²¥Îª¾ÅºÓ£¬Í¬ÎªÄæºÓ£¬ÈëÓÚ²ªº£¡£¾Å´¨¼ÈÊè£¬¾ÅÔó¼ÈÈ÷£¬ÖîÏÄ°¬°²£¬¹¦Ê©ÓÚÈý´ú¡£

×ÔÊÇÖ®áá£¬ÜþÑôÏÂÒýºÓ¶«ÄÏÎªºè¹µ£¬ÒÔÍ¨ËÎ¡¢Ö£¡¢³Â¡¢²Ì¡¢²Ü¡¢ÎÀ£¬Óë¼Ã¡¢Èê¡¢»´¡¢ãô»á¡£ÓÚ³þ£¬Î÷·½ÔòÍ¨ÇþººË®¡¢ÔÆÃÎÖ®Ò°£¬¶«·½ÔòÍ¨¹µ½­»´Ö®¼ä¡£ì¶Îâ£¬ÔòÍ¨ÇþÈý½­¡¢Îåºþ¡£ì¶Æë£¬ÔòÍ¨øê¼ÃÖ®¼ä¡£ì¶Êñ£¬ÊñÊØ±ùÔäÀëíÔ£¬±ÙÄ­Ë®Ö®º¦£¬´©¶þ½­³É¶¼Ö®ÖÐ¡£´ËÇþ½Ô¿ÉÐÐÖÛ£¬ÓÐâÅÔòÓÃ¸ÈãßÇÖ£¬°ÙÐÕ÷ÏÆäÀû¡£ÖÁÓÚËù¹ý£¬ÍùÍùÒýÆäË®ÒæÓÃ¸ÈÌï³ëÖ®Çþ£¬ÒÔÍòÒÚ¼Æ£¬È»Äª×ãÊýÒ²¡£

Î÷ÃÅ±ªÒýÕÄË®¸ÈÚþ£¬ÒÔ¸»ÎºÖ®ºÓÄÚ¡£

¶øº«ÎÅÇØÖ®ºÃÐËÊÂ£¬Óû°ÕÖ®£¬ÎãÁî¶«·¥£¬ÄËÊ¹Ë®¹¤Ö£¹ú¼äËµÇØ£¬ÁîÔäãþË®×ÔÖÐÉ½Î÷Û¡ð­¿ÚÎªÇþ£¬²¢±±É½¶«×¢ÂåÈý°ÙâÅÀï£¬ÓûÒÔ¸ÈÌï¡£ÖÐ×÷¶ø¾õ£¬ÇØÓûÉ±Ö£¹ú¡£Ö£¹úÔ»£º¡°Ê¼³¼Îª¼ä£¬È»Çþ³ÉÒàÇØÖ®ÀûÒ²¡£¡±ÇØÒÔÎªÈ»£¬×äÊ¹¾ÍÇþ¡£Çþ¾Í£¬ÓÃ×¢ÌîãÕÖ®Ë®£¬¸ÈÔóÂ±Ö®µØËÄÍòâÅÇê£¬ÊÕ½ÔÄ¶Ò»ÖÓ¡£ì¶ÊÇ¹ØÖÐÎªÎÖÒ°£¬ÎÞÐ×Äê£¬ÇØÒÔ¸»¦â£¬×ä²¢Öîºî£¬ÒòÃüÔ»Ö£¹úÇþ¡£

ººÐËÈýÊ®¾ÅÄê£¬Ð¢ÎÄÊ±ºÓ¾öËáÔæ£¬¶«À£½ðýþÊÇ£¬ì¶ÊÇ¶«¿¤´óÐË×äÈûÖ®¡£

ÆäááËÄÊ®ÓÐâÅÄê£¬½ñÌì×ÓÔª¹âÖ®ÖÐ£¬¶øºÓ¾öì¶ð­×Ó£¬¶«ÄÏ×¢îÒÒ°£¬Í¨ì¶»´¡¢ãô¡£ì¶ÊÇÌì×ÓÊ¹¼³÷ö¡¢Ö£µ±Ê±ÐËÈËÍ½ÈûÖ®£¬éü¸´»µ¡£ÊÇÊ±Îä°²ºîÌï­íÎªØ©Ïà£¬Æä·îÒØÊ³ÓáÚâ¡£ÓáÚâ¾ÓºÓ±±£¬ºÓ¾ö¶øÄÏÔòÓáÚâÎÞË®øê£¬ÒØÊÕ¶à¡£­íÑÔì¶ÉÏÔ»£º¡°½­ºÓÖ®¾ö½ÔÌìÊÂ£¬Î´Ò×ÒÔÈËÁ¦Îª¦âÈû£¬ÈûÖ®Î´±ØÓ¦Ìì¡£¡±¶øÍûÆøÓÃÊýÕßÒàÒÔÎªÈ»¡£ì¶ÊÇÌì×Ó¾ÃÖ®²»ÊÂ¸´ÈûÒ²¡£

ÊÇÊ±Ö£µ±Ê±Îª´óÅ©£¬ÑÔÔ»£º¡°ÒìÊ±¹Ø¶«äîËÚ´ÓÎ¼ÖÐÉÏ£¬¶ÈÁùÔÂ¶ø°Õ£¬¶øäîË®µÀ¾Å°ÙâÅÀï£¬Ê±ÓÐÄÑ´¦¡£ÒýÎ¼´©ÇþÆð³¤°²£¬²¢ÄÏÉ½ÏÂ£¬ÖÁºÓÈý°ÙâÅÀï£¬¾¶£¬Ò×äî£¬¶È¿ÉÁîÈýÔÂ°Õ£»¶øÇþÏÂÃñÌïÍòâÅÇê£¬ÓÖ¿ÉµÃÒÔ¸ÈÌï£º´ËËðäîÊ¡×ä£¬¶øÒæ·Ê¹ØÖÐÖ®µØ£¬µÃýÏ¡£¡±Ìì×ÓÒÔÎªÈ»£¬ÁîÆëÈËË®¹¤Ðì²®±í£¬Ï¤·¢×äÊýÍòÈË´©äîÇþ£¬ÈýËê¶øÍ¨¡£Í¨£¬ÒÔäî£¬´ó±ãÀû¡£ÆäááäîÉÔ¶à£¬¶øÇþÏÂÖ®ÃñÆÄµÃÒÔ¸ÈÌïÒÓ¡£

ÆäááºÓ¶«ÊØ·¬ÏµÑÔ£º¡°äî´ÓÉ½¶«Î÷£¬Ëê°ÙâÅÍòÊ¯£¬¸üíÆÖùÖ®ÏÞ£¬°ÜÍöÉõ¶à£¬¶øÒà·³·Ñ¡£´©ÇþÒý·Ú¸ÈÆ¤ÊÏ¡¢·ÚÒõÏÂ£¬ÒýºÓ¸È·ÚÒõ¡¢ÆÑÛàÏÂ£¬¶È¿ÉµÃÎåÇ§Çê¡£ÎåÇ§Çê¹Ê¾¡ºÓ¥ÂÆúµØ£¬ÃñÜúÄÁÆäÖÐ¶ú£¬½ñ¸ÈÌïÖ®£¬¶È¿ÉµÃýÏ¶þ°ÙÍòÊ¯ÒÔÉÏ¡£ýÏ´ÓÎ¼ÉÏ£¬Óë¹ØÖÐÎÞÒì£¬¶øíÆÖùÖ®¶«¿ÉÎÞ¸´äî¡£¡±Ìì×ÓÒÔÎªÈ»£¬·¢×äÊýÍòÈË×÷ÇþÌï¡£ÊýËê£¬ºÓÒÆáã£¬Çþ²»Àû£¬ÔòÌïÕß²»ÄÜ³¥ÖÖ¡£¾ÃÖ®£¬ºÓ¶«ÇþÌï·Ï£¬ÓèÔ½ÈË£¬ÁîÉÙ¸®ÒÔÎªÉÔÈë¡£

ÆäááÈËÓÐÉÏÊéÓûÍ¨¯æÐ±µÀ¼°äîÊÂ£¬ÏÂÓùÊ·´ó·òÕÅÌÀ¡£ÌÀÎÊÆäÊÂ£¬ÒòÑÔ£º¡°µÖÊñ´Ó¹ÊµÀ£¬¹ÊµÀ¶àÚæ£¬»ØÔ¶¡£½ñ´©¯æÐ±µÀ£¬ÉÙÚæ£¬½üËÄ°ÙÀï£»¶ø¯æË®Í¨ãæ£¬Ð±Ë®Í¨Î¼£¬½Ô¿ÉÒÔÐÐ´¬äî¡£äî´ÓÄÏÑôÉÏãæÈë¯æ£¬¯æÖ®¾øË®ÖÁÐ±£¬¼ä°ÙâÅÀï£¬ÒÔ³µ×ª£¬´ÓÐ±ÏÂÏÂÎ¼¡£Èç´Ë£¬ººÖÐÖ®ýÏ¿ÉÖÂ£¬É½¶«´ÓãæÎÞÏÞ£¬±ãì¶íÆÖùÖ®äî¡£ÇÒ¯æÐ±²ÄÄ¾Öñ¼ýÖ®ÈÄ£¬Äâì¶°ÍÊñ¡£¡±Ìì×ÓÒÔÎªÈ»£¬°ÝÌÀ×Ó©¡ÎªººÖÐÊØ£¬·¢ÊýÍòÈË×÷¯æÐ±µÀÎå°ÙâÅÀï¡£µÀ¹û±ã½ü£¬¶øË®ÍÄÊ¯£¬²»¿Éäî¡£

Æäáá×¯ÐÜî¼ÑÔ£º¡°ÁÙ½úÃñÔ¸´©ÂåÒÔ¸ÈÖØÈªÒÔ¶«ÍòâÅÇê¹ÊÂ±µØ¡£³ÏµÃË®£¬¿ÉÁîÄ¶Ê®Ê¯¡£¡±ì¶ÊÇÎª·¢×äÍòâÅÈË´©Çþ£¬×ÔáçÒýÂåË®ÖÁÉÌÑÕÉ½ÏÂ¡£°¶ÉÆ±À£¬ÄËÔä¾®£¬ÉîÕßËÄÊ®âÅÕÉ¡£ÍùÍùÎª¾®£¬¾®ÏÂÏàÍ¨ÐÐË®¡£Ë®¯¤ÒÔ¾øÉÌÑÕ£¬¶«ÖÁÉ½ÁëÊ®âÅÀï¼ä¡£¾®ÇþÖ®Éú×Ô´ËÊ¼¡£´©ÇþµÃÁú¹Ç£¬¹ÊÃûÔ»ÁúÊ×Çþ¡£×÷Ö®Ê®âÅËê£¬ÇþÆÄÍ¨£¬ÓÌÎ´µÃÆäÈÄ¡£

×ÔºÓ¾öð­×Óáá¶þÊ®âÅËê£¬ËêÒòÒÔÊý²»µÇ£¬¶øÁº³þÖ®µØÓÈÉõ¡£Ìì×Ó¼È·âìøÑ²¼ÀÉ½´¨£¬ÆäÃ÷Äê£¬ºµ£¬Ç¬·âÉÙÓê¡£Ìì×ÓÄËÊ¹¼³ÈÊ¡¢¹ù²ý·¢×äÊýÍòÈËÈûð­×Ó¾ö¡£ì¶ÊÇÌì×ÓÒÑÓÃÊÂÍòÀïÉ³£¬Ôò»¹×ÔÁÙ¾öºÓ£¬Éò°×ÂíÓñèµÓÚºÓ£¬ÁîÈº³¼´Ó¹Ù×Ô½«¾üÒÑÏÂ½Ô¸ºÐ½¯ø¾öºÓ¡£ÊÇÊ±¶«¿¤ÉÕ²Ý£¬ÒÔ¹ÊÐ½²ñÉÙ£¬¶øÏÂä¿Ô°Ö®ÖñÒÔÎªé¥¡£

Ìì×Ó¼ÈÁÙºÓ¾ö£¬µ¿¹¦Ö®²»³É£¬ÄË×÷¸èÔ»£º¡°ð­×Ó¾öÙâ½«èÍºÎ£¿ð©ð©êºêºÙâãÌééÎªºÓ£¡ééÎªºÓÙâµØ²»µÃÄþ£¬¹¦ÎÞÒÑÊ±ÙâÎáÉ½Æ½¡£ÎáÉ½Æ½ÙâîÒÒ°Òç£¬Óã·ÐÓôÙâ°Ø¶¬ÈÕ¡£ÑÓµÀ³ÚÙâÀë³£Á÷£¬òÔÁú³ÒÙâ·½Ô¶ÓÎ¡£¹é¾É´¨ÙâÉñÔÕÅæ£¬²»·âìøÙâ°²ÖªÍâ£¡ÎªÎÒÎ½ºÓ²®ÙâºÎ²»ÈÊ£¬·ºÀÄ²»Ö¹Ùâ³îÎáÈË£¿§üÉ£¸¡Ùâ»´¡¢ãôÂú£¬¾Ã²»·´ÙâË®Î¬»º¡£¡±Ò»Ô»£º¡°ºÓÌÀÌÀÙâ¼¤äýûÓ£¬±±¶ÉÎÛÙâ¿£Á÷ÄÑ¡£åº³¤ÜúÙâÉòÃÀÓñ£¬ºÓ²®ÐíÙâÐ½²»Êô¡£Ð½²»ÊôÙâÎÀÈË×ï£¬ÉÕÏôÌõÙâàæºõºÎÒÔÓùË®£¡¯¤ÁÖÖñÙâé¥Ê¯øê£¬Ðû·¿ÈûÙâÍò¸£À´¡£¡±ì¶ÊÇ×äÈûð­×Ó£¬Öþ¹¬ÆäÉÏ£¬ÃûÔ»Ðû·¿¹¬¡£¶øµÀºÓ±±ÐÐ¶þÇþ£¬¸´Óí¾É¼££¬¶øÁº¡¢³þÖ®µØ¸´Äþ£¬ÎÞË®ÔÖ¡£

×ÔÊÇÖ®áá£¬ÓÃÊÂÕßÕùÑÔË®Àû¡£Ë··½¡¢Î÷ºÓ¡¢ºÓÎ÷¡¢¾ÆÈª½ÔÒýºÓ¼°´¨¹ÈÒÔ¸ÈÌï£»¶ø¹ØÖÐ¸¨Çþ¡¢ÁééòÒý¶ÂË®£»ÈêÄÏ¡¢¾Å½­Òý»´£»¶«º£ÒýîÒ¶¨£»Ì©É½ÏÂÒýãëË®£º½Ô´©ÇþÎª¸ÈÌï£¬¸÷ÍòâÅÇê¡£Ù¢Ð¡ÇþÅûÉ½Í¨µÀÕß£¬²»¿ÉÊ¤ÑÔ¡£È»ÆäÖøÕßÔÚÐû·¿¡£

Ì«Ê·¹«Ô»£ºÓàÄÏµÇÂ®É½£¬¹ÛÓíÊè¾Å½­£¬ËìÖÁÓÚ»á»üÌ«äÒ£¬ÉÏ¹ÃËÕ£¬ÍûÎåºþ£»¶«®ñÂåøÀ¡¢´óÚü£¬Ó­ºÓ£¬ÐÐ»´¡¢ãô¡¢¼Ã¡¢äðÂåÇþ£»Î÷Õ°ÊñÖ®áºÉ½¼°ÀëíÔ£»±±×ÔÁúÃÅÖÁÓÚË··½¡£Ô»£ºÉõÔÕ£¬Ë®Ö®ÎªÀûº¦Ò²£¡Óà´Ó¸ºÐ½ÈûÐû·¿£¬±¯ð­×ÓÖ®Ê«¶ø×÷ºÓÇþÊé¡£

¡ñ¾íÈýÊ®¡¤Æ½×¼ÊéµÚ°Ë

ººÐË£¬½ÓÇØÖ®±×£¬ÕÉ·ò´Ó¾üÂÃ£¬ÀÏÈõ×ªÁ¸â»Ïå£¬×÷Òµ¾ç¶ø²ÆØÑ£¬×ÔÌì×Ó²»ÄÜ¾ß¾ûæá£¬¶ø½«Ïà»ò³ËÅ£³µ£¬ÆëÃñÎÞ²Ø¸Ç¡£ì¶ÊÇÎªÇØÇ®ÖØÄÑÓÃ£¬¸üÁîÃñÖýÇ®£¬Ò»»Æ½ðÒ»½ï£¬Ô¼·¨Ê¡½û¡£¶ø²»¹ìÖðÀûÖ®Ãñ£¬Ðî»ýâÅÒµÒÔ»üÊÐÎï£¬ÎïÓ»ÌÚôÐ£¬Ã×ÖÁÊ¯ÍòÇ®£¬ÂíÒ»Æ¥Ôò°Ù½ð¡£

ÌìÏÂÒÑÆ½£¬¸ß×æÄËÁî¼ÖÈË²»µÃÒÂË¿³Ë³µ£¬ÖØ×âË°ÒÔÀ§ÈèÖ®¡£Ð¢»Ý¡¢¸ßºóÊ±£¬ÎªÌìÏÂ³õ¶¨£¬¸´³ÚÉÌ¼ÖÖ®ÂÉ£¬È»ÊÐ¾®Ö®×ÓËïÒà²»µÃÊË»ÂÎªÀô¡£Á¿ÀôÂ»£¬¶È¹ÙÓÃ£¬ÒÔ¸³ì¶Ãñ¡£¶øÉ½´¨Ô°³ØÊÐ¾®×âË°Ö®Èë£¬×ÔÌì×ÓÒÔÖÁÓÚ·â¾ýÌÀãåÒØ£¬½Ô¸÷ÎªË½·îÑøÑÉ£¬²»Áìì¶ÌìÏÂÖ®¾­·Ñ¡£äî×ªÉ½¶«ËÚ£¬ÒÔ¸øÖÐ¶¼¹Ù£¬Ëê²»¹ýÊýÊ®ÍòÊ¯¡£

ÖÁÐ¢ÎÄÊ±£¬¼ÔÇ®Òæ¶à£¬Çá£¬ÄË¸üÖýËÄîùÇ®£¬ÆäÎÄÎª¡°°ëÁ½¡±£¬ÁîÃñ×ÝµÃ×ÔÖýÇ®¡£¹ÊÎâ£¬ÖîºîÒ²£¬ÒÔ¼´É½ÖýÇ®£¬¸»ÛøÌì×Ó£¬Æäáá×äÒÔÅÑÄæ¡£µËÍ¨£¬´ó·òÒ²£¬ÒÔÖýÇ®²Æ¹ýÍõÕß¡£¹ÊÎâ¡¢µËÊÏÇ®²¼ÌìÏÂ£¬¶øÖýÇ®Ö®½ûÉúÑÉ¡£

ÐÙÅ«ÊýÇÖµÁ±±±ß£¬ÍÍÊùÕß¶à£¬±ßËÚ²»×ã¸øÊ³µ±Ê³Õß¡£ì¶ÊÇÄ¼ÃñÄÜÊä¼°×ªËÚì¶±ßÕß°Ý¾ô£¬¾ôµÃÖÁ´óÊü³¤¡£

Ð¢¾°Ê±£¬ÉÏ¿¤ÒÔÎ÷ºµ£¬Òà¸´ø·Âô¾ôÁî£¬¶ø¼úÆä¼ÛÒÔÕÐÃñ£»¼°Í½¸´×÷£¬µÃÊäËÚÏØ¹ÙÒÔ³ý×ï¡£ÒæÔìÔ·ÂíÒÔ¹ãÓÃ£¬¶ø¹¬ÊÒÁÐ¹ÛÓßÂíÒæÔöø·ÒÓ¡£

ÖÁ½ñÉÏ¼´Î»ÊýËê£¬ººÐËÆßÊ®âÅÄêÖ®¼ä£¬¹ú¼ÒÎÞÊÂ£¬·ÇÓöË®ºµÖ®ÔÖ£¬ÃñÔòÈË¸ø¼Ò×ã£¬¶¼±ÉâÞâ×½ÔÂú£¬¶ø¸®¿ââÅ»õ²Æ¡£¾©Ê¦Ö®Ç®ÀÛ¾ÞÍò£¬¹áÐà¶ø²»¿ÉÐ£¡£Ì«²ÖÖ®ËÚ³Â³ÂÏàÒò£¬³äÒçÂ¶»ýì¶Íâ£¬ÖÁ¸¯°Ü²»¿ÉÊ³¡£ÖÚÊü½ÖÏïÓÐÂí£¬ÚäÄ°Ö®¼ä³ÉÈº£¬¶ø³Ë×ÖêòÕßÙÏ¶ø²»µÃ¾Û»á¡£ÊØãÌÑÖÕßÊ³Á»Èâ£¬ÎªÀôÕß³¤×ÓËï£¬¾Ó¹ÙÕßÒÔÎªÐÕºÅ¡£¹ÊÈËÈË×Ô°®¶øÖØ·¸·¨£¬ÏÈÐÐÒå¶øááç©³ÜÈèÑÉ¡£µ±´ËÖ®Ê±£¬ÍøÊè¶øÃñ¸»£¬ÒÛ²Æ½¾Òç£¬»òÖÁ¼æ²¢ºÀµ³Ö®Í½£¬ÒÔÎä¶Ïì¶ÏçÇú¡£×ÚÊÒÓÐÍÁ¹«Çä´ó·òÒÔÏÂ£¬ÕùÓÚÉÝ³Þ£¬ÊÒÂ®Óß·þÙÔÓÚÉÏ£¬ÎÞÏÞ¶È¡£ÎïÊ¢¶øË¥£¬¹ÌÆä±äÒ²¡£

×ÔÊÇÖ®áá£¬ÑÏÖú¡¢ÖìÂò³¼µÈÕÐÀ´¶«ê±£¬ÊÂÁ½Ô½£¬½­»´Ö®¼äÏôÈ»·³·ÑÒÓ¡£ÌÆÃÉ¡¢Ë¾ÂíÏàÈç¿ªÂ·Î÷ÄÏÒÄ£¬ÔäÉ½Í¨µÀÇ§âÅÀï£¬ÒÔ¹ã°ÍÊñ£¬°ÍÊñÖ®Ãñ°ÕÑÉ¡£ÅíÎâ¼ÖÃð³¯ÏÊ£¬ÖÃ²×º£Ö®¿¤£¬ÔòÑàÆëÖ®¼äÃÒÈ»·¢¶¯¡£¼°Íõ»ÖÉèÄ±ÂíÒØ£¬ÐÙÅ«¾øºÍÇ×£¬ÇÖÈÅ±±±ß£¬±øÁ¬¶ø²»½â£¬ÌìÏÂ¿àÆäÀÍ£¬¶ø¸É¸êÈÕ×Ì¡£ÐÐÕßêå£¬¾ÓÕßËÍ£¬ÖÐÍâÉ§ÈÅ¶øÏà·î£¬°ÙÐÕÞÐÔª±×ÒÔÇÉ·¨£¬²ÆÂ¸Ë¥ü÷Ã«¶ø²»ÉÄ¡£ÈëÎïÕß²¹¹Ù£¬³ö»õÕß³ý×ï£¬Ñ¡¾ÙÁê³Ù£¬Á®³ÜÏàÃ°£¬ÎäÁ¦½øÓÃ£¬·¨ÑÏÁî¾ß¡£ÐËÀûÖ®³¼×Ô´ËÊ¼Ò²¡£

Æäááºº½«ËêÒÔÊýÍòÆï³ö»÷ºú£¬¼°³µÆï½«¾üÎÀÇàÈ¡ÐÙÅ«ºÓÄÏµØ£¬ÖþË··½¡£µ±ÊÇÊ±£¬ººÍ¨Î÷ÄÏÒÄµÀ£¬×÷ÕßÊýÍòÈË£¬Ç§Àï¸ºµ£À¡Á¸£¬ÂÊÊ®âÅïñÖÂÒ»Ê¯£¬É¢±Òì¶Úöø²ÒÔ¼¯Ö®¡£ÊýËêµÀ²»Í¨£¬ÂùÒÄÒòÒÔÊý¹¥£¬Àô·¢±øÖïÖ®¡£Ï¤°ÍÊñ×â¸³²»×ãÒÔ¸üÖ®£¬ÄËÄ¼ºÀÃñÌïÄÏÒÄ£¬ÈëËÚÏØ¹Ù£¬¶øÄÚÊÜÇ®ì¶¶¼ÄÚ¡£¶«ÖÁ²×º£Ö®¿¤£¬ÈËÍ½Ö®·ÑÄâì¶ÄÏÒÄ¡£ÓÖÐËÊ®ÍòâÅÈËÖþÎÀË··½£¬×ªäîÉõÁÉÔ¶£¬×ÔÉ½¶«ÏÌ±»ÆäÀÍ£¬·ÑÊýÊ®°Ù¾ÞÍò£¬¸®¿âÒæÐé¡£ÄËÄ¼ÃñÄÜÈëÅ«æ¾µÃÒÔÖÕÉí¸´£¬ÎªÀÉÔöÖÈ£¬¼°ÈëÑòÎªÀÉ£¬Ê¼ì¶´Ë¡£

ÆäááËÄÄê£¬¶øººÇ²´ó½«½«Áù½«¾ü£¬¾üÊ®âÅÍò£¬»÷ÓÒÏÍÍõ£¬»ñÊ×Â²ÍòÎåÇ§¼¶¡£Ã÷Äê£¬´ó½«¾ü½«Áù½«¾üÈÔÔÙ³ö»÷ºú£¬µÃÊ×Â²Íò¾ÅÇ§¼¶¡£²¶Õ¶Ê×Â²Ö®Ê¿ÊÜ´Í»Æ½ð¶þÊ®âÅÍò½ï£¬Â²ÊýÍòÈË½ÔµÃºñÉÍ£¬ÒÂÊ³Ñö¸øÏØ¹Ù£»¶øºº¾üÖ®Ê¿ÂíËÀÕßÊ®âÅÍò£¬±ø¼×Ö®²Æ×ªäîÖ®·Ñ²»ÓëÑÉ¡£ì¶ÊÇ´óÅ©³Â²ØÇ®¾­ü÷Ã«£¬¸³Ë°¼È½ß£¬ÓÌ²»×ãÒÔ·îÕ½Ê¿¡£ÓÐË¾ÑÔ£º¡°Ìì×ÓÔ»¡®ëÞÎÅÎåµÛÖ®½Ì²»Ïà¸´¶øÖÎ£¬ÓíÌÀÖ®·¨²»Í¬µÀ¶øÍõ£¬ËùÓÉÊâÂ·£¬¶ø½¨µÂÒ»Ò²¡£±±±ßÎ´°²£¬ëÞÉõµ¿Ö®¡£ÈÕÕß£¬´ó½«¾ü¹¥ÐÙÅ«£¬Õ¶Ê×Â²Íò¾ÅÇ§¼¶£¬Áôüý´øÎÞËùÊ³¡£ÒéÁîÃñµÃÂò¾ô¼°Êê½ûïÀÃâ¼õ×ï¡¯¡£ÇëÖÃÉÍ¹Ù£¬ÃüÔ»Îä¹¦¾ô¡£¼¶Ê®ÆßÍò£¬·²Ö±ÈýÊ®âÅÍò½ð¡£ÖîÂòÎä¹¦¾ô¹ÙÊ×ÕßÊÔ²¹Àô£¬ÏÈ³ý£»Ç§·òÈçÎå´ó·ò£»ÆäÓÐ×ïÓÖ¼õ¶þµÈ£»¾ôµÃÖÁÀÖÇä£ºÒÔÏÔ¾ü¹¦¡£¡±¾ü¹¦¶àÓÃÔ½µÈ£¬´óÕß·âºîÇä´ó·ò£¬Ð¡ÕßÀÉÀô¡£ÀôµÀÔÓ¶ø¶à¶Ë£¬Ôò¹ÙÖ°ü÷Ã«·Ï¡£

×Ô¹«ËïºëÒÔ´ºÇïÖ®ÒåÉþ³¼ÏÂÈ¡ººÏà£¬ÕÅÌÀÓÃ¾þÎÄ¾öÀíÎªÍ¢Î¾£¬ì¶ÊÇ¼ûÖªÖ®·¨Éú£¬¶ø·Ï¸ñ¾Ú·ÌÇîÖÎÖ®ÓüÓÃÒÓ¡£ÆäÃ÷Äê£¬»´ÄÏ¡¢ºâÉ½¡¢½­¶¼ÍõÄ±·´¼£¼û£¬¶ø¹«ÇäÑ°¶ËÖÎÖ®£¬¾¹Æäµ³Óë£¬¶ø×øËÀÕßÊýÍòÈË£¬³¤ÀôÒæ²Ò¼±¶ø·¨ÁîÃ÷²ì¡£

µ±ÊÇÖ®Ê±£¬ÕÐ×ð·½ÕýÏÍÁ¼ÎÄÑ§Ö®Ê¿£¬»òÖÁ¹«Çä´ó·ò¡£¹«ËïºëÒÔººÏà£¬²¼±»£¬Ê³²»ÖØÎ¶£¬ÎªÌìÏÂÏÈ¡£È»ÎÞÒæì¶Ë×£¬ÉÔæðì¶¹¦ÀûÒÓ¡£

ÆäÃ÷Äê£¬æôÆïÈÔÔÙ³ö»÷ºú£¬»ñÊ×ËÄÍò¡£ÆäÇï£¬»ëÐ°ÍõÂÊÊýÍòÖ®ÖÚÀ´½µ£¬ì¶ÊÇºº·¢³µ¶þÍò³ËÓ­Ö®¡£¼ÈÖÁ£¬ÊÜÉÍ£¬´Í¼°ÓÐ¹¦Ö®Ê¿¡£ÊÇËê·Ñ·²°ÙâÅ¾ÞÍò¡£

³õ£¬ÏÈÊÇÍùÊ®âÅËêºÓ¾ö¹Û£¬Áº³þÖ®µØ¹ÌÒÑÊýÀ§£¬¶øÔµºÓÖ®¿¤ýþÊÇÈûºÓ£¬éü¾ö»µ£¬·Ñ²»¿ÉÊ¤¼Æ¡£Æäáá·¬ÏµÓûÊ¡µ×ÖùÖ®äî£¬´©·Ú¡¢ºÓÇþÒÔÎª¸ÈÌï£¬×÷ÕßÊýÍòÈË£»Ö£µ±Ê±ÎªÎ¼äîÇþ»ØÔ¶£¬ÔäÖ±Çþ×Ô³¤°²ÖÁ»ªÒõ£¬×÷ÕßÊýÍòÈË£»Ë··½Òà´©Çþ£¬×÷ÕßÊýÍòÈË£º¸÷Àú¶þÈýÆÚ£¬¹¦Î´¾Í£¬·ÑÒà¸÷¾ÞÍòÊ®Êý¡£

Ìì×ÓÎª·¥ºú£¬Ê¢ÑøÂí£¬ÂíÖ®À´Ê³³¤°²ÕßÊýÍòÆ¥£¬×äÇ£ÕÆÕß¹ØÖÐ²»×ã£¬ÄËµ÷ÅÔ½ü¿¤¡£¶øºú½µÕß½ÔÒÂÊ³ÏØ¹Ù£¬ÏØ¹Ù²»¸ø£¬Ìì×ÓÄËËðÉÅ£¬½â³ËÓßæá£¬³öÓù¸®½û²ØÒÔÉÄÖ®¡£

ÆäÃ÷Äê£¬É½¶«±»Ë®øê£¬Ãñ¶à¼¢·¦£¬ì¶ÊÇÌì×ÓÇ²Ê¹ÕßÐé¿¤¹ú²Ö­»ÒÔÕñÆ¶Ãñ¡£ÓÌ²»×ã£¬ÓÖÄ¼ºÀ¸»ÈËÏà´û¼Ù¡£ÉÐ²»ÄÜÏà¾È£¬ÄËáãÆ¶Ãñì¶¹ØÒÔÎ÷£¬¼°³äË··½ÒÔÄÏÐÂÇØÖÐ£¬ÆßÊ®âÅÍò¿Ú£¬ÒÂÊ³½ÔÑö¸øÏØ¹Ù¡£ÊýËê£¬¼ÙÓè²úÒµ£¬Ê¹Õß·Ö²¿»¤Ö®£¬¹Ú¸ÇÏàÍû¡£Æä·ÑÒÔÒÚ¼Æ£¬²»¿ÉÊ¤Êý¡£

ì¶ÊÇÏØ¹Ù´ó¿Õ£¬¶ø¸»ÉÌ´ó¼Ö»òüý´ø²ÆÒÛÆ¶£¬×ªì±°ÙÊý£¬·Ï¾Ó¾ÓÒØ£¬·â¾ý½ÔµÍÊ×Ñö¸ø¡£Ò±ÖýÖóÑÎ£¬²Æ»òÀÛÍò½ð£¬¶ø²»×ô¹ú¼ÒÖ®¼±£¬ÀèÃñÖØÀ§¡£ì¶ÊÇÌì×ÓÓë¹«ÇäÒé£¬¸üÇ®Ôì±ÒÒÔÉÄÓÃ£¬¶ø´Ý¸¡Òù²¢¼æÖ®Í½¡£ÊÇÊ±½ûÔ·ÓÐ°×Â¹¶øÉÙ¸®¶àÒøÎý¡£×ÔÐ¢ÎÄ¸üÔìËÄîùÇ®£¬ÖÁÊÇËêËÄÊ®âÅÄê£¬´Ó½¨ÔªÒÔÀ´£¬ÓÃÉÙ£¬ÏØ¹ÙÍùÍù¼´¶àÍ­É½¶øÖýÇ®£¬ÃñÒà¼äµÁÖýÇ®£¬²»¿ÉÊ¤Êý¡£Ç®Òæ¶à¶øÇá£¬ÎïÒæÉÙ¶ø¹ó¡£ÓÐË¾ÑÔÔ»£º¡°¹ÅÕßÆ¤±Ò£¬ÖîºîÒÔÆ¸Ïí¡£½ðÓÐÈýµÈ£¬»Æ½ðÎªÉÏ£¬°×½ðÎªÖÐ£¬³à½ðÎªÏÂ¡£½ñ°ëÁ½Ç®·¨ÖØËÄîù£¬¶ø¼é»òµÁÄ¦Ç®ÀïÈ¡îÄ¹È£¬Ç®ÒæÇá±¡¶øÎï¹ó£¬ÔòÔ¶·½ÓÃ±Ò·³·Ñ²»Ê¡¡£¡±ÄËÒÔ°×Â¹Æ¤·½³ß£¬ÔµÒÔÔåçÀ£¬ÎªÆ¤±Ò£¬Ö±ËÄÊ®Íò¡£Íõºî×ÚÊÒ³¯êîÆ¸Ïí£¬±ØÒÔÆ¤±Ò¼öèµ£¬È»ºóµÃÐÐ¡£

ÓÖÔìÒøÎýÎª°×½ð¡£ÒÔÎªÌìÓÃÄªÈçÁú£¬µØÓÃÄªÈçÂí£¬ÈËÓÃÄªÈç¹ê£¬¹Ê°×½ðÈýÆ·£ºÆäÒ»Ô»ÖØ°ËÁ½£¬à÷Ö®£¬ÆäÎÄÁú£¬ÃûÔ»¡°°×Ñ¡¡±£¬Ö±ÈýÇ§£»¶þÔ»ÒÔÖØ²îÐ¡£¬·½Ö®£¬ÆäÎÄÂí£¬Ö±Îå°Ù£»ÈýÔ»¸´Ð¡£¬ÞÐËåÖ®£¬ÆäÎÄ¹ê£¬Ö±Èý°Ù¡£ÁîÏØ¹ÙÏú°ëÁ½Ç®£¬¸üÖýÈýîùÇ®£¬ÎÄÈçÆäÖØ¡£µÁÖýÖî½ðÇ®×ï½ÔËÀ£¬¶øÀôÃñÖ®µÁÖý°×½ðÕß²»¿ÉÊ¤Êý¡£

ì¶ÊÇÒÔ¶«¹ùÏÌÑô¡¢¿×½öÎª´óÅ©Ø©£¬ÁìÑÎÌúÊÂ£»É£ºëÑòÒÔ¼ÆËãÓÃÊÂ£¬ÊÌÖÐ¡£ÏÌÑô£¬ÆëÖ®´óÖóÑÎ£¬¿×½ö£¬ÄÏÑô´óÒ±£¬½ÔÖÂÉúÀÛÇ§½ð£¬¹ÊÖ£µ±Ê±½øÑÔÖ®¡£ºëÑò£¬öÃÑô¼ÖÈË×Ó£¬ÒÔÐÄ¼Æ£¬ÄêÊ®ÈýÊÌÖÐ¡£¹ÊÈýÈËÑÔÀûÊÂÎöÇïºÀÒÓ¡£

·¨¼ÈÒæÑÏ£¬Àô¶à·ÏÃâ¡£±ø¸ïÊý¶¯£¬Ãñ¶àÂò¸´¼°Îå´ó·ò£¬áç·¢Ö®Ê¿ÒæÏÊ¡£ì¶ÊÇ³ýÇ§·òÎå´ó·òÎªÀô£¬²»ÓûÕß³öÂí£»¹ÊÀô½Ô§ÃÁî·¥¼¬ÉÏÁÖ£¬×÷À¥Ã÷³Ø¡£

ÆäÃ÷Äê£¬´ó½«¾ü¡¢æôÆï´ó³ö»÷ºú£¬µÃÊ×Â²°Ë¾ÅÍò¼¶£¬ÉÍ´ÍÎåÊ®Íò½ð£¬ºº¾üÂíËÀÕßÊ®âÅÍòÆ¥£¬×ªäî³µ¼×Ö®·Ñ²»ÓëÑÉ¡£ÊÇÊ±²ÆØÑ£¬Õ½Ê¿ÆÄ²»µÃÂ»ÒÓ¡£

ÓÐË¾ÑÔÈýîùÇ®Çá£¬Ò×¼éÕ©£¬ÄË¸üÇëÖî¿¤¹úÖýÎåîùÇ®£¬ÖÜ¹ùÆäÏÂ£¬Áî²»¿ÉÄ¥È¡îÄ¹ÈÑÉ¡£

´óÅ©ÉÏÑÎÌúØ©¿×½ö¡¢ÏÌÑôÑÔ£º¡°É½º££¬ÌìµØÖ®²ØÒ²£¬½ÔÒËÊôÉÙ¸®£¬±ÝÏÂ²»Ë½£¬ÒÔÊô´óÅ©×ô¸³¡£Ô¸Ä¼Ãñ×Ô¸ø·Ñ£¬Òò¹ÙÆ÷×÷ÖóÑÎ£¬¹ÙÓëÀÎÅè¡£¸¡Ê³ÆæÃñÓûÉÃ¹ÜÉ½º£Ö®»õ£¬ÒÔÖÂ¸»ÏÛ£¬ÒÛÀûÏ¸Ãñ¡£Æä¾ÚÊÂÖ®Òé£¬²»¿ÉÊ¤Ìý¡£¸ÒË½ÖýÌúÆ÷ÖóÑÎÕß£¬îÄ´ó×óÖº£¬Ã»ÈëÆäÆ÷Îï¡£¿¤²»³öÌúÕß£¬ÖÃÐ¡Ìú¹Ù£¬±ãÊôÔÚËùÏØ¡£¡±Ê¹¿×½ö¡¢¶«¹ùÏÌÑô³Ë´«¾ÙÐÐÌìÏÂÑÎÌú£¬×÷¹Ù¸®£¬³ý¹ÊÑÎÌú¼Ò¸»ÕßÎªÀô¡£ÀôµÀÒæÔÓ£¬²»Ñ¡£¬¶ø¶à¼ÖÈËÒÓ¡£

ÉÌ¼ÖÒÔ±ÒÖ®±ä£¬¶à»ý»õÖðÀû¡£ì¶ÊÇ¹«ÇäÑÔ£º¡°¿¤¹úÆÄ±»øêº¦£¬Æ¶ÃñÎÞ²úÒµÕß£¬Ä¼áã¹ãÈÄÖ®µØ¡£±ÝÏÂËðÉÅÊ¡ÓÃ£¬³ö½ûÇ®ÒÔÕñÔªÔª£¬¿í´û¸³£¬¶øÃñ²»Æë³öì¶ÄÏÄ¶£¬ÉÌ¼Ö×ÌÖÚ¡£Æ¶ÕßÐó»ýÎÞÓÐ£¬½ÔÑöÏØ¹Ù¡£ÒìÊ±Ëãé÷³µ¼ÖÈËçÅÇ®½ÔÓÐ²î£¬ÇëËãÈç¹Ê¡£Öî¼ÖÈËÄ©×÷êÛ´ûÂôÂò£¬¾ÓÒØ»üÖîÎï£¬¼°ÉÌÒÔÈ¡ÀûÕß£¬ËäÎÞÊÐ¼®£¬¸÷ÒÔÆäÎï×ÔÕ¼£¬ÂÊçÅÇ®¶þÇ§¶øÒ»Ëã¡£Öî×÷ÓÐ×â¼°Öý£¬ÂÊçÅÇ®ËÄÇ§Ò»Ëã¡£·ÇÀô±ÈÕßÈýÀÏ¡¢±±±ßÆïÊ¿£¬é÷³µÒÔÒ»Ëã£»ÉÌ¼ÖÈËé÷³µ¶þËã£»´¬ÎåÕÉÒÔÉÏÒ»Ëã¡£Ää²»×ÔÕ¼£¬Õ¼²»Ï¤£¬Êù±ßÒ»Ëê£¬Ã»ÈëçÅÇ®¡£ÓÐÄÜ¸æÕß£¬ÒÔÆä°ëî¯Ö®¡£¼ÖÈËÓÐÊÐ¼®Õß£¬¼°Æä¼ÒÊô£¬½ÔÎÞµÃ¼®ÃûÌï£¬ÒÔ±ãÅ©¡£¸Ò·¸Áî£¬Ã»ÈëÌïÙ×¡£¡±

Ìì×ÓÄËË¼²·Ê½Ö®ÑÔ£¬ÕÙ°ÝÊ½ÎªÖÐÀÉ£¬¾ô×óÊü³¤£¬´ÍÌïÊ®Çê£¬²¼¸æÌìÏÂ£¬Ê¹Ã÷ÖªÖ®¡£

³õ£¬²·Ê½Õß£¬ºÓÄÏÈËÒ²£¬ÒÔÌïÐóÎªÊÂ¡£Ç×ËÀ£¬Ê½ÓÐÉÙµÜ£¬µÜ×³£¬Ê½ÍÑÉí³ö·Ö£¬¶ÀÈ¡ÐóÑò°ÙâÅ£¬ÌïÕ¬²ÆÎï¾¡ÓèµÜ¡£Ê½ÈëÉ½ÄÁÊ®âÅËê£¬ÑòÖÂÇ§âÅÍ·£¬ÂòÌïÕ¬¡£¶øÆäµÜ¾¡ÆÆÆäÒµ£¬Ê½éü¸´·ÖÓèµÜÕßÊýÒÓ¡£ÊÇÊ±ºº·½ÊýÊ¹½«»÷ÐÙÅ«£¬²·Ê½ÉÏÊé£¬Ô­Êä¼ÒÖ®°ëÏØ¹ÙÖú±ß¡£Ìì×ÓÊ¹Ê¹ÎÊÊ½£º¡°Óû¹Ùºõ£¿¡±Ê½Ô»£º¡°³¼ÉÙÄÁ£¬²»Ï°ÊË»Â£¬²»Ô¸Ò²¡£¡±Ê¹ÎÊÔ»£º¡°¼ÒÆñÓÐÔ©£¬ÓûÑÔÊÂºõ£¿¡±Ê½Ô»£º¡°³¼ÉúÓëÈËÎÞ·ÖÕù¡£Ê½ÒØÈËÆ¶Õß´ûÖ®£¬²»ÉÆÕß½ÌË³Ö®£¬Ëù¾ÓÈË½Ô´ÓÊ½£¬Ê½ºÎ¹Ê¼ûÔ©ì¶ÈË£¡ÎÞËùÓûÑÔÒ²¡£¡±Ê¹ÕßÔ»£º¡°¹¶Èç´Ë£¬×ÓºÎÓû¶øÈ»£¿¡±Ê½Ô»£º¡°Ìì×ÓÖïÐÙÅ«£¬ÓÞÒÔÎªÏÍÕßÒËËÀ½Úì¶±ß£¬ÓÐ²ÆÕßÒËÊäÎ¯£¬Èç´Ë¶øÐÙÅ«¿ÉÃðÒ²¡£¡±Ê¹Õß¾ßÆäÑÔÈëÒÔÎÅ¡£Ìì×ÓÒÔÓïØ©Ïàºë¡£ºëÔ»£º¡°´Ë·ÇÈËÇé¡£²»¹ìÖ®³¼£¬²»¿ÉÒÔÎª»¯¶øÂÒ·¨£¬Ô¸±ÝÏÂÎðÐí¡£¡±ì¶ÊÇÉÏ¾Ã²»±¨Ê½£¬ÊýËê£¬ÄË°ÕÊ½¡£Ê½¹é£¬¸´ÌïÄÁ¡£ËêâÅ£¬»á¾üÊý³ö£¬»ëÐ°ÍõµÈ½µ£¬ÏØ¹Ù·ÑÖÚ£¬²Ö¸®¿Õ¡£ÆäÃ÷Äê£¬Æ¶Ãñ´óáã£¬½ÔÑö¸øÏØ¹Ù£¬ÎÞÒÔ¾¡ÉÄ¡£²·Ê½³ÖÇ®¶þÊ®ÍòÓèºÓÄÏÊØ£¬ÒÔ¸øáãÃñ¡£ºÓÄÏÉÏ¸»ÈËÖúÆ¶ÈËÕß¼®£¬Ìì×Ó¼û²·Ê½Ãû£¬Ê¶Ö®£¬Ô»¡°ÊÇ¹ÌÇ°¶øÓûÊäÆä¼Ò°ëÖú±ß¡±£¬ÄË´ÍÊ½ÍâôíËÄ°ÙÈË¡£Ê½ÓÖ¾¡¸´ÓèÏØ¹Ù¡£ÊÇÊ±¸»ºÀ½ÔÕùÄä²Æ£¬Î¨Ê½ÓÈÓûÊäÖ®Öú·Ñ¡£Ìì×Óì¶ÊÇÒÔÊ½ÖÕ³¤Õß£¬¹Ê×ðÏÔÒÔ·ç°ÙÐÕ¡£

³õ£¬Ê½²»Ô¸ÎªÀÉ¡£ÉÏÔ»£º¡°ÎáÓÐÑòÉÏÁÖÖÐ£¬ÓûÁî×ÓÄÁÖ®¡£¡±Ê½ÄË°ÝÎªÀÉ£¬²¼ÒÂ¥Ï¶øÄÁÑò¡£ËêâÅ£¬Ñò·ÊÏ¢¡£ÉÏ¹ý¼ûÆäÑò£¬ÉÆÖ®¡£Ê½Ô»£º¡°·Ç¶ÀÑòÒ²£¬ÖÎÃñÒàÓÌÊÇÒ²¡£ÒÔÊ±Æð¾Ó£»¶ñÕßéü³âÈ¥£¬ÎãÁî°ÜÈº¡£¡±ÉÏÒÔÊ½ÎªÆæ£¬°ÝÎªçÃÊÏÁîÊÔÖ®£¬çÃÊÏ±ãÖ®¡£Ç¨Îª³É¸ÞÁî£¬½«äî×î¡£ÉÏÒÔÎªÊ½ÆÓÖÒ£¬°ÝÎªÆëÍõÌ«¸µ¡£

¶ø¿×½öÖ®Ê¹ÌìÏÂÖý×÷Æ÷£¬ÈýÄêÖÐ°ÝÎª´óÅ©£¬ÁÐì¶¾ÅÇä¡£¶øÉ£ºëÑòÎª´óÅ©Ø©£¬¤øÖî»á¼ÆÊÂ£¬ÉÔÉÔÖÃ¾ùÊäÒÔÍ¨»õÎïÒÓ¡£

Ê¼ÁîÀôµÃÈëýÏ²¹¹Ù£¬ÀÉÖÁÁù°ÙÊ¯¡£

×ÔÔì°×½ðÎåîùÇ®ááÎåËê£¬ÉâÀôÃñÖ®×øµÁÖý½ðÇ®ËÀÕßÊýÊ®ÍòÈË¡£Æä²»·¢¾õÏàÉ±Õß£¬²»¿ÉÊ¤¼Æ¡£Éâ×Ô³öÕß°ÙâÅÍòÈË¡£È»²»ÄÜ°ë×Ô³ö£¬ÌìÏÂ´óµÖÎÞÂÇ½ÔÖý½ðÇ®ÒÓ¡£·¸ÕßÖÚ£¬Àô²»ÄÜ¾¡ÖïÈ¡£¬ì¶ÊÇÇ²²©Ê¿ñÒ´ó¡¢ÐìÙÈµÈ·Ö²ÜÑ­ÐÐ¿¤¹ú£¬¾Ù¼æ²¢Ö®Í½ÊØÏàÎªÀûÕß¡£¶øÓùÊ·´ó·òÕÅÌÀ·½Â¡¹óÓÃÊÂ£¬¼õÐû¡¢¶ÅÖÜµÈÎªÖÐØ©£¬Òå×Ý¡¢ÒüÆë¡¢ÍõÎÂÊæµÈÓÃ²Ò¼±¿ÌÉîÎª¾ÅÇä£¬¶øÖ±Ö¸ÏÄÀ¼Ö®ÊôÊ¼³öÒÓ¡£

¶ø´óÅ©ÑÕÒìÖï¡£³õ£¬ÒìÎª¼ÃÄÏÍ¤³¤£¬ÒÔÁ®Ö±ÉÔÇ¨ÖÁ¾ÅÇä¡£ÉÏÓëÕÅÌÀ¼ÈÔì°×Â¹Æ¤±Ò£¬ÎÊÒì¡£ÒìÔ»£º¡°½ñÍõºî³¯ºØÒÔ²Ôèµ£¬Ö±ÊýÇ§£¬¶øÆäÆ¤¼ö·´ËÄÊ®Íò£¬±¾Ä©²»Ïà³Æ¡£¡±Ìì×Ó²»Ëµ¡£ÕÅÌÀÓÖÓëÒìÓÐ­Þ£¬¼°ÓÐÈË¸æÒìÒÔËüÒé£¬ÊÂÏÂÕÅÌÀÖÎÒì¡£ÒìÓë¿ÍÓï£¬¿ÍÓï³õÁîÏÂÓÐ²»±ãÕß£¬

Òì²»Ó¦£¬Î¢·´´½¡£ÌÀ×àµ±Òì¾ÅÇä¼ûÁî²»±ã£¬²»ÈëÑÔ¶ø¸¹·Ì£¬ÂÛËÀ¡£×ÔÊÇÖ®áá£¬ÓÐ¸¹·ÌÖ®·¨±È£¬¶ø¹«Çä´ó·ò¶àÚÆÚÄÈ¡ÈÝÒÓ¡£

Ìì×Ó¼ÈÏÂçÅÇ®Áî¶ø×ð²·Ê½£¬°ÙÐÕÖÕÄª·Ö²Æ×ôÏØ¹Ù£¬ì¶ÊÇ¸æçÅÇ®×ÝÒÓ¡£

¿¤¹ú¶à¼éÖýÇ®£¬Ç®¶àÇá£¬¶ø¹«ÇäÇëÁî¾©Ê¦Öýïñ¹Ù³à²à£¬Ò»µ±Îå£¬¸³¹ÙÓÃ·Ç³à²à²»µÃÐÐ¡£°×½ðÉÔ¼ú£¬Ãñ²»±¦ÓÃ£¬ÏØ¹ÙÒÔÁî½ûÖ®£¬ÎÞÒæ¡£ËêâÅ£¬°×½ðÖÕ·Ï²»ÐÐ¡£

ÊÇËêÒ²£¬ÕÅÌÀËÀ¶øÃñ²»Ë¼¡£

Æäáá¶þËê£¬³à²àÇ®¼ú£¬ÃñÇÉ·¨ÓÃÖ®£¬²»±ã£¬ÓÖ·Ï¡£ì¶ÊÇÏ¤½û¿¤¹úÎÞÖýÇ®£¬×¨ÁîÉÏÁÖÈý¹ÙÖý¡£Ç®¼È¶à£¬¶øÁîÌìÏÂ·ÇÈý¹ÙÇ®²»µÃÐÐ£¬Öî¿¤¹úËùÇ°ÖýÇ®½Ô·ÏÏúÖ®£¬ÊäÆäÍ­Èý¹Ù¡£¶øÃñÖ®ÖýÇ®ÒæÉÙ£¬¼ÆÆä·Ñ²»ÄÜÏàµ±£¬Î¨Õæ¹¤´ó¼éÄËµÁÎªÖ®¡£

²·Ê½ÏàÆë£¬¶øÑî¿É¸æçÅ±éÌìÏÂ£¬ÖÐ¼ÒÒÔÉÏ´óµÖ½ÔÓö¸æ¡£¶ÅÖÜÖÎÖ®£¬ÓüÉÙ·´Õß¡£ÄË·ÖÇ²ÓùÊ·Í¢Î¾Õý¼à·Ö²ÜÍù£¬¼´ÖÎ¿¤¹úçÅÇ®£¬µÃÃñ²ÆÎïÒÔÒÚ¼Æ£¬Å«æ¾ÒÔÇ§ÍòÊý£¬Ìï´óÏØÊý°ÙÇê£¬Ð¡ÏØ°ÙâÅÇê£¬Õ¬ÒàÈçÖ®¡£ì¶ÊÇÉÌ¼ÖÖÐ¼ÒÒÔÉÏ´óÂÊÆÆ£¬ÃñÍµ¸ÊÊ³ºÃÒÂ£¬²»ÊÂÐó²ØÖ®²úÒµ£¬¶øÏØ¹ÙÓÐÑÎÌúçÅÇ®Ö®¹Ê£¬ÓÃÒæÈÄÒÓ¡£

Òæ¹ã¹Ø£¬ÖÃ×óÓÒ¸¨¡£

³õ£¬´óÅ©¤øÑÎÌú¹Ù²¼¶à£¬ÖÃË®ºâ£¬ÓûÒÔÖ÷ÑÎÌú£»¼°Ñî¿É¸æçÅÇ®£¬ÉÏÁÖ²ÆÎïÖÚ£¬ÄËÁîË®ºâÖ÷ÉÏÁÖ¡£ÉÏÁÖ¼È³äÂú£¬Òæ¹ã¡£ÊÇÊ±Ô½ÓûÓëººÓÃ´¬Õ½Öð£¬ÄË´óÐÞÀ¥Ã÷³Ø£¬ÁÐ¹Û»·Ö®¡£ÖÎÂ¥´¬£¬¸ßÊ®âÅÕÉ£¬ÆìÖÄ¼ÓÆäÉÏ£¬Éõ×³¡£ì¶ÊÇÌì×Ó¸ÐÖ®£¬ÄË×÷°ØÁºÌ¨£¬¸ßÊýÊ®ÕÉ¡£¹¬ÊÒÖ®ÐÞ£¬ÓÉ´ËÈÕÀö¡£

ÄË·ÖçÅÇ®Öî¹Ù£¬¶øË®ºâ¡¢ÉÙ¸®¡¢´óÅ©¡¢Ì«ÆÍ¸÷ÖÃÅ©¹Ù£¬ÍùÍù¼´¿¤ÏØ±ÈÃ»ÈëÌïÌïÖ®¡£ÆäÃ»ÈëÅ«æ¾£¬·ÖÖîÔ·Ñø¹·ÂíÇÝÊÞ£¬¼°ÓëÖî¹Ù¡£Öî¹ÙÒæÔÓÖÃ¶à£¬Í½Å«æ¾ÖÚ£¬¶øÏÂºÓäî¶ÈËÄ°ÙÍòÊ¯£¬¼°¹Ù×ÔÙáÄË×ã¡£

ËùÖÒÑÔ£º¡°ÊÀ¼Ò×ÓµÜ¸»ÈË»ò¶·¼¦×ß¹·Âí£¬ß®ÁÔ²©Ï·£¬ÂÒÆëÃñ¡£¡±ÄËáçÖî·¸Áî£¬ÏàÒýÊýÇ§ÈË£¬ÃüÔ»¡°ÖêËÍÍ½¡±¡£Èë²ÆÕßµÃ²¹ÀÉ£¬ÀÉÑ¡Ë¥ÒÓ¡£

ÊÇÊ±É½¶«±»ºÓøê£¬¼°Ëê²»µÇÊýÄê£¬ÈË»òÏàÊ³£¬·½Ò»¶þÇ§Àï¡£Ìì×ÓÁ¯Ö®£¬Ú¯Ô»£º¡°½­ÄÏ»ð¸ûË®ññ£¬Áî¼¢ÃñµÃÁ÷¾ÍÊ³½­»´¼ä£¬ÓûÁô£¬Áô´¦¡£¡±Ç²Ê¹¹Ú¸ÇÏàÊôì¶µÀ£¬»¤Ö®£¬ÏÂ°ÍÊñËÚÒÔÕñÖ®¡£

ÆäÃ÷Äê£¬Ìì×ÓÊ¼Ñ²¿¤¹ú¡£¶«¶ÈºÓ£¬ºÓ¶«ÊØ²»ÒâÐÐÖÁ£¬²»±æ£¬×ÔÉ±¡£ÐÐÎ÷ÓâÂ¤£¬Â¤Î÷ÊØÒÔÐÐÍù×ä£¬Ìì×Ó´Ó¹Ù²»µÃÊ³£¬Â¤Î÷ÊØ×ÔÉ±¡£ì¶ÊÇÉÏ±±³öÏô¹Ø£¬´ÓÊýÍòÆï£¬ÁÔÐÂÇØÖÐ£¬ÒÔÀÕ±ß±ø¶ø¹é¡£ÐÂÇØÖÐ»òÇ§ÀïÎÞÍ¤áè£¬ì¶ÊÇÖï±±µØÌ«ÊØÒÔÏÂ£¬¶øÁîÃñµÃÐóÄÁ±ßÏØ£¬¹Ù¼ÙÂíÄ¸£¬ÈýËê¶ø¹é£¬¼°Ï¢Ê²Ò»£¬ÒÔ³ý¸æçÅ£¬ÓÃ³äØðÐÂÇØÖÐ¡£

¼ÈµÃ±¦¶¦£¬Á¢ºóÍÁ¡¢Ì«Ò»ìô£¬¹«ÇäÒé·âìøÊÂ£¬¶øÌìÏÂ¿¤¹ú½ÔÔ¥ÖÎµÀÇÅ£¬ÉÉ¹Ê¹¬£¬¼°µ±³ÛµÀÏØ£¬ÏØÖÎ¹Ù´¢£¬Éè¹©¾ß£¬¶øÍûÒÔ´ýÐÒ¡£

ÆäÃ÷Äê£¬ÄÏÔ½·´£¬Î÷Ç¼ÇÖ±ßÎªèî¡£ì¶ÊÇÌì×ÓÎªÉ½¶«²»ÉÄ£¬ÉâÌìÏÂÇô£¬ÒòÄÏ·½Â¥´¬×ä¶þÊ®âÅÍòÈË»÷ÄÏÔ½£¬ÊýÍòÈË·¢ÈýºÓÒÔÎ÷Æï»÷Î÷Ç¼£¬ÓÖÊýÍòÈË¶ÈºÓÖþÁî¾Ó¡£³õÖÃÕÅÒ´¡¢¾ÆÈª¿¤£¬¶øÉÏ¿¤¡¢Ë··½¡¢Î÷ºÓ¡¢ºÓÎ÷¿ªÌï¹Ù£¬³âÈû×äÁùÊ®ÍòÈËÊùÌïÖ®¡£ÖÐ¹úÉÉµÀâ»¹íÁ¸£¬Ô¶ÕßÈýÇ§£¬½üÕßÇ§âÅÀï£¬½ÔÑö¸ø´óÅ©¡£±ß±ø²»×ã£¬ÄË·¢Îä¿â¹¤¹Ù±øÆ÷ÒÔÉÄÖ®¡£³µÆïÂí·¦¾ø£¬ÏØ¹ÙÇ®ÉÙ£¬ÂòÂíÄÑµÃ£¬ÄËÖøÁî£¬Áî·â¾ýÒÔÏÂÖÁÈý°ÙÊ¯ÒÔÉÏÀô£¬ÒÔ²î³öêòÂíÌìÏÂÍ¤£¬Í¤ÓÐÐó¤ýÂí£¬Ëê¿ÎÏ¢¡£

ÆëÏà²·Ê½ÉÏÊéÔ»£º¡°³¼ÎÅÖ÷ÓÇ³¼Èè¡£ÄÏÔ½·´£¬³¼Ô¸¸¸×ÓÓëÆëÏ°´¬ÕßÍùËÀÖ®¡£¡±Ìì×ÓÏÂÚ¯Ô»£º¡°²·Ê½Ëä¹ª¸ûÄÁ£¬²»ÒÔÎªÀû£¬ÓÐâÅéüÖúÏØ¹ÙÖ®ÓÃ¡£½ñÌìÏÂ²»ÐÒÓÐ¼±£¬¶øÊ½·ÜÔ¸¸¸×ÓËÀÖ®£¬ËäÎ´Õ½£¬¿ÉÎ½ÒåÐÎì¶ÄÚ¡£´Í¾ô¹ØÄÚºî£¬½ðÁùÊ®½ï£¬ÌïÊ®Çê¡£¡±²¼¸æÌìÏÂ£¬ÌìÏÂÄªÓ¦¡£ÁÐºîÒÔ°ÙÊý£¬½ÔÄªÇó´Ó¾ü»÷Ç¼¡¢Ô½¡£ÖÁôü£¬ÉÙ¸®Ê¡½ð£¬¶øÁÐºî×øôü½ðÊ§ºîÕß°ÙâÅÈË¡£ÄË°ÝÊ½ÎªÓùÊ·´ó·ò¡£

Ê½¼ÈÔÚÎ»£¬¼û¿¤¹ú¶à²»±ãÏØ¹Ù×÷ÑÎÌú£¬ÌúÆ÷¿à¶ñ£¬¼Ö¹ó£¬»ò¦âÁîÃñÂôÂòÖ®¡£¶ø´¬ÓÐËã£¬ÉÌÕßÉÙ£¬Îï¹ó£¬ÄËÒò¿×½öÑÔ´¬ËãÊÂ¡£ÉÏÓÉÊÇ²»ÔÃ²·Ê½¡£

ººÁ¬±øÈýËê£¬ÖïÇ¼£¬ÃðÄÏÔ½£¬·¬Ø®ÒÔÎ÷ÖÁÊñÄÏÕßÖÃ³õ¿¤Ê®Æß£¬ÇÒÒÔÆä¹ÊË×ÖÎ£¬Îã¸³Ë°¡£ÄÏÑô¡¢ººÖÐÒÔÍù¿¤£¬¸÷ÒÔµØ±È¸ø³õ¿¤Àô×ä·îÊ³±ÒÎï£¬´«³µÂí±»¾ß¡£¶ø³õ¿¤Ê±Ê±Ð¡·´£¬É±Àô£¬ºº·¢ÄÏ·½Àô×äÍùÖïÖ®£¬¼äËêÍòâÅÈË£¬·Ñ½ÔÑö¸ø´óÅ©¡£´óÅ©ÒÔ¾ùÊäµ÷ÑÎÌúÖú¸³£¬¹ÊÄÜÉÄÖ®¡£È»±øËù¹ýÏØ£¬ÎªÒÔö¤¸øÎã·¦¶øÒÑ£¬²»¸ÒÑÔÉÃ¸³·¨ÒÓ¡£

ÆäÃ÷Äê£¬Ôª·âÔªÄê£¬²·Ê½±áÖÈÎªÌ«×ÓÌ«¸µ¡£¶øÉ£ºëÑòÎªÖÎËÚ¶¼Î¾£¬Áì´óÅ©£¬¾¡´ú½ö¤øÌìÏÂÑÎÌú¡£ºëÑòÒÔÖî¹Ù¸÷×Ô§Ê£¬ÏàÓëÕù£¬Îï¹ÊÌÚÔ¾£¬¶øÌìÏÂ¸³Êä»ò²»³¥ÆäÙÖ·Ñ£¬ÄËÇëÖÃ´óÅ©²¿Ø©ÊýÊ®ÈË£¬·Ö²¿Ö÷¿¤¹ú£¬¸÷ÍùÍùÏØÖÃ¾ùÊäÑÎÌú¹Ù£¬ÁîÔ¶·½¸÷ÒÔÆäÎï¹óÊ±ÉÌ¼ÖËù×ª··ÕßÎª¸³£¬¶øÏà¹àÊä¡£ÖÃÆ½×¼ÓÚ¾©Ê¦£¬¶¼ÊÜÌìÏÂÎ¯Êä¡£ÕÙ¹¤¹ÙÖÎ³µÖîÆ÷£¬½ÔÑö¸ø´óÅ©¡£´óÅ©Ö®Öî¹Ù¾¡ÁýÌìÏÂÖ®»õÎï£¬¹ó¼´ÂôÖ®£¬¼úÔòÂòÖ®¡£Èç´Ë£¬¸»ÉÌ´ó¼ÖÎÞËùÄ²´óÀû£¬Ôò·´±¾£¬¶øÍòÎï²»µÃÌÚÓ»¡£¹ÊÒÖÌìÏÂÎï£¬ÃûÔ»¡°Æ½×¼¡±¡£Ìì×ÓÒÔÎªÈ»£¬ÐíÖ®¡£ì¶ÊÇÌì×Ó±±ÖÁË··½£¬¶«µ½Ì«É½£¬Ñ²º£ÉÏ£¬²¢±±±ßÒÔ¹é¡£Ëù¹ýÉÍ´Í£¬ÓÃ²¯°ÙâÅÍòÆ¥£¬Ç®½ðÒÔ¾ÞÍò¼Æ£¬½ÔÈ¡×ã´óÅ©¡£

ºëÑòÓÖÇëÁîÀôµÃÈëËÚ²¹¹Ù£¬¼°×ïÈËÊê×ï¡£ÁîÃñÄÜÈëËÚ¸ÊÈª¸÷ÓÐ²î£¬ÒÔ¸´ÖÕÉí£¬²»¸æçÅ¡£Ëû¿¤¸÷Êä¼±´¦£¬¶øÖîÅ©¸÷ÖÂËÚ£¬É½¶«äîÒæËêÁù°ÙÍòÊ¯¡£Ò»ËêÖ®ÖÐ£¬Ì«²Ö¡¢¸ÊÈª²ÖÂú¡£±ßâÅýÏÖîÎï¾ùÊä²¯Îå°ÙÍòÆ¥¡£Ãñ²»Òæ¸³¶øÌìÏÂÓÃÈÄ¡£ì¶ÊÇºëÑò´Í¾ô×óÊü³¤£¬»Æ½ðÔÙ°Ù½ïÑÉ¡£

ÊÇËêÐ¡ºµ£¬ÉÏÁî¹ÙÇóÓê£¬²·Ê½ÑÔÔ»£º¡°ÏØ¹Ùµ±Ê³×âÒÂË°¶øÒÑ£¬½ñºëÑòÁîÀô×øÊÐÁÐËÁ£¬··ÎïÇóÀû¡£ºàºëÑò£¬ÌìÄËÓê¡£¡±

Ì«Ê·¹«Ô»£ºÅ©¹¤ÉÌ½»Ò×Ö®Â·Í¨£¬¶ø¹ê±´½ðÇ®µ¶²¼Ö®±ÒÐËÑÉ¡£Ëù´ÓÀ´¾ÃÔ¶£¬×Ô¸ßÐÁÊÏÖ®Ç°ÉÐÒÓ£¬ÃÒµÃ¶ø¼ÇÔÆ¡£¹ÊÊéµÀÌÆÓÝÖ®¼Ê£¬Ê«ÊöÒóÖÜÖ®ÊÀ£¬°²ÄþÔò³¤âÔÐò£¬ÏÈ±¾ç©Ä©£¬ÒÔÀñÒå·ÀÓÚÀû£»ÊÂ±ä¶à¹Ê¶øÒà·´ÊÇ¡£ÊÇÒÔÎïÊ¢ÔòË¥£¬Ê±¼«¶ø×ª£¬Ò»ÖÊÒ»ÎÄ£¬ÖÕÊ¼Ö®±äÒ²¡£Óí¹±¾ÅÖÝ£¬¸÷ÒòÆäÍÁµØËùÒË£¬ÈËÃñËù¶àÉÙ¶øÄÉÖ°ÑÉ¡£ÌÀÎä³Ð±×Ò×±ä£¬Ê¹Ãñ²»¾ë£¬¸÷¾¤¾¤ËùÒÔÎªÖÎ£¬¶øÉÔÁê³ÙË¥Î¢¡£Æë»¸¹«ÓÃ¹ÜÖÙÖ®Ä±£¬Í¨ÇáÖØÖ®È¨£¬áèÉ½º£Ö®Òµ£¬ÒÔ³¯Öîºî£¬ÓÃÇøÇøÖ®ÆëÏÔ³É°ÔÃû¡£ÎºÓÃÀî¿Ë£¬¾¡µØÁ¦£¬Îª¦â¾ý¡£×ÔÊÇÒÔáá£¬ÌìÏÂÕùì¶Õ½¹ú£¬¹óÕ©Á¦¶ø¼úÈÊÒå£¬ÏÈ¸»ÓÐ¶øááÍÆÈÃ¡£¹ÊÊüÈËÖ®¸»Õß»òÀÛ¾ÞÍò£¬¶øÆ¶Õß»ò²»ÑáÔã¿·£»ÓÐ¹ú¦âÕß»ò²¢ÈºÐ¡ÒÔ³¼Öîºî£¬¶øÈõ¹ú»ò¾øìë¶øÃðÊÀ¡£ÒÔÖÁì¶ÇØ£¬×ä²¢º£ÄÚ¡£ÓÝÏÄÖ®±Ò£¬½ðÎªÈýÆ·£¬»ò»Æ£¬»ò°×£¬»ò³à£»»òÇ®£¬»ò²¼£¬»òµ¶£¬»ò¹ê±´¡£¼°ÖÁÇØ£¬ÖÐÒ»¹úÖ®±ÒÎª¶þµÈ£¬»Æ½ðÒÔÒçÃû£¬ÎªÉÏ±Ò£»Í­Ç®Ê¶Ô»°ëÁ½£¬ÖØÈçÆäÎÄ£¬ÎªÏÂ±Ò¡£¶øÖéÓñ¡¢¹ê±´¡¢ÒøÎýÖ®ÊôÎªÆ÷ÊÎ±¦²Ø£¬²»Îª±Ò¡£È»¸÷ËæÊ±¶øÇáÖØÎÞ³£¡£ì¶ÊÇÍâÈÁÒÄµÒ£¬ÄÚÐË¹¦Òµ£¬º£ÄÚÖ®Ê¿Á¦¸û²»×ãÁ¸â»Ïå£¬Å®×Ó·Ä¼¨²»×ãÒÂ·þ¡£¹ÅÕß³¢½ßÌìÏÂÖ®×Ê²ÆÒÔ·îÆäÉÏ£¬ÓÌ×ÔÒÔÎª²»×ãÒ²¡£ÎÞÒì¹ÊÔÆ£¬ÊÂÊÆÖ®Á÷£¬Ïà¼¤Ê¹È»£¬êÂ×ã¹ÖÑÉ¡£

¡ñ¾íÈýÊ®Ò»¡¤ÎâÌ«²®ÊÀ¼ÒµÚÒ»

ÎâÌ«²®£¬Ì«²®µÜÖÙÓº£¬½ÔÖÜÌ«ÍõÖ®×Ó£¬¶øÍõ¼¾ÀúÖ®ÐÖÒ²¡£¼¾ÀúÏÍ£¬¶øÓÐÊ¥×Ó²ý£¬Ì«ÍõÓûÁ¢¼¾ÀúÒÔ¼°²ý£¬ì¶ÊÇÌ«²®¡¢ÖÙÓº¶þÈËÄË±¼¾£Âù£¬ÎÄÉí¶Ï·¢£¬Ê¾²»¿ÉÓÃ£¬ÒÔ±Ü¼¾Àú¡£¼¾Àú¹ûÁ¢£¬ÊÇÎªÍõ¼¾£¬¶ø²ýÎªÎÄÍõ¡£Ì«²®Ö®±¼¾£Âù£¬×ÔºÅ¾äÎâ¡£¾£ÂùÒåÖ®£¬´Ó¶ø¹éÖ®Ç§âÅ¼Ò£¬Á¢ÎªÎâÌ«²®¡£

Ì«²®×ä£¬ÎÞ×Ó£¬µÜÖÙÓºÁ¢£¬ÊÇÎªÎâÖÙÓº¡£ÖÙÓº×ä£¬×Ó¼¾¼òÁ¢¡£¼¾¼ò×ä£¬×ÓÊå´ïÁ¢¡£Êå´ï×ä£¬×ÓÖÜÕÂÁ¢¡£ÊÇÊ±ÖÜÎäÍõ¿ËÒó£¬ÇóÌ«²®¡¢ÖÙÓºÖ®áá£¬µÃÖÜÕÂ¡£ÖÜÕÂÒÑ¾ýÎâ£¬Òò¶ø·âÖ®¡£ÄË·âÖÜÕÂµÜÓÝÖÙì¶ÖÜÖ®±±¹ÊÏÄÐé£¬ÊÇÎªÓÝÖÙ£¬ÁÐÎªÖîºî¡£

ÖÜÕÂ×ä£¬×ÓÐÜËìÁ¢£¬ÐÜËì×ä£¬×Ó¿ÂÏàÁ¢¡£¿ÂÏà×ä£¬×Ó¦âð¯ÒÄÁ¢¡£¦âð¯ÒÄ×ä£¬×ÓâÅÇÅÒÉÎáÁ¢¡£âÅÇÅÒÉÎá×ä£¬×Ó¿ÂÂ¬Á¢¡£¿ÂÂ¬×ä£¬×ÓÖÜôíÁ¢¡£ÖÜôí×ä£¬×ÓÇüÓðÁ¢¡£ÇüÓð×ä£¬×ÓÒÄÎáÁ¢¡£ÒÄÎá×ä£¬×ÓÇÝ´¦Á¢¡£ÇÝ´¦×ä£¬×Ó×ªÁ¢¡£×ª×ä£¬×ÓÆÄ¸ßÁ¢¡£ÆÄ¸ß×ä£¬×Ó¾ä±°Á¢¡£ÊÇÊ±½úÏ×¹«ÃðÖÜ±±ÓÝ¹«£¬ÒÔ¿ª½ú·¥ë½Ò²¡£¾ä±°×ä£¬×ÓÈ¥ÆëÁ¢¡£È¥Æë×ä£¬×ÓÊÙÃÎÁ¢¡£ÊÙÃÎÁ¢¶øÎâÊ¼Òæ´ó£¬³ÆÍõ¡£

×ÔÌ«²®×÷Îâ£¬ÎåÊÀ¶øÎäÍõ¿ËÒó£¬·âÆäááÎª¶þ£ºÆäÒ»ÓÝ£¬ÔÚÖÐ¹ú£»ÆäÒ»Îâ£¬ÔÚÒÄÂù¡£Ê®¶þÊÀ¶ø½úÃðÖÐ¹úÖ®ÓÝ¡£ÖÐ¹úÖ®ÓÝÃð¶þÊÀ£¬¶øÒÄÂùÖ®ÎâÐË¡£´ó·²´ÓÌ«²®ÖÁÊÙÃÎÊ®¾ÅÊÀ¡£

ÍõÊÙÃÎ¶þÄê£¬³þÖ®Íö´ó·òÉê¹«Î×³¼Ô¹³þ½«×Ó·´¶ø±¼½ú£¬×Ô½úÊ¹Îâ£¬½ÌÎâÓÃ±ø³Ë³µ£¬ÁîÆä×ÓÎªÎâÐÐÈË£¬Îâì¶ÊÇÊ¼Í¨ì¶ÖÐ¹ú¡£Îâ·¥³þ¡£Ê®ÁùÄê£¬³þ¹²Íõ·¥Îâ£¬ÖÁºâÉ½¡£

¶þÊ®ÎåÄê£¬ÍõÊÙÃÎ×ä¡£ÊÙÃÎÓÐ×ÓËÄÈË£¬³¤Ô»Öî·®£¬´ÎÔ»âÅ¼À£¬´ÎÔ»âÅú°£¬´ÎÔ»¼¾Ôý¡£¼¾ÔýÏÍ£¬¶øÊÙÃÎÓûÁ¢Ö®£¬¼¾ÔýÈÃ²»¿É£¬ì¶ÊÇÄËÁ¢³¤×ÓÖî·®£¬ÉãÐÐÊÂµ±¹ú¡£

ÍõÖî·®ÔªÄê£¬Öî·®ÒÑ³ýÉ¥£¬ÈÃÎ»¼¾Ôý¡£¼¾ÔýÐ»Ô»£º¡°²ÜÐû¹«Ö®×äÒ²£¬ÖîºîÓë²ÜÈË²»Òå²Ü¾ý£¬½«Á¢×Óê°£¬×Óê°È¥Ö®£¬ÒÔ³É²Ü¾ý£¬¾ý×ÓÔ»¡®ÄÜÊØ½ÚÒÓ¡¯¡£¾ýÒåËÃ£¬Ë­¸Ò¸É¾ý£¡ÓÐ¹ú£¬·ÇÎá½ÚÒ²¡£ÔýËä²»²Ä£¬Ô¸¸½ì¶×Óê°Ö®Òå¡£¡±ÎâÈË¹ÌÁ¢¼¾Ôý£¬¼¾ÔýÆúÆäÊÒ¶ø¸û£¬ÄËÉáÖ®¡£Çï£¬Îâ·¥³þ£¬³þ°ÜÎÒÊ¦¡£ËÄÄê£¬½úÆ½¹«³õÁ¢¡£

Ê®ÈýÄê£¬ÍõÖî·®×ä¡£ÓÐÃüÊÚµÜâÅ¼À£¬Óû´«ÒÔ´Î£¬±ØÖÂ¹úì¶¼¾Ôý¶øÖ¹£¬ÒÔ³ÆÏÈÍõÊÙÃÎÖ®Òâ£¬ÇÒ¼Î¼¾ÔýÖ®Òå£¬ÐÖµÜ½ÔÓûÖÂ¹ú£¬ÁîÒÔ½¥ÖÁÑÉ¡£¼¾Ôý·âì¶ÑÓÁê£¬¹ÊºÅÔ»ÑÓÁê¼¾×Ó¡£

ÍõâÅ¼ÀÈýÄê£¬ÆëÏàÇì·âÓÐ×ï£¬×ÔÆëÀ´±¼Îâ¡£ÎâÓèÇì·âÖì·½Ö®ÏØ£¬ÒÔÎª·îÒØ£¬ÒÔÅ®ÆÞÖ®£¬¸»ì¶ÔÚÆë¡£

ËÄÄê£¬ÎâÊ¹¼¾ÔýÆ¸ì¶Â³£¬Çë¹ÛÖÜÀÖ¡£Îª¸èÖÜÄÏ¡¢ÕÙÄÏ¡£Ô»£º¡°ÃÀÔÕ£¬Ê¼»ùÖ®ÒÓ£¬ÓÌÎ´Ò²¡£È»ÇÚ¶ø²»Ô¹¡£¡±¸èÚý¡¢­Í¡¢ÎÀ¡£Ô»£º¡°ÃÀÔÕ£¬Ô¨ºõ£¬ÓÇ¶ø²»À§ÕßÒ²¡£ÎáÎÅÎÀ¿µÊå¡¢Îä¹«Ö®µÂÈçÊÇ£¬ÊÇÆäÎÀ·çºõ£¿¡±¸èÍõ¡£Ô»£º¡°ÃÀÔÕ£¬Ë¼¶ø²»¾å£¬ÆäÖÜÖ®¶«ºõ£¿¡±¸èÖ£¡£Ô»£º¡°ÆäÏ¸ÒÑÉõ£¬Ãñ²»¿°Ò²£¬ÊÇÆäÏÈÍöºõ£¿¡±¸èÆë¡£Ô»£º¡°ÃÀÔÕ£¬ãóãóºõ´ó·çÒ²ÔÕ¡£±í¶«º£Õß£¬ÆäÌ«¹«ºõ£¿¹úÎ´¿ÉÁ¿Ò²¡£¡±¸èáÙ¡£Ô»£º¡°ÃÀÔÕ£¬µ´µ´ºõ£¬ÀÖ¶ø²»Òù£¬ÆäÖÜ¹«Ö®¶«ºõ£¿¡±¸èÇØ¡£Ô»£º¡°´ËÖ®Î½ÏÄÉù¡£·òÄÜÏÄÔò´ó£¬´óÖ®ÖÁÒ²£¬ÆäÖÜÖ®¾Éºõ£¿¡±¸èÎº¡£Ô»£º¡°ÃÀÔÕ£¬ãß·çãß·çºõ£¬´ó¶ø¿í£¬¼ó¶øÒ×£¬ÐÐÒÔµÂ¸¨£¬´ËÔòÃËÖ÷Ò²¡£¡±¸èÌÆ¡£Ô»£º¡°Ë¼ÉîÔÕ£¬ÆäÓÐÌÕÌÆÊÏÖ®ÒÅ·çºõ£¿²»È»£¬ºÎÓÇÖ®Ô¶Ò²£¿·ÇÁîµÂÖ®áá£¬Ë­ÄÜÈôÊÇ£¡¡±¸è³Â¡£Ô»£º¡°¹úÎÞÖ÷£¬ÆäÄÜ¾Ãºõ£¿¡±×ÔÛ¦ÒÔÏÂ£¬ÎÞ¼¥ÑÉ¡£¸èÐ¡ÑÅ¡£Ô»£º¡°ÃÀÔÕ£¬Ë¼¶ø²»·¡£¬Ô¹¶ø²»ÑÔ£¬ÆäÖÜµÂÖ®Ë¥ºõ£¿ÓÌÓÐÏÈÍõÖ®ÒÅÃñÒ²¡£¡±¸è´óÑÅ¡£Ô»£º¡°¹ãÔÕ£¬ÎõÎõºõ£¬Çú¶øÓÐÖ±Ìå£¬ÆäÎÄÍõÖ®µÂºõ£¿¡±¸èËÌ¡£Ô»£º¡°ÖÁÒÓÔÕ£¬Ö±¶ø²»ÙÆ£¬Çú¶ø²»Ú°£¬½ü¶ø²»¦³£¬Ô¶¶ø²»Ð¯£¬Ç¨¶ø²»Òù£¬¸´¶ø²»Ñá£¬°§¶ø²»³î£¬ÀÖ¶ø²»»Ä£¬ÓÃ¶ø²»ØÑ£¬¹ã¶ø²»Ðû£¬Ê©¶ø²»·Ñ£¬È¡¶ø²»Ì°£¬´¦¶ø²»®¢£¬ÐÐ¶ø²»Á÷¡£ÎåÉùºÍ£¬°Ë·çÆ½£¬½ÚÓÐ¶È£¬ÊØÓÐÐò£¬Ê¢µÂÖ®ËùÍ¬Ò²¡£¡±¼ûÎèÏó¦¸¡¢ÄÏýñÕß£¬Ô»£º¡°ÃÀÔÕ£¬ÓÌÓÐ¸Ð¡£¡±¼ûÎè´óÎä£¬Ô»£º¡°ÃÀÔÕ£¬ÖÜÖ®Ê¢Ò²ÆäÈô´Ëºõ£¿¡±¼ûÎèÉØ»¤Õß£¬Ô»£º¡°Ê¥ÈËÖ®ºëÒ²£¬ÓÌÓÐ²ÑµÂ£¬Ê¥ÈËÖ®ÄÑÒ²£¡¡±¼ûÎè´óÏÄ£¬Ô»£º¡°ÃÀÔÕ£¬ÇÚ¶ø²»µÂ£¡·ÇÓíÆäË­ÄÜ¼°Ö®£¿¡±¼ûÎèÕÐ¦¸£¬Ô»£º¡°µÂÖÁÒÓÔÕ£¬´óÒÓ£¬ÈçÌìÖ®ÎÞ²»ìâÒ²£¬ÈçµØÖ®ÎÞ²»ÔØÒ²£¬ËäÉõÊ¢µÂ£¬ÎÞÒÔ¼ÓÒÓ¡£¹ÛÖ¹ÒÓ£¬ÈôÓÐËûÀÖ£¬Îá²»¸Ò¹Û¡£¡±

È¥Â³£¬ËìÊ¹Æë¡£ËµêÌÆ½ÖÙÔ»£º¡°×ÓËÙÄÉÒØÓëÕþ¡£ÎÞÒØÎÞÕþ£¬ÄËÃâì¶ÄÑ¡£Æë¹úÖ®Õþ½«ÓÐËù¹é£»Î´µÃËù¹é£¬ÄÑÎ´Ï¢Ò²¡£¡±¹ÊêÌ×ÓÒò³Â»¸×ÓÒÔÄÉÕþÓëÒØ£¬ÊÇÒÔÃâì¶èï¸ßÖ®ÄÑ¡£

È¥Æë£¬Ê¹ì¶Ö£¡£¼û×Ó²ú£¬Èç¾É½»¡£Î½×Ó²úÔ»£º¡°Ö£Ö®Ö´Õþ³Þ£¬ÄÑ½«ÖÁÒÓ£¬Õþ±Ø¼°×Ó¡£×ÓÎªÕþ£¬É÷ÒÔÀñ¡£²»È»£¬Ö£¹ú½«°Ü¡£¡±È¥Ö££¬§ÃÎÀ¡£ËµÞ¾è¥¡¢Ê·¹·¡¢Ê·üóÇõ¡¢¹«×Ó¾£¡¢¹«Êå·¢¡¢¹«×Ó³¯Ô»£º¡°ÎÀ¶à¾ý×Ó£¬Î´ÓÐ»¼Ò²¡£¡±

×ÔÎÀÈç½ú£¬½«Éáì¶ËÞ£¬ÎÅïñÉù£¬Ô»£º¡°ÒìÔÕ£¡ÎáÎÅÖ®£¬±ç¶ø²»µÂ£¬±Ø¼Óì¶Â¾¡£·ò×Ó»ñ×ïì¶¾ýÒÔÔÚ´Ë£¬¾åÓÌ²»×ã£¬¶øÓÖ¿ÉÒÔÅÏºõ£¿·ò×ÓÖ®ÔÚ´Ë£¬ÓÌÑàÖ®³²ÓÚÄ»Ò²¡£¾ýÔÚéë¶ø¿ÉÒÔÀÖºõ£¿¡±ËìÈ¥Ö®¡£ÎÄ×ÓÎÅÖ®£¬ÖÕÉí²»ÌýÇÙÉª¡£

§Ã½ú£¬ËµÕÔÎÄ×Ó¡¢º«Ðû×Ó¡¢ÎºÏ××ÓÔ»£º¡°½ú¹úÆäÝÍì¶Èý¼Òºõ£¡¡±½«È¥£¬Î½ÊåÏòÔ»£º¡°Îá×ÓÃãÖ®£¡¾ý³Þ¶ø¶àÁ¼£¬´ó·ò½Ô¸»£¬Õþ½«ÔÚÈý¼Ò¡£Îá×ÓÖ±£¬±ØË¼×ÔÃâì¶ÄÑ¡£¡±

¼¾ÔýÖ®³õÊ¹£¬±±¹ýÐì¾ý¡£Ðì¾ýºÃ¼¾Ôý½££¬¿Ú¸¥¸ÒÑÔ¡£¼¾ÔýÐÄÖªÖ®£¬ÎªÊ¹ÉÏ¹ú£¬Î´Ï×¡£»¹ÖÁÐì£¬Ðì¾ýÒÑËÀ£¬ì¶ÊÇÄË½âÆä±¦½££¬ÏµÖ®Ðì¾ýÚ£Ê÷¶øÈ¥¡£´ÓÕßÔ»£º¡°Ðì¾ýÒÑËÀ£¬ÉÐË­Óèºõ£¿¡±¼¾×ÓÔ»£º¡°²»È»¡£Ê¼ÎáÐÄÒÑÐíÖ®£¬ÆñÒÔËÀ±¶ÎáÐÄÔÕ£¡¡±

ÆßÄê£¬³þ¹«×ÓÎ§ß±ÆäÍõ¼Ð°½¶ø´úÁ¢£¬ÊÇÎªÁéÍõ¡£Ê®Äê£¬³þÁéÍõ»áÖîºî¶øÒÔ·¥ÎâÖ®Öì·½£¬ÒÔÖïÆëÇì·â¡£ÎâÒà¹¥³þ£¬È¡ÈýÒØ¶øÈ¥¡£Ê®Ò»Äê£¬³þ·¥Îâ£¬ÖÁö§Â¦¡£Ê®¶þÄê£¬³þ¸´À´·¥£¬´Îì¶Ç¬ûü£¬³þÊ¦°Ü×ß¡£

Ê®ÆßÄê£¬ÍõâÅ¼À×ä£¬µÜâÅú°Á¢¡£ÍõâÅú°¶þÄê£¬³þ¹«×ÓÆú¼²ß±Æä¾ýÁéÍõ´úÁ¢ÑÉ¡£

ËÄÄê£¬ÍõâÅú°×ä£¬ÓûÊÚµÜ¼¾Ôý¡£¼¾ÔýÈÃ£¬ÌÓÈ¥¡£ì¶ÊÇÎâÈËÔ»£º¡°ÏÈÍõÓÐÃü£¬ÐÖ×äµÜ´úÁ¢£¬±ØÖÂ¼¾×Ó¡£¼¾×Ó½ñÌÓÎ»£¬ÔòÍõâÅú°ááÁ¢¡£½ñ×ä£¬Æä×Óµ±´ú¡£¡±ÄËÁ¢ÍõâÅú°Ö®×ÓÁÅÎªÍõ¡£

ÍõÁÅ¶þÄê£¬¹«×Ó¹â·¥³þ£¬°Ü¶øÍöÍõÖÛ¡£¹â¾å£¬Ï®³þ£¬¸´µÃÍõÖÛ¶ø»¹¡£

ÎåÄê£¬³þÖ®Íö³¼Îé×ÓñãÀ´±¼£¬¹«×Ó¹â¿ÍÖ®¡£¹«×Ó¹âÕß£¬ÍõÖî·®Ö®×ÓÒ²¡£³£ÒÔÎªÎá¸¸ÐÖµÜËÄÈË£¬µ±´«ÖÁ¼¾×Ó¡£¼¾×Ó¼´²»ÊÜ¹ú£¬¹â¸¸ÏÈÁ¢¡£¼´²»´«¼¾×Ó£¬¹âµ±Á¢¡£ÒõÄÉÏÍÊ¿£¬ÓûÒÔÏ®ÍõÁÅ¡£

°ËÄê£¬ÎâÊ¹¹«×Ó¹â·¥³þ£¬°Ü³þÊ¦£¬Ó­³þ¹ÊÌ«×Ó½¨Ä¸ì¶¾Ó³²ÒÔ¹é¡£Òò±±·¥£¬°Ü³Â¡¢²ÌÖ®Ê¦¡£¾ÅÄê£¬¹«×Ó¹â·¥³þ£¬°Î¾Ó³²¡¢ïñÀë¡£³õ£¬³þ±ßÒØ±°ÁºÊÏÖ®´¦Å®ÓëÎâ±ßÒØÖ®Å®ÕùÉ££¬¶þÅ®¼ÒÅ­ÏàÃð£¬Á½¹ú±ßÒØ³¤ÎÅÖ®£¬Å­¶øÏà¹¥£¬ÃðÎâÖ®±ßÒØ¡£ÎâÍõÅ­£¬¹ÊËì·¥³þ£¬È¡Á½¶¼¶øÈ¥¡£

Îé×ÓñãÖ®³õ±¼Îâ£¬ËµÎâÍõÁÅÒÔ·¥³þÖ®Àû¡£¹«×Ó¹âÔ»£º¡°ñãÖ®¸¸ÐÖÎª¦êì¶³þ£¬Óû×Ô±¨Æä³ð¶ú¡£Î´¼ûÆäÀû¡£¡±ì¶ÊÇÎéÔ±Öª¹âÓÐËûÖ¾£¬ÄËÇóÓÂÊ¿×¨Öî£¬¼ûÖ®¹â¡£¹âÏ²£¬ÄË¿ÍÎé×Óñã¡£×ÓñãÍË¶ø¸ûì¶Ò°£¬ÒÔ´ý×¨ÖîÖ®ÊÂ¡£

Ê®¶þÄê¶¬£¬³þÆ½Íõ×ä¡£Ê®ÈýÄê´º£¬ÎâÓûÒò³þÉ¥¶ø·¥Ö®£¬Ê¹¹«×Ó¸ÇâÅ¡¢ÖòÓ¹ÒÔ±øÎ§³þÖ®Áù¡¢ý¯¡£Ê¹¼¾Ôýì¶½ú£¬ÒÔ¹ÛÖîºîÖ®±ä¡£³þ·¢±ø¾øÎâ±øáá£¬Îâ±ø²»µÃ»¹¡£ì¶ÊÇÎâ¹«×Ó¹âÔ»£º¡°´ËÊ±²»¿ÉÊ§Ò²¡£¡±¸æ×¨ÖîÔ»£º¡°²»Ë÷ºÎ»ñ£¡ÎÒÕæÍõËÃ£¬µ±Á¢£¬ÎáÓûÇóÖ®¡£¼¾×ÓËäÖÁ£¬²»Îá·ÏÒ²¡£¡±×¨ÖîÔ»£º¡°ÍõÁÅ¿ÉÉ±Ò²¡£Ä¸ÀÏ×ÓÈõ£¬¶øÁ½¹«×Ó½«±ø¹¥³þ£¬³þ¾øÆäÂ·¡£·½½ñÎâÍâÀ§ì¶³þ£¬¶øÄÚ¿ÕÎÞ¹ÇöáÖ®³¼£¬ÊÇÎÞèÍÎÒºÎ¡£¡±¹âÔ»£º¡°ÎÒÉí£¬×ÓÖ®ÉíÒ²¡£¡±ËÄÔÂ±û×Ó£¬¹â·ü¼×Ê¿ì¶¿ßÊÒ£¬¶øÚËÍõÁÅÒû¡£ÍõÁÅÊ¹±ø³Âì¶µÀ£¬×ÔÍõ¹¬ÖÁ¹âÖ®¼Ò£¬ÃÅ½×»§Ï¯£¬½ÔÍõÁÅÖ®Ç×Ò²£¬ÈË¼Ð³Öîë¡£¹«×Ó¹âÏêÎª×ã¼²£¬ÈëÓÚ¿ßÊÒ£¬Ê¹×¨ÖîÖÃØ°Ê×ì¶ÖËÓãÖ®ÖÐÒÔ½øÊ³¡£ÊÖØ°Ê×´ÌÍõÁÅ£¬îë½»ì¶ÐÙ£¬Ëìß±ÍõÁÅ¡£¹«×Ó¹â¾¹´úÁ¢ÎªÍõ£¬ÊÇÎªÎâÍõãØÂ®¡£ãØÂ®ÄËÒÔ×¨Öî×ÓÎªÇä¡£

¼¾×ÓÖÁ£¬Ô»£º¡°¹¶ÏÈ¾ýÎÞ·Ïìë£¬ÃñÈËÎÞ·ÏÖ÷£¬Éçð¢ÓÐ·î£¬ÄËÎá¾ýÒ²¡£Îá¸ÒË­Ô¹ºõ£¿°§ËÀÊÂÉú£¬ÒÔ´ýÌìÃü¡£·ÇÎÒÉúÂÒ£¬Á¢Õß´ÓÖ®£¬ÏÈÈËÖ®µÀÒ²¡£¡±¸´Ãü£¬¿ÞÁÅÄ¹£¬¸´Î»¶ø´ý¡£Îâ¹«×ÓÖòÓ¹¡¢¸ÇâÅ¶þÈË½«±øÓöÎ§ì¶³þÕß£¬ÎÅ¹«×Ó¹âß±ÍõÁÅ×ÔÁ¢£¬ÄËÒÔÆä±ø½µ³þ£¬³þ·âÖ®ì¶Êæ¡£

ÍõãØÂ®ÔªÄê£¬¾ÙÎé×ÓñãÎªÐÐÈË¶øÓëÄ±¹úÊÂ¡£³þÖï²®ÖÝÀç£¬ÆäËï²®øâÍö±¼Îâ£¬ÎâÒÔÎª´ó·ò¡£

ÈýÄê£¬ÎâÍõãØÂ®Óë×Óñã¡¢²®øâ½«±ø·¥³þ£¬°ÎÊæ£¬É±ÎâÍö½«¶þ¹«×Ó¡£¹âÄ±ÓûÈëÛ«£¬½«¾üËïÎäÔ»£º¡°ÃñÀÍ£¬Î´¿É£¬´ýÖ®¡£¡±ËÄÄê£¬·¥³þ£¬È¡ÁùÓëý¯¡£ÎåÄê£¬·¥Ô½£¬°ÜÖ®¡£ÁùÄê£¬³þÊ¹×Ó³£ÄÒÍß·¥Îâ¡£Ó­¶ø»÷Ö®£¬´ó°Ü³þ¾üì¶Ô¥ÕÂ£¬È¡³þÖ®¾Ó³²¶ø»¹¡£

¾ÅÄê£¬ÎâÍõãØÂ®ÇëÎé×Óñã¡¢ËïÎäÔ»£º¡°Ê¼×ÓÖ®ÑÔÛ«Î´¿ÉÈë£¬½ñ¹ûÈçºÎ£¿¡±¶þ×Ó¶ÔÔ»£º¡°³þ½«×Ó³£Ì°£¬¶øÌÆ¡¢²Ì½ÔÔ¹Ö®¡£Íõ±ØÓû´ó·¥£¬±ØµÃÌÆ¡¢²ÌÄË¿É¡£¡±ãØÂ®´ÓÖ®£¬Ï¤ÐËÊ¦£¬ÓëÌÆ¡¢²ÌÎ÷·¥³þ£¬ÖÁì¶ººË®¡£³þÒà·¢±ø¾ÜÎâ£¬¼ÐË®³Â¡£ÎâÍõãØÂ®µÜ·ò­õÓûÕ½£¬ãØÂ®¸¥Ðí¡£·ò­õÔ»£º¡°ÍõÒÑÊô³¼±ø£¬±øÒÔÀûÎªÉÏ£¬ÉÐºÎ´ýÑÉ£¿¡±ËìÒÔÆä²¿ÎåÇ§ÈËÏ®Ã°³þ£¬³þ±ø´ó°Ü£¬×ß¡£ì¶ÊÇÎâÍõËì×Ý±ø×·Ö®¡£±ÈÖÁÛ«£¬ÎåÕ½£¬³þÎå°Ü¡£³þÕÑÍõÍö³öÛ«£¬±¼ÔÇ¡£ÔÇ¹«µÜÓûß±ÕÑÍõ£¬ÕÑÍõÓëÔÇ¹«±¼Ëæ¡£¶øÎâ±øËìÈëÛ«¡£×Óñã¡¢²®øâ±ÞÆ½ÍõÖ®Ê¬ÒÔ±¨¸¸öÅ¡£

Ê®Äê´º£¬Ô½ÎÅÎâÍõÖ®ÔÚÛ«£¬¹ú¿Õ£¬ÄË·¥Îâ¡£ÎâÊ¹±ð±ø»÷Ô½¡£³þ¸æ¼±ÇØ£¬ÇØÇ²±ø¾È³þ»÷Îâ£¬ÎâÊ¦°Ü¡£ãØÂ®µÜ·ò­õ¼ûÇØÔ½½»°ÜÎâ£¬ÎâÍõÁô³þ²»È¥£¬·ò­õÍö¹éÎâ¶ø×ÔÁ¢ÎªÎâÍõ¡£ãØÂ®ÎÅÖ®£¬ÄËÒý±ø¹é£¬¹¥·ò­õ¡£·ò­õ°Ü±¼³þ¡£³þÕÑÍõÄËµÃÒÔ¾ÅÔÂ¸´ÈëÛ«£¬¶ø·â·ò­õì¶ÌÃûü£¬ÎªÌÃûüÊÏ¡£Ê®Ò»Äê£¬ÎâÍõÊ¹Ì«×Ó·ò²î·¥³þ£¬È¡·¬¡£³þ¿Ö¶øÈ¥Û«áãÈôÚâ¡£

Ê®ÎåÄê£¬¿××ÓÏàÂ³¡£

Ê®¾ÅÄêÏÄ£¬Îâ·¥Ô½£¬Ô½Íõ¾ä¼ùÓ­»÷Ö®ùáÀî¡£Ô½Ê¹ËÀÊ¿ÌôÕ½£¬ÈýÐÐÔìÎâÊ¦£¬ºô£¬×ÔØÙ¡£ÎâÊ¦¹ÛÖ®£¬Ô½Òò·¥Îâ£¬°ÜÖ®¹ÃËÕ£¬ÉËÎâÍõãØÂ®Ö¸£¬¾ü­ÞÆßÀï¡£ÎâÍõ²¡ÉË¶øËÀ¡£ãØÂ®Ê¹Á¢Ì«×Ó·ò²î£¬Î½Ô»£º¡°¶û¶øÍü¾ä¼ùÉ±Èê¸¸ºõ£¿¡±¶ÔÔ»£º¡°²»¸Ò£¡¡±ÈýÄê£¬ÄË±¨Ô½¡£

Íõ·ò²îÔªÄê£¬ÒÔ´ó·ò²®øâÎªÌ«Ô×¡£Ï°Õ½Éä£¬³£ÒÔ±¨Ô½ÎªÖ¾¡£¶þÄê£¬ÎâÍõÏ¤¾«±øÒÔ·¥Ô½£¬°ÜÖ®·ò½·£¬±¨¹ÃËÕÒ²¡£Ô½Íõ¾ä¼ùÄËÒÔ¼×±øÎåÇ§ÈËÆÜì¶»á»ü£¬Ê¹´ó·òÖÖÒòÎâÌ«Ô×øâ¶øÐÐ³É£¬ÇëÎ¯¹úÎª³¼æª¡£ÎâÍõ½«ÐíÖ®£¬Îé×ÓñãÚÉÔ»£º¡°ÎôÓÐ¹ýÊÏÉ±Õå¹àÒÔ·¥ÕåÑ°£¬[Ææ¡¤Êé¡¤Íø-Õû.Àí 'Ìá.¹©]ÃðÏÄºóµÛÏà¡£µÛÏàÖ®åúºóçÅ·½Éï£¬ÌÓì¶ÓÐÈÔ¶øÉúÉÙ¿µ¡£ÉÙ¿µÎªÓÐÈÔÄÁÕý¡£ÓÐ¹ýÓÖÓûÉ±ÉÙ¿µ£¬ÉÙ¿µ±¼ÓÐÓÝ¡£ÓÐÓÝË¼ÏÄµÂ£¬ì¶ÊÇÆÞÖ®ÒÔ¶þÅ®¶øÒØÖ®ì¶ÂÚ£¬ÓÐÌïÒ»³É£¬ÓÐÖÚÒ»ÂÃ¡£ááËìÊÕÏÄÖÚ£¬¸§Æä¹ÙÖ°¡£Ê¹ÈËÓÕÖ®£¬ËìÃðÓÐ¹ýÊÏ£¬¸´ÓíÖ®¼¨£¬ìëÏÄÅäÌì£¬²»Ê§¾ÉÎï¡£½ñÎâ²»ÈçÓÐ¹ýÖ®¦â£¬¶ø¾ä¼ù´óì¶ÉÙ¿µ¡£½ñ²»Òò´Ë¶øÃðÖ®£¬ÓÖ½«¿íÖ®£¬²»ÒàÄÑºõ£¡ÇÒ¾ä¼ùÎªÈËÄÜÐÁ¿à£¬½ñ²»Ãð£¬áá±Ø»ÚÖ®¡£¡±ÎâÍõ²»Ìý£¬ÌýÌ«Ô×øâ£¬×äÐíÔ½Æ½£¬ÓëÃË¶ø°Õ±øÈ¥¡£

ÆßÄê£¬ÎâÍõ·ò²îÎÅÆë¾°¹«ËÀ¶ø´ó³¼Õù³è£¬ÐÂ¾ýÈõ£¬ÄËÐËÊ¦±±·¥Æë¡£×ÓñãÚÉÔ»£º¡°Ô½Íõ¾ä¼ùÊ³²»ÖØÎ¶£¬ÒÂ²»ÖØ²É£¬µõËÀÎÊ¼²£¬ÇÒÓûÓÐËùÓÃÆäÖÚ¡£´ËÈË²»ËÀ£¬±ØÎªÎâ»¼¡£½ñÔ½ÔÚ¸¹ÐÄ¼²¶øÍõ²»ÏÈ£¬¶øÎñÆë£¬²»ÒàÃýºõ£¡¡±ÎâÍõ²»Ìý£¬Ëì±±·¥Æë£¬°ÜÆëÊ¦ì¶°¬Áê¡£ÖÁçÕ£¬ÕÙÂ³°§¹«¶øáç°ÙÀÎ¡£¼¾¿µ×ÓÊ¹×Ó¹±ÒÔÖÜÀñËµÌ«Ô×øâ£¬ÄËµÃÖ¹¡£ÒòÁôÂÔµØì¶ÆëÂ³Ö®ÄÏ¡£¾ÅÄê£¬Îªæã·¥Â³£¬£¬ÖÁ£¬ÓëÂ³ÃËÄËÈ¥¡£Ê®Äê£¬Òò·¥Æë¶ø¹é¡£Ê®Ò»Äê£¬¸´±±·¥Æë¡£

Ô½Íõ¾ä¼ùÂÊÆäÖÚÒÔ³¯Îâ£¬ºñÏ×ÒÅÖ®£¬ÎâÍõÏ²¡£Î¨×Óñã¾å£¬Ô»£º¡°ÊÇÆúÎâÒ²¡£¡±ÚÉÔ»£º¡°Ô½ÔÚ¸¹ÐÄ£¬½ñµÃÖ¾ì¶Æë£¬ÓÌÊ¯Ìï£¬ÎÞËùÓÃ¡£ÇÒÅÌ¸ýÖ®Ú¾ÓÐµßÔ½ÎðÒÅ£¬ÉÌÖ®ÒÔÐË¡£¡±ÎâÍõ²»Ìý£¬Ê¹×Óñãì¶Æë£¬×ÓñãÊôÆä×Óì¶Æë±«ÊÏ£¬»¹±¨ÎâÍõ¡£ÎâÍõÎÅÖ®£¬´óÅ­£¬´Í×ÓñãÊôïÎÖ®½£ÒÔËÀ¡£½«ËÀ£¬Ô»£º¡°Ê÷ÎáÄ¹ÉÏÒÔè÷£¬Áî¿ÉÎªÆ÷¡£¾ñÎáÑÛÖÃÖ®Îâ¶«ÃÅ£¬ÒÔ¹ÛÔ½Ö®ÃðÎâÒ²¡£¡±

Æë±«ÊÏß±Æëµ¿¹«¡£ÎâÍõÎÅÖ®£¬¿Þì¶¾üÃÅÍâÈýÈÕ£¬ÄË´Óº£ÉÏ¹¥Æë¡£ÆëÈË°ÜÎâ£¬ÎâÍõÄËÒý±ø¹é¡£

Ê®ÈýÄê£¬ÎâÕÙÂ³¡¢ÎÀÖ®¾ý»áì¶éÒ¸Þ¡£

Ê®ËÄÄê´º£¬ÎâÍõ±±»áÖîºîì¶»Æ³Ø£¬Óû°ÔÖÐ¹úÒÔÈ«ÖÜÊÒ¡£ÁùÔÂ±û×Ó£¬Ô½Íõ¾ä¼ù·¥Îâ¡£ÒÒÓÏ£¬Ô½ÎåÇ§ÈËÓëÎâÕ½¡£±ûÐç£¬Â²ÎâÌ«×ÓÓÑ¡£¶¡º¥£¬ÈëÎâ¡£ÎâÈË¸æ°Üì¶Íõ·ò²î£¬·ò²î¶ñÆäÎÅÒ²¡£»òÐ¹ÆäÓï£¬ÎâÍõÅ­£¬Õ¶ÆßÈËì¶Ä»ÏÂ¡£ÆßÔÂÐÁ³ó£¬ÎâÍõÓë½ú¶¨¹«Õù³¤¡£ÎâÍõÔ»£º¡°ì¶ÖÜÊÒÎÒÎª³¤¡£¡±½ú¶¨¹«Ô»£º¡°ì¶¼§ÐÕÎÒÎª²®¡£¡±ÕÔ÷±Å­£¬½«·¥Îâ£¬ÄË³¤½ú¶¨¹«¡£ÎâÍõÒÑÃË£¬Óë½ú±ð£¬Óû·¥ËÎ¡£Ì«Ô×øâÔ»£º¡°¿ÉÊ¤¶ø²»ÄÜ¾ÓÒ²¡£¡±ÄËÒý±ø¹é¹ú¡£¹úÍöÌ«×Ó£¬ÄÚ¿Õ£¬Íõ¾ÓÍâ¾Ã£¬Ê¿½Ô°Õ±Ö£¬ì¶ÊÇÄËÊ¹ºñ±ÒÒÔÓëÔ½Æ½¡£

Ê®ÎåÄê£¬ÆëÌï³£É±¼ò¹«¡£

Ê®°ËÄê£¬Ô½Òæ¦â¡£Ô½Íõ¾ä¼ùÂÊ±ø¸´·¥°ÜÎâÊ¦ì¶óÒÔó¡£³þÃð³Â¡£

¶þÊ®Äê£¬Ô½Íõ¾ä¼ù¸´·¥Îâ¡£¶þÊ®Ò»Äê£¬ËìÎ§Îâ¡£¶þÊ®ÈýÄêÊ®Ò»ÔÂ¶¡Ã®£¬Ô½°ÜÎâ¡£Ô½Íõ¾ä¼ùÓûÇ¨ÎâÍõ·ò²îì¶ð®¶«£¬Óè°Ù¼Ò¾ÓÖ®¡£ÎâÍõÔ»£º¡°¹ÂÀÏÒÓ£¬²»ÄÜÊÂ¾ýÍõÒ²¡£Îá»Ú²»ÓÃ×ÓñãÖ®ÑÔ£¬×ÔÁîÏÝ´Ë¡£¡±Ëì×ÔØÙËÀ¡£Ô½ÍõÃðÎâ£¬ÖïÌ«Ô×øâ£¬ÒÔÎª²»ÖÒ£¬¶ø¹é¡£

Ì«Ê·¹«Ô»£º¿××ÓÑÔ¡°Ì«²®¿ÉÎ½ÖÁµÂÒÓ£¬ÈýÒÔÌìÏÂÈÃ£¬ÃñÎÞµÃ¶ø³ÆÑÉ¡±¡£Óà¶Á´ºÇï¹ÅÎÄ£¬ÄËÖªÖÐ¹úÖ®ÓÝÓë¾£Âù¾äÎâÐÖµÜÒ²¡£ÑÓÁê¼¾×ÓÖ®ÈÊÐÄ£¬Ä½ÒåÎÞÇî£¬¼ûÎ¢¶øÖªÇå×Ç¡£ÎØºô£¬ÓÖºÎÆäãÈÀÀ²©Îï¾ý×ÓÒ²£¡

¡ñ¾íÈýÊ®¶þ¡¤ÆëÌ«¹«ÊÀ¼ÒµÚ¶þ

Ì«¹«ÍûÂÀÉÐÕß£¬¶«º£ÉÏÈË¡£ÆäÏÈ×æ³¢ÎªËÄÔÀ£¬×ôÓíÆ½Ë®ÍÁÉõÓÐ¹¦¡£ÓÝÏÄÖ®¼Ê·âì¶ÂÀ£¬»ò·âì¶Éê£¬ÐÕ½ªÊÏ¡£ÏÄÉÌÖ®Ê±£¬Éê¡¢ÂÀ»ò·âÖ¦Êü×ÓËï£¬»òÎªÊüÈË£¬ÉÐÆäááÃçÒáÒ²¡£±¾ÐÕ½ªÊÏ£¬´ÓÆä·âÐÕ£¬¹ÊÔ»ÂÀÉÐ¡£

ÂÀÉÐ¸Ç³¢ÇîÀ§£¬ÄêÀÏÒÓ£¬ÒÔÓæµö¼éÖÜÎ÷²®¡£Î÷²®½«³öÁÔ£¬²·Ö®£¬Ô»¡°Ëù»ñ·ÇÁú·ÇÀöáê£¬·Ç»¢·Çî¼£»Ëù»ñ°ÔÍõÖ®¸¨¡±¡£ì¶ÊÇÖÜÎ÷²®ÁÔ£¬¹ûÓöÌ«¹«ì¶Î¼Ö®Ñô£¬ÓëÓï´óËµ£¬Ô»£º¡°×ÔÎáÏÈ¾ýÌ«¹«Ô»¡®µ±ÓÐÊ¥ÈË§ÃÖÜ£¬ÖÜÒÔÐË¡¯¡£×ÓÕæÊÇÐ°£¿ÎáÌ«¹«Íû×Ó¾ÃÒÓ¡£¡±¹ÊºÅÖ®Ô»¡°Ì«¹«Íû¡±£¬ÔØÓë¾ã¹é£¬Á¢ÎªÊ¦¡£

»òÔ»£¬Ì«¹«²©ÎÅ£¬³¢ÊÂæû¡£æûÎÞµÀ£¬È¥Ö®¡£ÓÎËµÖîºî£¬ÎÞËùÓö£¬¶ø×äÎ÷¹éÖÜÎ÷²®¡£»òÔ»£¬ÂÀÉÐ´¦Ê¿£¬Òþº£±õ¡£ÖÜÎ÷²®¾Ðú×Àï£¬É¢ÒËÉú¡¢ãÈØ²ËØÖª¶øÕÐÂÀÉÐ¡£ÂÀÉÐÒàÔ»¡°ÎáÎÅÎ÷²®ÏÍ£¬ÓÖÉÆÑøÀÏ£¬îÁÍùÑÉ¡±¡£ÈýÈËÕßÎªÎ÷²®ÇóÃÀÅ®ÆæÎï£¬Ï×Ö®ì¶æû£¬ÒÔÊêÎ÷²®¡£Î÷²®µÃÒÔ³ö£¬·´¹ú¡£ÑÔÂÀÉÐËùÒÔÊÂÖÜËäÒì£¬È»ÒªÖ®ÎªÎÄÎäÊ¦¡£

ÖÜÎ÷²®²ýÖ®ÍÑú×Àï¹é£¬ÓëÂÀÉÐÒõÄ±ÐÞµÂÒÔÇãÉÌÕþ£¬ÆäÊÂ¶à±øÈ¨ÓëÆæ¼Æ£¬¹ÊááÊÀÖ®ÑÔ±ø¼°ÖÜÖ®ÒõÈ¨½Ô×ÚÌ«¹«Îª±¾Ä±¡£ÖÜÎ÷²®ÕþÆ½£¬¼°¶ÏÓÝÜÇÖ®ËÏ£¬¶øÊ«ÈË³ÆÎ÷²®ÊÜÃüÔ»ÎÄÍõ¡£·¥³ç¡¢ÃÜÐë¡¢È®ÒÄ£¬´ó×÷·áÒØ¡£ÌìÏÂÈý·Ö£¬Æä¶þ¹éÖÜÕß£¬Ì«¹«Ö®Ä±¼Æ¾Ó¶à¡£

ÎÄÍõ±À£¬ÎäÍõ¼´Î»¡£¾ÅÄê£¬ÓûÐÞÎÄÍõÒµ£¬¶«·¥ÒÔ¹ÛÖîºî¼¯·ñ¡£Ê¦ÐÐ£¬Ê¦ÉÐ¸¸×óÕÈ»Æîá£¬ÓÒ°Ñ°×ì¸ÒÔÊÄ£¬Ô»£º¡°²ÔÙî²ÔÙî£¬×Ü¶ûÖÚÊü£¬Óë¶ûÖÛé®£¬ááÖÁÕßÕ¶£¡¡±ËìÖÁÃË½ò¡£Öîºî²»ÆÚ¶ø»áÕß°Ë°ÙÖîºî¡£Öîºî½ÔÔ»£º¡°æû¿É·¥Ò²¡£¡±ÎäÍõÔ»£º¡°Î´¿É¡£¡±»¹Ê¦£¬ÓëÌ«¹«×÷´ËÌ«ÊÄ¡£

¾Ó¶þÄê£¬æûÉ±Íõ×Ó±È¸É£¬Çô»þ×Ó¡£ÎäÍõ½«·¥æû£¬²·¹êÕ×£¬²»¼ª£¬·çÓê±©ÖÁ¡£Èº¹«¾¡¾å£¬Î¨Ì«¹«¦âÖ®È°ÎäÍõ£¬ÎäÍõì¶ÊÇËìÐÐ¡£Ê®Ò»ÄêÕýÔÂ¼××Ó£¬ÊÄì¶ÄÁÒ°£¬·¥ÉÌæû¡£æûÊ¦°Ü¼¨¡£æû·´×ß£¬µÇÂ¹Ì¨£¬Ëì×·Õ¶æû¡£Ã÷ÈÕ£¬ÎäÍõÁ¢ÓÚÉç£¬Èº¹«·îÃ÷Ë®£¬ÎÀ¿µÊå·â²¼²ÉÏ¯£¬Ê¦ÉÐ¸¸Ç£Éü£¬Ê·Øý²ß×££¬ÒÔ¸æÉñÌÖæûÖ®×ï¡£É¢Â¹Ì¨Ö®Ç®£¬·¢îÒÇÅÖ®ËÚ£¬ÒÔÕñÆ¶Ãñ¡£·â±È¸ÉÄ¹£¬ÊÍ»þ×ÓÇô¡£Ç¨¾Å¶¦£¬ø·ÖÜÕþ£¬ÓëÌìÏÂ¸üÊ¼¡£Ê¦ÉÐ¸¸Ä±¾Ó¶à¡£

ì¶ÊÇÎäÍõÒÑÆ½ÉÌ¶øÍõÌìÏÂ£¬·âÊ¦ÉÐ¸¸ì¶ÆëÓªÇð¡£¶«¾Í¹ú£¬µÀËÞÐÐ³Ù¡£ÄæÂÃÖ®ÈËÔ»£º¡°ÎáÎÅÊ±ÄÑµÃ¶øÒ×Ê§¡£¿ÍÇÞÉõ°²£¬´ù·Ç¾Í¹úÕßÒ²¡£¡±Ì«¹«ÎÅÖ®£¬Ò¹ÒÂ¶øÐÐ£¬ÀçÃ÷ÖÁ¹ú¡£À³ºîÀ´·¥£¬ÓëÖ®ÕùÓªÇð¡£ÓªÇð±ßÀ³¡£À³ÈË£¬ÒÄÒ²£¬»áæûÖ®ÂÒ¶øÖÜ³õ¶¨£¬Î´ÄÜ¼¯Ô¶·½£¬ÊÇÒÔÓëÌ«¹«Õù¹ú¡£

Ì«¹«ÖÁ¹ú£¬ø·Õþ£¬ÒòÆäË×£¬¼òÆäÀñ£¬Í¨ÉÌ¹¤Ö®Òµ£¬±ãÓãÑÎÖ®Àû£¬¶øÈËÃñ¶à¹éÆë£¬ÆëÎª´ó¹ú¡£¼°ÖÜ³ÉÍõÉÙÊ±£¬¹Ü²Ì×÷ÂÒ£¬»´ÒÄÅÏÖÜ£¬ÄËÊ¹ÕÙ¿µ¹«ÃüÌ«¹«Ô»£º¡°¶«ÖÁº££¬Î÷ÖÁºÓ£¬ÄÏÖÁÄÂÁê£¬±±ÖÁÎÞé¦£¬Îåºî¾Å²®£¬ÊµµÃÕ÷Ö®¡£¡±ÆëÓÉ´ËµÃÕ÷·¥£¬Îª´ó¹ú¡£¶¼ÓªÇð¡£

¸ÇÌ«¹«Ö®×ä°ÙÓÐâÅÄê£¬×Ó¶¡¹«ÂÀ­ÚÁ¢¡£¶¡¹«×ä£¬×ÓÒÒ¹«µÃÁ¢¡£ÒÒ¹«×ä£¬×Ó¹ï¹«´ÈÄ¸Á¢¡£¹ï¹«×ä£¬×Ó°§¹«²»³½Á¢¡£

°§¹«Ê±£¬¼ÍºîÚÚÖ®ÖÜ£¬ÖÜÅë°§¹«¶øÁ¢ÆäµÜ¾²£¬ÊÇÎªºú¹«¡£ºú¹«áã¶¼±¡¹Ã£¬¶øµ±ÖÜÒÄÍõÖ®Ê±¡£

°§¹«Ö®Í¬Ä¸ÉÙµÜÉ½Ô¹ºú¹«£¬ÄËÓëÆäµ³ÂÊÓªÇðÈËÏ®¹¥É±ºú¹«¶ø×ÔÁ¢£¬ÊÇÎªÏ×¹«¡£Ï×¹«ÔªÄê£¬¾¡Öðºú¹«×Ó£¬Òòáã±¡¹Ã¶¼£¬ÖÎÁÙøê¡£

¾ÅÄê£¬Ï×¹«×ä£¬×ÓÎä¹«ÊÙÁ¢¡£Îä¹«¾ÅÄê£¬ÖÜÀ÷Íõ³ö±¼£¬¾Óåé¡£Ê®Äê£¬ÍõÊÒÂÒ£¬´ó³¼ÐÐÕþ£¬ºÅÔ»¡°¹²ºÍ¡±¡£¶þÊ®ËÄÄê£¬ÖÜÐûÍõ³õÁ¢¡£

¶þÊ®ÁùÄê£¬Îä¹«×ä£¬×ÓÀ÷¹«ÎÞ¼ÉÁ¢¡£À÷¹«±©Å°£¬¹Êºú¹«×Ó¸´ÈëÆë£¬ÆëÈËÓûÁ¢Ö®£¬ÄËÓë¹¥É±À÷¹«¡£ºú¹«×ÓÒàÕ½ËÀ¡£ÆëÈËÄËÁ¢À÷¹«×Ó³àÎª¾ý£¬ÊÇÎªÎÄ¹«£¬¶øÖïÉ±À÷¹«ÕßÆßÊ®ÈË¡£

ÎÄ¹«Ê®¶þÄê×ä£¬×Ó³É¹«ÍÑÁ¢¡£³É¹«¾ÅÄê×ä£¬×Ó×¯¹«¹ºÁ¢¡£

×¯¹«¶þÊ®ËÄÄê£¬È®ÈÖÉ±ÓÄÍõ£¬ÖÜ¶«áãöÃ¡£ÇØÊ¼ÁÐÎªÖîºî¡£ÎåÊ®ÁùÄê£¬½úß±Æä¾ýÕÑºî¡£

ÁùÊ®ËÄÄê£¬×¯¹«×ä£¬×Óýð¹«Â»¸¦Á¢¡£

ýð¹«¾ÅÄê£¬Â³Òþ¹«³õÁ¢¡£Ê®¾ÅÄê£¬Â³»¸¹«ß±ÆäÐÖÒþ¹«¶ø×ÔÁ¢Îª¾ý¡£

¶þÊ®ÎåÄê£¬±±ÈÖ·¥Æë¡£Ö£Ê¹Ì«×ÓºöÀ´¾ÈÆë£¬ÆëÓûÆÞÖ®¡£ºöÔ»£º¡°Ö£Ð¡Æë´ó£¬·ÇÎÒµÐ¡£¡±Ëì´ÇÖ®¡£

ÈýÊ®¶þÄê£¬ýð¹«Í¬Ä¸µÜÒÄÖÙÄêËÀ¡£Æä×ÓÔ»¹«ËïÎÞÖª£¬ýð¹«°®Ö®£¬ÁîÆäÖÈ·þ·îÑø±ÈÌ«×Ó¡£

ÈýÊ®ÈýÄê£¬ýð¹«×ä£¬Ì«×ÓÖî¶ùÁ¢£¬ÊÇÎªÏå¹«¡£

Ïå¹«ÔªÄê£¬Ê¼ÎªÌ«×ÓÊ±£¬³¢ÓëÎÞÖª¶·£¬¼°Á¢£¬ç©ÎÞÖªÖÈ·þ£¬ÎÞÖªÔ¹¡£

ËÄÄê£¬Â³»¸¹«Óë·òÈËÈçÆë¡£ÆëÏå¹«¹Ê³¢Ë½Í¨Â³·òÈË¡£Â³·òÈËÕß£¬Ïå¹«Å®µÜÒ²£¬×Ôýð¹«Ê±¼ÞÎªÂ³»¸¹«¸¾£¬¼°»¸¹«À´¶øÏå¹«¸´Í¨ÑÉ¡£Â³»¸¹«ÖªÖ®£¬Å­·òÈË£¬·òÈËÒÔ¸æÆëÏå¹«¡£ÆëÏå¹«ÓëÂ³¾ýÒû£¬×íÖ®£¬Ê¹Á¦Ê¿ÅíÉú±§ÉÏÂ³¾ý³µ£¬ÒòÀ­É±Â³»¸¹«£¬»¸¹«ÏÂ³µÔòËÀÒÓ¡£Â³ÈËÒÔÎªÈÃ£¬¶øÆëÏå¹«É±ÅíÉúÒÔÐ»Â³¡£

°ËÄê£¬·¥¼Í£¬¼ÍÇ¨È¥ÆäÒØ¡£

Ê®¶þÄê£¬³õ£¬Ïå¹«Ê¹Á¬³Æ¡¢¹ÜÖÁ¸¸Êù¿ûÇð£¬¹ÏÊ±¶øÍù£¬¼°¹Ï¶ø´ú¡£ÍùÊùÒ»Ëê£¬×ä¹ÏÊ±¶ø¹«¸¥Îª·¢´ú¡£»òÎªÇë´ú£¬¹«¸¥Ðí¡£¹Ê´Ë¶þÈËÅ­£¬Òò¹«ËïÎÞÖªÄ±×÷ÂÒ¡£Á¬³ÆÓÐ´ÓÃÃÔÚ¹«¹¬£¬ÎÞ³è£¬Ê¹Ö®¼äÏå¹«£¬Ô»¡°ÊÂ³ÉÒÔÅ®ÎªÎÞÖª·òÈË¡±¡£¶¬Ê®¶þÔÂ£¬Ïå¹«ÓÎ¹Ãèû£¬ËìÁÔÅæÇð¡£¼ûåé£¬´ÓÕßÔ»¡°ÅíÉú¡±¡£¹«Å­£¬ÉäÖ®£¬åéÈËÁ¢¶øÌä¡£¹«¾å£¬×¹³µÉË×ã£¬Ê§åð¡£·´¶ø±ÞÖ÷åðÕßü¨Èý°Ù¡£ü¨³ö¹¬¡£¶øÎÞÖª¡¢Á¬³Æ¡¢¹ÜÖÁ¸¸µÈÎÅ¹«ÉË£¬ÄËËìÂÊÆäÖÚÏ®¹¬¡£·êÖ÷åðü¨£¬ü¨Ô»£º¡°ÇÒÎÞÈë¾ª¹¬£¬¾ª¹¬Î´Ò×ÈëÒ²¡£¡±ÎÞÖª¸¥ÐÅ£¬ü¨Ê¾Ö®´´£¬ÄËÐÅÖ®¡£´ý¹¬Íâ£¬Áîü¨ÏÈÈë¡£ü¨ÏÈÈë£¬¼´ÄäÏå¹«»§¼ä¡£Á¼¾Ã£¬ÎÞÖªµÈ¿Ö£¬ËìÈë¹¬¡£ü¨·´Óë¹¬ÖÐ¼°¹«Ö®ÐÒ³¼¹¥ÎÞÖªµÈ£¬²»Ê¤£¬½ÔËÀ¡£ÎÞÖªÈë¹¬£¬Çó¹«²»µÃ¡£»ò¼ûÈË×ãì¶»§¼ä£¬·¢ÊÓ£¬ÄËÏå¹«£¬Ëìß±Ö®£¬¶øÎÞÖª×ÔÁ¢ÎªÆë¾ý¡£

»¸¹«ÔªÄê´º£¬Æë¾ýÎÞÖªÓÎì¶ÓºÁÖ¡£ÓºÁÖÈË³¢ÓÐÔ¹ÎÞÖª£¬¼°ÆäÍùÓÎ£¬ÓºÁÖÈËÏ®É±ÎÞÖª£¬¸æÆë´ó·òÔ»£º¡°ÎÞÖªß±Ïå¹«×ÔÁ¢£¬³¼½÷ÐÐÖï¡£Î¨´ó·ò¸üÁ¢¹«×ÓÖ®µ±Á¢Õß£¬Î¨ÃüÊÇÌý¡£¡±

³õ£¬Ïå¹«Ö®×íÉ±Â³»¸¹«£¬Í¨Æä·òÈË£¬É±ÖïÊý²»µ±£¬Òùì¶¸¾ÈË£¬ÊýÆÛ´ó³¼£¬ÈºµÜ¿Ö»ö¼°£¬¹Ê´ÎµÜ¾À±¼Â³¡£ÆäÄ¸Â³Å®Ò²¡£¹ÜÖÙ¡¢ÕÙºö¸µÖ®¡£´ÎµÜÐ¡°×±¼Üì£¬±«Êå¸µÖ®¡£Ð¡°×Ä¸£¬ÎÀÅ®Ò²£¬ÓÐ³èì¶ýð¹«¡£Ð¡°××ÔÉÙºÃÉÆ´ó·ò¸ßøµ¡£¼°ÓºÁÖÈËÉ±ÎÞÖª£¬ÒéÁ¢¾ý£¬¸ß¡¢¹úÏÈÒõÕÙÐ¡°×ì¶Üì¡£Â³ÎÅÎÞÖªËÀ£¬Òà·¢±øËÍ¹«×Ó¾À£¬¶øÊ¹¹ÜÖÙ±ð½«±øÕÚÜìµÀ£¬ÉäÖÐÐ¡°×´ø¹³¡£Ð¡°×ÏêËÀ£¬¹ÜÖÙÊ¹ÈË³Û±¨Â³¡£Â³ËÍ¾ÀÕßÐÐÒæ³Ù£¬ÁùÈÕÖÁÆë£¬ÔòÐ¡°×ÒÑÈë£¬¸ßøµÁ¢Ö®£¬ÊÇÎª»¸¹«¡£

»¸¹«Ö®ÖÐ¹³£¬ÏêËÀÒÔÎó¹ÜÖÙ£¬ÒÑ¶øÔØÎÂ³µÖÐ³ÛÐÐ£¬ÒàÓÐ¸ß¡¢¹úÄÚÓ¦£¬¹ÊµÃÏÈÈëÁ¢£¬·¢±ø¾àÂ³¡£Çï£¬ÓëÂ³Õ½ÓÚÇ¬Ê±£¬Â³±ø°Ü×ß£¬Æë±øÑÚ¾øÂ³¹éµÀ¡£ÆëÒÅÂ³ÊéÔ»£º¡°×Ó¾ÀÐÖµÜ£¬¸¥ÈÌÖï£¬ÇëÂ³×ÔÉ±Ö®¡£ÕÙºö¡¢¹ÜÖÙöÅÒ²£¬ÇëµÃ¶ø¸ÊÐÄõ°Ö®¡£²»È»£¬½«Î§Â³¡£¡±Â³ÈË»¼Ö®£¬ËìÉ±×Ó¾ÀÓÚóÏäÂ¡£ÕÙºö×ÔÉ±£¬¹ÜÖÙÇëÇô¡£»¸¹«Ö®Á¢£¬·¢±ø¹¥Â³£¬ÐÄÓûÉ±¹ÜÖÙ¡£±«ÊåÑÀÔ»£º¡°³¼ÐÒµÃ´Ó¾ý£¬¾ý¾¹ÒÔÁ¢¡£¾ýÖ®×ð£¬³¼ÎÞÒÔÔö¾ý¡£¾ý½«ÖÎÆë£¬¼´¸ßøµÓëÊåÑÀ×ãÒ²¡£¾ýÇÒÓû°ÔÍõ£¬·Ç¹ÜÒÄÎá²»¿É¡£ÒÄÎáËù¾Ó¹ú¹úÖØ£¬²»¿ÉÊ§Ò²¡£¡±ì¶ÊÇ»¸¹«´ÓÖ®¡£ÄËÏêÎªÕÙ¹ÜÖÙÓû¸ÊÐÄ£¬ÊµÓûÓÃÖ®¡£¹ÜÖÙÖªÖ®£¬¹ÊÇëÍù¡£±«ÊåÑÀÓ­ÊÜ¹ÜÖÙ£¬¼°ÌÃ¸·¶øÍÑèäèô£¬Õ«ìð¶ø¼û»¸¹«¡£»¸¹«ºñÀñÒÔÎª´ó·ò£¬ÈÎÕþ¡£

»¸¹«¼ÈµÃ¹ÜÖÙ£¬Óë±«Êå¡¢ÚôÅó¡¢¸ßøµÐÞÆë¹úÕþ£¬Á¬Îå¼ÒÖ®±ø£¬ÉèÇáÖØÓãÑÎÖ®Àû£¬ÒÔÉÄÆ¶Çî£¬Â»ÏÍÄÜ£¬ÆëÈË½ÔËµ¡£

¶þÄê£¬·¥ÃðÛ°£¬Û°×Ó±¼Üì¡£³õ£¬»¸¹«ÍöÊ±£¬¹ýÛ°£¬Û°ÎÞÀñ£¬¹Ê·¥Ö®¡£

ÎåÄê£¬·¥Â³£¬Â³½«Ê¦°Ü¡£Â³×¯¹«ÇëÏ×ËìÒØÒÔÆ½£¬»¸¹«Ðí£¬ÓëÂ³»á¿Â¶øÃË¡£Â³½«ÃË£¬²ÜãßÎ´ÒÔØ°Ê×½Ù»¸¹«ì¶Ì³ÉÏ£¬Ô»£º¡°·´Â³Ö®ÇÖµØ£¡¡±»¸¹«ÐíÖ®¡£ÒÑ¶ø²ÜãßÎ´È¥Ø°Ê×£¬±±Ãæ¾Í³¼Î»¡£»¸¹«áá»Ú£¬ÓûÎÞÓëÂ³µØ¶øÉ±²ÜãßÎ´¡£¹ÜÖÙÔ»£º¡°·ò½ÙÐíÖ®¶ø±¶ÐÅÉ±Ö®£¬ÓúÒ»Ð¡¿ì¶ú£¬¶øÆúÐÅì¶Öîºî£¬Ê§ÌìÏÂÖ®Ô®£¬²»¿É¡£¡±ì¶ÊÇËìÓë²ÜãßÎ´Èý°ÜËùÍöµØì¶Â³¡£ÖîºîÎÅÖ®£¬½ÔÐÅÆë¶øÓû¸½ÑÉ¡£ÆßÄê£¬Öîºî»á»¸¹«ì¶Õç£¬¶ø»¸¹«ì¶ÊÇÊ¼°ÔÑÉ¡£

Ê®ËÄÄê£¬³ÂÀ÷¹«×ÓÍê£¬ºÅ¾´ÖÙ£¬À´±¼Æë¡£Æë»¸¹«ÓûÒÔÎªÇä£¬ÈÃ£»ì¶ÊÇÒÔÎª¹¤Õý¡£Ìï³É×Ó³£Ö®×æÒ²¡£

¶þÊ®ÈýÄê£¬É½ÈÖ·¥Ñà£¬Ñà¸æ¼±ì¶Æë¡£Æë»¸¹«¾ÈÑà£¬Ëì·¥É½ÈÖ£¬ÖÁÓÚ¹ÂÖñ¶ø»¹¡£Ñà×¯¹«ËìËÍ»¸¹«ÈëÆë¾³¡£»¸¹«Ô»£º¡°·ÇÌì×Ó£¬ÖîºîÏàËÍ²»³ö¾³£¬Îá²»¿ÉÒÔÎÞÀñì¶Ñà¡£¡±ì¶ÊÇ·Ö¹µ¸îÑà¾ýËùÖÁÓëÑà£¬ÃüÑà¾ý¸´ÐÞÕÙ¹«Ö®Õþ£¬ÄÉ¹±ÓÚÖÜ£¬Èç³É¿µÖ®Ê±¡£ÖîºîÎÅÖ®£¬½Ô´ÓÆë¡£

¶þÊ®ÆßÄê£¬Â³®Ä¹«Ä¸Ô»°§½ª£¬»¸¹«Å®µÜÒ²¡£°§½ªÒùì¶Â³¹«×ÓÇì¸¸£¬Çì¸¸ß±®Ä¹«£¬°§½ªÓûÁ¢Çì¸¸£¬Â³ÈË¸üÁ¢ýð¹«¡£»¸¹«ÕÙ°§½ª£¬É±Ö®¡£

¶þÊ®°ËÄê£¬ÎÀÎÄ¹«ÓÐµÒÂÒ£¬¸æ¼±ì¶Æë¡£ÆëÂÊÖîºî³Ç³þÇð¶øÁ¢ÎÀ¾ý¡£

¶þÊ®¾ÅÄê£¬»¸¹«Óë·òÈË²Ì¼§Ï·´¬ÖÐ¡£²Ì¼§Ï°Ë®£¬µ´¹«£¬¹«¾å£¬Ö¹Ö®£¬²»Ö¹£¬³ö´¬£¬Å­£¬¹é²Ì¼§£¬¸¥¾ø¡£²ÌÒàÅ­£¬¼ÞÆäÅ®¡£»¸¹«ÎÅ¶øÅ­£¬ÐËÊ¦Íù·¥¡£

ÈýÊ®Äê´º£¬Æë»¸¹«ÂÊÖîºî·¥²Ì£¬²ÌÀ£¡£Ëì·¥³þ¡£³þ³ÉÍõÐËÊ¦ÎÊÔ»£º¡°ºÎ¹ÊÉæÎáµØ£¿¡±¹ÜÖÙ¶ÔÔ»£º¡°ÎôÕÙ¿µ¹«ÃüÎÒÏÈ¾ýÌ«¹«Ô»£º¡®Îåºî¾Å²®£¬ÈôÊµÕ÷Ö®£¬ÒÔ¼Ð¸¨ÖÜÊÒ¡£¡¯´ÍÎÒÏÈ¾ýÂÄ£¬¶«ÖÁº££¬Î÷ÖÁºÓ£¬ÄÏÖÁÄÂÁê£¬±±ÖÁÎÞé¦¡£³þ¹±°üÃ©²»Èë£¬Íõ¼À²»¾ß£¬ÊÇÒÔÀ´Ôð¡£ÕÑÍõÄÏÕ÷²»¸´£¬ÊÇÒÔÀ´ÎÊ¡£¡±³þÍõÔ»£º¡°¹±Ö®²»Èë£¬ÓÐÖ®£¬¹ÑÈË×ïÒ²£¬¸Ò²»¹²ºõ£¡ÕÑÍõÖ®³ö²»¸´£¬¾ýÆäÎÊÖ®Ë®±õ¡£¡±ÆëÊ¦½ø´ÎÓÚÚê¡£ÏÄ£¬³þÍõÊ¹ÇüÍê½«±ø©úÆë£¬ÆëÊ¦ÍË´ÎÕÙÁê¡£»¸¹«ñæÇüÍêÒÔÆäÖÚ¡£ÇüÍêÔ»£º¡°¾ýÒÔµÀÔò¿É£»Èô²»£¬Ôò³þ·½³ÇÒÔÎª³Ç£¬½­¡¢ººÒÔÎª¹µ£¬¾ý°²ÄÜ½øºõ£¿¡±ÄËÓëÇüÍêÃË¶øÈ¥¡£¹ý³Â£¬³ÂÔ¬ÌÎÍ¿Õ©Æë£¬Áî³ö¶«·½£¬¾õ¡£Çï£¬Æë·¥³Â¡£ÊÇËê£¬½úÉ±Ì«×ÓÉêÉú¡£

ÈýÊ®ÎåÄêÏÄ£¬»áÖîºîÓÚ¿ûÇð¡£ÖÜÏåÍõÊ¹Ô×¿×´Í»¸¹«ÎÄÎäëÑ¡¢Í®¹­Ê¸¡¢´óÂ·£¬ÃüÎÞ°Ý¡£»¸¹«ÓûÐíÖ®£¬¹ÜÖÙÔ»¡°²»¿É¡±£¬ÄËÏÂ°ÝÊÜ´Í¡£Çï£¬¸´»áÖîºîì¶¿ûÇð£¬ÒæÓÐ½¾É«¡£ÖÜÊ¹Ô×¿×»á¡£ÖîºîÆÄÓÐÅÑÕß¡£½úºî²¡£¬áá£¬ÓöÔ×¿×¡£Ô×¿×Ô»£º¡°Æëºî½¾ÒÓ£¬µÜÎÞÐÐ¡£¡±´ÓÖ®¡£ÊÇËê£¬½úÏ×¹«×ä£¬Àï¿ËÉ±ÞÉÆë¡¢×¿×Ó£¬ÇØÄÂ¹«ÒÔ·òÈËÈë¹«×ÓÒÄÎáÎª½ú¾ý¡£»¸¹«ì¶ÊÇÌÖ½úÂÒ£¬ÖÁ¸ßÁº£¬Ê¹ÚôÅóÁ¢½ú¾ý£¬»¹¡£

ÊÇÊ±ÖÜÊÒÎ¢£¬Î¨Æë¡¢³þ¡¢ÇØ¡¢½úÎª¦â¡£½ú³õÓë»á£¬Ï×¹«ËÀ£¬¹úÄÚÂÒ¡£ÇØÄÂ¹«±ÙÔ¶£¬²»ÓëÖÐ¹ú»áÃË¡£³þ³ÉÍõ³õÊÕ¾£ÂùÓÐÖ®£¬ÒÄµÒ×ÔÖÃ¡£Î¨¶ÀÆëÎªÖÐ¹ú»áÃË£¬¶ø»¸¹«ÄÜÐûÆäµÂ£¬¹ÊÖîºî±ö»á¡£ì¶ÊÇ»¸¹«³ÆÔ»£º¡°¹ÑÈËÄÏ·¥ÖÁÕÙÁê£¬ÍûÐÜÉ½£»±±·¥É½ÈÖ¡¢ÀëÖ¦¡¢¹ÂÖñ£»Î÷·¥´óÏÄ£¬ÉæÁ÷É³£»ÊøÂíÐü³µµÇÌ«ÐÐ£¬ÖÁ±°¶úÉ½¶ø»¹¡£ÖîºîÄªÎ¥¹ÑÈË¡£¹ÑÈË±ø³µÖ®»áÈý£¬³Ë³µÖ®»áÁù£¬¾ÅºÏÖîºî£¬Ò»¿ïÌìÏÂ¡£ÎôÈý´úÊÜÃü£¬ÓÐºÎÒÔÒìì¶´Ëºõ£¿ÎáÓû·âÌ©É½£¬ìøÁº¸¸¡£¡±¹ÜÖÙ¹ÌÚÉ£¬²»Ìý£»ÄËËµ»¸¹«ÒÔÔ¶·½Õä¹ÖÎïÖÁÄËµÃ·â£¬»¸¹«ÄËÖ¹¡£

ÈýÊ®°ËÄê£¬ÖÜÏåÍõµÜ´øÓëÈÖ¡¢µÔºÏÄ±·¥ÖÜ£¬ÆëÊ¹¹ÜÖÙÆ½ÈÖì¶ÖÜ¡£ÖÜÓûÒÔÉÏÇäÀñ¹ÜÖÙ£¬¹ÜÖÙ¶ÙÊ×Ô»£º¡°³¼Åã³¼£¬°²¸Ò£¡¡±ÈýÈÃ£¬ÄËÊÜÏÂÇäÀñÒÔ¼û¡£ÈýÊ®¾ÅÄê£¬ÖÜÏåÍõµÜ´øÀ´±¼Æë¡£ÆëÊ¹ÖÙËïÇëÍõ£¬Îª´øÐ»¡£ÏåÍõÅ­£¬¸¥Ìý¡£

ËÄÊ®Ò»Äê£¬ÇØÄÂ¹«Â²½ú»Ý¹«£¬¸´¹éÖ®¡£ÊÇËê£¬¹ÜÖÙ¡¢ÚôÅó½Ô×ä¡£¹ÜÖÙ²¡£¬»¸¹«ÎÊÔ»£º¡°Èº³¼Ë­¿ÉÏàÕß£¿¡±¹ÜÖÙÔ»£º¡°Öª³¼ÄªÈç¾ý¡£¡±¹«Ô»£º¡°Ò×ÑÀÈçºÎ£¿¡±¶ÔÔ»£º¡°É±×ÓÒÔ§Ã¾ý£¬·ÇÈËÇé£¬²»¿É¡£¡±¹«Ô»£º¡°¿ª·½ÈçºÎ£¿¡±¶ÔÔ»£º¡°±¶Ç×ÒÔ§Ã¾ý£¬·ÇÈËÇé£¬ÄÑ½ü¡£¡±¹«Ô»£º¡°Êúµ¶ÈçºÎ£¿¡±¶ÔÔ»£º¡°×Ô¹¬ÒÔ§Ã¾ý£¬·ÇÈËÇé£¬ÄÑÇ×¡£¡±¹ÜÖÙËÀ£¬¶ø»¸¹«²»ÓÃ¹ÜÖÙÑÔ£¬×ä½üÓÃÈý×Ó£¬Èý×Ó×¨È¨¡£

ËÄÊ®¶þÄê£¬ÈÖ·¥ÖÜ£¬ÖÜ¸æ¼±ì¶Æë£¬ÆëÁîÖîºî¸÷·¢×äÊùÖÜ¡£ÊÇËê£¬½ú¹«×ÓÖØ¶úÀ´£¬»¸¹«ÆÞÖ®¡£

ËÄÊ®ÈýÄê¡£³õ£¬Æë»¸¹«Ö®·òÈËÈý£ºÔ»Íõ¼§¡¢Ðì¼§¡¢²Ì¼§£¬½ÔÎÞ×Ó¡£»¸¹«ºÃÄÚ£¬¶àÄÚ³è£¬Èç·òÈËÕßÁùÈË£¬³¤ÎÀ¼§£¬ÉúÎÞ¹î£»ÉÙÎÀ¼§£¬Éú»Ý¹«Ôª£»Ö£¼§£¬ÉúÐ¢¹«ÕÑ£»¸ðÙø£¬ÉúÕÑ¹«ÅË£»ÃÜ¼§£¬ÉúÜ²¹«ÉÌÈË£»ËÎ»ª×Ó£¬Éú¹«×ÓÓº¡£»¸¹«Óë¹ÜÖÙÊôÐ¢¹«ì¶ËÎÏå¹«£¬ÒÔÎªÌ«×Ó¡£ÓºÎ×ÓÐ³èì¶ÎÀ¹²¼§£¬Òò»ÂÕßÊúµ¶ÒÔºñÏ×ì¶»¸¹«£¬ÒàÓÐ³è£¬»¸¹«ÐíÖ®Á¢ÎÞ¹î¡£¹ÜÖÙ×ä£¬Îå¹«×Ó½ÔÇóÁ¢¡£¶¬Ê®ÔÂÒÒº¥£¬Æë»¸¹«×ä¡£Ò×ÑÀÈë£¬ÓëÊúµ¶ÒòÄÚ³èÉ±ÈºÀô£¬¶øÁ¢¹«×ÓÎÞ¹îÎª¾ý¡£Ì«×ÓÕÑ±¼ËÎ¡£

»¸¹«²¡£¬Îå¹«×Ó¸÷Ê÷µ³ÕùÁ¢¡£¼°»¸¹«×ä£¬ËìÏà¹¥£¬ÒÔ¹Ê¹¬ÖÐ¿Õ£¬Äª¸Ò¹×¡£»¸¹«Ê¬ÔÚ´²ÉÏÁùÊ®ÆßÈÕ£¬Ê¬³æ³öÓÚ»§¡£Ê®¶þÔÂÒÒº¥£¬ÎÞ¹îÁ¢£¬ÄË¹×¸°¡£ÐÁËÈÒ¹£¬Á²éë¡£

»¸¹«Ê®ÓÐâÅ×Ó£¬ÒªÆäááÁ¢ÕßÎåÈË£ºÎÞ¹îÁ¢ÈýÔÂËÀ£¬ÎÞÚÖ£»´ÎÐ¢¹«£»´ÎÕÑ¹«£»´ÎÜ²¹«£»´Î»Ý¹«¡£Ð¢¹«ÔªÄêÈýÔÂ£¬ËÎÏå¹«ÂÊÖîºî±øËÍÆëÌ«×ÓÕÑ¶ø·¥Æë¡£ÆëÈË¿Ö£¬É±Æä¾ýÎÞ¹î¡£ÆëÈË½«Á¢Ì«×ÓÕÑ£¬ËÄ¹«×ÓÖ®Í½¹¥Ì«×Ó£¬Ì«×Ó×ßËÎ£¬ËÎËìÓëÆëÈËËÄ¹«×ÓÕ½¡£ÎåÔÂ£¬ËÎ°ÜÆëËÄ¹«×ÓÊ¦¶øÁ¢Ì«×ÓÕÑ£¬ÊÇÎªÆëÐ¢¹«¡£ËÎÒÔ»¸¹«Óë¹ÜÖÙÊôÖ®Ì«×Ó£¬¹ÊÀ´Õ÷Ö®¡£ÒÔÂÒ¹Ê£¬°ËÔÂÄËÔáÆë»¸¹«¡£

ÁùÄê´º£¬Æë·¥ËÎ£¬ÒÔÆä²»Í¬ÃËÓÚÆëÒ²¡£ÏÄ£¬ËÎÏå¹«×ä¡£ÆßÄê£¬½úÎÄ¹«Á¢¡£

Ê®Äê£¬Ð¢¹«×ä£¬Ð¢¹«µÜÅËÒòÎÀ¹«×Ó¿ª·½É±Ð¢¹«×Ó¶øÁ¢ÅË£¬ÊÇÎªÕÑ¹«¡£ÕÑ¹«£¬»¸¹«×ÓÒ²£¬ÆäÄ¸Ô»¸ðÙø¡£

ÕÑ¹«ÔªÄê£¬½úÎÄ¹«°Ü³þì¶³Çå§£¬¶ø»áÖîºî¼ùÍÁ£¬³¯ÖÜ£¬Ìì×ÓÊ¹½ú³Æ²®¡£ÁùÄê£¬µÔÇÖÆë¡£½úÎÄ¹«×ä¡£ÇØ±ø°Üì¶¥¾¡£Ê®¶þÄê£¬ÇØÄÂ¹«×ä¡£

Ê®¾ÅÄêÎåÔÂ£¬ÕÑ¹«×ä£¬×ÓÉáÁ¢ÎªÆë¾ý¡£ÉáÖ®Ä¸ÎÞ³èì¶ÕÑ¹«£¬¹úÈËÄªÎ·¡£ÕÑ¹«Ö®µÜÉÌÈËÒÔ»¸¹«ËÀÕùÁ¢¶ø²»µÃ£¬Òõ½»ÏÍÊ¿£¬¸½°®°ÙÐÕ£¬°ÙÐÕËµ¡£¼°ÕÑ¹«×ä£¬×ÓÉáÁ¢£¬¹ÂÈõ£¬¼´ÓëÖÚÊ®ÔÂ¼´Ä¹ÉÏß±Æë¾ýÉá£¬¶øÉÌÈË×ÔÁ¢£¬ÊÇÎªÜ²¹«¡£Ü²¹«£¬»¸¹«×ÓÒ²£¬ÆäÄ¸Ô»ÃÜ¼§¡£

Ü²¹«ËÄÄê´º£¬³õ£¬Ü²¹«Îª¹«×ÓÊ±£¬Óë±ûÈÖÖ®¸¸ÁÔ£¬Õù»ñ²»Ê¤£¬¼°¼´Î»£¬¶Ï±ûÈÖ¸¸×ã£¬¶øÊ¹±ûÈÖÆÍ¡£Ó¹Ö°Ö®ÆÞºÃ£¬¹«ÄÚÖ®¹¬£¬Ê¹Ó¹Ö°æî³Ë¡£ÎåÔÂ£¬Ü²¹«ÓÎì¶Éê³Ø£¬¶þÈËÔ¡£¬Ï·¡£Ö°Ô»£º¡°¶Ï×ã×Ó£¡¡±ÈÖÔ»£º¡°¶áÆÞÕß£¡¡±¶þÈË¾ã²¡´ËÑÔ£¬ÄËÔ¹¡£Ä±Óë¹«ÓÎÖñÖÐ£¬¶þÈËß±Ü²¹«³µÉÏ£¬ÆúÖñÖÐ¶øÍöÈ¥¡£

Ü²¹«Ö®Á¢£¬½¾£¬Ãñ²»¸½¡£ÆëÈË·ÏÆä×Ó¶øÓ­¹«×ÓÔªì¶ÎÀ£¬Á¢Ö®£¬ÊÇÎª»Ý¹«¡£»Ý¹«£¬»¸¹«×ÓÒ²¡£ÆäÄ¸ÎÀÅ®£¬Ô»ÉÙÎÀ¼§£¬±ÜÆëÂÒ£¬¹ÊÔÚÎÀ¡£

»Ý¹«¶þÄê£¬³¤µÔÀ´£¬Íõ×Ó³Ç¸¸¹¥É±Ö®£¬ÂñÖ®ì¶±±ÃÅ¡£½úÕÔ´©ß±Æä¾ýÁé¹«¡£

Ê®Äê£¬»Ý¹«×ä£¬×ÓÇê¹«ÎÞÒ°Á¢¡£³õ£¬´ÞèÌÓÐ³èì¶»Ý¹«£¬»Ý¹«×ä£¬¸ß¡¢¹úÎ·Æä¦³Ò²£¬ÖðÖ®£¬´ÞèÌ±¼ÎÀ¡£

Çê¹«ÔªÄê£¬³þ×¯Íõ¦â£¬·¥³Â£»¶þÄê£¬Î§Ö££¬Ö£²®½µ£¬ÒÑ¸´¹úÖ£²®¡£

ÁùÄê´º£¬½úÊ¹ýÝ¿Ëì¶Æë£¬ÆëÊ¹·òÈËá¡ÖÐ¶ø¹ÛÖ®¡£ýÝ¿ËÉÏ£¬·òÈËÐ¦Ö®¡£ýÝ¿ËÔ»£º¡°²»ÊÇ±¨£¬²»¸´ÉæºÓ£¡¡±¹é£¬Çë·¥Æë£¬½úºî¸¥Ðí¡£ÆëÊ¹ÖÁ½ú£¬ýÝ¿ËÖ´ÆëÊ¹ÕßËÄÈËºÓÄÚ£¬É±Ö®¡£°ËÄê¡£½ú·¥Æë£¬ÆëÒÔ¹«×Ó¦âÖÊ½ú£¬½ú±øÈ¥¡£Ê®Äê´º£¬Æë·¥Â³¡¢ÎÀ¡£Â³¡¢ÎÀ´ó·òÈç½úÇëÊ¦£¬½ÔÒòýÝ¿Ë¡£½úÊ¹ýÝ¿ËÒÔ³µ°Ë°Ù³ËÎªÖÐ¾ü½«£¬Ê¿ÛÆ½«ÉÏ¾ü£¬èïÊé½«ÏÂ¾ü£¬ÒÔ¾ÈÂ³¡¢ÎÀ£¬·¥Æë¡£ÁùÔÂÈÉÉê£¬ÓëÆëºî±øºÏÃÒóÇÏÂ¡£¹ïÓÏ£¬³ÂÓÚ°°¡£åÌ³ó¸¸ÎªÆëÇê¹«ÓÒ¡£Çê¹«Ô»£º¡°³ÛÖ®£¬ÆÆ½ú¾ü»áÊ³¡£¡±ÉäÉËýÝ¿Ë£¬Á÷ÑªÖÁÂÄ¡£¿ËÓû»¹Èë±Ú£¬ÆäÓùÔ»£º¡°ÎÒÊ¼Èë£¬ÔÙÉË£¬²»¸ÒÑÔ¼²£¬¿Ö¾åÊ¿×ä£¬Ô¸×ÓÈÌÖ®¡£¡±Ëì¸´Õ½¡£Õ½£¬Æë¼±£¬³ó¸¸¿ÖÆëºîµÃ£¬ÄËÒ×´¦£¬Çê¹«ÎªÓÒ£¬³µæù¹çì¶Ä¾¶øÖ¹¡£½úÐ¡½«º«ØÊ·üÆëºî³µÇ°£¬Ô»¡°¹Ñ¾ýÊ¹³¼¾ÈÂ³¡¢ÎÀ¡±£¬Ï·Ö®¡£³ó¸¸Ê¹Çê¹«ÏÂÈ¡Òû£¬ÒòµÃÍö£¬ÍÑÈ¥£¬ÈëÆä¾ü¡£½úýÝ¿ËÓûÉ±³ó¸¸¡£³ó¸¸Ô»£º¡°´ú¾ýËÀ¶ø¼û¦ê£¬ááÈË³¼ÎÞÖÒÆä¾ýÕßÒÓ¡£¡±¿ËÉáÖ®£¬³ó¸¸ËìµÃÍö¹éÆë¡£ì¶ÊÇ½ú¾ü×·ÆëÖÁÂíÁê¡£ÆëºîÇëÒÔ±¦Æ÷Ð»£¬²»Ìý£»±ØµÃÐ¦¿ËÕßÏôÍ©Êå×Ó£¬ÁîÆë¶«Ä¶¡£¶ÔÔ»£º¡°Êå×Ó£¬Æë¾ýÄ¸¡£Æë¾ýÄ¸ÒàÓÌ½ú¾ýÄ¸£¬×Ó°²ÖÃÖ®£¿ÇÒ×ÓÒÔÒå·¥¶øÒÔ±©Îªáá£¬Æä¿Éºõ£¿¡±ì¶ÊÇÄËÐí£¬Áî·´Â³¡¢ÎÀÖ®ÇÖµØ¡£

Ê®Ò»Äê£¬½ú³õÖÃÁùÇä£¬ÉÍ°°Ö®¹¦¡£ÆëÇê¹«³¯½ú£¬Óû×ðÍõ½ú¾°¹«£¬½ú¾°¹«²»¸ÒÊÜ£¬ÄË¹é¡£¹é¶øÇê¹«³ÚÔ·àó£¬±¡¸³Á²£¬Õñ¹ÂÎÊ¼²£¬Ðé»ý¾ÛÒÔ¾ÈÃñ£¬ÃñÒà´óËµ¡£ºñÀñÖîºî¡£¾¹Çê¹«×ä£¬°ÙÐÕ¸½£¬Öîºî²»·¸¡£

Ê®ÆßÄê£¬Çê¹«×ä£¬×ÓÁé¹«»·Á¢¡£

Áé¹«¾ÅÄê£¬½úèïÊéß±Æä¾ýÀ÷¹«¡£Ê®Äê£¬½úµ¿¹«·¥Æë£¬ÆëÁî¹«×Ó¹âÖÊ½ú¡£Ê®¾ÅÄê£¬Á¢×Ó¹âÎªÌ«×Ó£¬¸ßºñ¸µÖ®£¬Áî»áÖîºîÃËì¶ïñÀë¡£¶þÊ®ÆßÄê£¬½úÊ¹ÖÐÐÐÏ××Ó·¥Æë¡£ÆëÊ¦°Ü£¬Áé¹«×ßÈëÁÙøê¡£êÌÓ¤Ö¹Áé¹«£¬Áé¹«¸¥´Ó¡£Ô»£º¡°¾ýÒàÎÞÓÂÒÓ£¡¡±½ú±øËìÎ§ÁÙøê£¬ÁÙøê³ÇÊØ²»¸Ò³ö£¬½ú·Ù¹ùÖÐ¶øÈ¥¡£

¶þÊ®°ËÄê£¬³õ£¬Áé¹«È¡Â³Å®£¬Éú×Ó¹â£¬ÒÔÎªÌ«×Ó¡£ÖÙ¼§£¬ÈÖ¼§¡£ÈÖ¼§æÔ£¬ÖÙ¼§Éú×ÓÑÀ£¬ÊôÖ®ÈÖ¼§¡£ÈÖ¼§ÇëÒÔÎªÌ«×Ó£¬¹«ÐíÖ®¡£ÖÙ¼§Ô»£º¡°²»¿É¡£¹âÖ®Á¢£¬ÁÐì¶ÖîºîÒÓ£¬½ñÎÞ¹Ê·ÏÖ®£¬¾ý±Ø»ÚÖ®¡£¡±¹«Ô»£º¡°ÔÚÎÒ¶ú¡£¡±Ëì¶«Ì«×Ó¹â£¬Ê¹¸ßºñ¸µÑÀÎªÌ«×Ó¡£Áé¹«¼²£¬´ÞèÌÓ­¹ÊÌ«×Ó¹â¶øÁ¢Ö®£¬ÊÇÎª×¯¹«¡£×¯¹«É±ÈÖ¼§¡£ÎåÔÂÈÉ³½£¬Áé¹«×ä£¬×¯¹«¼´Î»£¬Ö´Ì«×ÓÑÀì¶¾äñ¼Ö®Çð£¬É±Ö®¡£°ËÔÂ£¬´ÞèÌÉ±¸ßºñ¡£½úÎÅÆëÂÒ£¬·¥Æë£¬ÖÁ¸ßÌÆ¡£

×¯¹«ÈýÄê£¬½ú´ó·òèïÓ¯±¼Æë£¬×¯¹«ºñ¿Í´ýÖ®¡£êÌÓ¤¡¢ÌïÎÄ×ÓÚÉ£¬¹«¸¥Ìý¡£ËÄÄê£¬Æë×¯¹«Ê¹èïÓ¯¼äÈë½úÇúÎÖÎªÄÚÓ¦£¬ÒÔ±øËæÖ®£¬ÉÏÌ«ÐÐ£¬ÈëÃÏÃÅ¡£èïÓ¯°Ü£¬Æë±ø»¹£¬È¡³¯¸è¡£

ÁùÄê£¬³õ£¬ÌÄ¹«ÆÞºÃ£¬ÌÄ¹«ËÀ£¬´ÞèÌÈ¡Ö®¡£×¯¹«Í¨Ö®£¬ÊýÈç´ÞÊÏ£¬ÒÔ´ÞèÌÖ®¹Ú´ÍÈË¡£´ýÕßÔ»£º¡°²»¿É¡£¡±´ÞèÌÅ­£¬ÒòÆä·¥½ú£¬ÓûÓë½úºÏÄ±Ï®Æë¶ø²»µÃ¼ä¡£×¯¹«³¢ó×»ÂÕß¼Ö¾Ù£¬¼Ö¾Ù¸´ÊÌ£¬Îª´ÞèÌ¼ä¹«ÒÔ±¨Ô¹¡£ÎåÔÂ£¬Üì×Ó³¯Æë£¬ÆëÒÔ¼×Ðç÷ÏÖ®¡£´ÞèÌ³Æ²¡²»ÊÓÊÂ¡£ÒÒº¥£¬¹«ÎÊ´ÞèÌ²¡£¬Ëì´Ó´ÞèÌÆÞ¡£´ÞèÌÆÞÈëÊÒ£¬Óë´ÞèÌ×Ô±Õ»§²»³ö£¬¹«ÓµÖù¶ø¸è¡£»ÂÕß¼Ö¾ÙÕÚ¹«´Ó¹Ù¶øÈë£¬±ÕÃÅ£¬´ÞèÌÖ®Í½³Ö±ø´ÓÖÐÆð¡£¹«µÇÌ¨¶øÇë½â£¬²»Ðí£»ÇëÃË£¬²»Ðí£»Çë×ÔÉ±ì¶Ãí£¬²»Ðí¡£½ÔÔ»£º¡°¾ýÖ®³¼èÌ¼²²¡£¬²»ÄÜÌýÃü¡£½üì¶¹«¹¬¡£Åã³¼ÕùÈ¤ÓÐÒùÕß£¬²»Öª¶þÃü¡£¡±¹«ÓâÇ½£¬ÉäÖÐ¹«¹É£¬¹«·´×¹£¬Ëìß±Ö®¡£êÌÓ¤Á¢´ÞèÌÃÅÍâ£¬Ô»£º¡°¾ýÎªÉçð¢ËÀÔòËÀÖ®£¬ÎªÉçð¢ÍöÔòÍöÖ®¡£ÈôÎª¼ºËÀ¼ºÍö£¬·ÇÆäË½þ÷Ää£¬Ë­¸ÒÈÎÖ®£¡¡±ÃÅ¿ª¶øÈë£¬Õí¹«Ê¬¶ø¿Þ£¬ÈýÓ»¶ø³ö¡£ÈËÎ½´ÞèÌ£º¡°±ØÉ±Ö®¡£¡±´ÞèÌÔ»£º¡°ÃñÖ®ÍûÒ²£¬ÉáÖ®µÃÃñ¡£¡±

¶¡³ó£¬´ÞèÌÁ¢×¯¹«ÒìÄ¸µÜèÆ¾Ê£¬ÊÇÎª¾°¹«¡£¾°¹«Ä¸£¬Â³ÊåËïÐû²®Å®Ò²¡£¾°¹«Á¢£¬ÒÔ´ÞèÌÎªÓÒÏà£¬Çì·âÎª×óÏà¡£¶þÏà¿ÖÂÒÆð£¬ÄËÓë¹úÈËÃËÔ»£º¡°²»Óë´ÞÇìÕßËÀ£¡¡±êÌ×ÓÑöÌìÔ»£º¡°Ó¤Ëù²»»ñ£¬Î¨ÖÒì¶¾ýÀûÉçð¢ÕßÊÇ´Ó£¡¡±²»¿ÏÃË¡£Çì·âÓûÉ±êÌ×Ó£¬´ÞèÌÔ»£º¡°ÖÒ³¼Ò²£¬ÉáÖ®¡£¡±ÆëÌ«Ê·ÊéÔ»¡°´ÞèÌß±×¯¹«¡±£¬´ÞèÌÉ±Ö®¡£ÆäµÜ¸´Êé£¬´ÞèÌ¸´É±Ö®¡£ÉÙµÜ¸´Êé£¬´ÞèÌÄËÉáÖ®¡£

¾°¹«ÔªÄê£¬³õ£¬´ÞèÌÉú×Ó³É¼°¦â£¬ÆäÄ¸ËÀ£¬È¡¶«¹ùÅ®£¬ÉúÃ÷¡£¶«¹ùÅ®Ê¹ÆäÇ°·ò×ÓÎÞ¾ÌÓëÆäµÜÙÈÏà´ÞÊÏ¡£³ÉÓÐ×ï£¬¶þÏà¼±ÖÎÖ®£¬Á¢Ã÷ÎªÌ«×Ó¡£³ÉÇëÀÏì¶´Þ£¬´ÞèÌÐíÖ®£¬¶þÏà¸¥Ìý£¬Ô»£º¡°´Þ£¬×ÚÒØ£¬²»¿É¡£¡±³É¡¢¦âÅ­£¬¸æÇì·â¡£Çì·âÓë´ÞèÌÓÐýÝ£¬ÓûÆä°ÜÒ²¡£³É¡¢¦âÉ±ÎÞ¾Ì¡¢ÙÈì¶´ÞèÌ¼Ò£¬¼Ò½Ô±¼Íö¡£´ÞèÌÅ­£¬ÎÞÈË£¬Ê¹Ò»»ÂÕßÓù£¬¼ûÇì·â¡£Çì·âÔ»£º¡°ÇëÎª×ÓÖïÖ®¡£¡±Ê¹´ÞèÌ³ðÂ¬ÆÑ{±ÖÅ®}¹¥´ÞÊÏ£¬É±³É¡¢¦â£¬¾¡Ãð´ÞÊÏ£¬´ÞèÌ¸¾×ÔÉ±¡£´ÞèÌÎã¹é£¬Òà×ÔÉ±¡£Çì·âÎªÏà¹ú£¬×¨È¨¡£

ÈýÄêÊ®ÔÂ£¬Çì·â³öÁÔ¡£³õ£¬Çì·âÒÑÉ±´ÞèÌ£¬Òæ½¾£¬ÊÈ¾ÆºÃÁÔ£¬²»ÌýÕþÁî¡£ÇìÉáÓÃÕþ£¬ÒÑÓÐÄÚýÝ¡£ÌïÎÄ×ÓÎ½»¸×ÓÔ»£º¡°ÂÒ½«×÷¡£¡±Ìï¡¢±«¡¢¸ß¡¢èïÊÏÏàÓëÄ±ÇìÊÏ¡£ÇìÉá·¢¼×Î§Çì·â¹¬£¬ËÄ¼ÒÍ½¹²»÷ÆÆÖ®¡£Çì·â»¹£¬²»µÃÈë£¬±¼Â³¡£ÆëÈËÈÃÂ³£¬·â±¼Îâ¡£ÎâÓëÖ®Öì·½£¬¾ÛÆä×å¶ø¾ÓÖ®£¬¸»ì¶ÔÚÆë¡£ÆäÇï£¬ÆëÈËáãÔá×¯¹«£¬¦ê´ÞèÌÊ¬ì¶ÊÐÒÔËµÖÚ¡£

¾ÅÄê£¬¾°¹«Ê¹êÌÓ¤Ö®½ú£¬ÓëÊåÏòË½ÓïÔ»£º¡°ÆëÕþ×ä¹éÌïÊÏ¡£ÌïÊÏËäÎÞ´óµÂ£¬ÒÔ¹«È¨Ë½£¬ÓÐµÂì¶Ãñ£¬Ãñ°®Ö®¡£¡±Ê®¶þÄê£¬¾°¹«Èç½ú£¬¼ûÆ½¹«£¬ÓûÓë·¥Ñà¡£Ê®°ËÄê£¬¹«¸´Èç½ú£¬¼ûÕÑ¹«¡£¶þÊ®ÁùÄê£¬ÁÔÂ³½¼£¬ÒòÈëÂ³£¬ÓëêÌÓ¤¾ãÎÊÂ³Àñ¡£ÈýÊ®Ò»Äê£¬Â³ÕÑ¹«±Ù¼¾ÊÏÄÑ£¬±¼Æë¡£ÆëÓûÒÔÇ§Éç·âÖ®£¬×Ó¼ÒÖ¹ÕÑ¹«£¬ÕÑ¹«ÄËÇëÆë·¥Â³£¬È¡Û©ÒÔ¾ÓÕÑ¹«¡£

ÈýÊ®¶þÄê£¬åçÐÇ¼û¡£¾°¹«×ø°ØÇÞ£¬Ì¾Ô»£º¡°ÌÃÌÃ£¡Ë­ÓÐ´Ëºõ£¿¡±Èº³¼½ÔÆü£¬êÌ×ÓÐ¦£¬¹«Å­¡£êÌ×ÓÔ»£º¡°³¼Ð¦Èº³¼ÚÄÉõ¡£¡±¾°¹«Ô»£º¡°åçÐÇ³ö¶«±±£¬µ±Æë·ÖÒ°£¬¹ÑÈËÒÔÎªÓÇ¡£¡±êÌ×ÓÔ»£º¡°¾ý¸ßÌ¨Éî³Ø£¬¸³Á²Èç¸¥µÃ£¬ÐÌ·£¿Ö¸¥Ê¤£¬ü¨ÐÇ½«³ö£¬åçÐÇºÎ¾åºõ£¿¡±¹«Ô»£º¡°¿Éìü·ñ£¿¡±êÌ×ÓÔ»£º¡°Ê¹Éñ¿É×£¶øÀ´£¬Òà¿Éìü¶øÈ¥Ò²¡£°ÙÐÕ¿àÔ¹ÒÔÍòÊý£¬¶ø¾ýÁîÒ»ÈËìüÖ®£¬°²ÄÜÊ¤ÖÚ¿Úºõ£¿¡±ÊÇÊ±¾°¹«ºÃÖÎ¹¬ÊÒ£¬¾Û¹·Âí£¬ÉÝ³Þ£¬ºñ¸³ÖØÐÌ£¬¹ÊêÌ×ÓÒÔ´ËÚÉÖ®¡£

ËÄÊ®¶þÄê£¬ÎâÍõãØãÌ·¥³þ£¬ÈëÛ«¡£

ËÄÊ®ÆßÄê£¬Â³Ñô»¢¹¥Æä¾ý£¬²»Ê¤£¬±¼Æë£¬ÇëÆë·¥Â³¡£±«×ÓÚÉ¾°¹«£¬ÄËÇôÑô»¢¡£Ñô»¢µÃÍö£¬±¼½ú¡£

ËÄÊ®°ËÄê£¬ÓëÂ³¶¨¹«ºÃ»á¼Ð¹È¡£Àç¦¨Ô»£º¡°¿×ÇðÖªÀñ¶øÇÓ£¬ÇëÁîÀ³ÈËÎªÀÖ£¬ÒòÖ´Â³¾ý£¬¿ÉµÃÖ¾¡£¡±¾°¹«º¦¿×ÇðÏàÂ³£¬¾åÆä°Ô£¬¹Ê´ÓÀç¦¨Ö®¼Æ¡£·½»á£¬½øÀ³ÀÖ£¬¿××ÓÀú½×ÉÏ£¬Ê¹ÓÐË¾Ö´À³ÈËÕ¶Ö®£¬ÒÔÀñÈÃ¾°¹«¡£¾°¹«²Ñ£¬ÄË¹éÂ³ÇÖµØÒÔÐ»£¬¶ø°ÕÈ¥¡£ÊÇËê£¬êÌÓ¤×ä¡£

ÎåÊ®ÎåÄê£¬·¶¡¢ÖÐÐÐ·´Æä¾ýì¶½ú£¬½ú¹¥Ö®¼±£¬À´ÇëËÚ¡£ÌïÆòÓûÎªÂÒ£¬Ê÷µ³ì¶Äæ³¼£¬Ëµ¾°¹«Ô»£º¡°·¶¡¢ÖÐÐÐÊýÓÐµÂì¶Æë£¬²»¿É²»¾È¡£¡±¼°Ê¹Æò¾È¶øÊäÖ®ËÚ¡£

ÎåÊ®°ËÄêÏÄ£¬¾°¹«·òÈËÑà¼§§Ã×ÓËÀ¡£¾°¹«³èæªÜÇ¼§Éú×ÓÝ±£¬Ý±ÉÙ£¬ÆäÄ¸¼ú£¬ÎÞÐÐ£¬Öî´ó·ò¿ÖÆäÎªËÃ£¬ÄËÑÔÔ¸ÔñÖî×Ó³¤ÏÍÕßÎªÌ«×Ó¡£¾°¹«ÀÏ£¬¶ñÑÔËÃÊÂ£¬ÓÖ°®Ý±Ä¸£¬ÓûÁ¢Ö®£¬µ¬·¢Ö®¿Ú£¬ÄËÎ½Öî´ó·òÔ»£º¡°ÎªÀÖ¶ú£¬¹úºÎ»¼ÎÞ¾ýºõ£¿¡±Çï£¬¾°¹«²¡£¬Ãü¹ú»Ý×Ó¡¢¸ßÕÑ×ÓÁ¢ÉÙ×ÓÝ±ÎªÌ«×Ó£¬ÖðÈº¹«×Ó£¬Ç¨Ö®À³¡£¾°¹«×ä£¬Ì«×ÓÝ±Á¢£¬ÊÇÎªêÌÈæ×Ó¡£¶¬£¬Î´Ôá£¬¶øÈº¹«×ÓÎ·Öï£¬½Ô³öÍö¡£Ý±ÖîÒìÄ¸ÐÖ¹«×ÓÊÙ¡¢¾Ô¡¢Ç­±¼ÎÀ£¬¹«×Óæà¡¢ÑôÉú±¼Â³¡£À³ÈË¸èÖ®Ô»£º¡°¾°¹«ËÀºõ¸¥ÓëÂñ£¬Èý¾üÊÂºõ¸¥ÓëÄ±£¬Ê¦ºõÊ¦ºõ£¬ºúµ³Ö®ºõ£¿¡±

êÌÈæ×ÓÔªÄê´º£¬ÌïÆòÎ±ÊÂ¸ß¡¢¹úÕß£¬Ã¿³¯£¬Æòæî³Ë£¬ÑÔÔ»£º¡°×ÓµÃ¾ý£¬´ó·ò½Ô×ÔÎ££¬ÓûÄ±×÷ÂÒ¡£¡±ÓÖÎ½Öî´ó·òÔ»£º¡°¸ßÕÑ×Ó¿ÉÎ·£¬¼°Î´·¢£¬ÏÈÖ®¡£¡±´ó·ò´ÓÖ®¡£ÁùÔÂ£¬ÌïÆò¡¢±«ÄÁÄËÓë´ó·òÒÔ±øÈë¹«¹¬£¬¹¥¸ßÕÑ×Ó¡£ÕÑ×ÓÎÅÖ®£¬Óë¹ú»Ý×Ó¾È¹«¡£¹«Ê¦°Ü£¬ÌïÆòÖ®Í½×·Ö®£¬¹ú»Ý×Ó±¼Üì£¬Ëì·´É±¸ßÕÑ×Ó¡£êÌàö±¼Â³¡£°ËÔÂ£¬Æë±üÒâ×È¡£ÌïÆò°Ü¶þÏà£¬ÄËÊ¹ÈËÖ®Â³ÕÙ¹«×ÓÑôÉú¡£ÑôÉúÖÁÆë£¬Ë½ÄäÌïÆò¼Ò¡£Ê®ÔÂÎì×Ó£¬ÌïÆòÇëÖî´ó·òÔ»£º¡°³£Ö®Ä¸ÓÐÓãÝÄÖ®¼À£¬ÐÒÀ´»áÒû¡£¡±»áÒû£¬ÌïÆòÊ¢ÑôÉúéÒÖÐ£¬ÖÃ×øÖÐÑë£¬·¢éÒ³öÑôÉú£¬Ô»£º¡°´ËÄËÆë¾ýÒÓ£¡¡±´ó·ò½Ô·üÚË¡£½«Óë´ó·òÃË¶øÁ¢Ö®£¬±«ÄÁ×í£¬ÆòÎÜ´ó·òÔ»£º¡°ÎáÓë±«ÄÁÄ±¹²Á¢ÑôÉú¡£¡±±«ÄÁÅ­Ô»£º¡°×ÓÍü¾°¹«Ö®Ãüºõ£¿¡±Öî´ó·òÏàÊÓÓû»Ú£¬ÑôÉúÇ°£¬¶ÙÊ×Ô»£º¡°¿ÉÔòÁ¢Ö®£¬·ñÔòÒÑ¡£¡±±«ÄÁ¿Ö»öÆð£¬ÄË¸´Ô»£º¡°½Ô¾°¹«×ÓÒ²£¬ºÎÎª²»¿É£¡¡±ÄËÓëÃË£¬Á¢ÑôÉú£¬ÊÇÎªµ¿¹«¡£µ¿¹«Èë¹¬£¬Ê¹ÈËÇ¨êÌÈæ×Óì¶ææ£¬É±Ö®Ä»ÏÂ£¬¶øÖðÈæ×ÓÄ¸ÜÇ×Ó¡£ÜÇ×Ó¹Ê¼ú¶øÈæ×ÓÉÙ£¬¹ÊÎÞÈ¨£¬¹úÈËÇáÖ®¡£

µ¿¹«ÔªÄê£¬Æë·¥Â³£¬È¡¤ó¡¢²û¡£³õ£¬ÑôÉúÍöÔÚÂ³£¬¼¾¿µ×ÓÒÔÆäÃÃÆÞÖ®¡£¼°¹é¼´Î»£¬Ê¹Ó­Ö®¡£¼¾¼§Óë¼¾öÐºîÍ¨£¬ÑÔÆäÇé£¬Â³¸¥¸ÒÓë£¬¹ÊÆë·¥Â³£¬¾¹Ó­¼¾¼§¡£¼¾¼§æÔ£¬Æë¸´¹éÂ³ÇÖµØ¡£

±«×ÓÓëµ¿¹«ÓÐýÝ£¬²»ÉÆ¡£ËÄÄê£¬Îâ¡¢Â³·¥ÆëÄÏ·½¡£±«×Óß±µ¿¹«£¬¸°ÓÚÎâ¡£ÎâÍõ·ò²î¿Þì¶¾üÃÅÍâÈýÈÕ£¬½«´Óº£ÈëÌÖÆë¡£ÆëÈË°ÜÖ®£¬ÎâÊ¦ÄËÈ¥¡£½úÕÔ÷±·¥Æë£¬ÖÁÀµ¶øÈ¥¡£ÆëÈË¹²Á¢µ¿¹«×ÓÈÉ£¬ÊÇÎª¼ò¹«¡£

¼ò¹«ËÄÄê´º£¬³õ£¬¼ò¹«Óë¸¸ÑôÉú¾ãÔÚÂ³Ò²£¬¼àÖ¹ÓÐ³èÑÉ¡£¼°¼°¼´Î»£¬Ê¹ÎªÕþ¡£Ìï³É×Óµ¬Ö®£¬Öè¹Ëì¶³¯¡£Óù÷±ÑÔ¼ò¹«Ô»£º¡°Ìï¡¢¼à²»¿É²¢Ò²£¬¾ýÆäÔñÑÉ¡£¡±¸¥Ìý¡£×ÓÎÒÏ¦£¬ÌïÄæÉ±ÈË£¬·êÖ®£¬Ëì²¶ÒÔÈë¡£ÌïÊÏ·½ÄÀ£¬Ê¹Çô²¡¶øÒÅÊØÇôÕß¾Æ£¬×í¶øÉ±ÊØÕß£¬µÃÍö¡£×ÓÎÒÃËÖîÌïì¶³Â×Ú¡£³õ£¬Ìï±ªÓûÎª×ÓÎÒ³¼£¬Ê¹¹«ËïÑÔ±ª£¬±ªÓÐÉ¥¶øÖ¹¡£áá×äÒÔÎª³¼£¬ÐÒì¶×ÓÎÒ¡£×ÓÎÒÎ½Ô»£º¡°Îá¾¡ÖðÌïÊÏ¶øÁ¢Å®£¬¿Éºõ£¿¡±¶ÔÔ»£º¡°ÎÒÔ¶ÌïÊÏÒÓ¡£ÇÒÆäÎ¥Õß²»¹ýÊýÈË£¬ºÎ¾¡ÖðÑÉ£¡¡±Ëì¸æÌïÊÏ¡£×ÓÐÐÔ»£º¡°±ËµÃ¾ý£¬¸¥ÏÈ£¬±Ø»ö×Ó¡£¡±×ÓÐÐÉáì¶¹«¹¬¡£

ÏÄÎåÔÂÈÉÉê£¬³É×ÓÐÖµÜËÄ³ËÈç¹«¡£×ÓÎÒÔÚá¢£¬³öÓ­Ö®£¬ËìÈë£¬±ÕÃÅ¡£»ÂÕßÓùÖ®£¬×ÓÐÐÉ±»ÂÕß¡£¹«Óë¸¾ÈËÒû¾Æì¶Ì´Ì¨£¬³É×ÓÇ¨ÖîÇÞ¡£¹«Ö´¸ê½«»÷Ö®£¬Ì«Ê·×ÓâÅÔ»£º¡°·Ç²»ÀûÒ²£¬½«³ýº¦Ò²¡£¡±³É×Ó³öÉáÓÚ¿â£¬ÎÅ¹«ÓÌÅ­£¬½«³ö£¬Ô»£º¡°ºÎËùÎÞ¾ý£¡¡±×ÓÐÐ°Î½£Ô»£º¡°Ðè£¬ÊÂÖ®ÔôÒ²¡£Ë­·ÇÌï×Ú£¿Ëù²»É±×ÓÕßÓÐÈçÌï×Ú¡£¡±ÄËÖ¹¡£×ÓÎÒ¹é£¬ÊôÍ½¹¥ãÇÓë´óÃÅ£¬½Ô¸¥Ê¤£¬ÄË³ö¡£ÌïÊÏ×·Ö®¡£·áÇðÈËÖ´×ÓÎÒÒÔ¸æ£¬É±Ö®¹ù¹Ø¡£³É×Ó½«É±´óÂ½×Ó·½£¬ÌïÄæÇë¶øÃâÖ®¡£ÒÔ¹«ÃüÈ¡³µì¶µÀ£¬³öÓºÃÅ¡£Ìï±ªÓëÖ®³µ£¬¸¥ÊÜ£¬Ô»£º¡°ÄæÎªÓàÇë£¬±ªÓëÓà³µ£¬ÓàÓÐË½ÑÉ¡£ÊÂ×ÓÎÒ¶øÓÐË½ì¶ÆäöÅ£¬ºÎÒÔ¼ûÂ³¡¢ÎÀÖ®Ê¿£¿¡±

¸ý³½£¬Ìï³£Ö´¼ò¹«ÓÚØéÓàÖÝ¡£¹«Ô»£º¡°ÓàÔé´ÓÓù÷±ÑÔ£¬²»¼°´Ë¡£¡±¼×Îç£¬Ìï³£ß±¼ò¹«ÓÚüàÖÝ¡£Ìï³£ÄËÁ¢¼ò¹«µÜæñ£¬ÊÇÎªÆ½¹«¡£Æ½¹«¼´Î»£¬Ìï³£ÏàÖ®£¬×¨ÆëÖ®Õþ£¬¸îÆë°²Æ½ÒÔ¶«ÎªÌïÊÏ·âÒØ¡£

Æ½¹«°ËÄê£¬Ô½ÃðÎâ¡£¶þÊ®ÎåÄê×ä£¬×ÓÐû¹«»ýÁ¢¡£

Ðû¹«ÎåÊ®Ò»Äê×ä£¬×Ó¿µ¹«´ûÁ¢¡£Ìï»á·´âÞÇð¡£

¿µ¹«¶þÄê£¬º«¡¢Îº¡¢ÕÔÊ¼ÁÐÎªÖîºî¡£Ê®¾ÅÄê£¬Ìï³£ÔøËïÌïºÍÊ¼ÎªÖîºî£¬Ç¨¿µ¹«º£±õ¡£

¶þÊ®ÁùÄê£¬¿µ¹«×ä£¬ÂÀÊÏËì¾øÆäìë¡£ÌïÊÏ×äÓÐÆë¹ú£¬ÎªÆëÍþÍõ£¬¦âì¶ÌìÏÂ¡£

Ì«Ê·¹«Ô»£ºÎá§ÃÆë£¬×ÔÌ©É½ÊôÖ®ÀÅÐ°£¬±±±»ÓÚº££¬¸àÈÀ¶þÇ§Àï£¬ÆäÃñÀ«´ï¶àÄäÖª£¬ÆäÌìÐÔÒ²¡£ÒÔÌ«¹«Ö®Ê¥£¬½¨¹ú±¾£¬»¸¹«Ö®Ê¢£¬ÐÞÉÆÕþ£¬ÒÔÎªÖîºî»áÃË£¬³Æ²®£¬²»ÒàÒËºõ£¿ÑóÑóÔÕ£¬¹Ì´ó¹úÖ®·çÒ²£¡

¡ñ¾íÈýÊ®Èý¡¤Â³ÖÜ¹«ÊÀ¼ÒµÚÈý

ÖÜ¹«µ©Õß£¬ÖÜÎäÍõµÜÒ²¡£×ÔÎÄÍõÔÚÊ±£¬µ©Îª×ÓÐ¢£¬óÆÈÊ£¬Òìì¶Èº×Ó¡£¼°ÎäÍõ¼´Î»£¬µ©³£¸¨ÒíÎäÍõ£¬ÓÃÊÂ¾Ó¶à¡£ÎäÍõ¾ÅÄê£¬¶«·¥ÖÁÃË½ò£¬ÖÜ¹«¸¨ÐÐ¡£Ê®Ò»Äê£¬·¥æû£¬ÖÁÄÁÒ°£¬ÖÜ¹«×ôÎäÍõ£¬×÷ÄÁÊÄ¡£ÆÆÒó£¬ÈëÉÌ¹¬¡£ÒÑÉ±æû£¬ÖÜ¹«°Ñ´óîá£¬ÕÙ¹«°ÑÐ¡îá£¬ÒÔ¼ÐÎäÍõ£¬ÐÆÉç£¬¸ææûÖ®×ïÓÚÌì£¬¼°ÒóÃñ¡£ÊÍ»þ×ÓÖ®Çô¡£·âæû×ÓÎä¸ýÂ»¸¸£¬Ê¹¹ÜÊå¡¢²ÌÊå¸µÖ®£¬ÒÔÐøÒóìë¡£±é·â¹¦³¼Í¬ÐÕÆÝÕß¡£·âÖÜ¹«µ©ì¶ÉÙê»Ö®ÐéÇú¸·£¬ÊÇÎªÂ³¹«¡£ÖÜ¹«²»¾Í·â£¬Áô×ôÎäÍõ¡£

ÎäÍõ¿ËÒó¶þÄê£¬ÌìÏÂÎ´¼¯£¬ÎäÍõÓÐ¼²£¬²»Ô¥£¬Èº³¼¾å£¬Ì«¹«¡¢ÕÙ¹«ÄËçÑ²·¡£ÖÜ¹«Ô»£º¡°Î´¿ÉÒÔÆÝÎÒÏÈÍõ¡£¡±ÖÜ¹«ì¶ÊÇÄË×ÔÒÔÎªÖÊ£¬ÉèÈýÌ³£¬ÖÜ¹«±±ÃæÁ¢£¬´÷èµ±ü¹ç£¬¸æÓÚÌ«Íõ¡¢Íõ¼¾¡¢ÎÄÍõ¡£Ê·²ß×£Ô»£º¡°Î©¶ûÔªËïÍõ·¢£¬ÇÚÀÍ×è¼²¡£Èô¶ûÈýÍõÊÇÓÐ¸º×ÓÖ®Ôðì¶Ìì£¬ÒÔµ©´úÍõ·¢Ö®Éí¡£µ©ÇÉÄÜ£¬¶à²Ä¶à¬Ù£¬ÄÜÊÂ¹íÉñ¡£ÄËÍõ·¢²»Èçµ©¶à²Ä¶à¬Ù£¬²»ÄÜÊÂ¹íÉñ¡£ÄËÃüÓÚµÛÍ¥£¬·óÓÓËÄ·½£¬ÓÃÄÜ¶¨Èê×ÓËïÓÚÏÂµØ£¬ËÄ·½Ö®ÃñØè²»¾´Î·¡£ÎÞ×¹ÌìÖ®½µÝáÃü£¬ÎÒÏÈÍõÒàÓÀÓÐËùÒÀ¹é¡£½ñÎÒÆä¼´Ãüì¶Ôª¹ê£¬¶ûÖ®ÐíÎÒ£¬ÎÒÒÔÆäèµÓë¹ç¹é£¬ÒÔÙ¹¶ûÃü¡£¶û²»ÐíÎÒ£¬ÎÒÄËÆÁèµÓë¹ç¡£¡±ÖÜ¹«ÒÑÁîÊ·²ß¸æÌ«Íõ¡¢Íõ¼¾¡¢ÎÄÍõ£¬Óû´úÎäÍõ·¢£¬ì¶ÊÇÄË¼´ÈýÍõ¶ø²·¡£²·ÈË½ÔÔ»¼ª£¬·¢ÊéÊÓÖ®£¬ÐÅ¼ª¡£ÖÜ¹«Ï²£¬¿ªýñ£¬ÄË¼ûÊéÓö¼ª¡£ÖÜ¹«ÈëºØÎäÍõÔ»£º¡°ÍõÆäÎÞº¦¡£µ©ÐÂÊÜÃüÈýÍõ£¬Î¬³¤ÖÕÊÇÍ¼¡£×ÈµÀÄÜÄîÓèÒ»ÈË¡£¡±ÖÜ¹«²ØÆä²ß½ð¥üØÑÖÐ£¬½ëÊØÕßÎð¸ÒÑÔ¡£Ã÷ÈÕ£¬ÎäÍõÓÐñ¬¡£

ÆäááÎäÍõ¼È±À£¬³ÉÍõÉÙ£¬ÔÚÇ¿ÝáÖ®ÖÐ¡£ÖÜ¹«¿ÖÌìÏÂÎÅÎäÍõ±À¶øÅÏ£¬ÖÜ¹«ÄË¼ùÚè´ú³ÉÍõÉãÐÐÕþµ±¹ú¡£¹ÜÊå¼°ÆäÈºµÜÁ÷ÑÔì¶¹úÔ»£º¡°ÖÜ¹«½«²»Àûì¶³ÉÍõ¡£¡±ÖÜ¹«ÄË¸æÌ«¹«Íû¡¢ÕÙ¹«øùÔ»£º¡°ÎÒÖ®ËùÒÔ¸¥±Ù¶øÉãÐÐÕþÕß£¬¿ÖÌìÏÂÅÏÖÜ£¬ÎÞÒÔ¸æÎÒÏÈÍõÌ«Íõ¡¢Íõ¼¾¡¢ÎÄÍõ¡£ÈýÍõÖ®ÓÇÀÍÌìÏÂ¾ÃÒÓ£¬ì¶½ñ¶øºó³É¡£ÎäÍõÔéÖÕ£¬³ÉÍõÉÙ£¬½«ÒÔ³ÉÖÜ£¬ÎÒËùÒÔÎªÖ®Èô´Ë¡£¡±ì¶ÊÇ×äÏà³ÉÍõ£¬¶øÊ¹Æä×Ó²®ÇÝ´ú¾Í·âì¶Â³¡£ÖÜ¹«½ä²®ÇÝÔ»£º¡°ÎÒÎÄÍõÖ®×Ó£¬ÎäÍõÖ®µÜ£¬³ÉÍõÖ®Êå¸¸£¬ÎÒì¶ÌìÏÂÒà²»¼úÒÓ¡£È»ÎÒÒ»ãåÈý×½·¢£¬Ò»·¹ÈýÍÂ²¸£¬ÆðÒÔ´ýÊ¿£¬ÓÌ¿ÖÊ§ÌìÏÂÖ®ÏÍÈË¡£×ÓÖ®Â³£¬É÷ÎÞÒÔ¹ú½¾ÈË¡£¡±

¹Ü¡¢²Ì¡¢Îä¸ýµÈ¹ûÂÊ»´ÒÄ¶ø·´¡£ÖÜ¹«ÄË·î³ÉÍõÃü£¬ÐËÊ¦¶«·¥£¬×÷´óÚ¾¡£ËìÖï¹ÜÊå£¬É±Îä¸ý£¬·Å²ÌÊå¡£ÊÕÒóâÅÃñ£¬ÒÔ·â¿µÊåì¶ÎÀ£¬·âÎ¢×Óì¶ËÎ£¬ÒÔ·îÒóìë¡£Äþ»´ÒÄ¶«ÍÁ£¬¶þÄê¶ø±Ï¶¨¡£ÖîºîÏÌ·þ×ÚÖÜ¡£

Ìì½µìí¸££¬ÌÆÊåµÃºÌ£¬ÒìÄ¸Í¬Ó±£¬Ï×Ö®³ÉÍõ£¬³ÉÍõÃüÌÆÊåÒÔâ»¹íÖÜ¹«ì¶¶«ÍÁ£¬×÷â»¹íºÌ¡£ÖÜ¹«¼ÈÊÜÃüºÌ£¬¼ÎÌì×ÓÃü£¬×÷¼ÎºÌ¡£¶«ÍÁÒÔ¼¯£¬ÖÜ¹«¹é±¨³ÉÍõ£¬ÄËÎªÊ«êÝÍõ£¬ÃüÖ®Ô»ð·úÎ¡£ÍõÒàÎ´¸ÒÑµÖÜ¹«¡£

³ÉÍõÆßÄê¶þÔÂÒÒÎ´£¬Íõ³¯²½×ÔÖÜ£¬ÖÁ·á£¬Ê¹Ì«±£ÕÙ¹«ÏÈÖ®öÃÏàÍÁ¡£ÆäÈýÔÂ£¬ÖÜ¹«ÍùÓª³ÉÖÜöÃÒØ£¬²·¾ÓÑÉ£¬Ô»¼ª£¬Ëì¹úÖ®¡£

³ÉÍõ³¤£¬ÄÜÌýÕþ¡£ì¶ÊÇÖÜ¹«ÄË»¹Õþì¶³ÉÍõ£¬³ÉÍõÁÙ³¯¡£ÖÜ¹«Ö®´ú³ÉÍõÖÎ£¬ÄÏÃæ±¶ÒÀÒÔ³¯Öîºî¡£¼°ÆßÄêáá£¬»¹Õþ³ÉÍõ£¬±±Ãæ¾Í³¼Î»£¬¹ª¹ªÈçÎ·È»¡£

³õ£¬³ÉÍõÉÙÊ±£¬²¡£¬ÖÜ¹«ÄË×ÔÞÐÇ°ÆäÔéÉòÖ®ºÓ£¬ÒÔ×£ì¶ÉñÔ»£º¡°ÍõÉÙÎ´ÓÐÊ¶£¬¼éÉñÃüÕßÄËµ©Ò²¡£¡±Òà²ØÆä²ßì¶¸®¡£³ÉÍõ²¡ÓÐñ¬¡£¼°³ÉÍõÓÃÊÂ£¬ÈË»òÚÚÖÜ¹«£¬ÖÜ¹«±¼³þ¡£³ÉÍõ·¢¸®£¬¼ûÖÜ¹«µ»Êé£¬ÄËÆü£¬·´ÖÜ¹«¡£

ÖÜ¹«¹é£¬¿Ö³ÉÍõ×³£¬ÖÎÓÐËùÒùØý£¬ÄË×÷¶àÊ¿£¬×÷ÎãÒÝ¡£ÎãÒÝ³Æ£º¡°ÎªÈË¸¸Ä¸£¬ÎªÒµÖÁ³¤¾Ã£¬×ÓËï½¾ÉÝÍüÖ®£¬ÒÔÍöÆä¼Ò£¬ÎªÈË×Ó¿É²»É÷ºõ£¡¹ÊÎôÔÚÒóÍõÖÐ×Ú£¬ÑÏ¹§¾´Î·ÌìÃü£¬×Ô¶ÈÖÎÃñ£¬Õð¾å²»¸Ò»ÄÄþ£¬¹ÊÖÐ×Ú÷Ï¹úÆßÊ®ÎåÄê¡£ÆäÔÚ¸ß×Ú£¬¾ÃÀÍÓÚÍâ£¬ÎªÓëÐ¡ÈË£¬×÷Æä¼´Î»£¬ÄËÓÐÁÁ¥¦£¬ÈýÄê²»ÑÔ£¬ÑÔÄË¤ó£¬²»¸Ò»ÄÄþ£¬ÃÜ¾¸Òó¹ú£¬ÖÁÓÚÐ¡´óÎÞÔ¹£¬¹Ê¸ß×Ú÷Ï¹úÎåÊ®ÎåÄê¡£ÆäÔÚ×æ¼×£¬²»ÒåÎ©Íõ£¬¾ÃÎªÐ¡ÈËÓÚÍâ£¬ÖªÐ¡ÈËÖ®ÒÀ£¬ÄÜ±£Ê©Ð¡Ãñ£¬²»Îê÷¤¹Ñ£¬¹Ê×æ¼×÷Ï¹úÈýÊ®ÈýÄê¡£¡±¶àÊ¿³ÆÔ»£º¡°×ÔÌÀÖÁÓÚµÛÒÒ£¬ÎÞ²»ÂÊìëÃ÷µÂ£¬µÛÎÞ²»ÅäÌìÕß¡£ÔÚ½ñááËÃÍõæû£¬µ®ÒùØÊØý£¬²»¹ËÌì¼°ÃñÖ®´ÓÒ²¡£ÆäÃñ½Ô¿ÉÖï¡£¡±¡°ÎÄÍõÈÕÖÐê¾²»Ï¾Ê³£¬÷Ï¹úÎåÊ®Äê¡£¡±×÷´ËÒÔ½ë³ÉÍõ¡£

³ÉÍõÔÚ·á£¬ÌìÏÂÒÑ°²£¬ÖÜÖ®¹ÙÕþÎ´´ÎÐò£¬ì¶ÊÇÖÜ¹«×÷ÖÜ¹Ù£¬¹Ù±ðÆäÒË£¬×÷Á¢Õþ£¬ÒÔ±ã°ÙÐÕ¡£°ÙÐÕËµ¡£

ÖÜ¹«ÔÚ·á£¬²¡£¬½«Ã»£¬Ô»£º¡°±ØÔáÎÒ³ÉÖÜ£¬ÒÔÃ÷Îá²»¸ÒÀë³ÉÍõ¡£¡±ÖÜ¹«¼È×ä£¬³ÉÍõÒàÈÃ£¬ÔáÖÜ¹«ì¶±Ï£¬´ÓÎÄÍõ£¬ÒÔÃ÷ÓèÐ¡×Ó²»¸Ò³¼ÖÜ¹«Ò²¡£

ÖÜ¹«×äáá£¬ÇïÎ´ü÷þâ£¬±©·çÀ×£¬ºÌ¾¡ÙÈ£¬´óÄ¾¾¡°Î¡£ÖÜ¹ú´ó¿Ö¡£³ÉÍõÓë´ó·ò³¯·þÒÔ¿ª½ð¥üÊé£¬ÍõÄËµÃÖÜ¹«Ëù×ÔÒÔÎª¹¦´úÎäÍõÖ®Ëµ¡£¶þ¹«¼°ÍõÄËÎÊÊ·°ÙÖ´ÊÂ£¬Ê·°ÙÖ´ÊÂÔ»£º¡°ÐÅÓÐ£¬ÎôÖÜ¹«ÃüÎÒÎð¸ÒÑÔ¡£¡±³ÉÍõÖ´ÊéÒÔÆü£¬Ô»£º¡°×Ô½ñááÆäÎÞçÑ²·ºõ£¡ÎôÖÜ¹«ÇÚÀÍÍõ¼Ò£¬Î©ÓèÓ×ÈË¸¥¼°Öª¡£½ñÌì¶¯ÍþÒÔÕÃÖÜ¹«Ö®µÂ£¬Î©ëÞÐ¡×ÓÆäÓ­£¬ÎÒ¹ú¼ÒÀñÒàÒËÖ®¡£¡±Íõ³ö½¼£¬ÌìÄËÓê£¬·´·ç£¬ºÌ¾¡Æð¡£¶þ¹«Ãü¹úÈË£¬·²´óÄ¾ËùÙÈ£¬¾¡Æð¶øÖþÖ®¡£ËêÔò´óÊë¡£ì¶ÊÇ³ÉÍõÄËÃüÂ³µÃ½¼¼ÀÎÄÍõ¡£Â³ÓÐÌì×ÓÀñÀÖÕß£¬ÒÔ¯æÖÜ¹«Ö®µÂÒ²¡£

ÖÜ¹«×ä£¬×Ó²®ÇÝ¹ÌÒÑÇ°ÊÜ·â£¬ÊÇÎªÂ³¹«¡£Â³¹«²®ÇÝÖ®³õÊÜ·âÖ®Â³£¬ÈýÄê¶øáá±¨ÕþÖÜ¹«¡£ÖÜ¹«Ô»£º¡°ºÎ³ÙÒ²£¿¡±²®ÇÝÔ»£º¡°±äÆäË×£¬¸ïÆäÀñ£¬É¥ÈýÄêÈ»áá³ýÖ®£¬¹Ê³Ù¡£¡±Ì«¹«Òà·âì¶Æë£¬ÎåÔÂ¶ø±¨ÕþÖÜ¹«¡£ÖÜ¹«Ô»£º¡°ºÎ¼²Ò²£¿¡±Ô»£º¡°Îá¼òÆä¾ý³¼Àñ£¬´ÓÆäË×ÎªÒ²¡£¡±¼°ááÎÅ²®ÇÝ±¨Õþ³Ù£¬ÄËÌ¾Ô»£º¡°ÎØºô£¬Â³ááÊÀÆä±±ÃæÊÂÆëÒÓ£¡·òÕþ²»¼ò²»Ò×£¬Ãñ²»ÓÐ½ü£»Æ½Ò×½üÃñ£¬Ãñ±Ø¹éÖ®¡£¡±

²®ÇÝ¼´Î»Ö®áá£¬ÓÐ¹Ü¡¢²ÌµÈ·´Ò²£¬»´ÒÄ¡¢ÐìÈÖÒà²¢ÐË·´¡£ì¶ÊÇ²®ÇÝÂÊÊ¦·¥Ö®ì¶þ¦£¬×÷þ¦ÊÄ£¬Ô»£º¡°³Â¶û¼×ëÐ£¬ÎÞ¸Ò²»ÉÆ¡£ÎÞ¸ÒÉËêö¡£ÂíÅ£Æä·ç£¬³¼æªåÍÌÓ£¬Îð¸ÒÔ½Öð£¬¾´¸´Ö®¡£ÎÞ¸Ò¿ÜÈÁ£¬ÓâÇ½Ô«¡£Â³ÈËÈý½¼ÈýËí£¬<Ö¹ËÂ>¶ûÛ»Üú¡¢ôÜÁ¸¡¢èå¯§£¬ÎÞ¸Ò²»´þ¡£ÎÒ¼×ÐçÖþ¶øÕ÷ÐìÈÖ£¬ÎÞ¸Ò²»¼°£¬ÓÐ´óÐÌ¡£¡±×÷´Ëþ¦ÊÄ£¬ËìÆ½ÐìÈÖ£¬¶¨Â³¡£

Â³¹«²®ÇÝ×ä£¬×Ó¿¼¹«ÇõÁ¢¡£¿¼¹«ËÄÄê×ä£¬Á¢µÜÎõ£¬ÊÇÎ½ì¾¹«¡£ì¾¹«ÖþÃ©ãÚÃÅ¡£ÁùÄê×ä£¬×ÓÓÄ¹«Ô×Á¢¡£ÓÄ¹«Ê®ËÄÄê¡£ÓÄ¹«µÜãß·ÑÉ±ÓÄ¹«¶ø×ÔÁ¢£¬ÊÇÎªÎº¹«¡£Îº¹«ÎåÊ®Äê×ä£¬×ÓÀ÷¹«ßªÁ¢¡£À÷¹«ÈýÊ®ÆßÄê×ä£¬Â³ÈËÁ¢ÆäµÜ¾ß£¬ÊÇÎªÏ×¹«¡£Ï×¹«ÈýÊ®¶þÄê×ä£¬×ÓÕæ¹«å¨Á¢¡£

Õæ¹«Ê®ËÄÄê£¬ÖÜÀ÷ÍõÎÞµÀ£¬³ö±¼åé£¬¹²ºÍÐÐÕþ¡£¶þÊ®¾ÅÄê£¬ÖÜÐûÍõ¼´Î»¡£

ÈýÊ®Äê£¬Õæ¹«×ä£¬µÜ°½Á¢£¬ÊÇÎªÎä¹«¡£

Îä¹«¾ÅÄê´º£¬Îä¹«Óë³¤×ÓÀ¨£¬ÉÙ×ÓÏ·£¬Î÷³¯ÖÜÐûÍõ¡£ÐûÍõ°®Ï·£¬ÓûÁ¢Ï·ÎªÂ³Ì«×Ó¡£ÖÜÖ®·®ÖÙÉ½¸¸ÚÉÐûÍõÔ»£º¡°·Ï³¤Á¢ÉÙ£¬²»Ë³£»²»Ë³£¬±Ø·¸ÍõÃü£»·¸ÍõÃü£¬±ØÖïÖ®£º¹Ê³öÁî²»¿É²»Ë³Ò²¡£ÁîÖ®²»ÐÐ£¬ÕþÖ®²»Á¢£»ÐÐ¶ø²»Ë³£¬Ãñ½«ÆúÉÏ¡£·òÏÂÊÂÉÏ£¬ÉÙÊÂ³¤£¬ËùÒÔÎªË³¡£½ñÌì×Ó½¨Öîºî£¬Á¢ÆäÉÙ£¬ÊÇ½ÌÃñÄæÒ²¡£ÈôÂ³´ÓÖ®£¬ÖîºîÐ§Ö®£¬ÍõÃü½«ÓÐËùÛÕ£»Èô¸¥´Ó¶øÖïÖ®£¬ÊÇ×ÔÖïÍõÃüÒ²¡£ÖïÖ®ÒàÊ§£¬²»ÖïÒàÊ§£¬ÍõÆäÍ¼Ö®¡£¡±ÐûÍõ¸¥Ìý£¬×äÁ¢Ï·ÎªÂ³Ì«×Ó¡£ÏÄ£¬Îä¹«¹é¶ø×ä£¬Ï·Á¢£¬ÊÇÎªÜ²¹«¡£

Ü²¹«¾ÅÄê£¬Ü²¹«ÐÖÀ¨Ö®×Ó²®ÓùÓëÂ³ÈË¹¥ß±Ü²¹«£¬¶øÁ¢²®ÓùÎª¾ý¡£²®Óù¼´Î»Ê®Ò»Äê£¬ÖÜÐûÍõ·¥Â³£¬É±Æä¾ý²®Óù£¬¶øÎÊÂ³¹«×ÓÄÜµÀË³ÖîºîÕß£¬ÒÔÎªÂ³áá¡£·®ÄÂÖÙÔ»£º¡°Â³Ü²¹«µÜ³Æ£¬Ëà¹§Ã÷Éñ£¬¾´ÊÂêÈÀÏ£»¸³ÊÂÐÐÐÌ£¬±ØÎÊì¶ÒÅÑµ¶ø×Éì¶¹ÌÊµ£»²»¸ÉËùÎÊ£¬²»·¸Ëù×É¡£¡±ÐûÍõÔ»£º¡°È»£¬ÄÜÑµÖÎÆäÃñÒÓ¡£¡±ÄËÁ¢³Æì¶ÒÄ¹¬£¬ÊÇÎªÐ¢¹«¡£×ÔÊÇáá£¬Öîºî¶àÅÏÍõÃü¡£

Ð¢¹«¶þÊ®ÎåÄê£¬ÖîºîÅÏÖÜ£¬È®ÈÖÉ±ÓÄÍõ¡£ÇØÊ¼ÁÐÎªÖîºî¡£

¶þÊ®ÆßÄê£¬Ð¢¹«×ä£¬×Ó¸¥äÒÁ¢£¬ÊÇÎª»Ý¹«¡£

»Ý¹«ÈýÊ®Äê£¬½úÈËß±Æä¾ýÕÑºî¡£ËÄÊ®ÎåÄê£¬½úÈËÓÖß±Æä¾ýÐ¢ºî¡£

ËÄÊ®ÁùÄê£¬»Ý¹«×ä£¬³¤Êü×ÓÏ¢Éãµ±¹ú£¬ÐÐ¾ýÊÂ£¬ÊÇÎªÒþ¹«¡£³õ£¬»Ý¹«§Ã·òÈËÎÞ×Ó£¬¹«¼úæªÉù×ÓÉú×ÓÏ¢¡£Ï¢³¤£¬ÎªÈ¢ì¶ËÎ¡£ËÎÅ®ÖÁ¶øºÃ£¬»Ý¹«¶á¶ø×ÔÆÞÖ®¡£Éú×ÓÔÊ¡£µÇËÎÅ®Îª·òÈË£¬ÒÔÔÊÎªÌ«×Ó¡£¼°»Ý¹«×ä£¬ÎªÔÊÉÙ¹Ê£¬Â³ÈË¹²ÁîÏ¢ÉãÕþ£¬²»ÑÔ¼´Î»¡£

Òþ¹«ÎåÄê£¬¹ÛÓæì¶ÌÄ¡£°ËÄê£¬ÓëÖ£Ò×Ìì×ÓÖ®Ì«É½Ö®ÒØìê·½¼°ÐíÌï£¬¾ý×Ó¼¥Ö®¡£

Ê®Ò»Äê¶¬£¬¹«×Ó»ÓÚÆÎ½Òþ¹«Ô»£º¡°°ÙÐÕ±ã¾ý£¬¾ýÆäËìÁ¢¡£ÎáÇëÎª¾ýÉ±×ÓÔÊ£¬¾ýÒÔÎÒÎªÏà¡£¡±Òþ¹«Ô»£º¡°ÓÐÏÈ¾ýÃü¡£ÎáÎªÔÊÉÙ£¬¹ÊÉã´ú¡£½ñÔÊ³¤ÒÓ£¬Îá·½ÓªÝËôÃÖ®µØ¶øÀÏÑÉ£¬ÒÔÊÚ×ÓÔÊÕþ¡£¡±»Ó¾å×ÓÔÊÎÅ¶ø·´ÖïÖ®£¬ÄË·´ÚÚÒþ¹«ì¶×ÓÔÊÔ»£º¡°Òþ¹«ÓûËìÁ¢£¬È¥×Ó£¬×ÓÆäÍ¼Ö®¡£ÇëÎª×ÓÉ±Òþ¹«¡£¡±×ÓÔÊÐíÅµ¡£Ê®Ò»ÔÂ£¬Òþ¹«¼ÀÖÓÎ×£¬ÆëÓÚÉçÆÔ£¬¹ÝÓÚ§ÂÊÏ¡£»ÓÊ¹ÈËÉ±Òþ¹«ÓÚ§ÂÊÏ£¬¶øÁ¢×ÓÔÊÎª¾ý£¬ÊÇÎª»¸¹«¡£

»¸¹«ÔªÄê£¬Ö£ÒÔèµÒ×Ìì×ÓÖ®ÐíÌï¡£¶þÄê£¬ÒÔËÎÖ®Â¸¶¦Èëì¶Ì«Ãí£¬¾ý×Ó¼¥Ö®¡£

ÈýÄê£¬Ê¹»ÓÓ­¸¾ÓÚÆëÎª·òÈË¡£ÁùÄê£¬·òÈËÉú×Ó£¬Óë»¸¹«Í¬ÈÕ£¬¹ÊÃûÔ»Í¬¡£Í¬³¤£¬ÎªÌ«×Ó¡£(ÆæÊéÍø|Www.Qisuu.Com)

Ê®ÁùÄê£¬»áÓÚ²Ü£¬·¥Ö££¬ÈëÀ÷¹«¡£

Ê®°ËÄê´º£¬¹«½«ÓÐÐÐ£¬ËìÓë·òÈËÈçÆë¡£ÉêùÂÚÉÖ¹£¬¹«²»Ìý£¬ËìÈçÆë¡£ÆëÏå¹«Í¨»¸¹«·òÈË¡£¹«Å­·òÈË£¬·òÈËÒÔ¸æÆëºî¡£ÏÄËÄÔÂ±û×Ó£¬ÆëÏå¹«÷Ï¹«£¬¹«×í£¬Ê¹¹«×ÓÅíÉú±§Â³»¸¹«£¬ÒòÃüÅíÉúß¡ÆäÐ²£¬¹«ËÀÓÚ³µ¡£Â³ÈË¸æÓÚÆëÔ»£º¡°¹Ñ¾ýÎ·¾ýÖ®Íþ£¬²»¸ÒÄþ¾Ó£¬À´ø·ºÃÀñ¡£Àñ³É¶ø²»·´£¬ÎÞËù¹é¾Ì£¬ÇëµÃÅíÉú³ý³óì¶Öîºî¡£¡±ÆëÈËÉ±ÅíÉúÒÔËµÂ³¡£Á¢Ì«×ÓÍ¬£¬ÊÇÎª×¯¹«¡£×¯¹«Ä¸·òÈËÒòÁôÆë£¬²»¸Ò¹éÂ³¡£

×¯¹«ÎåÄê¶¬£¬·¥ÎÀ£¬ÄÚÎÀ»Ý¹«¡£

°ËÄê£¬Æë¹«×Ó¾ÀÀ´±¼¡£¾ÅÄê£¬Â³ÓûÄÚ×Ó¾Àì¶Æë£¬áá»¸¹«£¬»¸¹«·¢±ø»÷Â³£¬Â³¼±£¬É±×Ó¾À¡£ÕÙºöËÀ¡£Æë¸æÂ³ÉúÖÂ¹ÜÖÙ¡£Â³ÈËÊ©²®Ô»£º¡°ÆëÓûµÃ¹ÜÖÙ£¬·ÇÉ±Ö®Ò²£¬½«ÓÃÖ®£¬ÓÃÖ®ÔòÎªÂ³»¼¡£²»ÈçÉ±£¬ÒÔÆäÊ¬ÓëÖ®¡£¡±×¯¹«²»Ìý£¬ËìÇô¹ÜÖÙÓëÆë¡£ÆëÈËÏà¹ÜÖÙ¡£

Ê®ÈýÄê£¬Â³×¯¹«Óë²ÜãßÎ´»áÆë»¸¹«ì¶¿Â£¬²ÜãßÎ´½ÙÆë»¸¹«£¬ÇóÂ³ÇÖµØ£¬ÒÑÃË¶øÊÍ»¸¹«¡£»¸¹«Óû±³Ô¼£¬¹ÜÖÙÚÉ£¬×ä¹éÂ³ÇÖµØ¡£Ê®ÎåÄê£¬Æë»¸¹«Ê¼°Ô¡£¶þÊ®ÈýÄê£¬×¯¹«ÈçÆë¹ÛÉç¡£

ÈýÊ®¶þÄê£¬³õ£¬×¯¹«ÖþÌ¨ÁÙµ³ÊÏ£¬¼ûÃÏÅ®£¬Ëµ¶ø°®Ö®£¬ÐíÁ¢Îª·òÈË£¬¸î±ÛÒÔÃË¡£ÃÏÅ®Éú×Ó°ß¡£°ß³¤£¬ËµÁºÊÏÅ®£¬Íù¹Û¡£àöÈËÜý×ÔÇ½ÍâÓëÁºÊÏÅ®Ï·¡£°ßÅ­£¬±ÞÜý¡£×¯¹«ÎÅÖ®£¬Ô»£º¡°ÜýÓÐÁ¦ÑÉ£¬ËìÉ±Ö®£¬ÊÇÎ´¿É±Þ¶øÖÃÒ²¡£¡±°ßÎ´µÃÉ±¡£»á×¯¹«ÓÐ¼²¡£×¯¹«ÓÐÈýµÜ£¬³¤Ô»Çì¸¸£¬´ÎÔ»ÊåÑÀ£¬´ÎÔ»¼¾ÓÑ¡£×¯¹«È¡ÆëÅ®Îª·òÈËÔ»°§½ª¡£°§½ªÎÞ×Ó¡£°§½ªæ·Ô»Êå½ª£¬Éú×Ó¿ª¡£×¯¹«ÎÞ§ÃËÃ£¬°®ÃÏÅ®£¬ÓûÁ¢Æä×Ó°ß¡£×¯¹«²¡£¬¶øÎÊËÃì¶µÜÊåÑÀ¡£ÊåÑÀÔ»£º¡°Ò»¼ÌÒ»¼°£¬Â³Ö®³£Ò²¡£Çì¸¸ÔÚ£¬¿ÉÎªËÃ£¬¾ýºÎÓÇ£¿¡±×¯¹«»¼ÊåÑÀÓûÁ¢Çì¸¸£¬ÍË¶øÎÊ¼¾ÓÑ¡£¼¾ÓÑÔ»£º¡°ÇëÒÔËÀÁ¢°ßÒ²¡£¡±×¯¹«Ô»£º¡°êÙÕßÊåÑÀÓûÁ¢Çì¸¸£¬èÍºÎ£¿¡±¼¾ÓÑÒÔ×¯¹«ÃüÃüÑÀ´ýì¶ÕëÎ×ÊÏ£¬Ê¹Õë¼¾½ÙÒûÊåÑÀÒÔð²£¬Ô»£º¡°Òû´ËÔòÓÐáá·îìë£»²»È»£¬ËÀÇÒÎÞáá¡£¡±ÑÀËìÒûð²¶øËÀ£¬Â³Á¢Æä×ÓÎªÊåËïÊÏ¡£°ËÔÂ¹ïº¥£¬×¯¹«×ä£¬¼¾ÓÑ¾¹Á¢×Ó°ßÎª¾ý£¬Èç×¯¹«Ãü¡£ÊÌÉ¥£¬ÉáÓÚµ³ÊÏ¡£

ÏÈÊ±Çì¸¸Óë°§½ªË½Í¨£¬ÓûÁ¢°§½ªæ·×Ó¿ª¡£¼°×¯¹«×ä¶ø¼¾ÓÑÁ¢°ß£¬Ê®ÔÂ¼ºÎ´£¬Çì¸¸Ê¹àöÈËÜýÉ±Â³¹«×Ó°ßì¶µ³ÊÏ¡£¼¾ÓÑ±¼³Â¡£Çì¸¸¾¹Á¢×¯¹«×Ó¿ª£¬ÊÇÎª®Ä¹«¡£

®Ä¹«¶þÄê£¬Çì¸¸Óë°§½ªÍ¨ÒæÉõ¡£°§½ªÓëÇì¸¸Ä±É±®Ä¹«¶øÁ¢Çì¸¸¡£Çì¸¸Ê¹²·¯¹Ï®É±®Ä¹«ì¶ÎäãÇ¡£¼¾ÓÑÎÅÖ®£¬×Ô³ÂÓë®Ä¹«µÜÉêÈçÛ¥£¬ÇëÂ³ÇóÄÚÖ®¡£Â³ÈËÓûÖïÇì¸¸¡£Çì¸¸¿Ö£¬±¼Üì¡£ì¶ÊÇ¼¾ÓÑ·î×ÓÉêÈë£¬Á¢Ö®£¬ÊÇÎªýð¹«¡£ýð¹«Òà×¯¹«ÉÙ×Ó¡£°§½ª¿Ö£¬±¼Û¥¡£¼¾ÓÑÒÔÂ¸ÈçÜìÇóÇì¸¸£¬Çì¸¸¹é£¬Ê¹ÈËÉ±Çì¸¸£¬Çì¸¸Çë±¼£¬¸¥Ìý£¬ÄËÊ¹´ó·òÞÉË¹ÐÐ¿Þ¶øÍù¡£Çì¸¸ÎÅÞÉË¹Òô£¬ÄË×ÔÉ±¡£Æë»¸¹«ÎÅ°§½ªÓëÇì¸¸ÂÒÒÔÎ£Â³£¬¼°ÕÙÖ®Û¥¶øÉ±Ö®£¬ÒÔÆäÊ¬¹é£¬Â¾Ö®Â³¡£Â³ýð¹«Çë¶øÔáÖ®¡£

¼¾ÓÑÄ¸³ÂÅ®£¬¹ÊÍöÔÚ³Â£¬³Â¹Ê×ôËÍ¼¾ÓÑ¼°×ÓÉê¡£¼¾ÓÑÖ®½«ÉúÒ²£¬¸¸Â³»¸¹«Ê¹ÈË²·Ö®£¬Ô»£º¡°ÄÐÒ²£¬ÆäÃûÔ»¡®ÓÑ¡¯£¬¼äÓÚÁ½Éç£¬Îª¹«ÊÒ¸¨¡£¼¾ÓÑÍö£¬ÔòÂ³²»²ý¡£¡±¼°Éú£¬ÓÐÎÄÔÚÕÆÔ»¡°ÓÑ¡±£¬ËìÒÔÃûÖ®£¬ºÅÎª³É¼¾¡£ÆäááÎª¼¾ÊÏ£¬Çì¸¸ááÎªÃÏÊÏÒ²¡£

ýð¹«ÔªÄê£¬ÒÔãëÑô·ÑÚâ·â¼¾ÓÑ¡£¼¾ÓÑÎªÏà¡£

¾ÅÄê£¬½úÀï¿ËÉ±Æä¾ýÞÉÆë¡¢×¿×Ó¡£Æë»¸¹«ÂÊýð¹«ÌÖ½úÂÒ£¬ÖÁ¸ßÁº¶ø»¹£¬Á¢½ú»Ý¹«¡£Ê®ÆßÄê£¬Æë»¸¹«×ä¡£¶þÊ®ËÄÄê£¬½úÎÄ¹«¼´Î»¡£

ÈýÊ®ÈýÄê£¬ýð¹«×ä£¬×ÓÐËÁ¢£¬ÊÇÎªÎÄ¹«¡£

ÎÄ¹«ÔªÄê£¬³þÌ«×ÓÉÌ³¼ß±Æä¸¸³ÉÍõ£¬´úÁ¢¡£ÈýÄê£¬ÎÄ¹«³¯½úÏå¹«¡£

Ê®Ò»ÄêÊ®ÔÂ¼×Îç£¬Â³°ÜµÔÓÚÏÌ£¬»ñ³¤µÔÇÇÈç£¬¸»¸¸ÖÕÉûô©Æäºí£¬ÒÔ¸êÉ±Ö®£¬ÂñÆäÊ×ì¶×Ó¾ÔÖ®ÃÅ£¬ÒÔÃüÐû²®¡£

³õ£¬ËÎÎä¹«Ö®ÊÀ£¬ÛÅÚâÂ÷·¥ËÎ£¬Ë¾Í½»Ê¸¸Ë§Ê¦ÓùÖ®£¬ÒÔ°ÜµÔÓÚ³¤Çð£¬»ñ³¤µÔÔµË¹¡£½úÖ®ÃðÂ·£¬»ñÇÇÈçµÜèûÈç¡£Æë»Ý¹«¶þÄê£¬ÛÅÚâÂ÷·¥Æë£¬ÆëÍõ×Ó³Ç¸¸»ñÆäµÜÈÙÈç£¬ÂñÆäÊ×ì¶±±ÃÅ¡£ÎÀÈË»ñÆä¼¾µÜ¼òÈç¡£ÛÅÚâÂ÷ÓÉÊÇËìÍö¡£

Ê®ÎåÄê£¬¼¾ÎÄ×ÓÊ¹ì¶½ú¡£

Ê®°ËÄê¶þÔÂ£¬ÎÄ¹«×ä¡£ÎÄ¹«ÓÐ¶þåú£º³¤åúÆëÅ®Îª°§½ª£¬Éú×Ó¶ñ¼°ÊÓ£»´Îåú¾´Ùø£¬æÔ°®£¬Éú×ÓØéÍ×¡£ØéÍ×Ë½ÊÂÏåÖÙ£¬ÏåÖÙÓûÁ¢Ö®£¬ÊåÖÙÔ»²»¿É¡£ÏåÖÙÇëÆë»Ý¹«£¬»Ý¹«ÐÂÁ¢£¬ÓûÇ×Â³£¬ÐíÖ®¡£¶¬Ê®ÔÂ£¬ÏåÖÙÉ±×Ó¶ñ¼°ÊÓ¶øÁ¢ØéÍ×£¬ÊÇÎªÐû¹«¡£°§½ª¹éÆë£¬¿Þ¶ø¹ý§Ê£¬Ô»£º¡°Ììºõ£¡ÏåÖÙÎª²»µÀ£¬É±§ÃÁ¢Êü£¡¡±§ÊÈË½Ô¿Þ£¬Â³ÈËÎ½Ö®¡°°§½ª¡±¡£Â³ÓÉ´Ë¹«ÊÒ±°£¬Èý»¸¦â¡£

Ðû¹«ØéÍ×Ê®¶þÄê£¬³þ×¯Íõ¦â£¬Î§Ö£¡£Ö£²®½µ£¬¸´¹úÖ®¡£

Ê®°ËÄê£¬Ðû¹«×ä£¬×Ó³É¹«ºÚëÅÁ¢£¬ÊÇÎª³É¹«¡£¼¾ÎÄ×ÓÔ»£º¡°Ê¹ÎÒÉ±§ÃÁ¢ÊüÊ§´óÔ®Õß£¬ÏåÖÙ¡£¡±ÏåÖÙÁ¢Ðû¹«£¬¹«Ëï¹é¸¸ÓÐ³è¡£Ðû¹«ÓûÈ¥Èý»¸£¬Óë½úÄ±·¥Èý»¸¡£»áÐû¹«×ä£¬¼¾ÎÄ×ÓÔ¹Ö®£¬¹é¸¸±¼Æë¡£

³É¹«¶þÄê´º£¬Æë·¥È¡ÎÒÂ¡¡£ÏÄ£¬¹«Óë½úýÝ¿Ë°ÜÆëÇê¹«ì¶°°£¬Æë¸´¹éÎÒÇÖµØ¡£ËÄÄê£¬³É¹«Èç½ú£¬½ú¾°¹«²»¾´Â³¡£Â³Óû±³½úºÏì¶³þ£¬»òÚÉ£¬ÄË²»¡£Ê®Äê£¬³É¹«Èç½ú¡£½ú¾°¹«×ä£¬ÒòÁô³É¹«ËÍÔá£¬Â³»äÖ®¡£Ê®ÎåÄê£¬Ê¼ÓëÎâÍõÊÙÃÎ»áïñÀë¡£

Ê®ÁùÄê£¬Ðû²®¸æ½ú£¬ÓûÖï¼¾ÎÄ×Ó¡£ÎÄ×ÓÓÐÒå£¬½úÈË¸¥Ðí¡£

Ê®°ËÄê£¬³É¹«×ä£¬×ÓÎçÁ¢£¬ÊÇÎªÏå¹«¡£ÊÇÊ±Ïå¹«ÈýËêÒ²¡£

Ïå¹«ÔªÄê£¬½úÁ¢µ¿¹«¡£ÍùÄê¶¬£¬½úèïÊéß±Æä¾ýÀ÷¹«¡£ËÄÄê£¬Ïå¹«³¯½ú¡£

ÎåÄê£¬¼¾ÎÄ×Ó×ä¡£¼ÒÎÞÒÂ²¯Ö®æª£¬¾ÇÎÞÊ³ËÚÖ®Âí£¬¸®ÎÞ½ðÓñ£¬ÒÔÏàÈý¾ý¡£¾ý×ÓÔ»£º¡°¼¾ÎÄ×ÓÁ®ÖÒÒÓ¡£¡±

¾ÅÄê£¬Óë½ú·¥Ö£¡£½úµ¿¹«¹ÚÏå¹«ì¶ÎÀ£¬¼¾Îä×Ó´Ó£¬ÏàÐÐÀñ¡£

Ê®Ò»Äê£¬Èý»¸ÊÏ·ÖÎªÈý¾ü¡£

Ê®¶þÄê£¬³¯½ú¡£Ê®ÁùÄê£¬½úÆ½¹«¼´Î»¡£¶þÊ®Ò»Äê£¬³¯½úÆ½¹«¡£

¶þÊ®¶þÄê£¬¿×ÇðÉú¡£

¶þÊ®ÎåÄê£¬Æë´ÞèÌß±Æä¾ý×¯¹«£¬Á¢ÆäµÜ¾°¹«¡£

¶þÊ®¾ÅÄê£¬ÎâÑÓÁê¼¾×ÓÊ¹Â³£¬ÎÊÖÜÀÖ£¬¾¡ÖªÆäÒâ£¬Â³ÈË¾´ÑÉ¡£

ÈýÊ®Ò»ÄêÁùÔÂ£¬Ïå¹«×ä¡£Æä¾ÅÔÂ£¬Ì«×Ó×ä¡£Â³ÈËÁ¢Æë¹éÖ®×Ó¤õÎª¾ý£¬ÊÇÎªÕÑ¹«¡£

ÕÑ¹«ÄêÊ®¾Å£¬ÓÌÓÐÍ¯ÐÄ¡£ÄÂÊå²»ÓûÁ¢£¬Ô»£º¡°Ì«×ÓËÀ£¬ÓÐÄ¸µÜ¿ÉÁ¢£¬²»¼´Á¢³¤¡£Äê¾ûÔñÏÍ£¬Òå¾ûÔò²·Ö®¡£½ñ¤õ·Ç§ÃËÃ£¬ÇÒÓÖ¾ÓÉ¥Òâ²»ÔÚÆÝ¶øÓÐÏ²É«£¬Èô¹ûÁ¢£¬±ØÎª¼¾ÊÏÓÇ¡£¡±¼¾Îä×Ó¸¥Ìý£¬×äÁ¢Ö®¡£±È¼°Ôá£¬ÈýÒ×Ë¥¡£¾ý×ÓÔ»£º¡°ÊÇ²»ÖÕÒ²¡£¡±

ÕÑ¹«ÈýÄê£¬³¯½úÖÁºÓ£¬½úÆ½¹«Ð»»¹Ö®£¬Â³³ÜÑÉ¡£ËÄÄê£¬³þÁéÍõ»áÖîºîì¶Éê£¬ÕÑ¹«³Æ²¡²»Íù¡£ÆßÄê£¬¼¾Îä×Ó×ä¡£°ËÄê£¬³þÁéÍõ¾ÍÕÂ»ªÌ¨£¬ÕÙÕÑ¹«¡£ÕÑ¹«ÍùºØ£¬´ÍÕÑ¹«±¦Æ÷£»ÒÑ¶ø»Ú£¬¸´Õ©È¡Ö®¡£Ê®¶þÄê£¬³¯½úÖÁºÓ£¬½úÆ½¹«Ð»»¹Ö®¡£Ê®ÈýÄê£¬³þ¹«×ÓÆú¼²ß±Æä¾ýÁéÍõ£¬´úÁ¢¡£Ê®ÎåÄê£¬³¯½ú£¬½úÁôÖ®Ôá½úÕÑ¹«£¬Â³³ÜÖ®¡£¶þÊ®Äê£¬Æë¾°¹«ÓëêÌ×Óá÷¾¹£¬ÒòÈëÂ³ÎÊÀñ¡£¶þÊ®Ò»Äê£¬³¯½úÖÁºÓ£¬½úÐ»»¹Ö®¡£

¶þÊ®ÎåÄê´º£¬ð¶ðÁÀ´³²¡£Ê¦¼ºÔ»£º¡°ÎÄ³ÉÖ®ÊÀÍ¯Ò¥Ô»¡®ð¶ðÁÀ´³²£¬¹«ÔÚÇ¬ºî¡£ð¶ðÁÈë´¦£¬¹«ÔÚÍâÒ°¡¯¡£¡±

¼¾ÊÏÓëºóÚâÊÏ¶·¼¦£¬¼¾ÊÏ½æ¼¦Óð£¬ºóÚâÊÏ½ð¾à¡£¼¾Æ½×ÓÅ­¶øÇÖºóÚâÊÏ£¬ºóÚâÕÑ²®ÒàÅ­Æ½×Ó¡£ê°ÕÑ²®Ö®µÜ»áÎ±²÷ê°ÊÏ£¬Ää¼¾ÊÏ£¬ê°ÕÑ²®Çô¼¾ÊÏÈË¡£¼¾Æ½×ÓÅ­£¬Çôê°ÊÏÀÏ¡£ê°¡¢ºóÚâÊÏÒÔÄÑ¸æÕÑ¹«¡£ÕÑ¹«¾ÅÔÂÎìÐç·¥¼¾ÊÏ£¬ËìÈë¡£Æ½×ÓµÇÌ¨ÇëÔ»£º¡°¾ýÒÔ²÷²»²ì³¼×ï£¬ÖïÖ®£¬ÇëÇ¨ÒÊÉÏ¡£¡±¸¥Ðí¡£ÇëÇôì¶·ÑÚâ£¬¸¥Ðí¡£ÇëÒÔÎå³ËÍö£¬¸¥Ðí¡£×Ó¼Ò¾ÔÔ»£º¡°¾ýÆäÐíÖ®¡£Õþ×Ô¼¾ÊÏ¾ÃÒÓ£¬ÎªÍ½ÕßÖÚ£¬ÖÚ½«ºÏÄ±¡£¡±¸¥Ìý¡£ºóÚâÊÏÔ»£º¡°±ØÉ±Ö®¡£¡±ÊåËïÊÏÖ®³¼ìåÎ½ÆäÖÚÔ»£º¡°ÎÞ¼¾ÊÏÓëÓÐ£¬ÊëÀû£¿¡±½ÔÔ»£º¡°ÎÞ¼¾ÊÏÊÇÎÞÊåËïÊÏ¡£¡±ìåÔ»£º¡°È»£¬¾È¼¾ÊÏ£¡¡±Ëì°Ü¹«Ê¦¡£ÃÏÜ²×ÓÎÅÊåËïÊÏÊ¤£¬ÒàÉ±ºóÚâÕÑ²®¡£ºóÚâÕÑ²®Îª¹«Ê¹£¬¹ÊÃÏÊÏµÃÖ®¡£Èý¼Ò¹²·¥¹«£¬¹«Ëì±¼¡£¼ºº¥£¬¹«ÖÁÓÚÆë¡£Æë¾°¹«Ô»£º¡°ÇëÖÂÇ§Éç´ý¾ý¡£¡±×Ó¼ÒÔ»£º¡°ÆúÖÜ¹«Ö®Òµ¶ø³¼ì¶Æë£¬¿Éºõ£¿¡±ÄËÖ¹¡£×Ó¼ÒÔ»£º¡°Æë¾°¹«ÎÞÐÅ£¬²»ÈçÔçÖ®½ú¡£¡±¸¥´Ó¡£ÊåËï¼û¹«»¹£¬¼ûÆ½×Ó£¬Æ½×Ó¶ÙÊ×¡£³õÓûÓ­ÕÑ¹«£¬ÃÏËï¡¢¼¾Ëïáá»Ú£¬ÄËÖ¹¡£

¶þÊ®ÁùÄê´º£¬Æë·¥Â³£¬È¡Û©¶ø¾ÓÕÑ¹«ÑÉ¡£ÏÄ£¬Æë¾°¹«½«ÄÚ¹«£¬ÁîÎÞÊÜÂ³Â¸¡£Éê·á¡¢Èê¼ÖÐíÆë³¼¸ßúü¡¢×Ó½«ËÚÎåÇ§â×¡£×Ó½«ÑÔì¶ÆëºîÔ»£º¡°Èº³¼²»ÄÜÊÂÂ³¾ý£¬ÓÐÒìÑÉ¡£ËÎÔª¹«ÎªÂ³Èç½ú£¬ÇóÄÚÖ®£¬µÀ×ä¡£ÊåËïÕÑ×ÓÇóÄÚÆä¾ý£¬ÎÞ²¡¶øËÀ¡£²»ÖªÌìÆúÂ³ºõ£¿ÒÖÂ³¾ýÓÐ×ïÓÚ¹íÉñÒ²£¿Ô¸¾ýÇÒ´ý¡£¡±Æë¾°¹«´ÓÖ®¡£

¶þÊ®°ËÄê£¬ÕÑ¹«Èç½ú£¬ÇóÈë¡£¼¾Æ½×ÓË½ì¶½úÁùÇä£¬ÁùÇäÊÜ¼¾ÊÏÂ¸£¬ÚÉ½ú¾ý£¬½ú¾ýÄËÖ¹£¬¾ÓÕÑ¹«Ç¬ºî¡£¶þÊ®¾ÅÄê£¬ÕÑ¹«ÈçÛ©¡£Æë¾°¹«Ê¹ÈË´ÍÕÑ¹«Êé£¬×ÔÎ½¡°Ö÷¾ý¡±¡£ÕÑ¹«³ÜÖ®£¬Å­¶øÈ¥Ç¬ºî¡£ÈýÊ®Ò»Äê£¬½úÓûÄÚÕÑ¹«£¬ÕÙ¼¾Æ½×Ó¡£Æ½×Ó²¼ÒÂõÐÐÐ£¬ÒòÁùÇäÐ»×ï¡£ÁùÇäÎªÑÔÔ»£º¡°½úÓûÄÚÕÑ¹«£¬ÖÚ²»´Ó¡£¡±½úÈËÖ¹¡£ÈýÊ®¶þÄê£¬ÕÑ¹«×äì¶Ç¬ºî¡£Â³ÈË¹²Á¢ÕÑ¹«µÜËÎÎª¾ý£¬ÊÇÎª¶¨¹«¡£

¶¨¹«Á¢£¬ÕÔ¼ò×ÓÎÊÊ·Ä«Ô»£º¡°¼¾ÊÏÍöºõ£¿¡±Ê·Ä«¶ÔÔ»£º¡°²»Íö¡£¼¾ÓÑÓÐ´ó¹¦ì¶Â³£¬ÊÜ·ÑÚâÎªÉÏÇä£¬ÖÁÓÚÎÄ×Ó¡¢Îä×Ó£¬ÊÀÔöÆäÒµ¡£Â³ÎÄ¹«×ä£¬¶«ÃÅËìÉ±§ÃÁ¢Êü£¬Â³¾ýì¶ÊÇÊ§¹úÕþ¡£ÕþÔÚ¼¾ÊÏ£¬ì¶½ñËÄ¾ýÒÓ¡£Ãñ²»Öª¾ý£¬ºÎÒÔµÃ¹ú£¡ÊÇÒÔÎª¾ýÉ÷Æ÷ÓëÃû£¬²»¿ÉÒÔ¼ÙÈË¡£¡±

¶¨¹«ÎåÄê£¬¼¾Æ½×Ó×ä¡£Ñô»¢Ë½Å­£¬Çô¼¾»¸×Ó£¬ÓëÃË£¬ÄËÉáÖ®¡£ÆßÄê£¬Æë·¥ÎÒ£¬È¡Û©£¬ÒÔÎªÂ³Ñô»¢ÒØÒÔ´ÓÕþ¡£°ËÄê£¬Ñô»¢Óû¾¡É±Èý»¸§Ã£¬¶ø¸üÁ¢ÆäËùÉÆÊü×ÓÒÔ´úÖ®£»ÔØ¼¾»¸×Ó½«É±Ö®£¬»¸×ÓÕ©¶øµÃÍÑ¡£Èý»¸¹²¹¥Ñô»¢£¬Ñô»¢¾ÓÑô¹Ø¡£¾ÅÄê£¬Â³·¥Ñô»¢£¬Ñô»¢±¼Æë£¬ÒÑ¶ø±¼½úÕÔÊÏ¡£

Ê®Äê£¬¶¨¹«ÓëÆë¾°¹«»áì¶¼Ð¹È£¬¿××ÓÐÐÏàÊÂ¡£ÆëÓûÏ®Â³¾ý£¬¿××ÓÒÔÀñÀú½×£¬ÖïÆëÒùÀÖ£¬Æëºî¾å£¬ÄËÖ¹£¬¹éÂ³ÇÖµØ¶øÐ»¹ý¡£Ê®¶þÄê£¬Ê¹ÖÙÓÉ»ÙÈý»¸³Ç£¬ÊÕÆä¼×±ø¡£ÃÏÊÏ²»¿Ï¶é³Ç£¬·¥Ö®£¬²»¿Ë¶øÖ¹¡£¼¾»¸×ÓÊÜÆëÅ®ÀÖ£¬¿××ÓÈ¥¡£

Ê®ÎåÄê£¬¶¨¹«×ä£¬×Ó½«Á¢£¬ÊÇÎª°§¹«¡£

°§¹«ÎåÄê£¬Æë¾°¹«×ä¡£ÁùÄê£¬ÆëÌïÆòß±Æä¾ýÈæ×Ó¡£

ÆßÄê£¬ÎâÍõ·ò²î¦â£¬·¥Æë£¬ÖÁçÕ£¬áç°ÙÀÎì¶Â³¡£¼¾¿µ×ÓÊ¹×Ó¹±ËµÎâÍõ¼°Ì«Ô×øâ£¬ÒÔÀñÚ°Ö®¡£ÎâÍõÔ»£º¡°ÎÒÎÄÉí£¬²»×ãÔðÀñ¡£¡±ÄËÖ¹¡£

°ËÄê£¬ÎâÎª×Þ·¥Â³£¬ÖÁ³ÇÏÂ£¬ÃË¶øÈ¥¡£Æë·¥ÎÒ£¬È¡ÈýÒØ¡£Ê®Äê£¬·¥ÆëÄÏ±ß¡£Ê®Ò»Äê£¬Æë·¥Â³¡£¼¾ÊÏÓÃÈ½ÓÐÓÐ¹¦£¬Ë¼¿××Ó£¬¿××Ó×ÔÎÀ¹éÂ³¡£

Ê®ËÄÄê£¬ÆëÌï³£ß±Æä¾ý¼ò¹«ì¶ØéÓàÖÝ¡£¿××ÓÇë·¥Ö®£¬°§¹«²»Ìý¡£Ê®ÎåÄê£¬Ê¹×Ó·þ¾°²®¡¢×Ó¹±Îª½é£¬§ÃÆë£¬Æë¹éÎÒÇÖµØ¡£Ìï³£³õÏà£¬ÓûÇ×Öîºî¡£

Ê®ÁùÄê£¬¿××Ó×ä¡£

¶þÊ®¶þÄê£¬Ô½Íõ¾ä¼ùÃðÎâÍõ·ò²î¡£

¶þÊ®ÆßÄê´º£¬¼¾¿µ×Ó×ä¡£ÏÄ£¬°§¹«»¼Èý»¸£¬½«ÓûÒòÖîºîÒÔ½ÙÖ®£¬Èý»¸Òà»¼¹«×÷ÄÑ£¬¹Ê¾ý³¼¶à¼ä¡£¹«ÓÎÓÚÁêÚæ£¬ÓöÃÏÎä²®ì¶½Ö£¬Ô»£º¡°ÇëÎÊÓà¼°ËÀºõ£¿¡±¶ÔÔ»£º¡°²»ÖªÒ²¡£¡±¹«ÓûÒÔÔ½·¥Èý»¸¡£°ËÔÂ£¬°§¹«ÈçÚêÊÏ¡£Èý»¸¹¥¹«£¬¹«±¼ÓÚÎÀ£¬È¥Èç×Þ£¬ËìÈçÔ½¡£¹úÈËÓ­°§¹«¸´¹é£¬×äÓÚÓÐÉ½ÊÏ¡£×ÓÄþÁ¢£¬ÊÇÎªµ¿¹«¡£

µ¿¹«Ö®Ê±£¬Èý»¸Ê¤£¬Â³ÈçÐ¡ºî£¬±°ì¶Èý»¸Ö®¼Ò¡£

Ê®ÈýÄê£¬Èý½úÃðÖÇ²®£¬·ÖÆäµØÓÐÖ®¡£

ÈýÊ®ÆßÄê£¬µ¿¹«×ä£¬×Ó¼ÎÁ¢£¬ÊÇÎªÔª¹«¡£Ôª¹«¶þÊ®Ò»Äê×ä£¬×ÓÏÔÁ¢£¬ÊÇÎªÄÂ¹«¡£ÄÂ¹«ÈýÊ®ÈýÄê×ä£¬×Ó·ÜÁ¢£¬ÊÇÎª¹²¹«¡£¹²¹«¶þÊ®¶þÄê×ä£¬×ÓÍÍÁ¢£¬ÊÇÎª¿µ¹«¡£¿µ¹«¾ÅÄê×ä£¬×Óø¯Á¢£¬ÊÇÎª¾°¹«¡£¾°¹«¶þÊ®¾ÅÄê×ä£¬×ÓÊåÁ¢£¬ÊÇÎªÆ½¹«¡£ÊÇÊ±Áù¹ú½Ô³ÆÍõ¡£

Æ½¹«Ê®¶þÄê£¬ÇØ»ÝÍõ×ä¡£¶þÊ®Äê£¬Æ½¹«×ä£¬×Ó¼ÖÁ¢£¬ÊÇÎªÎÄ¹«¡£ÎÄ¹«ÔªÄê£¬³þ»³ÍõËÀÓÚÇØ¡£¶þÊ®ÈýÄê£¬ÎÄ¹«×ä£¬×ÓöÅÁ¢£¬ÊÇÎªÇê¹«¡£

Çê¹«¶þÄê£¬ÇØ°Î³þÖ®Û«£¬³þÇêÍõ¶«áãÓÚ³Â¡£Ê®¾ÅÄê£¬³þ·¥ÎÒ£¬È¡ÐìÖÝ¡£¶þÊ®ËÄÄê£¬³þ¿¼ÁÒÍõ·¥ÃðÂ³¡£Çê¹«Íö£¬Ç¨ì¶ÏÂÒØ£¬Îª¼ÒÈË£¬Â³¾øìë¡£Çê¹«×äÓÚ¿Â¡£

Â³ÆðÖÜ¹«ÖÁÇê¹«£¬·²ÈýÊ®ËÄÊÀ¡£

Ì«Ê·¹«Ô»£ºÓàÎÅ¿××Ó³ÆÔ»¡°ÉõÒÓÂ³µÀÖ®Ë¥Ò²£¡ä¨ãôÖ®¼äúýúýÈçÒ²¡±¡£¹ÛÇì¸¸¼°ÊåÑÀãÉ¹«Ö®¼Ê£¬ºÎÆäÂÒÒ²£¿Òþ»¸Ö®ÊÂ£»ÏåÖÙÉ±§ÃÁ¢Êü£»Èý¼Ò±±ÃæÎª³¼£¬Ç×¹¥ÕÑ¹«£¬ÕÑ¹«ÒÔ±¼¡£ÖÁÆäÒ¾ÈÃÖ®ÀñÔò´ÓÒÓ£¬¶øÐÐÊÂºÎÆäìåÒ²£¿

¡ñ¾íÈýÊ®ËÄ¡¤ÑàÕÙ¹«ÊÀ¼ÒµÚËÄ

ÕÙ¹«øùÓëÖÜÍ¬ÐÕ£¬ÐÕ¼§ÊÏ¡£ÖÜÎäÍõÖ®Ãðæû£¬·âÕÙ¹«ì¶±±Ñà¡£

ÆäÔÚ³ÉÍõÊ±£¬ÕÙÍõÎªÈý¹«£º×ÔÉÂÒÔÎ÷£¬ÕÙ¹«Ö÷Ö®£»×ÔÉÂÒÔ¶«£¬ÖÜ¹«Ö÷Ö®¡£³ÉÍõ¼ÈÓ×£¬ÖÜ¹«ÉãÕþ£¬µ±¹ú¼ùìñ£¬ÕÙ¹«ÒÉÖ®£¬×÷¾ýøù¡£¾ýøù²»ËµÖÜ¹«¡£ÖÜ¹«ÄË³Æ¡°ÌÀÊ±ÓÐÒÁÒü£¬¼ÙÓÚ»ÊÌì£»ÔÚÌ«ÎìÊ±£¬ÔòÓÐÈôÒÁÚì¡¢³¼ìè£¬¼ÙÓÚÉÏµÛ£¬Î×ÏÌÖÎÍõ¼Ò£»ÔÚ×æÒÒÊ±£¬ÔòÓÐÈôÎ×ÏÍ£»ÔÚÎä¶¡Ê±£¬ÔòÓÐÈô¸Ê°ã£ºÂÊÎ¬×ÈÓÐ³Â£¬±£ûÂÓÐÒó¡±¡£ì¶ÊÇÕÙ¹«ÄËËµ¡£

ÕÙ¹«Ö®ÖÎÎ÷·½£¬ÉõµÃÕ×ÃñºÍ¡£ÕÙ¹«Ñ²ÐÐÏçÒØ£¬ÓÐÌÄÊ÷£¬¾öÓüÕþÊÂÆäÏÂ£¬×Ôºî²®ÖÁÊüÈË¸÷µÃÆäËù£¬ÎÞÊ§Ö°Õß¡£ÕÙ¹«×ä£¬¶øÃñÈËË¼ÕÙ¹«Ö®Õþ£¬»³ÌÄÊ÷²»¸Ò·¥£¬¸çÓ½Ö®£¬×÷¸ÊÌÄÖ®Ê«¡£

×ÔÕÙ¹«ÒÑÏÂ¾ÅÊÀÖÁ»Ýºî¡£Ñà»Ýºîµ±ÖÜÀ÷Íõ±¼åé£¬¹²ºÍÖ®Ê±¡£

»Ýºî×ä£¬×ÓýðºîÁ¢¡£ÊÇËê£¬ÖÜÐûÍõ³õ¼´Î»¡£ýðºî¶þÊ®Ò»Äê£¬Ö£»¸¹«³õ·âì¶Ö£¡£ÈýÊ®ÁùÄê£¬ýðºî×ä£¬×ÓÇêºîÁ¢¡£

Çêºî¶þÊ®Äê£¬ÖÜÓÄÍõÒùÂÒ£¬ÎªÈ®ÈÖËùß±¡£ÇØÊ¼ÁÐÎªÖîºî¡£

¶þÊ®ËÄÄê£¬Çêºî×ä£¬×Ó°§ºîÁ¢¡£°§ºî¶þÄê×ä£¬×ÓÖ£ºîÁ¢¡£Ö£ºîÈýÊ®ÁùÄê×ä£¬×ÓçÑºîÁ¢¡£

çÑºîÆßÄê£¬¶øÂ³Òþ¹«ÔªÄêÒ²¡£Ê®°ËÄê×ä£¬×ÓÐûºîÁ¢¡£ÐûºîÊ®ÈýÄê×ä£¬×Ó»¸ºîÁ¢¡£»¸ºîÆßÄê×ä£¬×Ó×¯¹«Á¢¡£

×¯¹«Ê®¶þÄê£¬Æë»¸¹«Ê¼°Ô¡£Ê®ÁùÄê£¬ÓëËÎ¡¢ÎÀ¹²·¥ÖÜ»ÝÍõ£¬»ÝÍõ³ö±¼ÎÂ£¬Á¢»ÝÍõµÜ¯¤ÎªÖÜÍõ¡£Ê®ÆßÄê£¬Ö£Ö´ÑàÖÙ¸¸¶øÄÚ»ÝÍõÓÚÖÜ¡£¶þÊ®ÆßÄê£¬É½ÈÖÀ´ÇÖÎÒ£¬Æë»¸¹«¾ÈÑà£¬Ëì±±·¥É½ÈÖ¶ø»¹¡£Ñà¾ýËÍÆë»¸¹«³ö¾³£¬»¸¹«Òò¸îÑàËùÖÁµØÓèÑà£¬Ê¹Ñà¹²¹±Ìì×Ó£¬Èç³ÉÖÜÊ±Ö°£»Ê¹Ñà¸´ÐÞÕÙ¹«Ö®·¨¡£ÈýÊ®ÈýÄê×ä£¬×ÓÏå¹«Á¢¡£

Ïå¹«¶þÊ®ÁùÄê£¬½úÎÄ¹«Îª¼ùÍÁÖ®»á£¬³Æ²®¡£ÈýÊ®Ò»Äê£¬ÇØÊ¦°ÜÓÚ¥¾¡£ÈýÊ®ÆßÄê£¬ÇØÄÂ¹«×ä¡£ËÄÊ®Äê£¬Ïå¹«×ä£¬»¸¹«Á¢¡£

»¸¹«Ê®ÁùÄê×ä£¬Ðû¹«Á¢¡£Ðû¹«Ê®ÎåÄê×ä£¬ÕÑ¹«Á¢¡£ÕÑ¹«Ê®ÈýÄê×ä£¬Îä¹«Á¢¡£ÊÇËê½úÃðÈýýÝ´ó·ò¡£

Îä¹«Ê®¾ÅÄê×ä£¬ÎÄ¹«Á¢¡£ÎÄ¹«ÁùÄê×ä£¬Ü²¹«Á¢¡£Ü²¹«ÔªÄê£¬Æë´ÞèÌß±Æä¾ý×¯¹«¡£ËÄÄê×ä£¬×Ó»Ý¹«Á¢¡£

»Ý¹«ÔªÄê£¬Æë¸ßÖ¹À´±¼¡£ÁùÄê£¬»Ý¹«¶à³è¼§£¬¹«ÓûÈ¥Öî´ó·ò¶øÁ¢³è¼§ËÎ£¬´ó·ò¹²Öï¼§ËÎ£¬»Ý¹«¾å£¬±¼Æë¡£ËÄÄê£¬Æë¸ßÙÈÈç½ú£¬Çë¹²·¥Ñà£¬ÈëÆä¾ý¡£½úÆ½¹«Ðí£¬ÓëÆë·¥Ñà£¬Èë»Ý¹«¡£»Ý¹«ÖÁÑà¶øËÀ¡£ÑàÁ¢µ¿¹«¡£

µ¿¹«ÆßÄê×ä£¬¹²¹«Á¢¡£¹²¹«ÎåÄê×ä£¬Æ½¹«Á¢¡£½ú¹«ÊÒ±°£¬ÁùÇäÊ¼¦â´ó¡£Æ½¹«Ê®°ËÄê£¬ÎâÍõãØãÌÆÆ³þÈëÛ«¡£Ê®¾ÅÄê×ä£¬¼ò¹«Á¢¡£¼ò¹«Ê®¶þÄê×ä£¬Ï×¹«Á¢¡£½úÕÔ÷±Î§·¶¡¢ÖÐÐÐì¶³¯¸è¡£Ï×¹«Ê®¶þÄê£¬ÆëÌï³£ß±Æä¾ý¼ò¹«¡£Ê®ËÄÄê£¬¿××Ó×ä¡£¶þÊ®°ËÄê£¬Ï×¹«×ä£¬Ð¢¹«Á¢¡£

Ð¢¹«Ê®¶þÄê£¬º«¡¢Îº¡¢ÕÔÃðÖª²®£¬·ÖÆäµØ£¬Èý½ú¦â¡£

Ê®ÎåÄê£¬Ð¢¹«×ä£¬³É¹«Á¢¡£³É¹«Ê®ÁùÄê×ä£¬®Ä¹«Á¢¡£®Ä¹«ÈýÊ®Ò»Äê×ä£¬ýð¹«Á¢¡£ÊÇËê£¬Èý½úÁÐÎªÖîºî¡£

ýð¹«ÈýÊ®Äê£¬·¥°ÜÆëÓÚÁÖÓª¡£ýð¹«×ä£¬»¸¹«Á¢¡£»¸¹«Ê®Ò»Äê×ä£¬ÎÄ¹«Á¢¡£ÊÇËê£¬ÇØÏ×¹«×ä¡£ÇØÒæ¦â¡£

ÎÄ¹«Ê®¾ÅÄê£¬ÆëÍþÍõ×ä¡£¶þÊ®°ËÄê£¬ËÕÇØÊ¼À´¼û£¬ËµÎÄ¹«¡£ÎÄ¹«Óè³µÂí½ð²¯ÒÔÖÁÕÔ£¬ÕÔËàºîÓÃÖ®¡£ÒòÔ¼Áù¹ú£¬Îª´Ó³¤¡£ÇØ»ÝÍõÒÔÆäÅ®ÎªÑàÌ«×Ó¸¾¡£

¶þÊ®¾ÅÄê£¬ÎÄ¹«×ä£¬Ì«×ÓÁ¢£¬ÊÇÎªÒ×Íõ¡£

Ò×Íõ³õÁ¢£¬ÆëÐûÍõÒòÑàÉ¥·¥ÎÒ£¬È¡Ê®³Ç£»ËÕÇØËµÆë£¬Ê¹¸´¹éÑàÊ®³Ç¡£Ê®Äê£¬Ñà¾ýÎªÍõ¡£ËÕÇØÓëÑàÎÄ¹«·òÈËË½Í¨£¬¾åÖï£¬ÄËËµÍõÊ¹ÆëÎª·´¼ä£¬ÓûÒÔÂÒÆë¡£Ò×ÍõÁ¢Ê®¶þÄê×ä£¬×ÓÑàßàÁ¢¡£

Ñàßà¼ÈÁ¢£¬ÆëÈËÉ±ËÕÇØ¡£ËÕÇØÖ®ÔÚÑà£¬ÓëÆäÏà×ÓÖ®Îª»é£¬¶øËÕ´úÓë×ÓÖ®½»¡£¼°ËÕÇØËÀ£¬¶øÆëÐûÍõ¸´ÓÃËÕ´ú¡£ÑàßàÈýÄê£¬Óë³þ¡¢Èý½ú¹¥ÇØ£¬²»Ê¤¶ø»¹¡£×ÓÖ®ÏàÑà£¬¹óÖØ£¬Ö÷¶Ï¡£ËÕ´úÎªÆëÊ¹ì¶Ñà£¬ÑàÍõÎÊÔ»£º¡°ÆëÍõÞÉÈç£¿¡±¶ÔÔ»£º¡°±Ø²»°Ô¡£¡±ÑàÍõÔ»£º¡°ºÎÒ²£¿¡±¶ÔÔ»£º¡°²»ÐÅÆä³¼¡£¡±ËÕ´úÓûÒÔ¼¤ÑàÍõÒÔ×ð×ÓÖ®Ò²¡£ì¶ÊÇÑàÍõ´óÐÅ×ÓÖ®¡£×ÓÖ®ÒòÒÅËÕ´ú°Ù½ð£¬¶øÌýÆäËùÊ¹¡£

Â¹Ã«ÊÙÎ½ÑàÍõ£º¡°²»ÈçÒÔ¹úÈÃÏà×ÓÖ®¡£ÈËÖ®Î½Ò¢ÏÍÕß£¬ÒÔÆäÈÃÌìÏÂì¶ÐíÓÉ£¬ÐíÓÉ²»ÊÜ£¬ÓÐÈÃÌìÏÂÖ®Ãû¶øÊµ²»Ê§ÌìÏÂ¡£½ñÍõÒÔ¹úÈÃì¶×ÓÖ®£¬×ÓÖ®±Ø²»¸ÒÊÜ£¬ÊÇÍõÓëÒ¢Í¬ÐÐÒ²¡£¡±ÑàÍõÒòÊô¹úì¶×ÓÖ®£¬×ÓÖ®´óÖØ¡£»òÔ»£º¡°Óí¼öÒæ£¬ÒÑ¶øÒÔÆôÈËÎªÀô¡£¼°ÀÏ£¬¶øÒÔÆôÈËÎª²»×ãÈÎºõÌìÏÂ£¬´«Ö®ì¶Òæ¡£ÒÑ¶øÆôÓë½»µ³¹¥Òæ£¬¶áÖ®¡£ÌìÏÂÎ½ÓíÃû´«ÌìÏÂì¶Òæ£¬ÒÑ¶øÊµÁîÆô×ÔÈ¡Ö®¡£½ñÍõÑÔÊô¹úì¶×ÓÖ®£¬¶øÀôÎÞ·ÇÌ«×ÓÈËÕß£¬ÊÇÃûÊô×ÓÖ®¶øÊµÌ«×ÓÓÃÊÂÒ²¡£¡±ÍõÒòÊÕÓ¡×ÔÈý°ÙÊ¯ÀôÒÑÉÏ¶øÐ§Ö®×ÓÖ®¡£×ÓÖ®ÄÏÃæÐÐÍõÊÂ£¬¶øßàÀÏ²»ÌýÕþ£¬¹ËÎª³¼£¬¹úÊÂ½Ô¾öì¶×ÓÖ®¡£

ÈýÄê£¬¹ú´óÂÒ£¬°ÙÐÕ¶²¿Ö¡£½«¾üÊÐ±»ÓëÌ«×ÓÆ½Ä±£¬½«¹¥×ÓÖ®¡£Öî½«Î½Æë®ÄÍõÔ»£º¡°Òò¶ø¸°Ö®£¬ÆÆÑà±ØÒÓ¡£¡±ÆëÍõÒòÁîÈËÎ½ÑàÌ«×ÓÆ½Ô»£º¡°¹ÑÈËÎÅÌ«×ÓÖ®Òå£¬½«·ÏË½¶øÁ¢¹«£¬âÁ¾ý³¼Ö®Òå£¬Ã÷¸¸×ÓÖ®Î»¡£¹ÑÈËÖ®¹úÐ¡£¬²»×ãÒÔÎªÏÈáá¡£ËäÈ»£¬ÔòÎ¨Ì«×ÓËùÒÔÁîÖ®¡£¡±Ì«×ÓÒòÒªµ³¾ÛÖÚ£¬½«¾üÊÐ±»Î§¹«¹¬£¬¹¥×ÓÖ®£¬²»¿Ë¡£½«¾üÊÐ±»¼°°ÙÐÕ·´¹¥Ì«×ÓÆ½£¬½«¾üÊÐ±»ËÀ£¬ÒÔáß¡£Òò¹¹ÄÑÊýÔÂ£¬ËÀÕßÊýÍò£¬ÖÚÈË¶²¿Ö£¬°ÙÐÕÀëÖ¾¡£ÃÏéðÎ½ÆëÍõÔ»£º¡°½ñ·¥Ñà£¬´ËÎÄ¡¢ÎäÖ®Ê±£¬²»¿ÉÊ§Ò²¡£¡±ÍõÒòÁîÕÂ×Ó½«Îå¶¼Ö®±ø£¬ÒÔÒò±±µØÖ®ÖÚÒÔ·¥Ñà¡£Ê¿×ä²»Õ½£¬³ÇÃÅ²»±Õ£¬Ñà¾ýßàËÀ£¬Æë´óÊ¤¡£Ñà×ÓÖ®Íö¶þÄê£¬¶øÑàÈË¹²Á¢Ì«×ÓÆ½£¬ÊÇÎªÑàÕÑÍõ¡£

ÑàÕÑÍõì¶ÆÆÑàÖ®áá¼´Î»£¬±°Éíºñ±ÒÒÔÕÐÏÍÕß¡£Î½¹ùÚóÔ»£º¡°ÆëÒò¹ÂÖ®¹úÂÒ¶øÏ®ÆÆÑà£¬¹Â¼«ÖªÑàÐ¡Á¦ÉÙ£¬²»×ãÒÔ±¨¡£È»³ÏµÃÏÍÊ¿ÒÔ¹²¹ú£¬ÒÔÑ©ÏÈÍõÖ®³Ü£¬¹ÂÖ®Ô¸Ò²¡£ÏÈÉúÊÓ¿ÉÕß£¬µÃÉíÊÂÖ®¡£¡±¹ùÚóÔ»£º¡°Íõ±ØÓûÖÂÊ¿£¬ÏÈ´ÓÚóÊ¼¡£¿öÏÍì¶ÚóÕß£¬ÆñÔ¶Ç§ÀïÔÕ£¡¡±ì¶ÊÇÕÑÍõÎªÚó¸ÄÖþ¹¬¶øÊ¦ÊÂÖ®¡£ÀÖÒã×ÔÎºÍù£¬×ÞÑÜ×ÔÆëÍù£¬¾çÐÁ×ÔÕÔÍù£¬Ê¿ÕùÇ÷Ñà¡£ÑàÍõµõËÀÎÊ¹Â£¬Óë°ÙÐÕÍ¬¸Ê¿à¡£

¶þÊ®°ËÄê£¬Ñà¹úÒó¸»£¬Ê¿×äÀÖéóÇáÕ½£¬ì¶ÊÇËìÒÔÀÖÒãÎªÉÏ½«¾ü£¬ÓëÇØ¡¢³þ¡¢Èý½úºÏÄ±ÒÔ·¥Æë¡£Æë±ø°Ü£¬®ÄÍõ³öÍöì¶Íâ¡£Ñà±ø¶À×·±±£¬ÈëÖÁÁÙ×Í£¬¾¡È¡Æë±¦£¬ÉÕÆä¹¬ÊÒ×ÚÃí¡£Æë³ÇÖ®²»ÏÂÕß£¬¶ÀÎ¨ÁÄ¡¢Üì¡¢¼´Ä«£¬ÆäâÅ½ÔÊôÑà£¬ÁùËê¡£

ÕÑÍõÈýÊ®ÈýÄê×ä£¬×Ó»ÝÍõÁ¢¡£

»ÝÍõÎªÌ«×ÓÊ±£¬ÓëÀÖÒãÓÐÏ¶£»¼°¼´Î»£¬ÒÉÒã£¬Ê¹Æï½Ù´ú½«¡£ÀÖÒãÍö×ßÕÔ¡£ÆëÌïµ¥ÒÔ¼´Ä«»÷°ÜÑà¾ü£¬Æï½ÙËÀ£¬Ñà±øÒý¹é£¬ÆëÏ¤¸´µÃÆä¹Ê³Ç¡£®ÄÍõËÀÓÚÜì£¬ÄËÁ¢Æä×ÓÎªÏåÍõ¡£

»ÝÍõÆßÄê×ä¡£º«¡¢Îº¡¢³þ¹²·¥Ñà¡£ÑàÎä³ÉÍõÁ¢¡£

Îä³ÉÍõÆßÄê£¬ÆëÌïµ¥·¥ÎÒ£¬°ÎÖÐÑô¡£Ê®ÈýÄê£¬ÇØ°ÜÕÔì¶³¤Æ½ËÄÊ®âÅÍò¡£Ê®ËÄÄê£¬Îä³ÉÍõ×ä£¬×ÓÐ¢ÍõÁ¢¡£

Ð¢ÍõÔªÄê£¬ÇØÎ§ºªµ¦Õß½âÈ¥¡£ÈýÄê×ä£¬×Ó½ñÍõÏ²Á¢¡£

½ñÍõÏ²ËÄÄê£¬ÇØÕÑÍõ×ä¡£ÑàÍõÃüÏàÀõ¸¹Ô¼»¶ÕÔ£¬ÒÔÎå°Ù½ðÎªÕÔÍõ¾Æ¡£»¹±¨ÑàÍõÔ»£º¡°ÕÔÍõ×³Õß½ÔËÀ³¤Æ½£¬Æä¹ÂÎ´×³£¬¿É·¥Ò²¡£¡±ÍõÕÙ²ý¹ú¾ýÀÖ¼äÎÊÖ®¡£¶ÔÔ»£º¡°ÕÔËÄÕ½Ö®¹ú£¬ÆäÃñÏ°±ø£¬²»¿É·¥¡£¡±ÍõÔ»£º¡°ÎáÒÔÎå¶ø·¥Ò»¡£¡±¶ÔÔ»£º¡°²»¿É¡£¡±ÑàÍõÅ­£¬Èº³¼½ÔÒÔÎª¿É¡£×äÆð¶þ¾ü£¬³µ¶þÇ§³Ë£¬Àõ¸¹½«¶ø¹¥¸ßÚâ£¬ÇäÇØ¹¥´ú¡£Î¨¶À´ó·ò½«ÇþÎ½ÑàÍõÔ»£º¡°ÓëÈËÍ¨¹ØÔ¼½»£¬ÒÔÎå°Ù½ðÒûÈËÖ®Íõ£¬Ê¹Õß±¨¶ø·´¹¥Ö®£¬²»Ïé£¬±øÎÞ³É¹¦¡£¡±ÑàÍõ²»Ìý£¬×Ô½«Æ«¾üËæÖ®¡£½«ÇþÒýÑàÍõç·Ö¹Ö®Ô»£º¡°Íõ±ØÎÞ×ÔÍù£¬ÍùÎÞ³É¹¦¡£¡±ÍõõíÖ®ÒÔ×ã¡£½«ÇþÆüÔ»£º¡°³¼·ÇÒÔ×ÔÎª£¬ÎªÍõÒ²£¡¡±Ñà¾üÖÁËÎ×Ó£¬ÕÔÊ¹Á®ÆÄ½«£¬»÷ÆÆÀõ¸¹ì¶¸ßÚâ¡£ÀÖ³ËÆÆÇäÇØì¶´ú¡£ÀÖ¼ä±¼ÕÔ¡£Á®ÆÄÖðÖ®Îå°ÙâÅÀï£¬Î§Æä¹ú¡£ÑàÈËÇëºÍ£¬ÕÔÈË²»Ðí£¬±ØÁî½«Çþ´¦ºÍ¡£ÑàÏà½«ÇþÒÔ´¦ºÍ¡£ÕÔÌý½«Çþ£¬½âÑàÎ§¡£

ÁùÄê£¬ÇØÃð¶«ÖÜ£¬ÖÃÈý´¨¿¤¡£ÆßÄê£¬ÇØ°ÎÕÔÓÜ´ÎÈýÊ®Æß³Ç£¬ÇØÖÃ´óÔ­¿¤¡£¾ÅÄê£¬ÇØÍõÕþ³õ¼´Î»¡£Ê®Äê£¬ÕÔÊ¹Á®ÆÄ½«¹¥·±Ñô£¬°ÎÖ®¡£ÕÔÐ¢³ÉÍõ×ä£¬µ¿ÏåÍõÁ¢¡£Ê¹ÀÖ³Ë´úÁ®ÆÄ£¬Á®ÆÄ²»Ìý£¬¹¥ÀÖ³Ë£¬ÀÖ³Ë×ß£¬Á®ÆÄ±¼´óÁº¡£Ê®¶þÄê£¬ÕÔÊ¹ÀîÄÁ¹¥Ñà£¬°ÎÎäËì¡¢·½³Ç¡£¾çÐÁ¹Ê¾ÓÕÔ£¬ÓëÅÓÅ¯ÉÆ£¬ÒÑ¶øÍö×ßÑà¡£Ñà¼ûÕÔÊýÀ§ÓÚÇØ£¬¶øÁ®ÆÄÈ¥£¬ÁîÅÓÅ¯½«Ò²£¬ÓûÒòÕÔ±×¹¥Ö®¡£ÎÊ¾çÐÁ£¬ÐÁÔ»£º¡°ÅÓÅ¯Ò×Óë¶ú¡£¡±ÑàÊ¹¾çÐÁ½«»÷ÕÔ£¬ÕÔÊ¹ÅÓÅ¯»÷Ö®£¬È¡Ñà¾ü¶þÍò£¬É±¾çÐÁ¡£ÇØ°ÎÎº¶þÊ®³Ç£¬ÖÃ¶«¿¤¡£Ê®¾ÅÄê£¬ÇØ°ÎÕÔÖ®Úþ¾Å³Ç¡£ÕÔµ¿ÏåÍõ×ä¡£¶þÊ®ÈýÄê£¬Ì«×Óµ¤ÖÊì¶ÇØ£¬Íö¹éÑà¡£¶þÊ®ÎåÄê£¬ÇØÂ²Ãðº«Íõ°²£¬ÖÃò£´¨¿¤¡£¶þÊ®ÆßÄê£¬ÇØÂ²ÕÔÍõÇ¨£¬ÃðÕÔ¡£ÕÔ¹«×Ó¼Î×ÔÁ¢Îª´úÍõ¡£

Ñà¼ûÇØÇÒÃðÁù¹ú£¬ÇØ±øÁÙÒ×Ë®£¬»öÇÒÖÁÑà¡£Ì«×Óµ¤ÒõÑø×³Ê¿¶þÊ®ÈË£¬Ê¹¾£éðÏ×¶½¿ºµØÍ¼ì¶ÇØ£¬ÒòÏ®´ÌÇØÍõ¡£ÇØÍõ¾õ£¬É±éð£¬Ê¹½«¾üÍõôå»÷Ñà¡£¶þÊ®¾ÅÄê£¬ÇØ¹¥°ÎÎÒ¼»£¬ÑàÍõÍö£¬áã¾ÓÁÉ¶«£¬Õ¶µ¤ÒÔÏ×ÇØ¡£ÈýÊ®Äê£¬ÇØÃðÎº¡£

ÈýÊ®ÈýÄê£¬ÇØ°ÎÁÉ¶«£¬Â²ÑàÍõÏ²£¬×äÃðÑà¡£ÊÇËê£¬ÇØ½«ÍõêÚÒàÂ²´úÍõ¼Î¡£

Ì«Ê·¹«Ô»£ºÕÙ¹«øù¿ÉÎ½ÈÊÒÓ£¡¸ÊÌÄÇÒË¼Ö®£¬¿öÆäÈËºõ£¿ÑàÍâÆÈÂùºÑ£¬ÄÚ´ëÆë¡¢½ú£¬Æéá«¦â¹úÖ®¼ä£¬×îÎªÈõÐ¡£¬¼¸ÃðÕßÊýÒÓ¡£È»Éçð¢ÑªÊ³Õß°Ë¾Å°ÙËê£¬ì¶¼§ÐÕ¶ÀááÍö£¬Æñ·ÇÕÙ¹«Ö®ÁÒÐ°£¡

¡ñ¾íÈýÊ®Îå¡¤¹Ü²ÌÊÀ¼ÒµÚÎå

¹ÜÊåÏÊ¡¢²ÌÊå¶ÈÕß£¬ÖÜÎÄÍõ×Ó¶øÎäÍõµÜÒ²¡£ÎäÍõÍ¬Ä¸ÐÖµÜÊ®ÈË¡£Ä¸Ô»Ì«æ¦£¬ÎÄÍõÕýåúÒ²¡£Æä³¤×ÓÔ»²®ÒØ¿¼£¬´ÎÔ»ÎäÍõ·¢£¬´ÎÔ»¹ÜÊåÏÊ£¬´ÎÔ»ÖÜ¹«µ©£¬´ÎÔ»²ÌÊå¶È£¬´ÎÔ»²ÜÊåÕñîì£¬´ÎÔ»³ÉÊåÎä£¬´ÎÔ»»ôÊå´¦£¬´ÎÔ»¿µÊå·â£¬´ÎÔ»È½¼¾ÔØ¡£È½¼¾ÔØ×îÉÙ¡£Í¬Ä¸À¥µÜÊ®ÈË£¬Î¨·¢¡¢µ©ÏÍ£¬×óÓÒ¸¨ÎÄÍõ£¬¹ÊÎÄÍõÉá²®ÒØ¿¼¶øÒÔ·¢ÎªÌ«×Ó¡£¼°ÎÄÍõ±À¶ø·¢Á¢£¬ÊÇÎªÎäÍõ¡£²®ÒØ¿¼¼ÈÒÑÇ°×äÒÓ¡£

ÎäÍõÒÑ¿ËÒóæû£¬Æ½ÌìÏÂ£¬·â¹¦³¼À¥µÜ¡£ì¶ÊÇ·âÊåÏÊì¶¹Ü£¬·âÊå¶Èì¶²Ì£º¶þÈËÏàæû×ÓÎä¸ýÂ»¸¸£¬ÖÎÒóÒÅÃñ¡£·âÊåµ©ì¶Â³¶øÏàÖÜ£¬ÎªÖÜ¹«¡£·âÊåÕñîìì¶²Ü£¬·âÊåÎäì¶³É£¬·âÊå´¦ì¶»ô¡£¿µÊå·â¡¢È½¼¾ÔØ½ÔÉÙ£¬Î´µÃ·â¡£

ÎäÍõ¼È±À£¬³ÉÍõÉÙ£¬ÖÜ¹«µ©×¨ÍõÊÒ¡£¹ÜÊå¡¢²ÌÊåÒÉÖÜ¹«Ö®Îª²»Àûì¶³ÉÍõ£¬ÄËÐ®Îä¸ýÒÔ×÷ÂÒ¡£ÖÜ¹«µ©³Ð³ÉÍõÃü·¥ÖïÎä¸ý£¬É±¹ÜÊå£¬¶ø·Å²ÌÊå£¬Ç¨Ö®£¬Óë³µÊ®³Ë£¬Í½ÆßÊ®ÈË´Ó¡£¶ø·ÖÒóâÅÃñÎª¶þ£ºÆäÒ»·âÎ¢×ÓÆôì¶ËÎ£¬ÒÔÐøÒóìë£»ÆäÒ»·â¿µÊåÎªÎÀ¾ý£¬ÊÇÎªÎÀ¿µÊå¡£·â¼¾ÔØì¶È½¡£È½¼¾¡¢¿µÊå½ÔÓÐÑ±ÐÐ£¬ì¶ÊÇÖÜ¹«¾Ù¿µÊåÎªÖÜË¾¿Ü£¬È½¼¾ÎªÖÜË¾¿Õ£¬ÒÔ×ô³ÉÍõÖÎ£¬½ÔÓÐÁîÃûì¶ÌìÏÂ¡£

²ÌÊå¶È¼ÈÇ¨¶øËÀ¡£Æä×ÓÔ»ºú£¬ºúÄË¸ÄÐÐ£¬ÂÊµÂÑ±ÉÆ¡£ÖÜ¹«ÎÅÖ®£¬¶ø¾ÙºúÒÔÎªÂ³ÇäÊ¿£¬Â³¹úÖÎ¡£ì¶ÊÇÖÜ¹«ÑÔì¶³ÉÍõ£¬¸´·âºúì¶²Ì£¬ÒÔ·î²ÌÊåÖ®ìë£¬ÊÇÎª²ÌÖÙ¡£âÅÎåÊå½Ô¾Í¹ú£¬ÎÞÎªÌì×ÓÀôÕß¡£

²ÌÖÙ×ä£¬×Ó²Ì²®»ÄÁ¢¡£²Ì²®»Ä×ä£¬×Ó¹¬ºîÁ¢¡£¹¬ºî×ä£¬×ÓÀ÷ºîÁ¢¡£À÷ºî×ä£¬×ÓÎäºîÁ¢¡£ÎäºîÖ®Ê±£¬ÖÜÀ÷ÍõÊ§¹ú£¬±¼åé£¬¹²ºÍÐÐÕþ£¬Öîºî¶àÅÑÖÜ¡£

Îäºî×ä£¬×ÓÒÄºîÁ¢¡£ÒÄºîÊ®Ò»Äê£¬ÖÜÐûÍõ¼´Î»¡£¶þÊ®°ËÄê£¬ÒÄºî×ä£¬×ÓýðºîËùÊÂÁ¢¡£

ýðºîÈýÊ®¾ÅÄê£¬ÖÜÓÄÍõÎªÈ®ÈÖËùÉ±£¬ÖÜÊÒ±°¶ø¶«áã¡£ÇØÊ¼µÃÁÐÎªÖîºî¡£

ËÄÊ®°ËÄê£¬ýðºî×ä£¬×Ó¹²ºîÐËÁ¢¡£¹²ºî¶þÄê×ä£¬×Ó´÷ºîÁ¢¡£´÷ºîÊ®Äê×ä£¬×ÓÐûºî´ë¸¸Á¢¡£

Ðûºî¶þÊ®°ËÄê£¬Â³Òþ¹«³õÁ¢¡£ÈýÊ®ÎåÄê£¬Ðûºî×ä£¬×Ó»¸ºî·âÈËÁ¢¡£»¸ºîÈýÄê£¬Â³ß±Æä¾ýÒþ¹«¡£¶þÊ®Äê£¬»¸ºî×ä£¬µÜ°§ºîÏ×ÎèÁ¢¡£

°§ºîÊ®Ò»Äê£¬³õ£¬°§ºîÈ¢³Â£¬Ï¢ºîÒàÈ¢³Â¡£Ï¢·òÈË½«¹é£¬¹ý²Ì£¬²Ìºî²»¾´¡£Ï¢ºîÅ­£¬Çë³þÎÄÍõ£º¡°À´·¥ÎÒ£¬ÎÒÇó¾Èì¶²Ì£¬²Ì±ØÀ´£¬³þÒò»÷Ö®£¬¿ÉÒÔÓÐ¹¦¡£¡±³þÎÄÍõ´ÓÖ®£¬Â²²Ì°§ºîÒÔ¹é¡£°§ºîÁô¾ÅËê£¬ËÀì¶³þ¡£·²Á¢¶þÊ®Äê×ä¡£²ÌÈËÁ¢Æä×Óþ¦£¬ÊÇÎªçÑºî¡£

çÑºîÒÔÆäÅ®µÜÎªÆë»¸¹«·òÈË¡£Ê®°ËÄê£¬Æë»¸¹«Óë²ÌÅ®Ï·´¬ÖÐ£¬·òÈËµ´ÖÛ£¬»¸¹«Ö¹Ö®£¬²»Ö¹£¬¹«Å­£¬¹é²ÌÅ®¶ø²»¾øÒ²¡£²ÌºîÅ­£¬¼ÞÆäµÜ¡£Æë»¸¹«Å­£¬·¥²Ì£»²ÌÀ££¬ËìÂ²çÑºî£¬ÄÏÖÁ³þÉÛÁê¡£ÒÑ¶øÖîºîÎª²ÌÐ»Æë£¬Æëºî¹é²Ìºî¡£¶þÊ®¾ÅÄê£¬çÑºî×ä£¬×Ó×¯ºî¼×ÎçÁ¢¡£

×¯ºîÈýÄê£¬Æë»¸¹«×ä¡£Ê®ËÄÄê£¬½úÎÄ¹«°Ü³þì¶³Çå§¡£¶þÊ®Äê£¬³þÌ«×ÓÉÌ³¼ß±Æä¸¸³ÉÍõ´úÁ¢¡£¶þÊ®ÎåÄê£¬ÇØÄÂ¹«×ä¡£ÈýÊ®ÈýÄê£¬³þ×¯Íõ¼´Î»¡£ÈýÊ®ËÄÄê£¬×¯ºî×ä£¬×ÓÎÄºîÉêÁ¢¡£

ÎÄºîÊ®ËÄÄê£¬³þ×¯Íõ·¥³Â£¬É±ÏÄáçÊæ¡£Ê®ÎåÄê£¬³þÎ§Ö££¬Ö£½µ³þ£¬³þ¸´þó¯­Ö®¡£¶þÊ®Äê£¬ÎÄºî×ä£¬×Ó¾°ºî¹ÌÁ¢¡£

¾°ºîÔªÄê£¬³þ×¯Íõ×ä¡£ËÄÊ®¾ÅÄê£¬¾°ºîÎªÌ«×Ó°ãÈ¢¸¾ì¶³þ£¬¶ø¾°ºîÍ¨ÑÉ¡£Ì«×Óß±¾°ºî¶ø×ÔÁ¢£¬ÊÇÎªÁéºî¡£

Áéºî¶þÄê£¬³þ¹«×ÓÎ§ß±ÆäÍõÛ£°½¶ø×ÔÁ¢£¬ÎªÁéÍõ¡£¾ÅÄê£¬³ÂË¾Í½ÕÐß±Æä¾ý°§¹«¡£³þÊ¹¹«×ÓÆú¼²Ãð³Â¶øÓÐÖ®¡£Ê®¶þÄê£¬³þÁéÍõÒÔÁéºîß±Æä¸¸£¬ÓÕ²ÌÁéºîÓÚÉê£¬·ü¼×ÒûÖ®£¬×í¶øÉ±Ö®£¬ÐÌÆäÊ¿×äÆßÊ®ÈË¡£Áî¹«×ÓÆú¼²Î§²Ì¡£Ê®Ò»ÔÂ£¬Ãð²Ì£¬Ê¹Æú¼²Îª²Ì¹«¡£

³þÃð²ÌÈýËê£¬³þ¹«×ÓÆú¼²ß±Æä¾ýÁéÍõ´úÁ¢£¬ÎªÆ½Íõ¡£Æ½ÍõÄËÇó²Ì¾°ºîÉÙ×ÓÂ®£¬Á¢Ö®£¬ÊÇÎªÆ½ºî¡£ÊÇÄê£¬³þÒà¸´Á¢³Â¡£³þÆ½Íõ³õÁ¢£¬ÓûÇ×Öîºî£¬¹Ê¸´Á¢³Â¡¢²Ìáá¡£

Æ½ºî¾ÅÄê×ä£¬Áéºî°ãÖ®Ëï¶«¹ú¹¥Æ½ºî×Ó¶ø×ÔÁ¢£¬ÊÇÎªµ¿ºî¡£µ¿ºî¸¸Ô»ÒþÌ«×ÓÓÑ¡£ÒþÌ«×ÓÓÑÕß£¬ÁéºîÖ®Ì«×Ó£¬Æ½ºîÁ¢¶øÉ±ÒþÌ«×Ó£¬¹ÊÆ½ºî×ä¶øÒþÌ«×ÓÖ®×Ó¶«¹ú¹¥Æ½ºî×Ó¶ø´úÁ¢£¬ÊÇÎªµ¿ºî¡£µ¿ºîÈýÄê×ä£¬µÜÕÑºîÉêÁ¢¡£

ÕÑºîÊ®Äê£¬³¯³þÕÑÍõ£¬³ÖÃÀôÃ¶þ£¬Ï×ÆäÒ»ì¶ÕÑÍõ¶ø×ÔÒÂÆäÒ»¡£³þÏà×Ó³£ÓûÖ®£¬²»Óë¡£×Ó³£²÷²Ìºî£¬ÁôÖ®³þÈýÄê¡£²ÌºîÖªÖ®£¬ÄËÏ×ÆäôÃì¶×Ó³££»×Ó³£ÊÜÖ®£¬ÄËÑÔ¹é²Ìºî¡£²Ìºî¹é¶øÖ®½ú£¬ÇëÓë½ú·¥³þ¡£

Ê®ÈýÄê´º£¬ÓëÎÀÁé¹«»áÉÛÁê¡£²ÌºîË½ì¶ÖÜÜÉºëÒÔÇó³¤ì¶ÎÀ£»ÎÀÊ¹Ê·üóÇõÑÔ¿µÊåÖ®¹¦µÂ£¬ÄË³¤ÎÀ¡£ÏÄ£¬Îª½úÃðÉò£¬³þÅ­£¬¹¥²Ì¡£²ÌÕÑºîÊ¹Æä×ÓÎªÖÊì¶Îâ£¬ÒÔ¹²·¥³þ¡£¶¬£¬ÓëÎâÍõãØãÌËìÆÆ³þÈëÛ«¡£²ÌÔ¹×Ó³££¬×Ó³£¿Ö£¬±¼Ö£¡£Ê®ËÄÄê£¬ÎâÈ¥¶ø³þÕÑÍõ¸´¹ú¡£Ê®ÁùÄê£¬³þÁîÒüÎªÆäÃñÆüÒÔÄ±²Ì£¬²ÌÕÑºî¾å¡£¶þÊ®ÁùÄê£¬¿××ÓÈç²Ì¡£³þÕÑÍõ·¥²Ì£¬²Ì¿Ö£¬¸æ¼±ì¶Îâ¡£ÎâÎª²ÌÔ¶£¬Ô¼Ç¨ÒÔ×Ô½ü£¬Ò×ÒÔÏà¾È£»ÕÑºîË½Ðí£¬²»Óë´ó·ò¼Æ¡£ÎâÈËÀ´¾È²Ì£¬ÒòÇ¨²ÌÓÚÖÝÀ´¡£¶þÊ®°ËÄê£¬ÕÑºî½«³¯ÓÚÎâ£¬´ó·ò¿ÖÆä¸´Ç¨£¬ÄËÁîÔôÀûÉ±ÕÑºî£»ÒÑ¶øÖïÔôÀûÒÔ½â¹ý£¬¶øÁ¢ÕÑºî×ÓË·£¬ÊÇÎª³Éºî¡£

³ÉºîËÄÄê£¬ËÎÃð²Ü¡£Ê®Äê£¬ÆëÌï³£ß±Æä¾ý¼ò¹«¡£Ê®ÈýÄê£¬³þÃð³Â¡£Ê®¾ÅÄê£¬³Éºî×ä£¬×ÓÉùºî²úÁ¢¡£ÉùºîÊ®ÎåÄê×ä£¬×ÓÔªºîÁ¢¡£ÔªºîÁùÄê×ä£¬×ÓºîÆëÁ¢¡£

ºîÆëËÄÄê£¬³þ»ÝÍõÃð²Ì£¬²ÌºîÆëÍö£¬²ÌËì¾øìë¡£áá³ÂÃðÈýÊ®ÈýÄê¡£

²®ÒØ¿¼£¬Æäáá²»ÖªËù·â¡£ÎäÍõ·¢£¬ÆäááÎªÖÜ£¬ÓÐ±¾¼ÍÑÔ¡£¹ÜÊåÏÊ×÷ÂÒÖïËÀ£¬ÎÞáá¡£ÖÜ¹«µ©£¬ÆäááÎªÂ³£¬ÓÐÊÀ¼ÒÑÔ¡£²ÌÊå¶È£¬ÆäááÎª²Ì£¬ÓÐÊÀ¼ÒÑÔ¡£²ÜÊåÕñîì£¬ÓÐááÎª²Ü£¬ÓÐÊÀ¼ÒÑÔ¡£³ÉÊåÎä£¬ÆäááÊÀÎÞËù¼û¡£»ôÊå´¦£¬Æäáá½úÏ×¹«Ê±Ãð»ô¡£¿µÊå·â£¬ÆäááÎªÎÀ£¬ÓÐÊÀ¼ÒÑÔ¡£È½¼¾ÔØ£¬ÆäááÊÀÎÞËù¼û¡£

Ì«Ê·¹«Ô»£º¹Ü²Ì×÷ÂÒ£¬ÎÞ×ãÔØÕß¡£È»ÖÜÎäÍõ±À£¬³ÉÍõÉÙ£¬ÌìÏÂ¼ÈÒÉ£¬ÀµÍ¬Ä¸Ö®µÜ³ÉÊå¡¢È½¼¾Ö®ÊôÊ®ÈËÎª¸¨·÷£¬ÊÇÒÔÖîºî×ä×ÚÖÜ£¬¹Ê¸½Ö®ÊÀ¼ÒÑÔ¡£

²ÜÊåÕñîìÕß£¬ÖÜÎäÍõµÜÒ²¡£ÎäÍõÒÑ¿ËÒóæû£¬·âÊåÕñîìì¶²Ü¡£

ÊåÕñîì×ä£¬×ÓÌ«²®Æ¢Á¢¡£Ì«²®×ä£¬×ÓÖÙ¾ýÆ½Á¢¡£ÖÙ¾ýÆ½×ä£¬×Ó¹¬²®ºîÁ¢¡£¹¬²®ºî×ä£¬×ÓÐ¢²®ÔÆÁ¢¡£Ð¢²®ÔÆ×ä£¬×ÓÒÄ²®Ï²Á¢¡£

ÒÄ²®¶þÊ®ÈýÄê£¬ÖÜÀ÷Íõ±¼ÓÚåé¡£

ÈýÊ®Äê×ä£¬µÜÓÄ²®¦âÁ¢¡£ÓÄ²®¾ÅÄê£¬µÜËÕÉ±ÓÄ²®´úÁ¢£¬ÊÇÎª´÷²®¡£´÷²®ÔªÄê£¬ÖÜÐûÍõÒÑÁ¢ÈýËê¡£ÈýÊ®Äê£¬´÷²®×ä£¬×Ó»Ý²®ÙîÁ¢¡£

»Ý²®¶þÊ®ÎåÄê£¬ÖÜÓÄÍõÎªÈ®ÈÖËùÉ±£¬Òò¶«áã£¬Òæ±°£¬ÖîºîÅÏÖ®¡£ÇØÊ¼ÁÐÎªÖîºî¡£

ÈýÊ®Áù£¬»Ý²®×ä£¬×ÓÊ¯¸¦Á¢£¬ÆäµÜÎäÉ±Ö®´úÁ¢£¬ÊÇÎªçÑ¹«¡£çÑ¹«ÈýÄê×ä£¬×Ó»¸¹«ÖÕÉúÁ¢¡£

»¸¹«ÈýÊ®ÎåÄê£¬Â³Òþ¹«Á¢¡£ËÄÊ®ÎåÄê£¬Â³ß±Æä¾ýÒþ¹«¡£ËÄÊ®ÁùÄê£¬ËÎ»ª¸¸¶½ß±Æä¾ýéä¹«£¬¼°¿×¸¸¡£ÎåÊ®ÎåÄê£¬»¸¹«×ä£¬×Ó×¯¹«Ï¦¹ÃÁ¢¡£

×¯¹«¶þÊ®ÈýÄê£¬Æë»¸¹«Ê¼°Ô¡£

ÈýÊ®Ò»Äê£¬×¯¹«×ä£¬×Óýð¹«ÒÄÁ¢¡£ýð¹«¾ÅÄê×ä£¬×ÓÕÑ¹«°àÁ¢¡£ÕÑ¹«ÁùÄê£¬Æë»¸¹«°Ü²Ì£¬ËìÖÁ³þÕÙÁê¡£¾ÅÄê£¬ÕÑ¹«×ä£¬×Ó¹²¹«ÏåÁ¢¡£

¹²¹«Ê®ÁùÄê£¬³õ£¬½ú¹«×ÓÖØ¶úÆäÍö¹ý²Ü£¬²Ü¾ýÎÞÀñ£¬Óû¹ÛÆäæéÐ²¡£ýð¸ºî¿ÚÉ£¬²»Ìý£¬Ë½ÉÆì¶ÖØ¶ú¡£¶þÊ®Ò»Äê£¬½úÎÄ¹«ÖØ¶ú·¥²Ü£¬Â²¹²¹«ÒÔ¹é£¬Áî¾üÎãÈëýð¸ºî¿Ö®×Ú×åãÌ¡£»òËµ½úÎÄ¹«Ô»£º¡°ÎôÆë»¸¹«»áÖîºî£¬¸´ÒìÐÕ£»½ñ¾ýÇô²Ü¾ý£¬ÃðÍ¬ÐÕ£¬ºÎÒÔÁîì¶Öîºî£¿¡±½úÄË¸´¹é¹²¹«¡£

¶þÊ®ÎåÄê£¬½úÎÄ¹«×ä¡£ÈýÊ®ÎåÄê£¬¹²¹«×ä£¬×ÓÎÄ¹«ÊÙÁ¢¡£ÎÄ¹«¶þÊ®ÈýÄê×ä£¬×ÓÐû¹«¦âÁ¢¡£Ðû¹«Ê®ÆßÄê×ä£¬µÜ³É¹«¸ºÛ»Á¢¡£

³É¹«ÈýÄê£¬½úÀ÷¹«·¥²Ü£¬Â²³É¹«ÒÔ¹é£¬ÒÑ¸´ÊÍÖ®¡£ÎåÄê£¬½úèïÊé¡¢ÖÐÐÐÙÈÊ¹³Ì»¬ß±Æä¾ýÀ÷¹«¡£¶þÊ®ÈýÄê£¬³É¹«×ä£¬×ÓÎä¹«Ê¤Á¢¡£Îä¹«¶þÊ®ÁùÄê£¬³þ¹«×ÓÆú¼²ß±Æä¾ýÁéÍõ´úÁ¢¡£¶þÊ®ÆßÄê£¬Îä¹«×ä£¬×ÓÆ½¹«ÐëÁ¢¡£Æ½¹«ËÄÄê×ä£¬×Óµ¿¹«ÎçÁ¢¡£ÊÇËê£¬ËÎ¡¢ÎÀ¡¢³Â¡¢Ö£½Ô»ð¡£

µ¿¹«°ËÄê£¬ËÎ¾°¹«Á¢¡£¾ÅÄê£¬µ¿¹«³¯ÓÚËÎ£¬ËÎÇôÖ®£»²ÜÁ¢ÆäµÜÒ°£¬ÊÇÎªÉù¹«¡£µ¿¹«ËÀì¶ËÎ£¬¹éÔá¡£

Éù¹«ÎåÄê£¬Æ½¹«µÜÍ¨ß±Éù¹«´úÁ¢£¬ÊÇÎªÒþ¹«¡£Òþ¹«ËÄÄê£¬Éù¹«µÜÂ¶ß±Òþ¹«´úÁ¢£¬ÊÇÎª¾¸¹«¡£¾¸¹«ËÄÄê×ä£¬×Ó²®ÑôÁ¢¡£

²®ÑôÈýÄê£¬¹úÈËÓÐÃÎÖÚ¾ý×ÓÁ¢ÓÚÉç¹¬£¬Ä±ÓûÍö²Ü£»²ÜÊåÕñîìÖ¹Ö®£¬Çë´ý¹«Ëï¦â£¬ÐíÖ®¡£µ©£¬ÇóÖ®²Ü£¬ÎÞ´ËÈË¡£ÃÎÕß½äÆä×ÓÔ»£º¡°ÎÒÍö£¬¶ûÎÅ¹«Ëï¦âÎªÕþ£¬±ØÈ¥²Ü£¬ÎÞÀë²Ü»ö¡£¡±¼°²®Ñô¼´Î»£¬ºÃÌïß®Ö®ÊÂ¡£ÁùÄê£¬²ÜÒ°ÈË¹«Ëï¦âÒàºÃÌïß®£¬»ñ°×Ñã¶øÏ×Ö®£¬ÇÒÑÔÌïß®Ö®Ëµ£¬Òò·ÃÕþÊÂ¡£²®Ñô´óËµÖ®£¬ÓÐ³è£¬Ê¹ÎªË¾³ÇÒÔÌýÕþ¡£ÃÎÕßÖ®×ÓÄËÍöÈ¥¡£

¹«Ëï¦âÑÔ°ÔËµì¶²Ü²®¡£Ê®ËÄÄê£¬²Ü²®´ÓÖ®£¬ÄË±³½ú¸ÉËÎ¡£ËÎ¾°¹«·¥Ö®£¬½úÈË²»¾È¡£Ê®ÎåÄê£¬ËÎÃð²Ü£¬Ö´²Ü²®Ñô¼°¹«Ëï¦âÒÔ¹é¶øÉ±Ö®¡£²ÜËì¾øÆäìë¡£

Ì«Ê·¹«Ô»£ºÓàÑ°²Ü¹²¹«Ö®²»ÓÃÙÒ¸ºî¿£¬ÄË³ËÐùÕßÈý°ÙÈË£¬ÖªÎ¨µÂÖ®²»½¨¡£¼°ÕñîìÖ®ÃÎ£¬Æñ²»ÓûÒý²ÜÖ®ìëÕßÔÕ£¿Èç¹«Ëï¦â²»ø·ØÊÕþ£¬ÊåîìÖ®ìëºöÖî¡£

¡ñ¾íÈýÊ®Áù¡¤³Âè½ÊÀ¼ÒµÚÁù

³Âºú¹«ÂúÕß£¬ÓÝµÛË´Ö®ááÒ²¡£ÎôË´ÎªÊüÈËÊ±£¬Ò¢ÆÞÖ®¶þÅ®£¬¾ÓÓÚæ£øÀ£¬ÆäááÒòÎªÊÏÐÕ£¬ÐÕæ£ÊÏ¡£Ë´ÒÑ±À£¬´«ÓíÌìÏÂ£¬¶øË´×ÓÉÌ¾ùÎª·â¹ú¡£ÏÄºóÖ®Ê±£¬»òÊ§»òÐø¡£ÖÁÓÚÖÜÎäÍõ¿ËÒóæû£¬ÄË¸´ÇóË´áá£¬µÃæ£Âú£¬·âÖ®ì¶³Â£¬ÒÔ·îµÛË´ìë£¬ÊÇÎªºú¹«¡£

ºú¹«×ä£¬×ÓÉê¹«Ï¬ºîÁ¢¡£Éê¹«×ä£¬µÜÏà¹«¸ÞÑòÁ¢¡£Ïà¹«×ä£¬Á¢Éê¹«×ÓÍ»£¬ÊÇÎªÐ¢¹«¡£Ð¢¹«×ä£¬×ÓÉ÷¹«àöÈÖÁ¢¡£É÷¹«µ±ÖÜÀ÷ÍõÊ±¡£É÷¹«×ä£¬×ÓÓÄ¹«ÄþÁ¢¡£

ÓÄ¹«Ê®¶þÄê£¬ÖÜÀ÷Íõ±¼ÓÚåé¡£

¶þÊ®ÈýÄê£¬ÓÄ¹«×ä£¬×Óýð¹«Ð¢Á¢¡£ýð¹«ÁùÄê£¬ÖÜÐûÍõ¼´Î»¡£ÈýÊ®ÁùÄê£¬ýð¹«×ä£¬×ÓÎä¹«ÁéÁ¢¡£Îä¹«Ê®ÎåÄê×ä£¬×ÓÒÄ¹«ËµÁ¢¡£ÊÇËê£¬ÖÜÓÄÍõ¼´Î»¡£ÒÄ¹«ÈýÄê×ä£¬µÜÆ½¹«ÛÆÁ¢¡£Æ½¹«ÆßÄê£¬ÖÜÓÄÍõÎªÈ®ÈÖËùÉ±£¬ÖÜ¶«áã¡£ÇØÊ¼ÁÐÎªÖîºî¡£

¶þÊ®ÈýÄê£¬Æ½¹«×ä£¬×ÓÎÄ¹«àöÁ¢¡£

ÎÄ¹«ÔªÄê£¬È¡²ÌÅ®£¬Éú×ÓÙ¢¡£Ê®Äê£¬ÎÄ¹«×ä£¬³¤×Ó»¸¹«±«Á¢¡£

»¸¹«¶þÊ®ÈýÄê£¬Â³Òþ¹«³õÁ¢¡£¶þÊ®ÁùÄê£¬ÎÀÉ±Æä¾ýÖÝÓõ¡£ÈýÊ®ÈýÄê£¬Â³ß±Æä¾ýÒþ¹«¡£

ÈýÊ®°ËÄêÕýÔÂ¼×Ðç¼º³ó£¬»¸¹«±«×ä¡£»¸¹«µÜÙ¢£¬ÆäÄ¸²ÌÅ®£¬¹Ê²ÌÈËÎªÙ¢É±Îå¸¸¼°»¸¹«Ì«×ÓÃâ¶øÁ¢Ù¢£¬ÊÇÎªÀ÷¹«¡£»¸¹«²¡¶øÂÒ×÷£¬¹úÈË·ÖÉ¢£¬¹ÊÔÙ¸°¡£

À÷¹«¶þÄê£¬Éú×Ó¾´ÖÙÍê¡£ÖÜÌ«Ê·¹ý³Â£¬³ÂÀ÷¹«Ê¹ÒÔÖÜÒ×óßÖ®£¬ØÔµÃ¹ÛÖ®·ñ£º¡°ÊÇÎª¹Û¹úÖ®¹â£¬ÀûÓÃ±öÓÚÍõ¡£´ËÆä´ú³ÂÓÐ¹úºõ£¿²»ÔÚ´Ë£¬ÆäÔÚÒì¹ú£¿·Ç´ËÆäÉí£¬ÔÚÆä×ÓËï¡£ÈôÔÚÒì¹ú£¬±Ø½ªÐÕ¡£½ªÐÕ£¬Ì«ÔÀÖ®áá¡£ÎïÄªÄÜÁ½´ó£¬³ÂË¥£¬´ËÆä²ýºõ£¿¡±

À÷¹«È¡²ÌÅ®£¬²ÌÅ®Óë²ÌÈËÂÒ£¬À÷¹«ÊýÈç²ÌÒù¡£ÆßÄê£¬À÷¹«ËùÉ±»¸¹«Ì«×ÓÃâÖ®ÈýµÜ£¬³¤Ô»Ô¾£¬ÖÐÔ»ÁÖ£¬ÉÙÔ»èÆ¾Ê£¬¹²Áî²ÌÈËÓÕÀ÷¹«ÒÔºÃÅ®£¬Óë²ÌÈË¹²É±À÷¹«¶øÁ¢Ô¾£¬ÊÇÎªÀû¹«¡£Àû¹«Õß£¬»¸¹«×ÓÒ²¡£Àû¹«Á¢ÎåÔÂ×ä£¬Á¢ÖÐµÜÁÖ£¬ÊÇÎª×¯¹«¡£×¯¹«ÆßÄê×ä£¬ÉÙµÜèÆ¾ÊÁ¢£¬ÊÇÎªÐû¹«¡£

Ðû¹«ÈýÄê£¬³þÎäÍõ×ä£¬³þÊ¼¦â¡£Ê®ÆßÄê£¬ÖÜ»ÝÍõÈ¢³ÂÅ®Îªºó¡£

¶þÊ®Ò»Äê£¬Ðû¹«ááÓÐæÔ¼§Éú×Ó¿î£¬ÓûÁ¢Ö®£¬ÄËÉ±ÆäÌ«×ÓÓù¿Ü¡£Óù¿ÜËØ°®À÷¹«×ÓÍê£¬Íê¾å»ö¼°¼º£¬ÄË±¼Æë¡£Æë»¸¹«ÓûÊ¹³ÂÍêÎªÇä£¬ÍêÔ»£º¡°î¿ÂÃÖ®³¼£¬ÐÒµÃÃâ¸ºéÜ£¬¾ýÖ®»ÝÒ²£¬²»¸Òµ±¸ßÎ»¡£¡±»¸¹«Ê¹Îª¹¤Õý¡£ÆëÜ²ÖÙÓûÆÞ³Â¾´ÖÙ£¬²·Ö®£¬Õ¼Ô»£º¡°ÊÇÎ½·ï»ÊÓÚ·É£¬ºÍÃùïÏïÏ¡£ÓÐæ£Ö®áá£¬½«ÓýÓÚ½ª¡£ÎåÊÀÆä²ý£¬²¢ÓÚÕýÇä¡£°ËÊÀÖ®áá£¬ÄªÖ®Óë¾©¡£¡±

ÈýÊ®ÆßÄê£¬Æë»¸¹«·¥²Ì£¬²Ì°Ü£»ÄÏÇÖ³þ£¬ÖÁÕÙÁê£¬»¹¹ý³Â¡£³Â´ó·òÔ¯ÌÎÍ¿¶ñÆä¹ý³Â£¬Õ©ÆëÁî³ö¶«µÀ¡£¶«µÀ¶ñ£¬»¸¹«Å­£¬Ö´³ÂÔ¯ÌÎÍ¿¡£ÊÇËê£¬½úÏ×¹«É±ÆäÌ«×ÓÉêÉú¡£

ËÄÊ®ÎåÄê£¬Ðû¹«×ä£¬×Ó¿îÁ¢£¬ÊÇÎªÄÂ¹«¡£ÄÂ¹«ÎåÄê£¬Æë»¸¹«×ä¡£Ê®ÁùÄê£¬½úÎÄ¹«°Ü³þÊ¦ÓÚ³Çå§¡£ÊÇËê£¬ÄÂ¹«×ä£¬×Ó¹²¹«Ë·Á¢¡£¹²¹«ÁùÄê£¬³þÌ«×ÓÉÌ³¼ß±Æä¸¸³ÉÍõ´úÁ¢£¬ÊÇÎªÄÂÍõ¡£Ê®Ò»Äê£¬ÇØÄÂ¹«×ä¡£Ê®°ËÄê£¬¹²¹«×ä£¬×ÓÁé¹«Æ½¹úÁ¢¡£

Áé¹«ÔªÄê£¬³þ×¯Íõ¼´Î»¡£ÁùÄê£¬³þ·¥³Â¡£Ê®Äê£¬³Â¼°³þÆ½¡£

Ê®ËÄÄê£¬Áé¹«ÓëÆä´ó·ò¿×Äþ¡¢ÒÇÐÐ¸¸½ÔÍ¨ì¶ÏÄ¼§£¬ÖÔÆäÒÂÒÔÏ·ì¶³¯¡£Ð¹Ò±ÚÉÔ»£º¡°¾ý³¼ÒùÂÒ£¬ÃñºÎÐ§ÑÉ£¿¡±Áé¹«ÒÔ¸æ¶þ×Ó£¬¶þ×ÓÇëÉ±Ð¹Ò±£¬¹«¸¥½û£¬ËìÉ±Ð¹Ò±¡£Ê®ÎåÄê£¬Áé¹«Óë¶þ×ÓÒûì¶ÏÄÊÏ¡£¹«Ï·¶þ×ÓÔ»£º¡°áçÊæËÆÈê¡£¡±¶þ×ÓÔ»£º¡°ÒàËÆ¹«¡£¡±áçÊæÅ­¡£Áé¹«°Õ¾Æ³ö£¬áçÊæ·üåó¾ÇÃÅÉäÉ±Áé¹«¡£¿×Äþ¡¢ÒÇÐÐ¸¸½Ô±¼³þ£¬Áé¹«Ì«×ÓÎç±¼½ú¡£áçÊæ×ÔÁ¢Îª³Âºî¡£áçÊæ£¬¹Ê³Â´ó·òÒ²¡£ÏÄ¼§£¬ÓùÊåÖ®ÆÞ£¬ÊæÖ®Ä¸Ò²¡£

³É¹«ÔªÄê¶¬£¬³þ×¯ÍõÎªÏÄáçÊæÉ±Áé¹«£¬ÂÊÖîºî·¥³Â¡£Î½³ÂÔ»£º¡°ÎÞ¾ª£¬ÎáÖïáçÊæ¶øÒÑ¡£¡±ÒÑÖïáçÊæ£¬ÒòÏØ³Â¶øÓÐÖ®£¬Èº³¼±ÏºØ¡£ÉêÊåÊ±Ê¹ì¶ÆëÀ´»¹£¬¶À²»ºØ¡£×¯ÍõÎÊÆä¹Ê£¬¶ÔÔ»£º¡°±ÉÓïÓÐÖ®£¬Ç£Å£¾¶ÈËÌï£¬ÌïÖ÷¶áÖ®Å£¡£¾¶ÔòÓÐ×ïÒÓ£¬¶áÖ®Å££¬²»ÒàÉõºõ£¿½ñÍõÒÔáçÊæÎªÔôß±¾ý£¬¹Êáç±øÖîºî£¬ÒÔÒå·¥Ö®£¬ÒÑ¶øÈ¡Ö®£¬ÒÔÀûÆäµØ£¬ÔòááºÎÒÔÁîì¶ÌìÏÂ£¡ÊÇÒÔ²»ºØ¡£¡±×¯ÍõÔ»£º¡°ÉÆ¡£¡±ÄËÓ­³ÂÁé¹«Ì«×ÓÎçì¶½ú¶øÁ¢Ö®£¬¸´¾ý³ÂÈç¹Ê£¬ÊÇÎª³É¹«¡£¿××Ó¶ÁÊ·¼ÇÖÁ³þ¸´³Â£¬Ô»£º¡°ÏÍÔÕ³þ×¯Íõ£¡ÇáÇ§³ËÖ®¹ú¶øÖØÒ»ÑÔ¡£¡±

°ËÄê£¬³þ×¯Íõ×ä¡£¶þÊ®¾ÅÄê£¬³Â±¶³þÃË¡£ÈýÊ®Äê£¬³þ¹²Íõ·¥³Â¡£ÊÇËê£¬³É¹«×ä£¬×Ó°§¹«ÈõÁ¢¡£³þÒÔ³ÂÉ¥£¬°Õ±øÈ¥¡£

°§¹«ÈýÄê£¬³þÎ§³Â£¬¸´ÊÍÖ®¡£¶þÊ®°ËÄê£¬³þ¹«×ÓÎ§ß±Æä¾ýÛ£°½×ÔÁ¢£¬ÎªÁéÍõ¡£

ÈýÊ®ËÄÄê£¬³õ£¬°§¹«È¢Ö££¬³¤¼§Éúµ¿Ì«×ÓÊ¦£¬ÉÙ¼§ÉúÙÈ¡£¶þæÔæª£¬³¤æªÉúÁô£¬ÉÙæªÉúÊ¤¡£ÁôÓÐ³è°§¹«£¬°§¹«ÊôÖ®ÆäµÜË¾Í½ÕÐ¡£°§¹«²¡£¬ÈýÔÂ£¬ÕÐÉ±µ¿Ì«×Ó£¬Á¢ÁôÎªÌ«×Ó¡£°§¹«Å­£¬ÓûÖïÕÐ£¬ÕÐ·¢±øÎ§ÊØ°§¹«£¬°§¹«×Ô¾­É±¡£ÕÐ×äÁ¢ÁôÎª³Â¾ý¡£ËÄÔÂ£¬³ÂÊ¹Ê¹¸°³þ¡£³þÁéÍõÎÅ³ÂÂÒ£¬ÄËÉ±³ÂÊ¹Õß£¬Ê¹¹«×ÓÆú¼²·¢±ø·¥³Â£¬³Â¾ýÁô±¼Ö£¡£¾ÅÔÂ£¬³þÎ§³Â¡£Ê®Ò»ÔÂ£¬Ãð³Â¡£Ê¹Æú¼²Îª³Â¹«¡£

ÕÐÖ®É±µ¿Ì«×ÓÒ²£¬Ì«×ÓÖ®×ÓÃûÎâ£¬³ö±¼½ú¡£½úÆ½¹«ÎÊÌ«Ê·ÕÔÔ»£º¡°³ÂËìÍöºõ£¿¡±¶ÔÔ»£º¡°³Â£¬ò§çïÖ®×å¡£³ÂÊÏµÃÕþì¶Æë£¬ÄË×äÍö¡£×ÔÄ»ÖÁÓÚî­î¤£¬ÎÞÎ¥Ãü¡£Ë´ÖØÖ®ÒÔÃ÷µÂ¡£ÖÁì¶Ëì£¬ÊÀÊÀÊØÖ®¡£¼°ºú¹«£¬ÖÜ´ÍÖ®ÐÕ£¬Ê¹ìëÓÝµÛ¡£ÇÒÊ¢µÂÖ®áá£¬±Ø°ÙÊÀìë¡£ÓÝÖ®ÊÀÎ´Ò²£¬ÆäÔÚÆëºõ£¿¡±

³þÁéÍõÃð³ÂÎåËê£¬³þ¹«×ÓÆú¼²ß±ÁéÍõ´úÁ¢£¬ÊÇÎªÆ½Íõ¡£Æ½Íõ³õÁ¢£¬ÓûµÃºÍÖîºî£¬ÄËÇó¹Ê³Âµ¿Ì«×ÓÊ¦Ö®×ÓÎâ£¬Á¢Îª³Âºî£¬ÊÇÎª»Ý¹«¡£»Ý¹«Á¢£¬Ì½Ðø°§¹«×äÊ±Äê¶øÎªÔª£¬¿Õ¼®ÎåËêÒÓ¡£

Ê®Äê£¬³Â»ð¡£Ê®ÎåÄê£¬ÎâÍõÁÅÊ¹¹«×Ó¹â·¥³Â£¬È¡ºú¡¢Éò¶øÈ¥¡£¶þÊ®°ËÄê£¬ÎâÍõãØãÌÓë×Óñã°Ü³þÈëÛ«¡£ÊÇÄê£¬»Ý¹«×ä£¬×Ó»³¹«ÁøÁ¢¡£

»³¹«ÔªÄê£¬ÎâÆÆ³þ£¬ÔÚÛ«£¬ÕÙ³Âºî¡£³ÂºîÓûÍù£¬´ó·òÔ»£º¡°ÎâÐÂµÃÒâ£»³þÍõËäÍö£¬Óë³ÂÓÐ¹Ê£¬²»¿É±¶¡£¡±»³¹«ÄËÒÔ¼²Ð»Îâ¡£ËÄÄê£¬Îâ¸´ÕÙ»³¹«¡£»³¹«¿Ö£¬ÈçÎâ¡£ÎâÅ­ÆäÇ°²»Íù£¬ÁôÖ®£¬Òò×äÎâ¡£³ÂÄËÁ¢»³¹«Ö®×ÓÔ½£¬ÊÇÎª®Ä¹«¡£

®Ä¹«ÁùÄê£¬¿××Ó§Ã³Â¡£ÎâÍõ·ò²î·¥³Â£¬È¡ÈýÒØ¶øÈ¥¡£Ê®ÈýÄê£¬Îâ¸´À´·¥³Â£¬³Â¸æ¼±³þ£¬³þÕÑÍõÀ´¾È£¬¾üì¶³Ç¸¸£¬ÎâÊ¦È¥¡£ÊÇÄê£¬³þÕÑÍõ×äì¶³Ç¸¸¡£Ê±¿××ÓÔÚ³Â¡£Ê®ÎåÄê£¬ËÎÃð²Ü¡£Ê®ÁùÄê£¬ÎâÍõ·ò²î·¥Æë£¬°ÜÖ®°¬Áê£¬Ê¹ÈËÕÙ³Âºî¡£³Âºî¿Ö£¬ÈçÎâ¡£³þ·¥³Â¡£¶þÊ®Ò»Äê£¬ÆëÌï³£ß±Æä¾ý¼ò¹«¡£¶þÊ®ÈýÄê£¬³þÖ®°×¹«Ê¤É±ÁîÒü×ÓÎ÷¡¢×Óôë£¬Ï®»ÝÍõ¡£Ò¶¹«¹¥°Ü°×¹«£¬°×¹«×ÔÉ±¡£

¶þÊ®ËÄÄê£¬³þ»ÝÍõ¸´¹ú£¬ÒÔ±ø±±·¥£¬É±³Â®Ä¹«£¬ËìÃð³Â¶øÓÐÖ®¡£ÊÇËê£¬¿××Ó×ä¡£

è½¶«Â¥¹«Õß£¬ÏÄºóÓíÖ®ááÃçÒáÒ²¡£ÒóÊ±»ò·â»ò¾ø¡£ÖÜÎäÍõ¿ËÒóæû£¬ÇóÓíÖ®áá£¬µÃ¶«Â¥¹«£¬·âÖ®ì¶è½£¬ÒÔ·îÏÄºóÊÏìë¡£

¶«Â¥¹«ÉúÎ÷Â¥¹«£¬Î÷Â¥¹«ÉúÌâ¹«£¬Ìâ¹«ÉúÄ±È¢¹«¡£Ä±È¢¹«µ±ÖÜÀ÷ÍõÊ±¡£Ä±È¢¹«ÉúÎä¹«¡£Îä¹«Á¢ËÄÊ®ÆßÄê×ä£¬×Ó¾¸¹«Á¢¡£¾¸¹«¶þÊ®ÈýÄê×ä£¬×Ó¹²¹«Á¢¡£¹²¹«°ËÄê×ä£¬×ÓµÂ¹«Á¢¡£µÂ¹«Ê®°ËÄê×ä£¬µÜ»¸¹«¹ÃÈÝÁ¢¡£»¸¹«Ê®ÆßÄê×ä£¬×ÓÐ¢¹«¥âÁ¢¡£Ð¢¹«Ê®ÆßÄê×ä£¬µÜÎÄ¹«Òæ¹ÃÁ¢¡£ÎÄ¹«Ê®ËÄÄê×ä£¬µÜÆ½¹«ÓôÁ¢¡£Æ½¹«Ê®°ËÄê×ä£¬×Óµ¿¹«³ÉÁ¢¡£µ¿¹«Ê®¶þÄê×ä£¬×ÓÒþ¹«ÆòÁ¢¡£ÆßÔÂ£¬Òþ¹«µÜËìß±Òþ¹«×ÔÁ¢£¬ÊÇÎªýð¹«¡£ýð¹«Ê®¾ÅÄê×ä£¬×Ó®Ä¹«Î¬Á¢¡£®Ä¹«Ê®ÎåÄê£¬³þ»ÝÍõÃð³Â¡£Ê®ÁùÄê£¬®Ä¹«µÜãÕÂ·ß±®Ä¹«´úÁ¢£¬ÊÇÎª°§¹«¡£°§¹«Á¢Ê®Äê×ä£¬®Ä¹«×Óë·Á¢£¬ÊÇÎª³ö¹«¡£³ö¹«Ê®¶þÄê×ä£¬×Ó¼ò¹«´ºÁ¢¡£Á¢Ò»Äê£¬³þ»ÝÍõÖ®ËÄÊ®ËÄÄê£¬Ãðè½¡£è½áá³ÂÍöÈýÊ®ËÄÄê¡£è½Ð¡Î¢£¬ÆäÊÂ²»×ã³ÆÊö¡£

Ë´Ö®áá£¬ÖÜÎäÍõ·âÖ®³Â£¬ÖÁ³þ»ÝÍõÃðÖ®£¬ÓÐÊÀ¼ÒÑÔ¡£ÓíÖ®áá£¬ÖÜÎäÍõ·âÖ®è½£¬³þ»ÝÍõÃðÖ®£¬ÓÐÊÀ¼ÒÑÔ¡£ÆõÖ®ááÎªÒó£¬ÒóÓÐ±¾¼ÍÑÔ¡£ÒóÆÆ£¬ÖÜ·âÆäááì¶ËÎ£¬Æë®ÄÍõÃðÖ®£¬ÓÐÊÀ¼ÒÑÔ¡£ºóð¢Ö®ááÎªÖÜ£¬ÇØÕÑÍõÃðÖ®£¬ÓÐ±¾¼ÍÑÔ¡£¸ÞÌÕÖ®áá£¬»ò·âÓ¢¡¢Áù£¬³þÄÂÍõÃðÖ®£¬ÎÞÆ×¡£²®ÒÄÖ®áá£¬ÖÁÖÜÎäÍõ¸´·âì¶Æë£¬Ô»Ì«¹«Íû£¬³ÂÊÏÃðÖ®£¬ÓÐÊÀ¼ÒÑÔ¡£²®ôèÖ®áá£¬ÖÁÖÜÆ½ÍõÊ±·âÎªÇØ£¬ÏîÓðÃðÖ®£¬ÓÐ±¾¼ÍÑÔ¡£´¹¡¢Òæ¡¢Ùç¡¢Áú£¬Æäáá²»ÖªËù·â£¬²»¼ûÒ²¡£ÓÒÊ®Ò»ÈËÕß£¬½ÔÌÆÓÝÖ®¼ÊÃûÓÐ¹¦µÂ³¼Ò²£»ÆäÎåÈËÖ®áá½ÔÖÁµÛÍõ£¬âÅÄËÎªÏÔÖîºî¡£ëø¡¢Ñ¦¡¢æã£¬ÏÄ¡¢Òó¡¢ÖÜÖ®¼ä·âÒ²£¬Ð¡£¬²»×ã³ÝÁÐ£¬¸¥ÂÛÒ²¡£

ÖÜÎäÍõÊ±£¬ºî²®ÉÐÇ§âÅÈË¡£¼°ÓÄ¡¢À÷Ö®áá£¬ÖîºîÁ¦¹¥Ïà²¢¡£½­¡¢»Æ¡¢ºú¡¢ÉòÖ®Êô£¬²»¿ÉÊ¤Êý£¬¹Ê¸¥²ÉÖøÓÚ´«ÔÆ¡£

Ì«Ê·¹«Ô»£ºË´Ö®µÂ¿ÉÎ½ÖÁÒÓ£¡ìøÎ»ì¶ÏÄ£¬¶øááÊÀÑªÊ³ÕßÀúÈý´ú¡£¼°³þÃð³Â£¬¶øÌï³£µÃÕþì¶Æë£¬×äÎª½¨¹ú£¬°ÙÊÀ²»¾ø£¬ÃçÒá×È×È£¬ÓÐÍÁÕß²»·¦ÑÉ¡£ÖÁÓí£¬ì¶ÖÜÔòè½£¬Î¢Éõ£¬²»×ãÊýÒ²¡£³þ»ÝÍõÃðè½£¬ÆäááÔ½Íõ¾ä¼ùÐË¡£

¡ñ¾íÈýÊ®Æß¡¤ÎÀ¿µÊåÊÀ¼ÒµÚÆß

ÎÀ¿µÊåÃû·â£¬ÖÜÎäÍõÍ¬Ä¸ÉÙµÜÒ²¡£Æä´ÎÉÐÓÐÈ½¼¾£¬È½¼¾×îÉÙ¡£

ÎäÍõÒÑ¿ËÒóæû£¬¸´ÒÔÒóâÅÃñ·âæû×ÓÎä¸ýÂ»¸¸£¬±ÈÖîºî£¬ÒÔ·îÆäÏÈìëÎð¾ø¡£ÎªÎä¸ýÎ´¼¯£¬¿ÖÆäÓÐÔôÐÄ£¬ÎäÍõÄËÁîÆäµÜ¹ÜÊå¡¢²ÌÊå¸µÏàÎä¸ýÂ»¸¸£¬ÒÔºÍÆäÃñ¡£ÎäÍõ¼È±À£¬³ÉÍõÉÙ¡£ÖÜ¹«µ©´ú³ÉÍõÖÎ£¬µ±¹ú¡£¹ÜÊå¡¢²ÌÊåÒÉÖÜ¹«£¬ÄËÓëÎä¸ýÂ»¸¸×÷ÂÒ£¬Óû¹¥³ÉÖÜ¡£ÖÜ¹«µ©ÒÔ³ÉÍõÃüÐËÊ¦·¥Òó£¬É±Îä¸ýÂ»¸¸¡¢¹ÜÊå£¬·Å²ÌÊå£¬ÒÔÎä¸ýÒóâÅÃñ·â¿µÊåÎªÎÀ¾ý£¬¾ÓºÓ¡¢ä¿¼ä¹ÊÉÌÐæ¡£

ÖÜ¹«µ©¾å¿µÊå³ÝÉÙ£¬ÄËÉê¸æ¿µÊåÔ»£º¡°±ØÇóÒóÖ®ÏÍÈË¾ý×Ó³¤Õß£¬ÎÊÆäÏÈÒóËùÒÔÐË£¬ËùÒÔÍö£¬¶øÎñ°®Ãñ¡£¡±¸æÒÔæûËùÒÔÍöÕßÒÔÒùì¶¾Æ£¬¾ÆÖ®Ê§£¬¸¾ÈËÊÇÓÃ£¬¹ÊæûÖ®ÂÒ×Ô´ËÊ¼¡£Îªè÷²Ä£¬Ê¾¾ý×Ó¿É·¨Ôò¡£¹ÊÎ½Ö®¿µÚ¾¡¢¾ÆÚ¾¡¢è÷²ÄÒÔÃüÖ®¡£¿µÊåÖ®¹ú£¬¼ÈÒÔ´ËÃü£¬ÄÜºÍ¼¯ÆäÃñ£¬Ãñ´óËµ¡£

³ÉÍõ³¤£¬ÓÃÊÂ£¬¾Ù¿µÊåÎªÖÜË¾¿Ü£¬´ÍÎÀ±¦¼ÀÆ÷£¬ÒÔÕÂÓÐµÂ¡£

¿µÊå×ä£¬×Ó¿µ²®´úÁ¢¡£¿µ²®×ä£¬×Ó¿¼²®Á¢¡£¿¼²®×ä£¬×ÓËÃ²®Á¢¡£ËÃ²®×ä£¬×Ó<¹ã¯÷>²®Á¢¡£<¹ã¯÷>²®×ä£¬×Ó¾¸²®Á¢¡£¾¸²®×ä£¬×ÓÕê²®Á¢¡£Õê²®×ä£¬×ÓÇêºîÁ¢¡£

ÇêºîºñÂ¸ÖÜÒÄÍõ£¬ÒÄÍõÃüÎÀÎªºî¡£ÇêºîÁ¢Ê®¶þÄê×ä£¬×ÓýðºîÁ¢¡£

ýðºîÊ®ÈýÄê£¬ÖÜÀ÷Íõ³ö±¼ÓÚåé£¬¹²ºÍÐÐÕþÑÉ¡£¶þÊ®°ËÄê£¬ÖÜÐûÍõÁ¢¡£

ËÄÊ®¶þÄê£¬ýðºî×ä£¬Ì«×Ó¹²²®âÅÁ¢Îª¾ý¡£¹²²®µÜºÍÓÐ³èì¶ýðºî£¬¶àÓèÖ®Â¸£»ºÍÒÔÆäÂ¸Â¸Ê¿£¬ÒÔÏ®¹¥¹²²®ì¶Ä¹ÉÏ£¬¹²²®ÈëýðºîÏÛ×ÔÉ±¡£ÎÀÈËÒòÔáÖ®ýðºîÅÔ£¬ÚÖÔ»¹²²®£¬¶øÁ¢ºÍÎªÎÀºî£¬ÊÇÎªÎä¹«¡£

Îä¹«¼´Î»£¬ÐÞ¿µÊåÖ®Õþ£¬°ÙÐÕºÍ¼¯¡£ËÄÊ®¶þÄê£¬È®ÈÖÉ±ÖÜÓÄÍõ£¬Îä¹«½«±øÍù×ôÖÜÆ½ÈÖ£¬ÉõÓÐ¹¦£¬ÖÜÆ½ÍõÃüÎä¹«Îª¹«¡£ÎåÊ®ÎåÄê£¬×ä£¬×Ó×¯¹«ÑïÁ¢¡£

×¯¹«ÎåÄê£¬È¡ÆëÅ®Îª·òÈË£¬ºÃ¶øÎÞ×Ó¡£ÓÖÈ¡³ÂÅ®Îª·òÈË£¬Éú×Ó£¬ÔéËÀ¡£³ÂÅ®Å®µÜÒàÐÒì¶×¯¹«£¬¶øÉú×ÓÍê¡£ÍêÄ¸ËÀ£¬×¯¹«Áî·òÈËÆëÅ®×ÓÖ®£¬Á¢ÎªÌ«×Ó¡£×¯¹«ÓÐ³èæª£¬Éú×ÓÖÝÓõ¡£Ê®°ËÄê£¬ÖÝÓõ³¤£¬ºÃ±ø£¬×¯¹«Ê¹½«¡£Ê¯üôÎôÚÉ×¯¹«Ô»£º¡°Êü×ÓºÃ±ø£¬Ê¹½«£¬ÂÒ×Ô´ËÆð¡£¡±²»Ìý¡£¶þÊ®ÈýÄê£¬×¯¹«×ä£¬Ì«×ÓÍêÁ¢£¬ÊÇÎª»¸¹«¡£

»¸¹«¶þÄê£¬µÜÖÝÓõ½¾ÉÝ£¬»¸¹«ç©Ö®£¬ÖÝÓõ³ö±¼¡£Ê®ÈýÄê£¬Ö£²®µÜ¶Î¹¥ÆäÐÖ£¬²»Ê¤£¬Íö£¬¶øÖÝÓõÇóÓëÖ®ÓÑ¡£Ê®ÁùÄê£¬ÖÝÓõÊÕ¾ÛÎÀÍöÈËÒÔÏ®É±»¸¹«£¬ÖÝÓõ×ÔÁ¢ÎªÎÀ¾ý¡£ÎªÖ£²®µÜ¶ÎÓû·¥Ö££¬ÇëËÎ¡¢³Â¡¢²ÌÓë¾ã£¬Èý¹ú½ÔÐíÖÝÓõ¡£ÖÝÓõÐÂÁ¢£¬ºÃ±ø£¬ß±»¸¹«£¬ÎÀÈË½Ô²»°®¡£Ê¯üôÎôÄËÒò»¸¹«Ä¸¼Òì¶³Â£¬ÏêÎªÉÆÖÝÓõ¡£ÖÁÖ£½¼£¬Ê¯üôÎôÓë³Âºî¹²Ä±£¬Ê¹ÓÒÔ×³ó½øÊ³£¬ÒòÉ±ÖÝÓõÓÚå§£¬¶øÓ­»¸¹«µÜ½úì¶ÐÏ¶øÁ¢Ö®£¬ÊÇÎªÐû¹«¡£

Ðû¹«ÆßÄê£¬Â³ß±Æä¾ýÒþ¹«¡£¾ÅÄê£¬ËÎ¶½ß±Æä¾ýéä¹«£¬¼°¿×¸¸¡£Ê®Äê£¬½úÇúÎÖ×¯²®ß±Æä¾ý°§ºî¡£

Ê®°ËÄê£¬³õ£¬Ðû¹«°®·òÈËÒÄ½ª£¬ÒÄ½ªÉú×Ó­Ú£¬ÒÔÎªÌ«×Ó£¬¶øÁîÓÒ¹«×Ó¸µÖ®¡£ÓÒ¹«×ÓÎªÌ«×ÓÈ¡ÆëÅ®£¬Î´ÈëÊÒ£¬¶øÐû¹«¼ûËùÓûÎªÌ«×Ó¸¾ÕßºÃ£¬Ëµ¶ø×ÔÈ¡Ö®£¬¸üÎªÌ«×ÓÈ¡ËûÅ®¡£Ðû¹«µÃÆëÅ®£¬Éú×ÓÊÙ¡¢×ÓË·£¬Áî×ó¹«×Ó¸µÖ®¡£Ì«×Ó­ÚÄ¸ËÀ£¬Ðû¹«Õý·òÈËÓëË·¹²²÷¶ñÌ«×Ó­Ú¡£Ðû¹«×ÔÒÔÆä¶áÌ«×ÓÆÞÒ²£¬ÐÄ¶ñÌ«×Ó£¬Óû·ÏÖ®¡£¼°ÎÅÆä¶ñ£¬´óÅ­£¬ÄËÊ¹Ì«×Ó­Úì¶Æë¶øÁîµÁÕÚ½çÉÏÉ±Ö®£¬ÓëÌ«×Ó°×ì¸£¬¶ø¸æ½çµÁ¼û³Ö°×ì¸ÕßÉ±Ö®¡£ÇÒÐÐ£¬×ÓË·Ö®ÐÖÊÙ£¬Ì«×ÓÒìÄ¸µÜÒ²£¬ÖªË·Ö®¶ñÌ«×Ó¶ø¾ýÓûÉ±Ö®£¬ÄËÎ½Ì«×ÓÔ»£º¡°½çµÁ¼ûÌ«×Ó°×ì¸£¬¼´É±Ì«×Ó£¬Ì«×Ó¿ÉÎãÐÐ¡£¡±Ì«×ÓÔ»£º¡°Äæ¸¸ÃüÇóÉú£¬²»¿É¡£¡±ËìÐÐ¡£ÊÙ¼ûÌ«×Ó²»Ö¹£¬ÄËµÁÆä°×ì¸¶øÏÈ³ÛÖÁ½ç¡£½çµÁ¼ûÆäÑé£¬¼´É±Ö®¡£ÊÙÒÑËÀ£¬¶øÌ«×Ó­ÚÓÖÖÁ£¬Î½µÁÔ»£º¡°Ëùµ±É±ÄËÎÒÒ²¡£¡±µÁ²¢É±Ì«×Ó­Ú£¬ÒÔ±¨Ðû¹«¡£Ðû¹«ÄËÒÔ×ÓË·ÎªÌ«×Ó¡£Ê®¾ÅÄê£¬Ðû¹«×ä£¬Ì«×ÓË·Á¢£¬ÊÇÎª»Ý¹«¡£

×óÓÒ¹«×Ó²»Æ½Ë·Ö®Á¢Ò²£¬»Ý¹«ËÄÄê£¬×óÓÒ¹«×ÓÔ¹»Ý¹«Ö®²÷É±Ç°Ì«×Ó­Ú¶ø´úÁ¢£¬ÄË×÷ÂÒ£¬¹¥»Ý¹«£¬Á¢Ì«×Ó­ÚÖ®µÜÇ­Ä²Îª¾ý£¬»Ý¹«±¼Æë¡£

ÎÀ¾ýÇ­Ä²Á¢°ËÄê£¬ÆëÏå¹«ÂÊÖîºî·îÍõÃü¹²·¥ÎÀ£¬ÄÉÎÀ»Ý¹«£¬Öï×óÓÒ¹«×Ó¡£ÎÀ¾ýÇ­Ä²±¼ÓÚÖÜ£¬»Ý¹«¸´Á¢¡£»Ý¹«Á¢ÈýÄê³öÍö£¬Íö°ËÄê¸´Èë£¬ÓëÇ°Í¨Äê·²Ê®ÈýÄêÒÓ¡£

¶þÊ®ÎåÄê£¬»Ý¹«Ô¹ÖÜÖ®ÈÝÉáÇ­Ä²£¬ÓëÑà·¥ÖÜ¡£ÖÜ»ÝÍõ±¼ÎÂ£¬ÎÀ¡¢ÑàÁ¢»ÝÍõµÜ¯¤ÎªÍõ¡£¶þÊ®¾ÅÄê£¬Ö£¸´ÄÉ»ÝÍõ¡£ÈýÊ®Ò»Äê£¬»Ý¹«×ä£¬×ÓÜ²¹«³àÁ¢¡£

Ü²¹«¼´Î»£¬ºÃº×£¬ÒùÀÖÉÝ³Þ¡£¾ÅÄê£¬µÔ·¥ÎÀ£¬ÎÀÜ²¹«Óû·¢±ø£¬±ø»òÅÏ¡£´ó³¼ÑÔÔ»£º¡°¾ýºÃ»ôüø£¬»ôüø¿ÉÁî»÷µÔ¡£¡±µÔì¶ÊÇËìÈë£¬É±Ü²¹«¡£

Ü²¹«Ö®Á¢Ò²£¬°ÙÐÕ´ó³¼½Ô²»·þ¡£×ÔÜ²¹«¸¸»Ý¹«Ë·Ö®²÷É±Ì«×Ó­Ú´úÁ¢ÖÁì¶Ü²¹«£¬³£Óû°ÜÖ®£¬×äÃð»Ý¹«Ö®áá¶ø¸üÁ¢Ç­Ä²Ö®µÜÕÑ²®ÍçÖ®×ÓÉêÎª¾ý£¬ÊÇÎª´÷¹«¡£

´÷¹«ÉêÔªÄê×ä¡£Æë»¸¹«ÒÔÎÀÊýÂÒ£¬ÄËÂÊÖîºî·¥µÔ£¬ÎªÎÀÖþ³þÇð£¬Á¢´÷¹«µÜüü»ÙÎªÎÀ¾ý£¬ÊÇÎªÎÄ¹«¡£ÎÄ¹«ÒÔÂÒ¹Ê±¼Æë£¬ÆëÈËÈëÖ®¡£

³õ£¬µÔÉ±Ü²¹«Ò²£¬ÎÀÈËÁ¯Ö®£¬Ë¼¸´Á¢Ðû¹«Ç°ËÀÌ«×Ó­ÚÖ®áá£¬­Ú×ÓÓÖËÀ£¬¶ø´ú­ÚËÀÕß×ÓÊÙÓÖÎÞ×Ó¡£Ì«×Ó­ÚÍ¬Ä¸µÜ¶þÈË£ºÆäÒ»Ô»Ç­Ä²£¬Ç­Ä²³¢´ú»Ý¹«Îª¾ý£¬°ËÄê¸´È¥£»Æä¶þÔ»ÕÑ²®¡£ÕÑ²®¡¢Ç­Ä²½ÔÒÑÇ°ËÀ£¬¹ÊÁ¢ÕÑ²®×ÓÉêÎª´÷¹«¡£´÷¹«×ä£¬¸´Á¢ÆäµÜüü»ÙÎªÎÄ¹«¡£

ÎÄ¹«³õÁ¢£¬Çá¸³Æ½×ï£¬Éí×ÔÀÍ£¬Óë°ÙÐÕÍ¬¿à£¬ÒÔÊÕÎÀÃñ¡£

Ê®ÁùÄê£¬½ú¹«×ÓÖØ¶ú¹ý£¬ÎÞÀñ¡£Ê®ÆßÄê£¬Æë»¸¹«×ä¡£¶þÊ®ÎåÄê£¬ÎÄ¹«×ä£¬×Ó³É¹«Ö£Á¢¡£

³É¹«ÈýÄê£¬½úÓû¼ÙµÀì¶ÎÀ¾ÈËÎ£¬³É¹«²»Ðí¡£½ú¸ü´ÓÄÏºÓ¶È£¬¾ÈËÎ¡£áçÊ¦ì¶ÎÀ£¬ÎÀ´ó·òÓûÐí£¬³É¹«²»¿Ï¡£´ó·òÔªüûØ¨¹¥³É¹«£¬³É¹«³ö±¼¡£½úÎÄ¹«ÖØ¶ú·¥ÎÀ£¬·ÖÆäµØÓèËÎ£¬ÌÖÇ°¹ýÎÞÀñ¼°²»¾ÈËÎ»¼Ò²¡£ÎÀ³É¹«Ëì³ö±¼³Â¡£¶þËê£¬ÈçÖÜÇóÈë£¬Óë½úÎÄ¹«»á¡£½úÊ¹ÈËð²ÎÀ³É¹«£¬³É¹«Ë½ì¶ÖÜÖ÷ð²£¬Áî±¡£¬µÃ²»ËÀ¡£ÒÑ¶øÖÜÎªÇë½úÎÄ¹«£¬×äÈëÖ®ÎÀ£¬¶øÖïÔªüûØ¨£¬ÎÀ¾ýè¦³ö±¼¡£ÆßÄê£¬½úÎÄ¹«×ä¡£Ê®¶þÄê£¬³É¹«³¯½úÏå¹«¡£Ê®ËÄÄê£¬ÇØÄÂ¹«×ä¡£¶þÊ®ÁùÄê£¬ÆëÚûÊñüúß±Æä¾ýÜ²¹«¡£ÈýÊ®ÎåÄê£¬³É¹«×ä£¬×ÓÄÂ¹«¬àÁ¢¡£

ÄÂ¹«¶þÄê£¬³þ×¯Íõ·¥³Â£¬É±ÏÄáçÊæ¡£ÈýÄê£¬³þ×¯ÍõÎ§Ö££¬Ö£½µ£¬¸´ÊÍÖ®¡£Ê®Ò»Äê£¬ËïÁ¼·ò¾ÈÂ³·¥Æë£¬¸´µÃÇÖµØ¡£ÄÂ¹«×ä£¬×Ó¶¨¹«ê°Á¢¡£¶¨¹«Ê®¶þÄê×ä£¬×ÓÏ×¹«¤¥Á¢¡£

Ï×¹«Ê®ÈýÄê£¬¹«ÁîÊ¦²Ü½Ì¹¬æª¹ÄÇÙ£¬æª²»ÉÆ£¬²Üó×Ö®¡£æªÒÔÐÒ¶ñ²Üì¶¹«£¬¹«Òàó×²ÜÈý°Ù¡£Ê®°ËÄê£¬Ï×¹«½äËïÎÄ×Ó¡¢å¸»Ý×ÓÊ³£¬½ÔÍù¡£ÈÕêº²»ÕÙ£¬¶øÈ¥Éäºèì¶àó¡£¶þ×Ó´ÓÖ®£¬¹«²»ÊÍÉä·þÓëÖ®ÑÔ¡£¶þ×ÓÅ­£¬ÈçËÞ¡£ËïÎÄ×Ó×ÓÊýÊÌ¹«Òû£¬Ê¹Ê¦²Ü¸èÇÉÑÔÖ®×äÕÂ¡£Ê¦²ÜÓÖÅ­¹«Ö®³¢ó×Èý°Ù£¬ÄË¸èÖ®£¬ÓûÒÔÅ­ËïÎÄ×Ó£¬±¨ÎÀÏ×¹«¡£ÎÄ×ÓÓïÞ¾²®Óñ£¬²®ÓñÔ»£º¡°³¼²»ÖªÒ²¡£¡±Ëì¹¥³öÏ×¹«¡£Ï×¹«±¼Æë£¬ÆëÖÃÎÀÏ×¹«ì¶¾ÛÒØ¡£ËïÎÄ×Ó¡¢å¸»Ý×Ó¹²Á¢¶¨¹«µÜÇïÎªÎÀ¾ý£¬ÊÇÎªéä¹«¡£

éä¹«ÇïÁ¢£¬·âËïÎÄ×ÓÁÖ¸¸ì¶ËÞ¡£Ê®¶þÄê£¬å¸Ï²ÓëËïÁÖ¸¸Õù³èÏà¶ñ£¬éä¹«Ê¹å¸Ï²¹¥ËïÁÖ¸¸¡£ÁÖ¸¸±¼½ú£¬¸´ÇóÈë¹ÊÎÀÏ×¹«¡£Ï×¹«ÔÚÆë£¬Æë¾°¹«ÎÅÖ®£¬ÓëÎÀÏ×¹«Èç½úÇóÈë¡£½úÎª·¥ÎÀ£¬ÓÕÓëÃË¡£ÎÀéä¹«»á½úÆ½¹«£¬Æ½¹«Ö´éä¹«Óëå¸Ï²¶ø¸´ÈëÎÀÏ×¹«¡£Ï×¹«ÍöÔÚÍâÊ®¶þÄê¶øÈë¡£

Ï×¹«ááÔªÄê£¬Öïå¸Ï²¡£

ÈýÄê£¬ÎâÑÓÁê¼¾×ÓÊ¹¹ýÎÀ£¬¼ûÞ¾²®Óñ¡¢Ê·üóÇõ£¬Ô»£º¡°ÎÀ¶à¾ý×Ó£¬Æä¹úÎÞ¹Ê¡£¡±¹ýËÞ£¬ËïÁÖ¸¸Îª»÷íà£¬Ô»£º¡°²»ÀÖ£¬Òô´ó±¯£¬Ê¹ÎÀÂÒÄË´ËÒÓ¡£¡±ÊÇÄê£¬Ï×¹«×ä£¬×ÓÏå¹«¶ñÁ¢¡£

Ïå¹«ÁùÄê£¬³þÁéÍõ»áÖîºî£¬Ïå¹«³Æ²¡²»Íù¡£

¾ÅÄê£¬Ïå¹«×ä¡£³õ£¬Ïå¹«ÓÐ¼úæª£¬ÐÒÖ®£¬ÓÐÉí£¬ÃÎÓÐÈËÎ½Ô»£º¡°ÎÒ¿µÊåÒ²£¬ÁîÈô×Ó±ØÓÐÎÀ£¬Ãû¶ø×ÓÔ»¡®Ôª¡¯¡£¡±æª¹ÖÖ®£¬ÎÊ¿×³É×Ó¡£³É×ÓÔ»£º¡°¿µÊåÕß£¬ÎÀ×æÒ²¡£¡±¼°Éú×Ó£¬ÄÐÒ²£¬ÒÔ¸æÏå¹«¡£Ïå¹«Ô»£º¡°ÌìËùÖÃÒ²¡£¡±ÃûÖ®Ô»Ôª¡£Ïå¹«·òÈËÎÞ×Ó£¬ì¶ÊÇÄËÁ¢ÔªÎªËÃ£¬ÊÇÎªÁé¹«¡£

Áé¹«ÎåÄê£¬³¯½úÕÑ¹«¡£ÁùÄê£¬³þ¹«×ÓÆú¼²ß±ÁéÍõ×ÔÁ¢£¬ÎªÆ½Íõ¡£Ê®Ò»Äê£¬»ð¡£

ÈýÊ®°ËÄê£¬¿××ÓÀ´£¬Â»Ö®ÈçÂ³¡£ááÓÐÏ¶£¬¿××ÓÈ¥¡£áá¸´À´¡£

ÈýÊ®¾ÅÄê£¬Ì«×ÓØáñùÓëÁé¹«·òÈËÄÏ×ÓÓÐ¶ñ£¬ÓûÉ±ÄÏ×Ó¡£ØáñùÓëÆäÍ½Ï·Ñô¬àÄ±£¬³¯£¬Ê¹É±·òÈË¡£Ï·Ñôáá»Ú£¬²»¹û¡£ØáñùÊýÄ¿Ö®£¬·òÈË¾õÖ®£¬¾å£¬ºôÔ»£º¡°Ì«×ÓÓûÉ±ÎÒ£¡¡±Áé¹«Å­£¬Ì«×ÓØáñù±¼ËÎ£¬ÒÑ¶øÖ®½úÕÔÊÏ¡£

ËÄÊ®¶þÄê´º£¬Áé¹«ÓÎÓÚ½¼£¬Áî×ÓÛ«ÆÍ¡£Û«£¬Áé¹«ÉÙ×ÓÒ²£¬×Ö×ÓÄÏ¡£Áé¹«Ô¹Ì«×Ó³ö±¼£¬Î½Û«Ô»£º¡°ÎÒ½«Á¢ÈôÎªáá¡£¡±Û«¶ÔÔ»£º¡°Û«²»×ãÒÔÈèÉçð¢£¬¾ý¸üÍ¼Ö®¡£¡±ÏÄ£¬Áé¹«×ä£¬·òÈËÃü×ÓÛ«ÎªÌ«×Ó£¬Ô»£º¡°´ËÁé¹«ÃüÒ²¡£¡±Û«Ô»£º¡°ÍöÈËÌ«×ÓØáñùÖ®×ÓéüÔÚÒ²£¬²»¸Òµ±¡£¡±ì¶ÊÇÎÀÄËÒÔéüÎª¾ý£¬ÊÇÎª³ö¹«¡£

ÁùÔÂÒÒÓÏ£¬ÕÔ¼ò×ÓÓûÈëØáñù£¬ÄËÁîÑô»¢Õ©ÃüÎÀÊ®âÅÈËË¥ù¾¹é£¬¼ò×ÓËÍØáñù¡£ÎÀÈËÎÅÖ®£¬·¢±ø»÷Øáñù¡£Øáñù²»µÃÈë£¬ÈëËÞ¶ø±££¬ÎÀÈËÒà°Õ±ø¡£

³ö¹«éüËÄÄê£¬ÆëÌïÆòß±Æä¾ýÈæ×Ó¡£°ËÄê£¬Æë±«×Óß±Æä¾ýµ¿¹«¡£

¿××Ó×Ô³ÂÈëÎÀ¡£¾ÅÄê£¬¿×ÎÄ×ÓÎÊ±øì¶ÖÙÄá£¬ÖÙÄá²»¶Ô¡£ÆäááÂ³Ó­ÖÙÄá£¬ÖÙÄá·´Â³¡£

Ê®¶þÄê£¬³õ£¬¿×àöÎÄ×ÓÈ¡Ì«×ÓØáñùÖ®æ¢£¬Éúã¦¡£¿×ÊÏÖ®Êú»ëÁ¼·òÃÀºÃ£¬¿×ÎÄ×Ó×ä£¬Á¼·òÍ¨ì¶ã¦Ä¸¡£Ì«×ÓÔÚËÞ£¬ã¦Ä¸Ê¹Á¼·òì¶Ì«×Ó¡£Ì«×ÓÓëÁ¼·òÑÔÔ»£º¡°¹¶ÄÜÈëÎÒ¹ú£¬±¨×ÓÒÔ³ËÐù£¬Ãâ×ÓÈýËÀ£¬ÎãËùÓë¡£¡±ÓëÖ®ÃË£¬ÐíÒÔã¦Ä¸ÎªÆÞ¡£ÈòÔÂ£¬Á¼·òÓëÌ«×ÓÈë£¬Éá¿×ÊÏÖ®ÍâÆÔ¡£»è£¬¶þÈËÃÉÒÂ¶ø³Ë£¬»ÂÕßÂÞÓù£¬Èç¿×ÊÏ¡£¿×ÊÏÖ®ÀÏèïå¸ÎÊÖ®£¬³ÆÒöæªÒÔ¸æ¡£ËìÈë£¬§Ã²®¼§ÊÏ¡£¼ÈÊ³£¬ã¦Ä¸ÕÈ¸ê¶øÏÈ£¬Ì«×ÓÓëÎåÈË½é£¬Óßáëþå´ÓÖ®¡£²®¼§½Ùã¦ì¶²Þ£¬¦âÃËÖ®£¬Ëì½ÙÒÔµÇÌ¨¡£èïå¸½«Òû¾Æ£¬ÖËÎ´Êì£¬ÎÅÂÒ£¬Ê¹¸æÖÙÓÉ¡£ÕÙ»¤¼Ý³Ë³µ£¬ÐÐ¾ôÊ³ÖË£¬·î³ö¹«éü±¼Â³¡£

ÖÙÓÉ½«Èë£¬Óö×Ó¸á½«³ö£¬Ô»£º¡°ÃÅÒÑ±ÕÒÓ¡£¡±×ÓÂ·Ô»£º¡°Îá¹ÃÖÁÒÓ¡£¡±×Ó¸áÔ»£º¡°²»¼°£¬Äª¼ùÆäÄÑ¡£¡±×ÓÂ·Ô»£º¡°Ê³ÑÉ²»±ÙÆäÄÑ¡£¡±×Ó¸áËì³ö¡£×ÓÂ·Èë£¬¼°ÃÅ£¬¹«Ëï¸ÒãØÃÅ£¬Ô»£º¡°ÎãÈëÎªÒ²£¡¡±×ÓÂ·Ô»£º¡°ÊÇ¹«ËïÒ²£¿ÇóÀû¶øÌÓÆäÄÑ¡£ÓÉ²»È»£¬ÀûÆäÂ»£¬±Ø¾ÈÆä»¼¡£¡±ÓÐÊ¹Õß³ö£¬×ÓÂ·ÄËµÃÈë¡£Ô»£º¡°Ì«×ÓÑÉÓÃ¿×ã¦£¿ËäÉ±Ö®£¬±Ø»ò¼ÌÖ®¡£¡±ÇÒÔ»£º¡°Ì«×ÓÎÞÓÂ¡£ÈôìÜÌ¨£¬±ØÉá¿×Êå¡£¡±Ì«×ÓÎÅÖ®£¬¾å£¬ÏÂÊ¯Æò¡¢ÓÛø®µÐ×ÓÂ·£¬ÒÔ¸ê»÷Ö®£¬¸îÓ§¡£×ÓÂ·Ô»£º¡°¾ý×ÓËÀ£¬¹Ú²»Ãâ¡£¡±½áÓ§¶øËÀ¡£¿××ÓÎÅÎÀÂÒ£¬Ô»£º¡°àµºõ£¡²ñÒ²ÆäÀ´ºõ£¿ÓÉÒ²ÆäËÀÒÓ¡£¡±¿×ã¦¾¹Á¢Ì«×ÓØáñù£¬ÊÇÎª×¯¹«¡£

×¯¹«ØáñùÕß£¬³ö¹«¸¸Ò²£¬¾ÓÍâ£¬Ô¹´ó·òÄªÓ­Á¢¡£ÔªÄê¼´Î»£¬Óû¾¡Öï´ó³¼£¬Ô»£º¡°¹ÑÈË¾ÓÍâ¾ÃÒÓ£¬×ÓÒà³¢ÎÅÖ®ºõ£¿¡±Èº³¼Óû×÷ÂÒ£¬ÄËÖ¹¡£

¶þÄê£¬Â³¿×Çð×ä¡£

ÈýÄê£¬×¯¹«ÉÏ³Ç£¬¼ûÈÖÖÝ¡£Ô»£º¡°ÈÖÂ²ºÎÎªÊÇ£¿¡±ÈÖÖÝ²¡Ö®¡£Ê®ÔÂ£¬ÈÖÖÝ¸æÕÔ¼ò×Ó£¬¼ò×ÓÎ§ÎÀ¡£Ê®Ò»ÔÂ£¬×¯¹«³ö±¼£¬ÎÀÈËÁ¢¹«×Ó°ßÊ¦ÎªÎÀ¾ý¡£Æë·¥ÎÀ£¬Â²°ßÊ¦£¬¸üÁ¢¹«×ÓÆðÎªÎÀ¾ý¡£

ÎÀ¾ýÆðÔªÄê£¬ÎÀÊ¯Âü¯¬ÖðÆä¾ýÆð£¬Æð±¼Æë¡£ÎÀ³ö¹«éü×ÔÆë¸´¹éÁ¢¡£³õ£¬³ö¹«Á¢Ê®¶þÄêÍö£¬ÍöÔÚÍâËÄÄê¸´Èë¡£³ö¹«ááÔªÄê£¬ÉÍ´ÓÍöÕß¡£Á¢¶þÊ®Ò»Äê×ä£¬³ö¹«¼¾¸¸Ç­¹¥³ö¹«×Ó¶ø×ÔÁ¢£¬ÊÇÎªµ¿¹«¡£

µ¿¹«ÎåÄê×ä£¬×Ó¾´¹«¸¥Á¢¡£¾´¹«Ê®¾ÅÄê×ä£¬×ÓÕÑ¹«¾ÀÁ¢¡£ÊÇÊ±Èý½ú¦â£¬ÎÀÈçÐ¡ºî£¬ÊôÖ®¡£

ÕÑ¹«ÁùÄê£¬¹«×Óþ¾ß±Ö®´úÁ¢£¬ÊÇÎª»³¹«¡£»³¹«Ê®Ò»Äê£¬¹«×Ó¯¤ß±»³¹«¶ø´úÁ¢£¬ÊÇÎªÉ÷¹«¡£É÷¹«¸¸£¬¹«×Ó§Ã£»§Ã¸¸£¬¾´¹«Ò²¡£É÷¹«ËÄÊ®¶þÄê×ä£¬×ÓÉù¹«ÑµÁ¢¡£Éù¹«Ê®Ò»Äê×ä£¬×Ó³Éºî¬àÁ¢¡£

³ÉºîÊ®Ò»Äê£¬¹«Ëï÷±ÈëÇØ¡£Ê®ÁùÄê£¬ÎÀ¸ü±áºÅÔ»ºî¡£

¶þÊ®¾ÅÄê£¬³Éºî×ä£¬×ÓÆ½ºîÁ¢¡£Æ½ºî°ËÄê×ä£¬×ÓËÃ¾ýÁ¢¡£

ËÃ¾ýÎåÄê£¬¸ü±áºÅÔ»¾ý£¬¶ÀÓÐå§Ñô¡£

ËÄÊ®¶þÄê×ä£¬×Ó»³¾ýÁ¢¡£»³¾ýÈýÊ®Ò»Äê£¬³¯Îº£¬ÎºÇôÉ±»³¾ý¡£Îº¸üÁ¢ËÃ¾ýµÜ£¬ÊÇÎªÔª¾ý¡£Ôª¾ýÎªÎºÐö£¬¹ÊÎºÁ¢Ö®¡£Ôª¾ýÊ®ËÄÄê£¬ÇØ°ÎÎº¶«µØ£¬ÇØ³õÖÃ¶«¿¤£¬¸üáãÎÀÒ°ÍõÏØ£¬¶ø²¢å§ÑôÎª¶«¿¤¡£¶þÊ®ÎåÄê£¬Ôª¾ý×ä£¬×Ó¾ý½ÇÁ¢¡£

¾ý½Ç¾ÅÄê£¬ÇØ²¢ÌìÏÂ£¬Á¢ÎªÊ¼»ÊµÛ¡£¶þÊ®Ò»Äê£¬¶þÊÀ·Ï¾ý½ÇÎªÊüÈË£¬ÎÀ¾øìë¡£

Ì«Ê·¹«Ô»£ºÓà¶ÁÊÀ¼ÒÑÔ£¬ÖÁì¶Ðû¹«Ö®Ì«×ÓÒÔ¸¾¼ûÖï£¬µÜÊÙÕùËÀÒÔÏàÈÃ£¬´ËÓë½úÌ«×ÓÉêÉú²»¸ÒÃ÷æê¼§Ö®¹ýÍ¬£¬¾ã¶ñÉË¸¸Ö®Ö¾¡£È»×äËÀÍö£¬ºÎÆä±¯Ò²£¡»ò¸¸×ÓÏàÉ±£¬ÐÖµÜÏàÃð£¬Òà¶ÀºÎÔÕ£¿

¡ñ¾íÈýÊ®°Ë¡¤ËÎÎ¢×ÓÊÀ¼ÒµÚ°Ë

Î¢×Ó¿ªÕß£¬ÒóµÛÒÒÖ®Ê××Ó¶øµÛæûÖ®ÊüÐÖÒ²¡£æû¼ÈÁ¢£¬²»Ã÷£¬ÒùÂÒì¶Õþ£¬Î¢×ÓÊýÚÉ£¬æû²»Ìý¡£¼°×æÒÁÒÔÖÜÎ÷²®²ýÖ®ÐÞµÂ£¬Ãðýþ¾Å¹ú£¬¾å»öÖÁ£¬ÒÔ¸ææû¡£æûÔ»£º¡°ÎÒÉú²»ÓÐÃüÔÚÌìºõ£¿ÊÇºÎÄÜÎª£¡¡±ì¶ÊÇÎ¢×Ó¶ÈæûÖÕ²»¿ÉÚÉ£¬ÓûËÀÖ®£¬¼°È¥£¬Î´ÄÜ×Ô¾ö£¬ÄËÎÊì¶Ì«Ê¦¡¢ÉÙÊ¦Ô»£º¡°Òó²»ÓÐÖÎÕþ£¬²»ÖÎËÄ·½¡£ÎÒ×æËì³Âì¶ÉÏ£¬æûÉòäÏì¶¾Æ£¬¸¾ÈËÊÇÓÃ£¬ÂÒ°ÜÌÀµÂì¶ÏÂ¡£Òó¼ÈÐ¡´óºÃ²ÝÇÔ¼éå³£¬ÇäÊ¿Ê¦Ê¦·Ç¶È£¬½ÔÓÐ×ï¹¼£¬ÄËÎÞÎ¬»ñ£¬Ð¡ÃñÄË²¢ÐË£¬ÏàÎªµÐöÅ¡£½ñÒóÆäµäÉ¥£¡ÈôÉæË®ÎÞ½òÑÄ¡£ÒóËìÉ¥£¬Ô½ÖÁÓÚ½ñ¡£¡±Ô»£º¡°Ì«Ê¦£¬ÉÙÊ¦£¬ÎÒÆä·¢³öÍù£¿Îá¼Ò±£ÓÚÉ¥£¿½ñÅ®ÎÞ¹Ê¸æÓè£¬µßõÒ£¬ÈçÖ®ºÎÆä£¿¡±Ì«Ê¦ÈôÔ»£º¡°Íõ×Ó£¬ÌìóÆÏÂøêÍöÒó¹ú£¬ÄËÎãÎ·Î·£¬²»ÓÃÀÏ³¤¡£½ñÒóÃñÄËÂªÒùÉñýÅÖ®ìë¡£½ñ³ÏµÃÖÎ¹ú£¬¹úÖÎÉíËÀ²»ºÞ¡£ÎªËÀ£¬ÖÕ²»µÃÖÎ£¬²»ÈçÈ¥¡£¡±ËìÍö¡£

»þ×ÓÕß£¬æûÇ×ÆÝÒ²¡£æûÊ¼ÎªÏóóç£¬»þ×ÓÌ¾Ô»£º¡°±ËÎªÏóóç£¬±ØÎªÓñûþ·ñ£»Îªûþ·ñ£¬Ôò±ØË¼Ô¶·½Õä¹ÖÖ®Îï¶øÓùÖ®ÒÓ¡£ÓßÂí¹¬ÊÒÖ®½¥×Ô´ËÊ¼£¬²»¿ÉÕñÒ²¡£¡±æûÎªÒù©ü£¬»þ×ÓÚÉ£¬²»Ìý¡£ÈË»òÔ»£º¡°¿ÉÒÔÈ¥ÒÓ¡£¡±»þ×ÓÔ»£º¡°ÎªÈË³¼ÚÉ²»Ìý¶øÈ¥£¬ÊÇÕÃ¾ýÖ®¶ñ¶ø×ÔËµì¶Ãñ£¬Îá²»ÈÌÎªÒ²¡£¡±ÄË±»·¢Ïê¿ñ¶øÎªÅ«¡£ËìÒþ¶ø¹ÄÇÙÒÔ×Ô±¯£¬¹Ê´«Ö®Ô»»þ×Ó²Ù¡£

Íõ×Ó±È¸ÉÕß£¬ÒàæûÖ®Ç×ÆÝÒ²¡£¼û»þ×ÓÚÉ²»Ìý¶øÎªÅ«£¬ÔòÔ»£º¡°¾ýÓÐ¹ý¶ø²»ÒÔËÀÕù£¬Ôò°ÙÐÕºÎ¹¼£¡¡±ÄËÖ±ÑÔÚÉæû¡£æûÅ­Ô»£º¡°ÎáÎÅÊ¥ÈËÖ®ÐÄÓÐÆßÇÏ£¬ÐÅÓÐÖîºõ£¿¡±ÄËËìÉ±Íõ×Ó±È¸É£¬ØÚÊÓÆäÐÄ¡£

Î¢×ÓÔ»£º¡°¸¸×ÓÓÐ¹ÇÈâ£¬¶ø³¼Ö÷ÒÔÒåÊô¡£¹Ê¸¸ÓÐ¹ý£¬×ÓÈýÚÉ²»Ìý£¬ÔòËæ¶øºÅÖ®£»ÈË³¼ÈýÚÉ²»Ìý£¬ÔòÆäÒå¿ÉÒÔÈ¥ÒÓ¡£¡±ì¶ÊÇÌ«Ê¦¡¢ÉÙÊ¦ÄËÈ°Î¢×ÓÈ¥£¬ËìÐÐ¡£

ÖÜÎäÍõ·¥æû¿ËÒó£¬Î¢×ÓÄË³ÖÆä¼ÀÆ÷Ôìì¶¾üÃÅ£¬ÈâÌ»Ãæ¸¿£¬×óÇ£Ñò£¬ÓÒ°ÑÃ©£¬Ï¥ÐÐ¶øÇ°ÒÔ¸æ¡£ì¶ÊÇÎäÍõÄËÊÍÎ¢×Ó£¬¸´ÆäÎ»Èç¹Ê¡£

ÎäÍõ·âæû×ÓÎä¸ýÂ»¸¸ÒÔÐøÒóìë£¬Ê¹¹ÜÊå¡¢²ÌÊå¸µÏàÖ®¡£

ÎäÍõ¼È¿ËÒó£¬·ÃÎÊ»þ×Ó¡£

ÎäÍõÔ»£º¡°ì¶ºõ£¡Î¬ÌìÒõ¶¨ÏÂÃñ£¬ÏàºÍÆä¾Ó£¬ÎÒ²»ÖªÆä³£Â×ËùÐò¡£¡±

»þ×Ó¶ÔÔ»£º¡°ÔÚÎôöçÜ§ºèË®£¬ãè³ÂÆäÎåÐÐ£¬µÛÄËÕðÅ­£¬²»´Óºè·¶¾ÅµÈ£¬³£Â×Ëù¥ë¡£öçÔòéêËÀ£¬ÓíÄËËÃÐË¡£ÌìÄËÎýÓíºè·¶¾ÅµÈ£¬³£Â×ËùÐò¡£

¡°³õÒ»Ô»ÎåÐÐ£»¶þÔ»ÎåÊÂ£»ÈýÔ»°ËÕþ£»ËÄÔ»Îå¼Í£»ÎåÔ»»Ê¼«£»ÁùÔ»ÈýµÂ£»ÆßÔ»»üÒÉ£»°ËÔ»Êüáç£»¾ÅÔ»ÏòÓÃÎå¸££¬Î·ÓÃÁù¼«¡£

¡°ÎåÐÐ£ºÒ»Ô»Ë®£¬¶þÔ»»ð£¬ÈýÔ»Ä¾£¬ËÄÔ»½ð£¬ÎåÔ»ÍÁ¡£Ë®Ô»ÈóÏÂ£¬»ðÔ»Ñ×ÉÏ£¬Ä¾Ô»ÇúÖ±£¬½ðÔ»´Ó¸ï£¬ÍÁÔ»¼Úð£¡£ÈóÏÂ×÷ÏÌ£¬Ñ×ÉÏ×÷¿à£¬ÇúÖ±×÷Ëá£¬´Ó¸ï×÷ÐÁ£¬¼Úð£×÷¸Ê¡£

¡°ÎåÊÂ£ºÒ»Ô»Ã²£¬¶þÔ»ÑÔ£¬ÈýÔ»ÊÓ£¬ËÄÔ»Ìý£¬ÎåÔ»Ë¼¡£Ã²Ô»¹§£¬ÑÔÔ»´Ó£¬ÊÓÔ»Ã÷£¬ÌýÔ»´Ï£¬Ë¼Ô»î£¡£¹§×÷Ëà£¬´Ó×÷ÖÎ£¬Ã÷×÷ÖÇ£¬´Ï×÷Ä±£¬î£×÷Ê¥¡£

¡°°ËÕþ£ºÒ»Ô»Ê³£¬¶þÔ»»õ£¬ÈýÔ»ìë£¬ËÄÔ»Ë¾¿Õ£¬ÎåÔ»Ë¾Í½£¬ÁùÔ»Ë¾¿Ü£¬ÆßÔ»±ö£¬°ËÔ»Ê¦¡£

¡°Îå¼Í£ºÒ»Ô»Ëê£¬¶þÔ»ÔÂ£¬ÈýÔ»ÈÕ£¬ËÄÔ»ÐÇ³½£¬ÎåÔ»ÀúÊý¡£

¡°»Ê¼«£º»Ê½¨ÆäÓÐ¼«£¬Á²Ê±Îå¸££¬ÓÃ¸µÎýÆäÊüÃñ£¬Î¬Ê±ÆäÊüÃñÓÚÅ®¼«£¬ÎýÅ®±£¼«¡£·²ØÊÊüÃñ£¬ÎãÓÐÒùÅó£¬ÈËÎãÓÐ±ÈµÂ£¬Î¬»Ê×÷¼«¡£·²ØÊÊüÃñ£¬ÓÐéàÓÐÎªÓÐÊØ£¬Å®ÔòÄîÖ®¡£²»Ð­ÓÚ¼«£¬²»ÀëÓÚ¾Ì£¬»ÊÔòÊÜÖ®¡£¶ø°²¶øÉ«£¬Ô»ÓèËùºÃµÂ£¬Å®ÔòÎýÖ®¸£¡£Ê±ÈËË¹ÆäÎ¬»ÊÖ®¼«¡£ÎãÎê÷¤¹Ñ¶øÎ·¸ßÃ÷¡£ÈËÖ®ÓÐÄÜÓÐÎª£¬Ê¹ÐßÆäÐÐ£¬¶ø¹úÆä²ý¡£·²ØÊÕýÈË£¬¼È¸»·½ýÏ¡£Å®²»ÄÜÊ¹ÓÐºÃÓÚ¶ø¼Ò£¬Ê±ÈËË¹Æä¹¼¡£ÓÚÆäÎãºÃ£¬Å®ËäÎýÖ®¸££¬Æä×÷Å®ÓÃ¾Ì¡£ÎãÆ«ÎãÆÄ£¬×ñÍõÖ®Òå¡£ÎãÓÐ×÷ºÃ£¬×ñÍõÖ®µÀ¡£ÎãÓÐ×÷¶ñ£¬×ñÍõÖ®Â·¡£ÎãÆ«Îãµ³£¬ÍõµÀµ´µ´¡£Îãµ³ÎãÆ«£¬ÍõµÀÆ½Æ½¡£Îã·´Îã²à£¬ÍõµÀÕýÖ±¡£»áÆäÓÐ¼«£¬¹éÆäÓÐ¼«¡£Ô»Íõ¼«Ö®¸µÑÔ£¬ÊÇÒÄÊÇÑµ£¬ÓÚµÛÆäË³¡£·²ØÊÊüÃñ£¬¼«Ö®¸µÑÔ£¬ÊÇË³ÊÇÐÐ£¬ÒÔ½üÌì×ÓÖ®¹â¡£Ô»Ìì×Ó×÷Ãñ¸¸Ä¸£¬ÒÔÎªÌìÏÂÍõ¡£

¡°ÈýµÂ£ºÒ»Ô»ÕýÖ±£¬¶þÔ»¸Õ¿Ë£¬ÈýÔ»Èá¿Ë¡£Æ½¿µÕýÖ±£¬¦â²»ÓÑ¸Õ¿Ë£¬ÄÚÓÑÈá¿Ë£¬Éò½¥¸Õ¿Ë£¬¸ßÃ÷Èá¿Ë¡£Î¬±Ù×÷¸££¬Î¬±Ù×÷Íþ£¬Î¬±ÙÓñÊ³¡£³¼ÎÞÓÐ×÷¸£×÷ÍþÓñÊ³¡£³¼ÓÐ×÷¸£×÷ÍþÓñÊ³£¬Æäº¦ÓÚ¶ø¼Ò£¬Ð×ÓÚ¶ø¹ú£¬ÈËÓÃ²àÆÄ±Ù£¬ÃñÓÃÙÔß¯¡£

¡°»üÒÉ£ºÔñ½¨Á¢²·óßÈË¡£ÄËÃü²·óß£¬Ô»Óê£¬Ô»¼Ã£¬Ô»Ìé£¬Ô»Îí£¬Ô»¿Ë£¬Ô»Õê£¬Ô»»Ú£¬·²Æß¡£²·Îå£¬Õ¼Ö®ÓÃ¶þ£¬ÑÜ¯º¡£Á¢Ê±ÈËÎª²·óß£¬ÈýÈËÕ¼Ôò´Ó¶þÈËÖ®ÑÔ¡£Å®ÔòÓÐ´óÒÉ£¬Ä±¼°Å®ÐÄ£¬Ä±¼°ÇäÊ¿£¬Ä±¼°ÊüÈË£¬Ä±¼°²·óß¡£Å®Ôò´Ó£¬¹ê´Ó£¬óß´Ó£¬ÇäÊ¿´Ó£¬ÊüÃñ´Ó£¬ÊÇÖ®Î½´óÍ¬£¬¶øÉíÆä¿µ¦â£¬¶ø×ÓËïÆä·ê¼ª¡£Å®Ôò´Ó£¬¹ê´Ó£¬óß´Ó£¬ÇäÊ¿Äæ£¬ÊüÃñÄæ£¬¼ª¡£ÇäÊ¿´Ó£¬¹ê´Ó£¬óß´Ó£¬Å®ÔòÄæ£¬ÊüÃñÄæ£¬¼ª¡£ÊüÃñ´Ó£¬¹ê´Ó£¬óß´Ó£¬Å®ÔòÄæ£¬ÇäÊ¿Äæ£¬¼ª¡£Å®Ôò´Ó£¬¹ê´Ó£¬óßÄæ£¬ÇäÊ¿Äæ£¬ÊüÃñÄæ£¬×÷ÄÚ¼ª£¬×÷ÍâÐ×¡£¹êóß¹²Î¥ÓÚÈË£¬ÓÃ¾²¼ª£¬ÓÃ×÷Ð×¡£

¡°Êüáç£ºÔ»Óê£¬Ô»Ñô£¬Ô»°Â£¬Ô»º®£¬Ô»·ç£¬Ô»Ê±¡£ÎåÕßÀ´±¸£¬¸÷ÒÔÆäÐò£¬Êü²Ý·±âÐ¡£Ò»¼«±¸£¬Ð×¡£Ò»¼«Íö£¬Ð×¡£Ô»ÐÝáç£ºÔ»Ëà£¬Ê±ÓêÈô£¬Ô»ÖÎ£¬Ê±üÙÈô£»Ô»Öª£¬Ê±°ÂÈô£»Ô»Ä±£¬Ê±º®Èô£»Ô»Ê¥£¬Ê±·çÈô¡£Ô»¾Ìáç£ºÔ»¿ñ£¬³£ÓêÈô£»Ô»ÙÔ£¬³£üÙÈô£»Ô»Êæ£¬³£°ÂÈô£»Ô»¼±£¬³£º®Èô£»Ô»Îí£¬³£·çÈô¡£ÍõíòÎ¬Ëê£¬ÇäÊ¿Î¬ÔÂ£¬Ê¦ÒüÎ¬ÈÕ¡£ËêÔÂÈÕÊ±ÎãÒ×£¬°ÙýÏÓÃ³É£¬ÖÎÓÃÃ÷£¬ú¶ÃñÓÃÕÂ£¬¼ÒÓÃÆ½¿µ¡£ÈÕÔÂËêÊ±¼ÈÒ×£¬°ÙýÏÓÃ²»³É£¬ÖÎÓÃ»è²»Ã÷£¬ú¶ÃñÓÃÎ¢£¬¼ÒÓÃ²»Äþ¡£ÊüÃñÎ¬ÐÇ£¬ÐÇÓÐºÃ·ç£¬ÐÇÓÐºÃÓê¡£ÈÕÔÂÖ®ÐÐ£¬ÓÐ¶¬ÓÐÏÄ¡£ÔÂÖ®´ÓÐÇ£¬ÔòÒÔ·çÓê¡£

¡°Îå¸££ºÒ»Ô»ÊÙ£¬¶þÔ»¸»£¬ÈýÔ»¿µÄþ£¬ËÄÔ»ØüºÃµÂ£¬ÎåÔ»¿¼ÖÕÃü¡£Áù¼«£ºÒ»Ô»Ð×¶ÌÕÛ£¬¶þÔ»¼²£¬ÈýÔ»ÓÇ£¬ËÄÔ»Æ¶£¬ÎåÔ»¶ñ£¬ÁùÔ»Èõ¡£¡±

ì¶ÊÇÎäÍõÄË·â»þ×Óì¶³¯ÏÊ¶ø²»³¼Ò²¡£

Æäáá»þ×Ó³¯ÖÜ£¬¹ý¹ÊÒóÐé£¬¸Ð¹¬ÊÒ»Ù»µ£¬ÉúºÌÊò£¬»þ×ÓÉËÖ®£¬Óû¿ÞÔò²»¿É£¬ÓûÆüÎªÆä½ü¸¾ÈË£¬ÄË×÷ÂóÐãÖ®Ê«ÒÔ¸èÓ½Ö®¡£ÆäÊ«Ô»£º¡°ÂóÐã½¥½¥Ùâ£¬ºÌÊòÓÍÓÍ¡£±Ë½ÆÙ×Ùâ£¬²»ÓëÎÒºÃÙâ£¡¡±ËùÎ½½ÆÍ¯Õß£¬æûÒ²¡£ÒóÃñÎÅÖ®£¬½ÔÎªÁ÷Ìé¡£

ÎäÍõ±À£¬³ÉÍõÉÙ£¬ÖÜ¹«µ©´úÐÐÕþµ±¹ú¡£¹Ü¡¢²ÌÒÉÖ®£¬ÄËÓëÎä¸ý×÷ÂÒ£¬ÓûÏ®³ÉÍõ¡¢ÖÜ¹«¡£ÖÜ¹«¼È³Ð³ÉÍõÃüÖïÎä¸ý£¬É±¹ÜÊå£¬·Å²ÌÊå£¬ÄËÃüÎ¢×Ó¿ª´úÒóáá£¬·îÆäÏÈìë£¬×÷Î¢×ÓÖ®ÃüÒÔÉêÖ®£¬¹úÓÚËÎ¡£Î¢×Ó¹ÊÄÜÈÊÏÍ£¬ÄË´úÎä¸ý£¬¹ÊÒóÖ®âÅÃñÉõ´÷°®Ö®¡£

Î¢×Ó¿ª×ä£¬Á¢ÆäµÜÑÜ£¬ÊÇÎªÎ¢ÖÙ¡£Î¢ÖÙ×ä£¬×ÓËÎ¹«»üÁ¢¡£ËÎ¹«»ü×ä£¬×Ó¶¡¹«ÉêÁ¢¡£¶¡¹«Éê×ä£¬×Ó®Ä¹«¹²Á¢¡£®Ä¹«¹²×ä£¬µÜì¾¹«ÎõÁ¢¡£ì¾¹«¼´Î»£¬®Ä¹«×ÓöÖìëß±ì¾¹«¶ø×ÔÁ¢£¬Ô»¡°ÎÒµ±Á¢¡±£¬ÊÇÎªÀ÷¹«¡£À÷¹«×ä£¬×Óýð¹«¾ÙÁ¢¡£

ýð¹«Ê®ÆßÄê£¬ÖÜÀ÷Íõ³ö±¼åé¡£

¶þÊ®°ËÄê£¬ýð¹«×ä£¬×Ó»Ý¹«ú±Á¢¡£»Ý¹«ËÄÄê£¬ÖÜÐûÍõ¼´Î»¡£ÈýÊ®Äê£¬»Ý¹«×ä£¬×Ó°§¹«Á¢¡£°§¹«ÔªÄê×ä£¬×Ó´÷¹«Á¢¡£

´÷¹«¶þÊ®¾ÅÄê£¬ÖÜÓÄÍõÎªÈ®ÈÖËùÉ±£¬ÇØÊ¼ÁÐÎªÖîºî¡£

ÈýÊ®ËÄÄê£¬´÷¹«×ä£¬×ÓÎä¹«Ë¾¿ÕÁ¢¡£Îä¹«ÉúÅ®ÎªÂ³»Ý¹«·òÈË£¬ÉúÂ³»¸¹«¡£Ê®°ËÄê£¬Îä¹«×ä£¬×ÓÐû¹«Á¦Á¢¡£

Ðû¹«ÓÐÌ«×ÓÓëÒÄ¡£Ê®¾ÅÄê£¬Ðû¹«²¡£¬ÈÃÆäµÜºÍ£¬Ô»£º¡°¸¸ËÀ×Ó¼Ì£¬ÐÖËÀµÜ¼°£¬ÌìÏÂÍ¨ÒåÒ²¡£ÎÒÆäÁ¢ºÍ¡£¡±ºÍÒàÈýÈÃ¶øÊÜÖ®¡£Ðû¹«×ä£¬µÜºÍÁ¢£¬ÊÇÎªÄÂ¹«¡£

ÄÂ¹«¾ÅÄê£¬²¡£¬ÕÙ´óË¾Âí¿×¸¸Î½Ô»£º¡°ÏÈ¾ýÐû¹«ÉáÌ«×ÓÓëÒÄ¶øÁ¢ÎÒ£¬ÎÒ²»¸ÒÍü¡£ÎÒËÀ£¬±ØÁ¢ÓëÒÄÒ²¡£¡±¿×¸¸Ô»£º¡°Èº³¼½ÔÔ¸Á¢¹«×Ó·ë¡£¡±ÄÂ¹«Ô»£º¡°ÎãÁ¢·ë£¬Îá²»¿ÉÒÔ¸ºÐû¹«¡£¡±ì¶ÊÇÄÂ¹«Ê¹·ë³ö¾ÓÓÚÖ£¡£°ËÔÂ¸ý³½£¬ÄÂ¹«×ä£¬ÐÖÐû¹«×ÓÓëÒÄÁ¢£¬ÊÇÎªéä¹«¡£¾ý×ÓÎÅÖ®£¬Ô»£º¡°ËÎÐû¹«¿ÉÎ½ÖªÈËÒÓ£¬Á¢ÆäµÜÒÔ³ÉÒå£¬È»×äÆä×Ó¸´ÏíÖ®¡£

éä¹«ÔªÄê£¬ÎÀ¹«×ÓÖÝÓõß±Æä¾ýÍê×ÔÁ¢£¬ÓûµÃÖîºî£¬Ê¹¸æì¶ËÎÔ»£º¡°·ëÔÚÖ££¬±ØÎªÂÒ£¬¿ÉÓëÎÒ·¥Ö®¡£¡±ËÎÐíÖ®£¬Óë·¥Ö££¬ÖÁ¶«ÃÅ¶ø»¹¡£¶þÄê£¬Ö£·¥ËÎ£¬ÒÔ±¨¶«ÃÅÖ®ÒÛ¡£ÆäááÖîºîÊýÀ´ÇÖ·¥¡£

¾ÅÄê£¬´óË¾Âí¿×¸¸¼ÎÆÞºÃ£¬³ö£¬µÀÓöÌ«Ô×»ª¶½£¬¶½Ëµ£¬Ä¿¶ø¹ÛÖ®¡£¶½Àû¿×¸¸ÆÞ£¬ÄËÊ¹ÈËÐûÑÔ¹úÖÐÔ»£º¡°éä¹«¼´Î»Ê®Äê¶ú£¬¶øÊ®Ò»Õ½£¬Ãñ¿à²»¿°£¬½Ô¿×¸¸ÎªÖ®£¬ÎÒÇÒÉ±¿×¸¸ÒÔÄþÃñ¡£¡±ÊÇËê£¬Â³ß±Æä¾ýÒþ¹«¡£Ê®Äê£¬»ª¶½¹¥É±¿×¸¸£¬È¡ÆäÆÞ¡£éä¹«Å­£¬Ëìß±éä¹«£¬¶øÓ­ÄÂ¹«×Ó·ëì¶Ö£¶øÁ¢Ö®£¬ÊÇÎª×¯¹«¡£

×¯¹«ÔªÄê£¬»ª¶½ÎªÏà¡£¾ÅÄê£¬Ö´Ö£Ö®¼ÀÖÙ£¬ÒªÒÔÁ¢Í»ÎªÖ£¾ý¡£¼ÀÖÙÐí£¬¾¹Á¢Í»¡£Ê®¾ÅÄê£¬×¯¹«×ä£¬×Ó®Ä¹«½ÝÁ¢¡£

®Ä¹«ÆßÄê£¬Æë»¸¹«¼´Î»¡£¾ÅÄê£¬ËÎË®£¬Â³Ê¹ê°ÎÄÖÙÍùµõË®¡£®Ä¹«×Ô×ïÔ»£º¡°¹ÑÈËÒÔ²»ÄÜÊÂ¹íÉñ£¬Õþ²»ø·£¬¹ÊË®¡£¡±ê°ÎÄÖÙÉÆ´ËÑÔ¡£´ËÑÔÄË¹«×Ó×ÓÓã½Ì®Ä¹«Ò²¡£

Ê®ÄêÏÄ£¬ËÎ·¥Â³£¬Õ½ì¶³ËÇð£¬Â³ÉúÂ²ËÎÄÏ¹¬Íò¡£ËÎÈËÇëÍò£¬Íò¹éËÎ¡£Ê®Ò»ÄêÇï£¬®Ä¹«ÓëÄÏ¹¬ÍòÁÔ£¬Òò²©ÕùÐÐ£¬®Ä¹«Å­£¬ÈèÖ®£¬Ô»£º¡°Ê¼Îá¾´Èô£»½ñÈô£¬Â³Â²Ò²¡£¡±ÍòÓÐÁ¦£¬²¡´ËÑÔ£¬ËìÒÔ¾ÖÉ±®Ä¹«ÓÚÃÉÔó¡£´ó·ò³ðÄÁÎÅÖ®£¬ÒÔ±øÔì¹«ÃÅ¡£Íò²«ÄÁ£¬ÄÁ³ÝÖøÃÅãØËÀ¡£ÒòÉ±Ì«Ô×»ª¶½£¬ÄË¸üÁ¢¹«×ÓÓÎÎª¾ý¡£Öî¹«×Ó±¼Ïô£¬¹«×ÓÓùËµ±¼Ùñ¡£ÍòµÜÄÏ¹¬Å£½«±øÎ§Ùñ¡£¶¬£¬Ïô¼°ËÎÖ®Öî¹«×Ó¹²»÷É±ÄÏ¹¬Å££¬ß±ËÎÐÂ¾ýÓÎ¶øÁ¢®Ä¹«µÜÓùËµ£¬ÊÇÎª»¸¹«¡£ËÎÍò±¼³Â¡£ËÎÈËÇëÒÔÂ¸³Â¡£³ÂÈËÊ¹¸¾ÈËÒûÖ®´¼¾Æ£¬ÒÔ¸ï¹üÖ®£¬¹éËÎ¡£ËÎÈËõ°ÍòÒ²¡£

»¸¹«¶þÄê£¬Öîºî·¥ËÎ£¬ÖÁ½¼¶øÈ¥¡£ÈýÄê£¬Æë»¸¹«Ê¼°Ô¡£¶þÊ®ÈýÄê£¬Ó­ÎÀ¹«×Óüü»Ùì¶Æë£¬Á¢Ö®£¬ÊÇÎªÎÀÎÄ¹«¡£ÎÄ¹«Å®µÜÎª»¸¹«·òÈË¡£ÇØÄÂ¹«¼´Î»¡£ÈýÊ®Äê£¬»¸¹«²¡£¬Ì«×Ó×È¸¦ÈÃÆäÊüÐÖÄ¿ÒÄÎªËÃ¡£»¸¹«ÒåÌ«×ÓÒâ£¬¾¹²»Ìý¡£ÈýÊ®Ò»Äê´º£¬»¸¹«×ä£¬Ì«×Ó×È¸¦Á¢£¬ÊÇÎªÏå¹«¡£ÒÔÆäÊüÐÖÄ¿ÒÄÎªÏà¡£Î´Ôá£¬¶øÆë»¸¹«»áÖîºîÓÚ¿ûÇð£¬Ïå¹«Íù»á¡£

Ïå¹«ÆßÄê£¬ËÎµØ¯¸ÐÇÈçÓê£¬ÓëÓêÙÉÏÂ£»Áù¥÷ÍËòã£¬·ç¼²Ò²¡£

°ËÄê£¬Æë»¸¹«×ä£¬ËÎÓûÎªÃË»á¡£Ê®¶þÄê´º£¬ËÎÏå¹«ÎªÂ¹ÉÏÖ®ÃË£¬ÒÔÇóÖîºîì¶³þ£¬³þÈËÐíÖ®¡£¹«×ÓÄ¿ÒÄÚÉÔ»£º¡°Ð¡¹úÕùÃË£¬»öÒ²¡£¡±²»Ìý¡£Çï£¬Öîºî»áËÎ¹«ÃËÓÚÓÛ¡£Ä¿ÒÄÔ»£º¡°»öÆäÔÚ´Ëºõ£¿¾ýÓûÒÑÉõ£¬ºÎÒÔ¿°Ö®£¡¡±ì¶ÊÇ³þÖ´ËÎÏå¹«ÒÔ·¥ËÎ¡£¶¬£¬»áÓÚÙñ£¬ÒÔÊÍËÎ¹«¡£×ÓÓãÔ»£º¡°»öÓÌÎ´Ò²¡£¡±Ê®ÈýÄêÏÄ£¬ËÎ·¥Ö£¡£×ÓÓãÔ»£º¡°»öÔÚ´ËÒÓ¡£¡±Çï£¬³þ·¥ËÎÒÔ¾ÈÖ£¡£Ïå¹«½«Õ½£¬×ÓÓãÚÉÔ»£º¡°ÌìÖ®ÆúÉÌ¾ÃÒÓ£¬²»¿É¡£¡±¶¬£¬Ê®Ò»ÔÂ£¬Ïå¹«Óë³þ³ÉÍõÕ½ÓÚãü¡£³þÈËÎ´¼Ã£¬Ä¿ÒÄÔ»£º¡°±ËÖÚÎÒ¹Ñ£¬¼°ÆäÎ´¼Ã»÷Ö®¡£¡±¹«²»Ìý¡£ÒÑ¼ÃÎ´³Â£¬ÓÖÔ»£º¡°¿É»÷¡£¡±¹«Ô»£º¡°´ýÆäÒÑ³Â¡£¡±³Â³É£¬ËÎÈË»÷Ö®¡£ËÎÊ¦´ó°Ü£¬Ïå¹«ÉË¹É¡£¹úÈË½ÔÔ¹¹«¡£¹«Ô»£º¡°¾ý×Ó²»À§ÈËì¶ýþ­¡£¬²»¹Ä²»³ÉÁÐ¡£¡±×ÓÓãÔ»£º¡°±øÒÔÊ¤Îª¹¦£¬ºÎ³£ÑÔÓë£¡±ØÈç¹«ÑÔ£¬¼´Å«ÊÂÖ®¶ú£¬ÓÖºÎÕ½Îª£¿¡±

³þ³ÉÍõÒÑ¾ÈÖ££¬Ö£ÏíÖ®£»È¥¶øÈ¡Ö£¶þ¼§ÒÔ¹é¡£ÊåÕ°Ô»£º¡°³ÉÍõÎÞÀñ£¬Æä²»Ã»ºõ£¿ÎªÀñ×äì¶ÎÞ±ð£¬ÓÐÒÔÖªÆä²»Ëì°ÔÒ²¡£¡±

ÊÇÄê£¬½ú¹«×ÓÖØ¶ú¹ýËÎ£¬Ïå¹«ÒÔÉËì¶³þ£¬ÓûµÃ½úÔ®£¬ºñÀñÖØ¶úÒÔÂí¶þÊ®³Ë¡£

Ê®ËÄÄêÏÄ£¬Ïå¹«²¡ÉËì¶ãü¶ø¾¹×ä£¬×Ó³É¹«Íõ³¼Á¢¡£

³É¹«ÔªÄê£¬½úÎÄ¹«¼´Î»¡£ÈýÄê£¬±¶³þÃËÇ×½ú£¬ÒÔÓÐµÂì¶ÎÄ¹«Ò²¡£ËÄÄê£¬³þ³ÉÍõ·¥ËÎ£¬ËÎ¸æ¼±ì¶½ú¡£ÎåÄê£¬½úÎÄ¹«¾ÈËÎ£¬³þ±øÈ¥¡£¾ÅÄê£¬½úÎÄ¹«×ä¡£Ê®Ò»Äê£¬³þÌ«×ÓÉÌ³¼ß±Æä¸¸³ÉÍõ´úÁ¢¡£Ê®ÁùÄê£¬ÇØÄÂ¹«×ä¡£

Ê®ÆßÄê£¬³É¹«×ä¡£³É¹«µÜÓùÉ±Ì«×Ó¼°´óË¾Âí¹«Ëï¹Ì¶ø×ÔÁ¢Îª¾ý¡£ËÎÈË¹²É±¾ýÓù¶øÁ¢³É¹«ÉÙ×ÓèÆ¾Ê£¬ÊÇÎªÕÑ¹«¡£

ÕÑ¹«ËÄÄê£¬ËÎ°Ü³¤µÔÔµË¹ì¶³¤Çð¡£ÆßÄê£¬³þ×¯Íõ¼´Î»¡£

¾ÅÄê£¬ÕÑ¹«ÎÞµÀ£¬¹úÈË²»¸½¡£ÕÑ¹«µÜ±«¸ïÏÍ¶øÏÂÊ¿¡£ÏÈ£¬Ïå¹«·òÈËÓûÍ¨ì¶¹«×Ó±«£¬²»¿É£¬ÄËÖúÖ®Ê©ì¶¹ú£¬Òò´ó·ò»ªÔªÎªÓÒÊ¦¡£ÕÑ¹«³öÁÔ£¬·òÈËÍõ¼§Ê¹ÎÀ²®¹¥É±ÕÑ¹«èÆ¾Ê¡£µÜ±«¸ïÁ¢£¬ÊÇÎªÎÄ¹«¡£

ÎÄ¹«ÔªÄê£¬½úÂÊÖîºî·¥ËÎ£¬ÔðÒÔß±¾ý¡£ÎÅÎÄ¹«¶¨Á¢£¬ÄËÈ¥¡£¶þÄê£¬ÕÑ¹«×ÓÒòÎÄ¹«Ä¸µÜÐëÓëÎä¡¢çÑ¡¢´÷¡¢×¯¡¢»¸Ö®×åÎªÂÒ£¬ÎÄ¹«¾¡ÖïÖ®£¬³öÎä¡¢çÑÖ®×å¡£

ËÄÄê´º£¬³þÃüÖ£·¥ËÎ¡£ËÎÊ¹»ªÔª½«£¬Ö£°ÜËÎ£¬Çô»ªÔª¡£»ªÔªÖ®½«Õ½£¬É±ÑòÒÔÊ³Ê¿£¬ÆäÓùÑò¸þ²»¼°£¬¹ÊÔ¹£¬³ÛÈëÖ£¾ü£¬¹ÊËÎÊ¦°Ü£¬µÃÇô»ªÔª¡£ËÎÒÔ±ø³µ°Ù³ËÎÄÂíËÄ°ÙÆ¥Êê»ªÔª¡£Î´¾¡Èë£¬»ªÔªÍö¹éËÎ¡£

Ê®ËÄÄê£¬³þ×¯ÍõÎ§Ö£¡£Ö£²®½µ³þ£¬³þ¸´ÊÍÖ®¡£

Ê®ÁùÄê£¬³þÊ¹¹ýËÎ£¬ËÎÓÐÇ°³ð£¬Ö´³þÊ¹¡£¾ÅÔÂ£¬³þ×¯ÍõÎ§ËÎ¡£Ê®ÆßÄê£¬³þÒÔÎ§ËÎÎåÔÂ²»½â£¬ËÎ³ÇÖÐ¼±£¬ÎÞÊ³£¬»ªÔªÄËÒ¹Ë½¼û³þ½«×Ó·´¡£×Ó·´¸æ×¯Íõ¡£ÍõÎÊ£º¡°³ÇÖÐºÎÈç£¿¡±Ô»£º¡°Îö¹Ç¶ø´¶£¬Ò××Ó¶øÊ³¡£¡±×¯ÍõÔ»£º¡°³ÏÔÕÑÔ£¡ÎÒ¾üÒàÓÐ¶þÈÕÁ¸¡£¡±ÒÔÐÅ¹Ê£¬Ëì°Õ±øÈ¥¡£

¶þÊ®¶þÄê£¬ÎÄ¹«×ä£¬×Ó¹²¹«è¦Á¢¡£Ê¼ºñÔá¡£¾ý×Ó¼¥»ªÔª²»³¼ÒÓ¡£

¹²¹«Ê®Äê£¬»ªÔªÉÆ³þ½«×ÓÖØ£¬ÓÖÉÆ½ú½«èïÊé£¬Á½ÃË½ú³þ¡£Ê®ÈýÄê£¬¹²¹«×ä¡£»ªÔªÎªÓÒÊ¦£¬ÓãÊ¯Îª×óÊ¦¡£Ë¾ÂíÌÆÉ½¹¥É±Ì«×Ó·Ê£¬ÓûÉ±»ªÔª£¬»ªÔª±¼½ú£¬ÓãÊ¯Ö¹Ö®£¬ÖÁºÓÄË»¹£¬ÖïÌÆÉ½¡£ÄËÁ¢¹²¹«ÉÙ×Ó³É£¬ÊÇÎªÆ½¹«¡£

Æ½¹«ÈýÄê£¬³þ¹²Íõ°ÎËÎÖ®Åí³Ç£¬ÒÔ·âËÎ×óÊ¦ÓãÊ¯¡£ËÄÄê£¬Öîºî¹²ÖïÓãÊ¯£¬¶ø¹éÅí³Çì¶ËÎ¡£ÈýÊ®ÎåÄê£¬³þ¹«×ÓÎ§ß±Æä¾ý×ÔÁ¢£¬ÎªÁéÍõ¡£ËÄÊ®ËÄÄê£¬Æ½¹«×ä£¬×ÓÔª¹«×ôÁ¢¡£

Ôª¹«ÈýÄê£¬³þ¹«×ÓÆú¼²ß±ÁéÍõ£¬×ÔÁ¢ÎªÆ½Íõ¡£°ËÄê£¬ËÎ»ð¡£Ê®Äê£¬Ôª¹«ÎãÐÅ£¬Õ©É±Öî¹«×Ó£¬´ó·ò»ª¡¢ÏòÊÏ×÷ÂÒ¡£³þÆ½ÍõÌ«×Ó½¨À´±¼£¬¼ûÖî»ªÊÏÏà¹¥ÂÒ£¬½¨È¥ÈçÖ£¡£Ê®ÎåÄê£¬Ôª¹«ÎªÂ³ÕÑ¹«±Ü¼¾ÊÏ¾ÓÍâ£¬ÎªÖ®ÇóÈëÂ³£¬ÐÐµÀ×ä£¬×Ó¾°¹«Í·ÂüÁ¢¡£

¾°¹«Ê®ÁùÄê£¬Â³Ñô»¢À´±¼£¬ÒÑ¸´È¥¡£¶þÊ®ÎåÄê£¬¿××Ó¹ýËÎ£¬ËÎË¾Âí»¸¯®¶ñÖ®£¬ÓûÉ±¿××Ó£¬¿××ÓÎ¢·þÈ¥¡£ÈýÊ®Äê£¬²Ü±¶ËÎ£¬ÓÖ±¶½ú£¬ËÎ·¥²Ü£¬½ú²»¾È£¬ËìÃð²ÜÓÐÖ®¡£ÈýÊ®ÁùÄê£¬ÆëÌï³£ß±¼ò¹«¡£

ÈýÊ®ÆßÄê£¬³þ»ÝÍõÃð³Â¡£Ó«»óÊØÐÄ¡£ÐÄ£¬ËÎÖ®·ÖÒ°Ò²¡£¾°¹«ÓÇÖ®¡£Ë¾ÐÇ×ÓÎ¤Ô»£º¡°¿ÉÒÆì¶Ïà¡£¡±¾°¹«Ô»£º¡°Ïà£¬ÎáÖ®¹ÉëÅ¡£¡±Ô»£º¡°¿ÉÒÆì¶Ãñ¡£¡±¾°¹«Ô»£º¡°¾ýÕß´ýÃñ¡£¡±Ô»£º¡°¿ÉÒÆì¶Ëê¡£¡±¾°¹«Ô»£º¡°Ëê¼¢ÃñÀ§£¬ÎáË­Îª¾ý£¡¡±×ÓÎ¤Ô»£º¡°Ìì¸ßÌý±°¡£¾ýÓÐ¾ýÈËÖ®ÑÔÈý£¬Ó«»óÒËÓÐ¶¯¡£¡±ì¶ÊÇºòÖ®£¬¹ûáãÈý¶È¡£

ÁùÊ®ËÄÄê£¬¾°¹«×ä¡£ËÎ¹«×ÓÌØ¹¥É±Ì«×Ó¶ø×ÔÁ¢£¬ÊÇÎªÕÑ¹«¡£ÕÑ¹«Õß£¬Ôª¹«Ö®ÔøÊüËïÒ²¡£ÕÑ¹«¸¸¹«Ëï¾À£¬¾À¸¸¹«×ÓñÂ©£ÇØ£¬ñÂ©£ÇØ¼´Ôª¹«ÉÙ×ÓÒ²¡£¾°¹«É±ÕÑ¹«¸¸¾À£¬¹ÊÕÑ¹«Ô¹É±Ì«×Ó¶ø×ÔÁ¢¡£

ÕÑ¹«ËÄÊ®ÆßÄê×ä£¬×Óµ¿¹«¹ºÓÉÁ¢¡£µ¿¹«°ËÄê×ä£¬×ÓÐÝ¹«ÌïÁ¢¡£ÐÝ¹«Ìï¶þÊ®ÈýÄê×ä£¬×Ó±Ù¹«±Ù±øÁ¢¡£±Ù¹«ÈýÄê×ä£¬×ÓÌÞ³ÉÁ¢¡£ÌÞ³ÉËÄÊ®Ò»Äê£¬ÌÞ³ÉµÜÙÈ¹¥Ï®ÌÞ³É£¬ÌÞ³É°Ü±¼Æë£¬ÙÈ×ÔÁ¢ÎªËÎ¾ý¡£

¾ýÙÈÊ®Ò»Äê£¬×ÔÁ¢ÎªÍõ¡£¶«°ÜÆë£¬È¡Îå³Ç£»ÄÏ°Ü³þ£¬È¡µØÈý°ÙÀï£»Î÷°ÜÎº¾ü£¬ÄËÓëÆë¡¢ÎºÎªµÐ¹ú¡£Ê¢ÑªÒÔÎ¤ÄÒ£¬ÏØ¶øÉäÖ®£¬ÃüÔ»¡°ÉäÌì¡±¡£Òùì¶¾Æ¡¢¸¾ÈË¡£Èº³¼ÚÉÕßéüÉäÖ®¡£ì¶ÊÇÖîºî½ÔÔ»¡°èîËÎ¡±¡£¡°ËÎÆä¸´ÎªæûËùÎª£¬²»¿É²»Öï¡±¡£¸æÆë·¥ËÎ¡£ÍõÙÈÁ¢ËÄÊ®ÆßÄê£¬Æë®ÄÍõÓëÎº¡¢³þ·¥ËÎ£¬É±ÍõÙÈ£¬ËìÃðËÎ¶øÈý·ÖÆäµØ¡£

Ì«Ê·¹«Ô»£º¿××Ó³Æ¡°Î¢×ÓÈ¥Ö®£¬»þ×ÓÎªÖ®Å«£¬±È¸ÉÚÉ¶øËÀ£¬ÒóÓÐÈýÈÊÑÉ¡±¡£´ºÇï¼¥ËÎÖ®ÂÒ×ÔÐû¹«·ÏÌ«×Ó¶øÁ¢µÜ£¬¹úÒÔ²»ÄþÕßÊ®ÊÀ¡£Ïå¹«Ö®Ê±£¬ÐÞÐÐÈÊÒå£¬ÓûÎªÃËÖ÷¡£Æä´ó·òÕý¿¼¸¸ÃÀÖ®£¬¹Ê×·µÀÆõ¡¢ÌÀ¡¢¸ß×Ú£¬ÒóËùÒÔÐË£¬×÷ÉÌËÌ¡£Ïå¹«¼È°Üì¶ãü£¬¶ø¾ý×Ó»òÒÔÎª¶à£¬ÉËÖÐ¹úãÚÀñÒå£¬¯æÖ®Ò²£¬ËÎÏåÖ®ÓÐÀñÈÃÒ²¡£

¡ñ¾íÈýÊ®¾Å¡¤½úÊÀ¼ÒµÚ¾Å

½úÌÆÊåÓÝÕß£¬ÖÜÎäÍõ×Ó¶ø³ÉÍõµÜ¡£³õ£¬ÎäÍõÓëÊåÓÝÄ¸»áÊ±£¬ÃÎÌìÎ½ÎäÍõÔ»£º¡°ÓàÃüÅ®Éú×Ó£¬ÃûÓÝ£¬ÓàÓëÖ®ÌÆ¡£¡±¼°Éú×Ó£¬ÎÄÔÚÆäÊÖÔ»¡°ÓÝ¡±£¬¹ÊËìÒòÃüÖ®Ô»ÓÝ¡£

ÎäÍõ±À£¬³ÉÍõÁ¢£¬ÌÆÓÐÂÒ£¬ÖÜ¹«ÖïÃðÌÆ¡£³ÉÍõÓëÊåÓÝÏ·£¬Ï÷Í©Ò¶ÎªûÖÒÔÓëÊåÓÝ£¬Ô»£º¡°ÒÔ´Ë·âÈô¡£¡±Ê·ØýÒòÇëÔñÈÕÁ¢ÊåÓÝ¡£³ÉÍõÔ»£º¡°ÎáÓëÖ®Ï·¶ú¡£¡±Ê·ØýÔ»£º¡°Ìì×ÓÎÞÏ·ÑÔ¡£ÑÔÔòÊ·ÊéÖ®£¬Àñ³ÉÖ®£¬ÀÖ¸èÖ®¡£¡±ì¶ÊÇËì·âÊåÓÝì¶ÌÆ¡£ÌÆÔÚºÓ¡¢·ÚÖ®¶«£¬·½°ÙÀï£¬¹ÊÔ»ÌÆÊåÓÝ¡£ÐÕ¼§ÊÏ£¬×Ö×ÓÓÚ¡£

ÌÆÊå×ÓÛÆ£¬ÊÇÎª½úºî¡£½úºî×ÓÄþ×å£¬ÊÇÎªÎäºî¡£ÎäºîÖ®×Ó·þÈË£¬ÊÇÎª³Éºî¡£³Éºî×Ó¸££¬ÊÇÎªÀ÷ºî¡£À÷ºîÖ®×ÓÒË¾Ê£¬ÊÇÎª¾¸ºî¡£¾¸ºîÒÑÀ´£¬Äê¼Í¿ÉÍÆ¡£×ÔÌÆÊåÖÁ¾¸ºîÎåÊÀ£¬ÎÞÆäÄêÊý¡£

¾¸ºîÊ®ÆßÄê£¬ÖÜÀ÷ÍõÃÔ»ó±©Å°£¬¹úÈË×÷ÂÒ£¬À÷Íõ³ö±¼ÓÚåé£¬´ó³¼ÐÐÕþ£¬¹ÊÔ»¡°¹²ºÍ¡±¡£

Ê®°ËÄê£¬¾¸ºî×ä£¬×ÓýðºîË¾Í½Á¢¡£ýðºîÊ®ËÄÄê£¬ÖÜÐûÍõ³õÁ¢¡£Ê®°ËÄê£¬ýðºî×ä£¬×ÓÏ×ºî¼®Á¢¡£Ï×ºîÊ®Ò»Äê×ä£¬×ÓÄÂºî·ÑÍõÁ¢¡£

ÄÂºîËÄÄê£¬È¡ÆëÅ®½ªÊÏÎª·òÈË¡£ÆßÄê£¬·¥Ìõ¡£ÉúÌ«×Ó³ð¡£Ê®Äê£¬·¥Ç§Ä¶£¬ÓÐ¹¦¡£ÉúÉÙ×Ó£¬ÃûÔ»³ÉÊ¦¡£½úÈËÊ¦·þÔ»£º¡°ÒìÔÕ£¬¾ýÖ®Ãü×ÓÒ²£¡Ì«×ÓÔ»³ð£¬³ðÕßöÅÒ²¡£ÉÙ×ÓÔ»³ÉÊ¦£¬³ÉÊ¦´óºÅ£¬³ÉÖ®ÕßÒ²¡£Ãû£¬×ÔÃüÒ²£»Îï£¬×Ô¶¨Ò²¡£½ñ§ÃÊüÃû·´Äæ£¬´Ëáá½úÆäÄÜÎãÂÒºõ£¿¡±

¶þÊ®ÆßÄê£¬ÄÂºî×ä£¬µÜéäÊå×ÔÁ¢£¬Ì«×Ó³ð³ö±¼¡£éäÊåÈýÄê£¬ÖÜÐûÍõ±À¡£ËÄÄê£¬ÄÂºîÌ«×Ó³ðÂÊÆäÍ½Ï®éäÊå¶øÁ¢£¬ÊÇÎªÎÄºî¡£

ÎÄºîÊ®Äê£¬ÖÜÓÄÍõÎÞµÀ£¬È®ÈÖÉ±ÓÄÍõ£¬ÖÜ¶«áã¡£¶øÇØÏå¹«Ê¼ÁÐÎªÖîºî¡£

ÈýÊ®ÎåÄê£¬ÎÄºî³ð×ä£¬×ÓÕÑºî²®Á¢¡£

ÕÑºîÔªÄê£¬·âÎÄºîµÜ³ÉÊ¦ÓÚÇúÎÖ¡£ÇúÎÖÒØ´óì¶Òí¡£Òí£¬½ú¾ý¶¼ÒØÒ²¡£³ÉÊ¦·âÇúÎÖ£¬ºÅÎª»¸Êå¡£¾¸ºîÊüËïèï±öÏà»¸Êå¡£»¸ÊåÊÇÊ±ÄêÎåÊ®°ËÒÓ£¬ºÃµÂ£¬½ú¹úÖ®ÖÚ½Ô¸½ÑÉ¡£¾ý×ÓÔ»£º¡°½úÖ®ÂÒÆäÔÚÇúÎÖÒÓ¡£Ä©´óì¶±¾¶øµÃÃñÐÄ£¬²»ÂÒºÎ´ý£¡¡±

ÆßÄê£¬½ú´ó³¼ÅË¸¸ß±Æä¾ýÕÑºî¶øÓ­ÇúÎÖ»¸Êå¡£»¸ÊåÓûÈë½ú£¬½úÈË·¢±ø¹¥»¸Êå¡£»¸Êå°Ü£¬»¹¹éÇúÎÖ¡£½úÈË¹²Á¢ÕÑºî×ÓÆ½Îª¾ý£¬ÊÇÎªÐ¢ºî¡£ÖïÅË¸¸¡£

Ð¢ºî°ËÄê£¬ÇúÎÖ»¸Êå×ä£¬×Óüóµ¥´ú»¸Êå£¬ÊÇÎªÇúÎÖ×¯²®¡£Ð¢ºîÊ®ÎåÄê£¬ÇúÎÖ×¯²®ß±Æä¾ý½úÐ¢ºîÓÚÒí¡£½úÈË¹¥ÇúÎÖ×¯²®£¬×¯²®¸´ÈëÇúÎÖ¡£½úÈË¸´Á¢Ð¢ºî×ÓÛ§Îª¾ý£¬ÊÇÎª¶õºî¡£

¶õºî¶þÄê£¬Â³Òþ¹«³õÁ¢¡£

¶õºîÁùÄê×ä¡£ÇúÎÖ×¯²®ÎÅ½ú¶õºî×ä£¬ÄËÐË±ø·¥½ú¡£ÖÜÆ½ÍõÊ¹ë½¹«½«±ø·¥ÇúÎÖ×¯²®£¬×¯²®×ß±£ÇúÎÖ¡£½úÈË¹²Á¢¶õºî×Ó¹â£¬ÊÇÎª°§ºî¡£

°§ºî¶þÄê£¬ÇúÎÖ×¯²®×ä£¬×Ó³Æ´ú×¯²®Á¢£¬ÊÇÎªÇúÎÖÎä¹«¡£°§ºîÁùÄê£¬Â³ß±Æä¾ýÒþ¹«¡£°§ºî°ËÄê£¬½úÇÖÚêÍ¢¡£ÚêÍ¢ÓëÇúÎÖÎä¹«Ä±£¬¾ÅÄê£¬·¥½úÓÚ·ÚÅÔ£¬Â²°§ºî¡£½úÈËÄËÁ¢°§ºî×ÓÐ¡×ÓÎª¾ý£¬ÊÇÎªÐ¡×Óºî¡£

Ð¡×ÓÔªÄê£¬ÇúÎÖÎä¹«Ê¹º«ÍòÉ±ËùÂ²½ú°§ºî¡£ÇúÎÖÒæ¦â£¬½úÎÞÈçÖ®ºÎ¡£

½úÐ¡×ÓÖ®ËÄÄê£¬ÇúÎÖÎä¹«ÓÕÕÙ½úÐ¡×ÓÉ±Ö®¡£ÖÜ»¸ÍõÊ¹ë½ÖÙ·¥ÇúÎÖÎä¹«£¬Îä¹«ÈëÓÚÇúÎÖ£¬ÄËÁ¢½ú°§ºîµÜçÅÎª½úºî¡£

½úºîçÅËÄÄê£¬ËÎÖ´Ö£¼ÀÖÙ¶øÁ¢Í»ÎªÖ£¾ý¡£½úºîÊ®¾ÅÄê£¬ÆëÈË¹ÜÖÁ¸¸ß±Æä¾ýÏå¹«¡£

½úºî¶þÊ®°ËÄê£¬Æë»¸¹«Ê¼°Ô¡£ÇúÎÖÎä¹«·¥½úºîçÅ£¬ÃðÖ®£¬¾¡ÒÔÆä±¦Æ÷Â¸Ï×ÓÚÖÜýðÍõ¡£ýðÍõÃüÇúÎÖÎä¹«Îª½ú¾ý£¬ÁÐÎªÖîºî£¬ì¶ÊÇ¾¡²¢½úµØ¶øÓÐÖ®¡£

ÇúÎÖÎä¹«ÒÑ¼´Î»ÈýÊ®ÆßÄêÒÓ£¬¸üºÅÔ»½úÎä¹«¡£½úÎä¹«Ê¼¶¼½ú¹ú£¬Ç°¼´Î»ÇúÎÖ£¬Í¨ÄêÈýÊ®°ËÄê¡£

Îä¹«³ÆÕß£¬ÏÈ½úÄÂºîÔøËïÒ²£¬ÇúÎÖ»¸ÊåËïÒ²¡£»¸ÊåÕß£¬Ê¼·âÇúÎÖ¡£Îä¹«£¬×¯²®×ÓÒ²¡£×Ô»¸Êå³õ·âÇúÎÖÒÔÖÁÎä¹«Ãð½úÒ²£¬·²ÁùÊ®ÆßËê£¬¶ø×ä´ú½úÎªÖîºî¡£Îä¹«´ú½ú¶þËê£¬×ä¡£ÓëÇúÎÖÍ¨Äê£¬¼´Î»·²ÈýÊ®¾ÅÄê¶ø×ä¡£×ÓÏ×¹«¹îÖîÁ¢¡£

Ï×¹«ÔªÄê£¬ÖÜ»ÝÍõµÜ¯¤¹¥»ÝÍõ£¬»ÝÍõ³ö±¼£¬¾ÓÖ£Ö®èÝÒØ¡£

ÎåÄê£¬·¥æêÈÖ£¬µÃæê¼§¡¢æê¼§µÜ£¬¾ã°®ÐÒÖ®¡£

°ËÄê£¬Ê¿§ÂËµ¹«Ô»£º¡°¹Ê½úÖ®Èº¹«×Ó¶à£¬²»Öï£¬ÂÒÇÒÆð¡£¡±ÄËÊ¹¾¡É±Öî¹«×Ó£¬¶ø³Ç¾Û¶¼Ö®£¬ÃüÔ»ç­£¬Ê¼¶¼ç­¡£¾ÅÄê£¬½úÈº¹«×Ó¼ÈÍö±¼ë½£¬ë½ÒÔÆä¹ÊÔÙ·¥½ú£¬¸¥¿Ë¡£Ê®Äê£¬½úÓû·¥ë½£¬Ê¿§ÂÔ»£º¡°ÇÒ´ýÆäÂÒ¡£¡±

Ê®¶þÄê£¬æê¼§ÉúÞÉÆë¡£Ï×¹«ÓÐÒâ·ÏÌ«×Ó£¬ÄËÔ»£º¡°ÇúÎÖÎáÏÈ×æ×ÚÃíËùÔÚ£¬¶øÆÑ±ßÇØ£¬Çü±ßµÔ£¬²»Ê¹Öî×Ó¾ÓÖ®£¬ÎÒ¾åÑÉ¡£¡±ì¶ÊÇÊ¹Ì«×ÓÉêÉú¾ÓÇúÎÖ£¬¹«×ÓÖØ¶ú¾ÓÆÑ£¬¹«×ÓÒÄÎá¾ÓÇü¡£Ï×¹«Óëæê¼§×ÓÞÉÆë¾Óç­¡£½ú¹úÒÔ´ËÖªÌ«×Ó²»Á¢Ò²¡£Ì«×ÓÉêÉú£¬ÆäÄ¸Æë»¸¹«Å®Ò²£¬Ô»Æë½ª£¬ÔçËÀ¡£ÉêÉúÍ¬Ä¸Å®µÜÎªÇØÄÂ¹«·òÈË¡£ÖØ¶úÄ¸£¬µÔÖ®ºüÊÏÅ®Ò²¡£ÒÄÎáÄ¸£¬ÖØ¶úÄ¸Å®µÜÒ²¡£Ï×¹«×Ó°ËÈË£¬¶øÌ«×ÓÉêÉú¡¢ÖØ¶ú¡¢ÒÄÎá½ÔÓÐÏÍÐÐ¡£¼°µÃæê¼§£¬ÄËÔ¶´ËÈý×Ó¡£

Ê®ÁùÄê£¬½úÏ×¹«×÷¶þ¾ü¡£¹«½«ÉÏ¾ü£¬Ì«×ÓÉêÉú½«ÏÂ¾ü£¬ÕÔÙíÓùÈÖ£¬±ÏÍòÎªÓÒ£¬·¥Ãð»ô£¬ÃðÎº£¬Ãð¹¢¡£»¹£¬ÎªÌ«×Ó³ÇÇúÎÖ£¬´ÍÕÔÙí¹¢£¬´Í±ÏÍòÎº£¬ÒÔÎª´ó·ò¡£Ê¿§ÂÔ»£º¡°Ì«×Ó²»µÃÁ¢ÒÓ¡£·ÖÖ®¶¼³Ç£¬¶øÎ»ÒÔÇä£¬ÏÈÎªÖ®¼«£¬ÓÖ°²µÃÁ¢£¡²»ÈçÌÓÖ®£¬ÎÞÊ¹×ïÖÁ¡£ÎªÎâÌ«²®£¬²»Òà¿Éºõ£¬ÓÌÓÐÁîÃû¡£¡±Ì«×Ó²»´Ó¡£²·ÙÈÔ»£º¡°±ÏÍòÖ®áá±Ø´ó¡£¡±Íò£¬Ó¯ÊýÒ²£»Îº£¬´óÃûÒ²¡£ÒÔÊÇÊ¼ÉÍ£¬Ìì¿ªÖ®ÒÓ¡£Ìì×ÓÔ»Õ×Ãñ£¬ÖîºîÔ»ÍòÃñ£¬½ñÃüÖ®´ó£¬ÒÔ´ÓÓ¯Êý£¬Æä±ØÓÐÖÚ¡£¡±³õ£¬±ÏÍò²·ÊËì¶½ú¹ú£¬ÓöÍÍÖ®±È¡£ÐÁÁÎÕ¼Ö®Ô»£º¡°¼ª¡£¡±ÍÍ¹Ì±ÈÈë£¬¼ªÊë´óÑÉ¡£Æäáá±ØÞ¬²ý¡£¡±

Ê®ÆßÄê£¬½úºîÊ¹Ì«×ÓÉêÉú·¥¶«É½¡£Àï¿ËÚÉÏ×¹«Ô»£º¡°Ì«×Ó·îÚ£ìëÉçð¢Ö®ôÒÊ¢£¬ÒÔ³¯Ï¦ÊÓ¾ýÉÅÕßÒ²£¬¹ÊÔ»Ú£×Ó¡£¾ýÐÐÔòÊØ£¬ÓÐÊØÔò´Ó£¬´ÓÔ»¸§¾ü£¬ÊØÔ»¼à¹ú£¬¹ÅÖ®ÖÆÒ²¡£·òÂÊÊ¦£¬×¨ÐÐÄ±Ò²£»ÊÄ¾üÂÃ£¬¾ýÓë¹úÕþÖ®ËùÍ¼Ò²£º·ÇÌ«×ÓÖ®ÊÂÒ²¡£Ê¦ÔÚÖÆÃü¶øÒÑ£¬Ù÷ÃüÔò²»Íþ£¬×¨ÃüÔò²»Ð¢£¬¹Ê¾ýÖ®ËÃ§Ã²»¿ÉÒÔË§Ê¦¡£¾ýÊ§Æä¹Ù£¬ÂÊÊ¦²»Íþ£¬½«°²ÓÃÖ®£¿¡±¹«Ô»£º¡°¹ÑÈËÓÐ×Ó£¬Î´ÖªÆäÌ«×ÓË­Á¢¡£¡±Àï¿Ë²»¶Ô¶øÍË£¬¼ûÌ«×Ó¡£Ì«×ÓÔ»£º¡°ÎáÆä·Ïºõ£¿¡±Àï¿ËÔ»£º¡°Ì«×ÓÃãÖ®£¡½ÌÒÔ¾üÂÃ£¬²»¹²ÊÇ¾å£¬ºÎ¹Ê·Ïºõ£¿ÇÒ×Ó¾å²»Ð¢£¬Îã¾å²»µÃÁ¢¡£ÐÞ¼º¶ø²»ÔðÈË£¬ÔòÃâì¶ÄÑ¡£¡±Ì«×ÓË§Ê¦£¬¹«ÒÂÖ®Æ«ÒÂ£¬ÅåÖ®½ðüÍ¡£Àï¿ËÐ»²¡£¬²»´ÓÌ«×Ó¡£Ì«×ÓËì·¥¶«É½¡£

Ê®¾ÅÄê£¬Ï×¹«Ô»£º¡°Ê¼ÎáÏÈ¾ý×¯²®¡¢Îä¹«Ö®Öï½úÂÒ£¬¶øë½³£Öú½ú·¥ÎÒ£¬ÓÖÄä½úÍö¹«×Ó£¬¹ûÎªÂÒ¡£¸¥Öï£¬ááÒÅ×ÓËïÓÇ¡£¡±ÄËÊ¹Ü÷Ï¢ÒÔÇü²úÖ®³Ë¼ÙµÀì¶ÓÝ¡£ÓÝ¼ÙµÀ£¬Ëì·¥ë½£¬È¡ÆäÏÂÑôÒÔ¹é¡£

Ï×¹«Ë½Î½æê¼§Ô»£º¡°ÎáÓû·ÏÌ«×Ó£¬ÒÔÞÉÆë´úÖ®¡£¡±æê¼§ÆüÔ»£º¡°Ì«×ÓÖ®Á¢£¬Öîºî½ÔÒÑÖªÖ®£¬¶øÊý½«±ø£¬°ÙÐÕ¸½Ö®£¬èÍºÎÒÔ¼úæªÖ®¹Ê·Ï§ÃÁ¢Êü£¿¾ý±ØÐÐÖ®£¬æª×ÔÉ±Ò²¡£¡±æê¼§ÏêÓþÌ«×Ó£¬¶øÒõÁîÈËÚÚ¶ñÌ«×Ó£¬¶øÓûÁ¢Æä×Ó¡£

¶þÊ®Ò»Äê£¬æê¼§Î½Ì«×ÓÔ»£º¡°¾ýÃÎ¼ûÆë½ª£¬Ì«×ÓËÙ¼ÀÇúÎÖ£¬¹éýðì¶¾ý¡£¡±Ì«×Óì¶ÊÇ¼ÀÆäÄ¸Æë½ªì¶ÇúÎÖ£¬ÉÏÆä¼öëÑì¶Ï×¹«¡£Ï×¹«Ê±³öÁÔ£¬ÖÃëÑì¶¹¬ÖÐ¡£æê¼§Ê¹ÈËÖÃ¶¾Ò©ëÑÖÐ¡£¾Ó¶þÈÕ£¬Ï×¹«´ÓÁÔÀ´»¹£¬Ô×ÈËÉÏëÑÏ×¹«£¬Ï×¹«Óû÷ÏÖ®¡£æê¼§´ÓÅÔÖ¹Ö®£¬Ô»£º¡°ëÑËù´ÓÀ´Ô¶£¬ÒËÊÔÖ®¡£¡±¼ÀµØ£¬µØ·Ø£»ÓëÈ®£¬È®ËÀ£»ÓëÐ¡³¼£¬Ð¡³¼ËÀ¡£æê¼§ÆüÔ»£º¡°Ì«×ÓºÎÈÌÒ²£¡Æä¸¸¶øÓûß±´úÖ®£¬¿öËûÈËºõ£¿ÇÒ¾ýÀÏÒÓ£¬µ©ÄºÖ®ÈË£¬Ôø²»ÄÜ´ý¶øÓûß±Ö®£¡¡±Î½Ï×¹«Ô»£º¡°Ì«×ÓËùÒÔÈ»Õß£¬²»¹ýÒÔæª¼°ÞÉÆëÖ®¹Ê¡£æªÔ¸×ÓÄ¸±ÙÖ®Ëû¹ú£¬ÈôÔç×ÔÉ±£¬ÎãÍ½Ê¹Ä¸×ÓÎªÌ«×ÓËùÓãÈâÒ²¡£Ê¼¾ýÓû·ÏÖ®£¬æªÓÌºÞÖ®£»ÖÁì¶½ñ£¬æªÊâ×ÔÊ§ì¶´Ë¡£¡±Ì«×ÓÎÅÖ®£¬±¼ÐÂ³Ç¡£Ï×¹«Å­£¬ÄËÖïÆä¸µ¶ÅÔ­¿î¡£»òÎ½Ì«×ÓÔ»£º¡°Îª´ËÒ©ÕßÄËæê¼§Ò²£¬Ì«×ÓºÎ²»×Ô´ÇÃ÷Ö®£¿¡±Ì«×ÓÔ»£º¡°Îá¾ýÀÏÒÓ£¬·Çæê¼§£¬ÇÞ²»°²£¬Ê³²»¸Ê¡£¼´´ÇÖ®£¬¾ýÇÒÅ­Ö®¡£²»¿É¡£¡±»òÎ½Ì«×ÓÔ»£º¡°¿É±¼Ëû¹ú¡£¡±Ì«×ÓÔ»£º¡°±»´Ë¶ñÃûÒÔ³ö£¬ÈËË­ÄÚÎÒ£¿ÎÒ×ÔÉ±¶ú¡£¡±Ê®¶þÔÂÎìÉê£¬ÉêÉú×ÔÉ±ì¶ÐÂ³Ç¡£

´ËÊ±ÖØ¶ú¡¢ÒÄÎáÀ´³¯¡£ÈË»ò¸ææê¼§Ô»£º¡°¶þ¹«×ÓÔ¹æê¼§ÚÚÉ±Ì«×Ó¡£¡±æê¼§¿Ö£¬ÒòÚÚ¶þ¹«×Ó£º¡°ÉêÉúÖ®Ò©ëÑ£¬¶þ¹«×ÓÖªÖ®¡£¡±¶þ×ÓÎÅÖ®£¬¿Ö£¬ÖØ¶ú×ßÆÑ£¬ÒÄÎá×ßÇü£¬±£Æä³Ç£¬×Ô±¸ÊØ¡£³õ£¬Ï×¹«Ê¹Ê¿§ÂÎª¶þ¹«×ÓÖþÆÑ¡¢Çü³Ç£¬¸¥¾Í¡£ÒÄÎáÒÔ¸æ¹«£¬¹«Å­Ê¿§Â¡£Ê¿§ÂÐ»Ô»£º¡°±ß³ÇÉÙ¿Ü£¬°²ÓÃÖ®£¿¡±ÍË¶ø¸èÔ»£º¡°ºüôÃÃÉÈ×£¬Ò»¹úÈý¹«£¬ÎáË­§Ã´Ó£¡¡±×ä¾Í³Ç¡£¼°ÉêÉúËÀ£¬¶þ×ÓÒà¹é±£Æä³Ç¡£

¶þÊ®¶þÄê£¬Ï×¹«Å­¶þ×Ó²»´Ç¶øÈ¥£¬¹ûÓÐÄ±ÒÓ£¬ÄËÊ¹±ø·¥ÆÑ¡£ÆÑÈËÖ®»ÂÕß²ªû³ÃüÖØ¶ú´Ù×ÔÉ±¡£ÖØ¶úÓâÔ«£¬»ÂÕß×·Õ¶ÆäÒÂüà¡£ÖØ¶úËì±¼µÔ¡£Ê¹ÈË·¥Çü£¬Çü³ÇÊØ£¬²»¿ÉÏÂ¡£

ÊÇËêÒ²£¬½ú¸´¼ÙµÀì¶ÓÝÒÔ·¥ë½¡£ÓÝÖ®´ó·ò¹¬Ö®ÆæÚÉÓÝ¾ýÔ»£º¡°½ú²»¿É¼ÙµÀÒ²£¬ÊÇÇÒÃðÓÝ¡£¡±ÓÝ¾ýÔ»£º¡°½úÎÒÍ¬ÐÕ£¬²»ÒË·¥ÎÒ¡£¡±¹¬Ö®ÆæÔ»£º¡°Ì«²®¡¢ÓÝÖÙ£¬Ì«ÍõÖ®×ÓÒ²£¬Ì«²®ÍöÈ¥£¬ÊÇÒÔ²»ËÃ¡£ë½ÖÙ¡¢ë½Êå£¬Íõ¼¾Ö®×ÓÒ²£¬ÎªÎÄÍõÇäÊ¿£¬Æä¼ÇÑ«ÔÚÍõÊÒ£¬²Øì¶ÃË¸®¡£½«ë½ÊÇÃð£¬ºÎ°®ÓÚÓÝ£¿ÇÒÓÝÖ®Ç×ÄÜÇ×ì¶»¸¡¢×¯Ö®×åºõ£¿»¸¡¢×¯Ö®×åºÎ×ï£¬¾¡ÃðÖ®¡£ÓÝÖ®Óëë½£¬´½Ö®Óë³Ý£¬´½ÍöÔò³Ýº®¡£¡±ÓÝ¹«²»Ìý£¬ËìÐí½ú¡£¹¬Ö®ÆæÒÔÆä×åÈ¥ÓÝ¡£Æä¶¬£¬½úÃðë½£¬ë½¹«³ó±¼ÖÜ¡£»¹£¬Ï®ÃðÓÝ£¬Â²ÓÝ¹«¼°Æä´ó·ò¾®²®°ÙÀïÞÉÒÔëôÇØÄÂ¼§£¬¶øÐÞÓÝìë¡£Ü÷Ï¢Ç£êÙËùÒÅÓÝÇü²úÖ®³ËÂí·îÖ®Ï×¹«£¬Ï×¹«Ð¦Ô»£º¡°ÂíÔòÎáÂí£¬³ÝÒàÀÏÒÓ£¡¡±

¶þÊ®ÈýÄê£¬Ï×¹«Ëì·¢¼Ö»ªµÈ·¥Çü£¬ÇüÀ£¡£ÒÄÎá½«±¼µÔ¡£¼½ÜÇÔ»£º¡°²»¿É£¬ÖØ¶úÒÑÔÚÒÓ£¬½ñÍù£¬½ú±ØÒÆ±ø·¥µÔ£¬µÔÎ·½ú£¬»öÇÒ¼°¡£²»Èç×ßÁº£¬Áº½üì¶ÇØ£¬ÇØ¦â£¬Îá¾ý°ÙËêáá¿ÉÒÔÇóÈëÑÉ¡£¡±Ëì±¼Áº¡£¶þÊ®ÎåÄê£¬½ú·¥µÔ£¬µÔÒÔÖØ¶ú¹Ê£¬Òà»÷½úì¶§üÉ££¬½ú±ø½â¶øÈ¥¡£

µ±´ËÊ±£¬½ú¦â£¬Î÷ÓÐºÓÎ÷£¬ÓëÇØ½Ó¾³£¬±±±ßµÔ£¬¶«ÖÁºÓÄÚ¡£

æê¼§µÜÉúµ¿×Ó¡£

¶þÊ®ÁùÄêÏÄ£¬Æë»¸¹«´ó»áÖîºîì¶¿ûÇð¡£½úÏ×¹«²¡£¬ÐÐáá£¬Î´ÖÁ£¬·êÖÜÖ®Ô×¿×¡£Ô×¿×Ô»£º¡°Æë»¸¹«Òæ½¾£¬²»ÎñµÂ¶øÎñÔ¶ÂÔ£¬Öîºî¸¥Æ½¡£¾ýµÜÎã»á£¬ÎãÈç½úºÎ¡£¡±Ï×¹«Òà²¡£¬¸´»¹¹é¡£²¡Éõ£¬ÄËÎ½Ü÷Ï¢Ô»£º¡°ÎáÒÔÞÉÆëÎªáá£¬ÄêÉÙ£¬Öî´ó³¼²»·þ£¬¿ÖÂÒÆð£¬×ÓÄÜÁ¢Ö®ºõ£¿¡±Ü÷Ï¢Ô»£º¡°ÄÜ¡£¡±Ï×¹«Ô»£º¡°ºÎÒÔÎªÑé£¿¡±¶ÔÔ»£º¡°Ê¹ËÀÕß¸´Éú£¬ÉúÕß²»²Ñ£¬ÎªÖ®Ñé¡£¡±ì¶ÊÇËìÊôÞÉÆëì¶Ü÷Ï¢¡£Ü÷Ï¢ÎªÏà£¬Ö÷¹úÕþ¡£Çï¾ÅÔÂ£¬Ï×¹«×ä¡£Àï¿Ë¡¢ÚüÖ£ÓûÄÚÖØ¶ú£¬ÒÔÈý¹«×ÓÖ®Í½×÷ÂÒ£¬Î½Ü÷Ï¢Ô»£º¡°ÈýÔ¹½«Æð£¬ÇØ¡¢½ú¸¨Ö®£¬×Ó½«ºÎÈç£¿¡±Ü÷Ï¢Ô»£º¡°Îá²»¿É¸ºÏÈ¾ýÑÔ¡£¡±Ê®ÔÂ£¬Àï¿ËÉ±ÞÉÆëÓÚÉ¥´Î£¬Ï×¹«Î´ÔáÒ²¡£Ü÷Ï¢½«ËÀÖ®£¬»òÔ»²»ÈçÁ¢ÞÉÆëµÜµ¿×Ó¶ø¸µÖ®£¬Ü÷Ï¢Á¢µ¿×Ó¶øÔáÏ×¹«¡£Ê®Ò»ÔÂ£¬Àï¿Ëß±µ¿×ÓÓÚ³¯£¬Ü÷Ï¢ËÀÖ®¡£¾ý×ÓÔ»£º¡°Ê«ËùÎ½¡®°×ûÖÖ®çè£¬ÓÌ¿ÉÄ¥Ò²£¬Ë¹ÑÔÖ®çè£¬²»¿ÉÎªÒ²¡¯£¬ÆäÜ÷Ï¢Ö®Î½ºõ£¡²»¸ºÆäÑÔ¡£¡±³õ£¬Ï×¹«½«·¥æêÈÖ£¬²·Ô»¡°³ÝÑÀÎª»ö¡±¡£¼°ÆÆæêÈÖ£¬»ñæê¼§£¬°®Ö®£¬¾¹ÒÔÂÒ½ú¡£

Àï¿ËµÈÒÑÉ±ÞÉÆë¡¢µ¿×Ó£¬Ê¹ÈËÓ­¹«×ÓÖØ¶úì¶µÔ£¬ÓûÁ¢Ö®¡£ÖØ¶úÐ»Ô»£º¡°¸º¸¸Ö®Ãü³ö±¼£¬¸¸ËÀ²»µÃø·ÈË×ÓÖ®ÀñÊÌÉ¥£¬ÖØ¶úºÎ¸ÒÈë£¡´ó·òÆä¸üÁ¢Ëû×Ó¡£¡±»¹±¨Àï¿Ë£¬Àï¿ËÊ¹Ó­ÒÄÎáì¶Áº¡£ÒÄÎáÓûÍù£¬ÂÀÊ¡¡¢ýÝÜÇÔ»£º¡°ÄÚÓÌÓÐ¹«×Ó¿ÉÁ¢Õß¶øÍâÇó£¬ÄÑÐÅ¡£¼Æ·ÇÖ®ÇØ£¬¸¨¦â¹úÖ®ÍþÒÔÈë£¬¿ÖÎ£¡£¡±ÄËÊ¹ýÝÜÇºñÂ¸ÇØ£¬Ô¼Ô»£º¡°¼´µÃÈë£¬ÇëÒÔ½úºÓÎ÷Ö®µØÓëÇØ¡£¡±¼°ÒÅÀï¿ËÊéÔ»£º¡°³ÏµÃÁ¢£¬ÇëËì·â×Óì¶·ÚÑôÖ®ÒØ¡£¡±ÇØçÑ¹«ÄË·¢±øËÍÒÄÎáì¶½ú¡£Æë»¸¹«ÎÅ½úÄÚÂÒ£¬ÒàÂÊÖîºîÈç½ú¡£ÇØ±øÓëÒÄÎáÒàÖÁ½ú£¬ÆëÄËÊ¹ÚôÅó»áÇØ¾ãÈëÒÄÎá£¬Á¢Îª½ú¾ý£¬ÊÇÎª»Ý¹«¡£Æë»¸¹«ÖÁ½úÖ®¸ßÁº¶ø»¹¹é¡£

»Ý¹«ÒÄÎáÔªÄê£¬Ê¹ÚüÖ£Ð»ÇØÔ»£º¡°Ê¼ÒÄÎáÒÔºÓÎ÷µØÐí¾ý£¬½ñÐÒµÃÈëÁ¢¡£´ó³¼Ô»£º¡®µØÕßÏÈ¾ýÖ®µØ£¬¾ýÍöÔÚÍâ£¬ºÎÒÔµÃÉÃÐíÇØÕß£¿¡¯¹ÑÈËÕùÖ®¸¥ÄÜµÃ£¬¹ÊÐ»ÇØ¡£¡±Òà²»ÓëÀï¿Ë·ÚÑôÒØ£¬¶ø¶áÖ®È¨¡£ËÄÔÂ£¬ÖÜÏåÍõÊ¹ÖÜ¹«¼É¸¸»áÆë¡¢ÇØ´ó·ò¹²Àñ½ú»Ý¹«¡£»Ý¹«ÒÔÖØ¶úÔÚÍâ£¬Î·Àï¿ËÎª±ä£¬´ÍÀï¿ËËÀ¡£Î½Ô»£º¡°Î¢Àï×Ó¹ÑÈË²»µÃÁ¢¡£ËäÈ»£¬×ÓÒàÉ±¶þ¾ýÒ»´ó·ò£¬Îª×Ó¾ýÕß²»ÒàÄÑºõ£¿¡±Àï¿Ë¶ÔÔ»£º¡°²»ÓÐËù·Ï£¬¾ýºÎÒÔÐË£¿ÓûÖïÖ®£¬ÆäÎÞ´Çºõ£¿ÄËÑÔÎª´Ë£¡³¼ÎÅÃüÒÓ¡£¡±Ëì·ü½£¶øËÀ¡£ì¶ÊÇÚüÖ£Ê¹Ð»ÇØÎ´»¹£¬¹Ê²»¼°ÄÑ¡£

½ú¾ý¸ÄÔá¹§Ì«×ÓÉêÉú¡£Çï£¬ºüÍ»Ö®ÏÂ¹ú£¬ÓöÉêÉú£¬ÉêÉúÓëÔØ¶ø¸æÖ®Ô»£º¡°ÒÄÎáÎÞÀñ£¬ÓàµÃÇëì¶µÛ£¬½«ÒÔ½úÓëÇØ£¬ÇØ½«ìëÓà¡£¡±ºüÍ»¶ÔÔ»£º¡°³¼ÎÅÉñ²»Ê³·ÇÆä×Ú£¬¾ýÆäìëÎãÄË¾øºõ£¿¾ýÆäÍ¼Ö®¡£¡±ÉêÉúÔ»£º¡°Åµ£¬Îá½«¸´ÇëµÛ¡£ááÊ®ÈÕ£¬ÐÂ³ÇÎ÷Æ«½«ÓÐÎ×Õß¼ûÎÒÑÉ¡£¡±ÐíÖ®£¬Ëì²»¼û¡£¼°ÆÚ¶øÍù£¬¸´¼û£¬ÉêÉú¸æÖ®Ô»£º¡°µÛÐí·£ÓÐ×ïÒÓ£¬±×ì¶º«¡£¡±¶ùÄËÒ¥Ô»£º¡°¹§Ì«×Ó¸üÔáÒÓ£¬ááÊ®ËÄÄê£¬½úÒà²»²ý£¬²ýÄËÔÚÐÖ¡£¡±

ÚüÖ£Ê¹ÇØ£¬ÎÅÀï¿ËÖï£¬ÄËËµÇØçÑ¹«Ô»£º¡°ÂÀÊ¡¡¢ýÝ³Æ¡¢¼½ÜÇÊµÎª²»´Ó¡£ÈôÖØÂ¸ÓëÄ±£¬³ö½ú¾ý£¬ÈëÖØ¶ú£¬ÊÂ±Ø¾Í¡£¡±ÇØçÑ¹«ÐíÖ®£¬Ê¹ÈËÓë¹é±¨½ú£¬ºñÂ¸Èý×Ó¡£Èý×ÓÔ»£º¡°±ÒºñÑÔ¸Ê£¬´Ë±ØÚüÖ£ÂôÎÒì¶ÇØ¡£¡±ËìÉ±ÚüÖ£¼°Àï¿Ë¡¢ÚüÖ£Ö®µ³ÆßÓß´ó·ò¡£ÚüÖ£×Ó±ª±¼ÇØ£¬ÑÔ·¥½ú£¬çÑ¹«¸¥Ìý¡£

»Ý¹«Ö®Á¢£¬±¶ÇØµØ¼°Àï¿Ë£¬ÖïÆßÓß´ó·ò£¬¹úÈË²»¸½¡£¶þÄê£¬ÖÜÊ¹ÕÙ¹«¹ýÀñ½ú»Ý¹«£¬»Ý¹«ÀñÙÆ£¬ÕÙ¹«¼¥Ö®¡£

ËÄÄê£¬½ú¼¢£¬ÆòÙáì¶ÇØ¡£çÑ¹«ÎÊ°ÙÀïÞÉ£¬¡±°ÙÀïÞÉÔ»£º¡°ÌìøêÁ÷ÐÐ£¬¹ú¼Ò´úÓÐ£¬¾ÈøêÐôÁÚ£¬¹úÖ®µÀÒ²¡£ÓëÖ®¡£¡±ÚüÖ£×Ó±ªÔ»£º¡°·¥Ö®¡£¡±çÑ¹«Ô»£º¡°Æä¾ýÊÇ¶ñ£¬ÆäÃñºÎ×ï£¡¡±×äÓëËÚ£¬×ÔÓºÊôç­¡£

ÎåÄê£¬ÇØ¼¢£¬ÇëÙáì¶½ú¡£½ú¾ýÄ±Ö®£¬ÇìÖ£Ô»£º¡°ÒÔÇØµÃÁ¢£¬ÒÑ¶ø±¶ÆäµØÔ¼¡£½ú¼¢¶øÇØ´ûÎÒ£¬½ñÇØ¼¢ÇëÙá£¬ÓëÖ®ºÎÒÉ£¿¶øÄ±Ö®£¡¡±ë½ÉäÔ»£º¡°ÍùÄêÌìÒÔ½ú´ÍÇØ£¬ÇØ¸¥ÖªÈ¡¶ø´ûÎÒ¡£½ñÌìÒÔÇØ´Í½ú£¬½úÆä¿ÉÒÔÄæÌìºõ£¿Ëì·¥Ö®¡£¡±»Ý¹«ÓÃë½ÉäÄ±£¬²»ÓëÇØËÚ£¬¶ø·¢±øÇÒ·¥ÇØ¡£ÇØ´óÅ­£¬Òà·¢±ø·¥½ú¡£

ÁùÄê´º£¬ÇØçÑ¹«½«±ø·¥½ú¡£½ú»Ý¹«Î½ÇìÖ£Ô»£º¡°ÇØÊ¦ÉîÒÓ£¬èÍºÎ£¿¡±Ö£Ô»£º¡°ÇØÄÚ¾ý£¬¾ý±¶ÆäÂ¸£»½ú¼¢ÇØÊäËÚ£¬ÇØ¼¢¶ø½ú±¶Ö®£¬ÄËÓûÒòÆä¼¢·¥Ö®£ºÆäÉî²»ÒàÒËºõ£¡¡±½ú²·ÓùÓÒ£¬ÇìÖ£½Ô¼ª¡£¹«Ô»£º¡°Ö£²»Ëï¡£¡±ÄË¸üÁî²½ÑôÓùÈÖ£¬¼ÒÆÍÍ½ÎªÓÒ£¬½ø±ø¡£¾ÅÔÂÈÉÐç£¬ÇØçÑ¹«¡¢½ú»Ý¹«ºÏÕ½º«Ô­¡£»Ý¹«Âí{Ö´Âí}²»ÐÐ£¬ÇØ±øÖÁ£¬¹«¾½£¬ÕÙÇìÖ£ÎªÓù¡£Ö£Ô»£º¡°²»ÓÃ²·£¬°Ü²»Òàµ±ºõ£¡¡±ËìÈ¥¡£¸üÁîÁºôíÃÒÓù£¬ë½ÉäÎªÓÒ£¬éûÇØçÑ¹«¡£çÑ¹«×³Ê¿Ã°°Ü½ú¾ü£¬½ú¾ü°Ü£¬ËìÊ§ÇØçÑ¹«£¬·´»ñ½ú¹«ÒÔ¹é¡£ÇØ½«ÒÔìëÉÏµÛ¡£½ú¾ýæ¢ÎªçÑ¹«·òÈË£¬Ë¥ù¾ÌéÆü¡£¹«Ô»£º¡°µÃ½úºî½«ÒÔÎªÀÖ£¬½ñÄËÈç´Ë¡£ÇÒÎáÎÅ»þ×Ó¼ûÌÆÊåÖ®³õ·â£¬Ô»¡®Æäáá±Øµ±´óÒÓ¡¯£¬½úÓ¹¿ÉÃðºõ£¡¡±ÄËÓë½úºîÃËÍõ³Ç¶øÐíÖ®¹é¡£½úºîÒàÊ¹ÂÀÊ¡µÈ±¨¹úÈËÔ»£º¡°¹ÂËäµÃ¹é£¬ÎãÃæÄ¿¼ûÉçð¢£¬²·ÈÕÁ¢×Óàö¡£¡±½úÈËÎÅÖ®£¬½Ô¿Þ¡£ÇØçÑ¹«ÎÊÂÀÊ¡£º¡°½ú¹úºÍºõ£¿¡±¶ÔÔ»£º¡°²»ºÍ¡£Ð¡ÈË¾åÊ§¾ýÍöÇ×£¬²»µ¬Á¢×Óàö£¬Ô»¡®±Ø±¨öÅ£¬ÄþÊÂÈÖ¡¢µÒ¡¯¡£Æä¾ý×ÓÔò°®¾ý¶øÖª×ï£¬ÒÔ´ýÇØÃü£¬Ô»¡®±Ø±¨µÂ¡¯¡£ÓÐ´Ë¶þ¹Ê£¬²»ºÍ¡£¡±ì¶ÊÇÇØçÑ¹«¸üÉá½ú»Ý¹«£¬â»¹íÖ®ÆßÀÎ¡£Ê®Ò»ÔÂ£¬¹é½úºî¡£½úºîÖÁ¹ú£¬ÖïÇìÖ££¬ÐÞÕþ½Ì¡£Ä±Ô»£º¡°ÖØ¶úÔÚÍâ£¬Öîºî¶àÀûÄÚÖ®¡£¡±ÓûÊ¹ÈËÉ±ÖØ¶úì¶µÒ¡£ÖØ¶úÎÅÖ®£¬ÈçÆë¡£

°ËÄê£¬Ê¹Ì«×ÓàöÖÊÇØ¡£³õ£¬»Ý¹«ÍöÔÚÁº£¬Áº²®ÒÔÆäÅ®ÆÞÖ®£¬ÉúÒ»ÄÐÒ»Å®¡£Áº²®²·Ö®£¬ÄÐÎªÈË³¼£¬Å®ÎªÈËæª£¬¹ÊÃûÄÐÎªàö£¬Å®Îªæª¡£

Ê®Äê£¬ÇØÃðÁº¡£Áº²®ºÃÍÁ¹¦£¬ÖÎ³Ç¹µ£¬¡±ÃñÁ¦°Õ£¬Ô¹£¬ÆäÖÚÊýÏà¾ª£¬Ô»¡°ÇØ¿ÜÖÁ¡±£¬Ãñ¿Ö»ó£¬ÇØ¾¹ÃðÖ®¡£

Ê®ÈýÄê£¬½ú»Ý¹«²¡£¬ÄÚÓÐÊý×Ó¡£Ì«×ÓàöÔ»£º¡°ÎáÄ¸¼ÒÔÚÁº£¬Áº½ñÇØÃðÖ®£¬ÎÒÍâÇáì¶ÇØ¶øÄÚÎÞÔ®ì¶¹ú¡£¾ý¼´²»Æð£¬²¡´ó·òÇá£¬¸üÁ¢Ëû¹«×Ó¡£¡±ÄËÄ±ÓëÆäÆÞ¾ãÍö¹é¡£ÇØÅ®Ô»£º¡°×ÓÒ»¹úÌ«×Ó£¬ÈèÔÚ´Ë¡£ÇØÊ¹æ¾×ÓÊÌ£¬ÒÔ¹Ì×ÓÖ®ÐÄ¡£×ÓÍöÒÓ£¬ÎÒ²»´Ó×Ó£¬Òà²»¸ÒÑÔ¡£¡±×ÓàöËìÍö¹é½ú¡£Ê®ËÄÄê¾ÅÔÂ£¬»Ý¹«×ä£¬Ì«×ÓàöÁ¢£¬ÊÇÎª»³¹«¡£

×ÓàöÖ®Íö£¬ÇØÔ¹Ö®£¬ÄËÇó¹«×ÓÖØ¶ú£¬ÓûÄÚÖ®¡£×ÓàöÖ®Á¢£¬Î·ÇØÖ®·¥Ò²¡£ÄËÁî¹úÖÐÖî´ÓÖØ¶úÍöÕßÓëÆÚ£¬ÆÚ¾¡²»µ½Õß¾¡ÃðÆä¼Ò¡£ºüÍ»Ö®×ÓÃ«¼°ÙÈ´ÓÖØ¶úÔÚÇØ£¬¸¥¿ÏÕÙ¡£»³¹«Å­£¬ÇôºüÍ»¡£Í»Ô»£º¡°³¼×ÓÊÂÖØ¶úÓÐÄêÊýÒÓ£¬½ñÕÙÖ®£¬ÊÇ½ÌÖ®·´¾ýÒ²¡£ºÎÒÔ½ÌÖ®£¿¡±»³¹«×äÉ±ºüÍ»¡£ÇØçÑ¹«ÄË·¢±øËÍÄÚÖØ¶ú£¬Ê¹ÈË¸æèï¡¢ýÝÖ®µ³ÎªÄÚÓ¦£¬É±»³¹«ì¶¸ßÁº£¬ÈëÖØ¶ú¡£ÖØ¶úÁ¢£¬ÊÇÎªÎÄ¹«¡£

½úÎÄ¹«ÖØ¶ú£¬½úÏ×¹«Ö®×ÓÒ²¡£×ÔÉÙºÃÊ¿£¬ÄêÊ®Æß£¬ÓÐÏÍÊ¿ÎåÈË£ºÔ»ÕÔË¥£»ºüÙÈ¾Ì·¸£¬ÎÄ¹«¾ËÒ²£»¼ÖÙ¢£»ÏÈéô£»ÎºÎä×Ó¡£×ÔÏ×¹«ÎªÌ«×ÓÊ±£¬ÖØ¶ú¹ÌÒÑ³ÉÈËÒÓ¡£Ï×¹«¼´Î»£¬ÖØ¶úÄê¶þÊ®Ò»¡£Ï×¹«Ê®ÈýÄê£¬ÒÔæê¼§¹Ê£¬ÖØ¶ú±¸ÆÑ³ÇÊØÇØ¡£Ï×¹«¶þÊ®Ò»Äê£¬Ï×¹«É±Ì«×ÓÉêÉú£¬æê¼§²÷Ö®£¬¿Ö£¬²»´ÇÏ×¹«¶øÊØÆÑ³Ç¡£Ï×¹«¶þÊ®¶þÄê£¬Ï×¹«Ê¹»ÂÕßÂÄû³È¤É±ÖØ¶ú¡£ÖØ¶úÓâÔ«£¬»ÂÕßÖðÕ¶ÆäÒÂüà¡£ÖØ¶úËì±¼µÒ¡£µÒ£¬ÆäÄ¸¹úÒ²¡£ÊÇÊ±ÖØ¶úÄêËÄÊ®Èý¡£´Ó´ËÎåÊ¿£¬ÆäâÅ²»ÃûÕßÊýÊ®ÈË£¬ÖÁµÒ¡£

µÒ·¥¾ÌÈç£¬µÃ¶þÅ®£ºÒÔ³¤Å®ÆÞÖØ¶ú£¬Éú²®®Ñ¡¢ÊåÁõ£»ÒÔÉÙÅ®ÆÞÕÔË¥£¬Éú¶Ü¡£¾ÓµÒÎåËê¶ø½úÏ×¹«×ä£¬Àï¿ËÒÑÉ±ÞÉÆë¡¢µ¿×Ó£¬ÄËÊ¹ÈËÓ­£¬ÓûÁ¢ÖØ¶ú¡£ÖØ¶úÎ·É±£¬Òò¹ÌÐ»£¬²»¸ÒÈë¡£ÒÑ¶ø½ú¸üÓ­ÆäµÜÒÄÎáÁ¢Ö®£¬ÊÇÎª»Ý¹«¡£»Ý¹«ÆßÄê£¬Î·ÖØ¶ú£¬ÄËÊ¹»ÂÕßÂÄû³Óë×³Ê¿ÓûÉ±ÖØ¶ú¡£ÖØ¶úÎÅÖ®£¬ÄËÄ±ÕÔË¥µÈÔ»£º¡°Ê¼Îá±¼µÒ£¬·ÇÒÔÎª¿ÉÓÃÓë£¬ÒÔ½üÒ×Í¨£¬¹ÊÇÒÐÝ×ã¡£ÐÝ×ã¾ÃÒÓ£¬¹ÌÔ¸áãÖ®´ó¹ú¡£·òÆë»¸¹«ºÃÉÆ£¬Ö¾ÔÚ°ÔÍõ£¬ÊÕÐôÖîºî¡£½ñÎÅ¹ÜÖÙ¡¢ÚôÅóËÀ£¬´ËÒàÓûµÃÏÍ×ô£¬îÁÍùºõ£¿¡±ì¶ÊÇËìÐÐ¡£ÖØ¶úÎ½ÆäÆÞÔ»£º¡°´ýÎÒ¶þÊ®ÎåÄê²»À´£¬ÄË¼Þ¡£¡±ÆäÆÞÐ¦Ô»£º¡°Àç¶þÊ®ÎåÄê£¬ÎáÚ£ÉÏ°Ø´óÒÓ¡£ËäÈ»£¬æª´ý×Ó¡£¡±ÖØ¶ú¾ÓµÒ·²Ê®¶þÄê¶øÈ¥¡£

¹ýÎÀ£¬ÎÀÎÄ¹«²»Àñ¡£È¥£¬¹ýÎåÂ¹£¬¼¢¶ø´ÓÒ°ÈËÆòÊ³£¬Ò°ÈËÊ¢ÍÁÆ÷ÖÐ½øÖ®¡£ÖØ¶úÅ­¡£ÕÔË¥Ô»£º¡°ÍÁÕß£¬ÓÐÍÁÒ²£¬¾ýÆä°ÝÊÜÖ®¡£¡±

ÖÁÆë£¬Æë»¸¹«ºñÀñ£¬¶øÒÔ×ÚÅ®ÆÞÖ®£¬ÓÐÂí¶þÊ®³Ë£¬ÖØ¶ú°²Ö®¡£ÖØ¶úÖÁÆë¶þËê¶ø»¸¹«×ä£¬»áÊúµ¶µÈÎªÄÚÂÒ£¬ÆëÐ¢¹«Ö®Á¢£¬Öîºî±øÊýÖÁ¡£ÁôÆë·²ÎåËê¡£ÖØ¶ú°®ÆëÅ®£¬ÎãÈ¥ÐÄ¡£ÕÔË¥¡¢¾Ì·¸ÄËì¶É£ÏÂÄ±ÐÐ¡£ÆëÅ®ÊÌÕßÔÚÉ£ÉÏÎÅÖ®£¬ÒÔ¸æÆäÖ÷¡£ÆäÖ÷ÄËÉ±ÊÌÕß£¬È°ÖØ¶úÈ¤ÐÐ¡£ÖØ¶úÔ»£º¡°ÈËÉú°²ÀÖ£¬ÊëÖªÆäËû£¡±ØËÀì¶´Ë£¬²»ÄÜÈ¥¡£¡±ÆëÅ®Ô»£º¡°×ÓÒ»¹ú¹«×Ó£¬Çî¶øÀ´´Ë£¬ÊýÊ¿ÕßÒÔ×ÓÎªÃü¡£×Ó²»¼²·´¹ú£¬±¨ÀÍ³¼£¬¶ø»³Å®µÂ£¬ÇÔÎª×ÓÐßÖ®¡£ÇÒ²»Çó£¬ºÎÊ±µÃ¹¦£¿¡±ÄËÓëÕÔË¥µÈÄ±£¬×íÖØ¶ú£¬ÔØÒÔÐÐ¡£ÐÐÔ¶¶ø¾õ£¬ÖØ¶ú´óÅ­£¬Òý¸êÓûÉ±¾Ì·¸¡£¾Ì·¸Ô»£º¡°É±³¼³É×Ó£¬ÙÈÖ®Ô¸Ò²¡£¡±ÖØ¶úÔ»£º¡°ÊÂ²»³É£¬ÎÒÊ³¾ËÊÏÖ®Èâ¡£¡±¾Ì·¸Ô»£º¡°ÊÂ²»³É£¬·¸ÈâÐÈëý£¬ºÎ×ãÊ³£¡¡±ÄËÖ¹£¬ËìÐÐ¡£

¹ý²Ü£¬²Ü¹²¹«²»Àñ£¬Óû¹ÛÖØ¶úæéÐ²¡£²Ü´ó·òýð¸ºî¿Ô»£º¡°½ú¹«×ÓÏÍ£¬ÓÖÍ¬ÐÕ£¬ÇîÀ´¹ýÎÒ£¬èÍºÎ²»Àñ£¡¡±¹²¹«²»´ÓÆäÄ±¡£¸ºî¿ÄËË½ÒÅÖØ¶úÊ³£¬ÖÃèµÆäÏÂ¡£ÖØ¶úÊÜÆäÊ³£¬»¹Æäèµ¡£

È¥£¬¹ýËÎ¡£ËÎÏå¹«ÐÂÀ§±øì¶³þ£¬ÉËì¶ãü£¬ÎÅÖØ¶úÏÍ£¬ÄËÒÔ¹úÀñÀñì¶ÖØ¶ú¡£ËÎË¾Âí¹«Ëï¹ÌÉÆì¶¾Ì·¸£¬Ô»£º¡°ËÎÐ¡¹úÐÂÀ§£¬²»×ãÒÔÇóÈë£¬¸üÖ®´ó¹ú¡£¡±ÄËÈ¥¡£

¹ýÖ££¬Ö£ÎÄ¹«¸¥Àñ¡£Ö£ÊåÕ°ÚÉÆä¾ýÔ»£º¡°½ú¹«×ÓÏÍ£¬¶øÆä´ÓÕß½Ô¹úÏà£¬ÇÒÓÖÍ¬ÐÕ¡£Ö£Ö®³ö×ÔÀ÷Íõ£¬¶ø½úÖ®³ö×ÔÎäÍõ¡£¡±Ö£¾ýÔ»£º¡°ÖîºîÍö¹«×Ó¹ý´ËÕßÖÚ£¬°²¿É¾¡Àñ£¡¡±ÊåÕ°Ô»£º¡°¾ý²»Àñ£¬²»ÈçÉ±Ö®£¬ÇÒááÎª¹ú»¼¡£¡±Ö£¾ý²»Ìý¡£

ÖØ¶úÈ¥Ö®³þ£¬³þ³ÉÍõÒÔ§ÃÖîºîÀñ´ýÖ®£¬ÖØ¶úÐ»²»¸Òµ±¡£ÕÔË¥Ô»£º¡°×ÓÍöÔÚÍâÊ®âÅÄê£¬Ð¡¹úÇá×Ó£¬¿ö´ó¹úºõ£¿½ñ³þ´ó¹ú¶ø¹ÌÓö×Ó£¬×ÓÆäÎãÈÃ£¬´ËÌì¿ª×ÓÒ²¡£¡±ËìÒÔ¿ÍÀñ¼ûÖ®¡£³ÉÍõºñÓöÖØ¶ú£¬ÖØ¶úÉõ±°¡£³ÉÍõÔ»£º¡°×Ó¼´·´¹ú£¬ºÎÒÔ±¨¹ÑÈË£¿¡±ÖØ¶úÔ»£º¡°ÓðÃ«³Ý½ÇÓñ²¯£¬¾ýÍõËùâÅ£¬Î´ÖªËùÒÔ±¨¡£¡±ÍõÔ»£º¡°ËäÈ»£¬ºÎÒÔ±¨²»ýÏ£¿¡±ÖØ¶úÔ»£º¡°¼´²»µÃÒÑ£¬Óë¾ýÍõÒÔ±ø³µ»áÆ½Ô­¹ãÔó£¬Çë±ÙÍõÈýÉá¡£¡±³þ½«×ÓÓñÅ­Ô»£º¡°ÍõÓö½ú¹«×ÓÖÁºñ£¬½ñÖØ¶úÑÔ²»Ëï£¬ÇëÉ±Ö®¡£¡±³ÉÍõÔ»£º¡°½ú¹«×ÓÏÍ¶øÀ§ì¶Íâ¾Ã£¬´ÓÕß½Ô¹úÆ÷£¬´ËÌìËùÖÃ£¬Ó¹¿ÉÉ±ºõ£¿ÇÒÑÔºÎÒÔÒ×Ö®£¡¡±¾Ó³þÊýÔÂ£¬¶ø½úÌ«×ÓàöÍöÇØ£¬ÇØÔ¹Ö®£»ÎÅÖØ¶úÔÚ³þ£¬ÄËÕÙÖ®¡£³ÉÍõÔ»£º¡°³þÔ¶£¬¸üÊý¹úÄËÖÁ½ú¡£ÇØ½ú½Ó¾³£¬ÇØ¾ýÏÍ£¬×ÓÆäÃãÐÐ£¡¡±ºñËÍÖØ¶ú¡£

ÖØ¶úÖÁÇØ£¬çÑ¹«ÒÔ×ÚÅ®ÎåÈËÆÞÖØ¶ú£¬¹Ê×ÓàöÆÞÓëÍù¡£ÖØ¶ú²»ÓûÊÜ£¬Ë¾¿Õ¼¾×ÓÔ»£º¡°Æä¹úÇÒ·¥£¬¿öÆä¹ÊÆÞºõ£¡ÇÒÊÜÒÔ½áÇØÇ×¶øÇóÈë£¬×ÓÄË¾ÐÐ¡Àñ£¬Íü´ó³óºõ£¡¡±ËìÊÜ¡£çÑ¹«´ó»¶£¬ÓëÖØ¶úÒû¡£ÕÔË¥¸èÊòÃçÊ«¡£çÑ¹«Ô»£º¡°Öª×ÓÓû¼±·´¹úÒÓ¡£¡±ÕÔË¥ÓëÖØ¶úÏÂ£¬ÔÙ°ÝÔ»£º¡°¹Â³¼Ö®Ñö¾ý£¬Èç°ÙýÏÖ®ÍûÊ±Óê¡£¡±ÊÇÊ±½ú»Ý¹«Ê®ËÄÄêÇï¡£»Ý¹«ÒÔ¾ÅÔÂ×ä£¬×ÓàöÁ¢¡£Ê®Ò»ÔÂ£¬Ôá»Ý¹«¡£Ê®¶þÔÂ£¬½ú¹ú´ó·òèï¡¢ýÝµÈÎÅÖØ¶úÔÚÇØ£¬½ÔÒõÀ´È°ÖØ¶ú¡¢ÕÔË¥µÈ·´¹ú£¬ÎªÄÚÓ¦ÉõÖÚ¡£ì¶ÊÇÇØçÑ¹«ÄË·¢±øÓëÖØ¶ú¹é½ú¡£½úÎÅÇØ±øÀ´£¬Òà·¢±ø¾ÜÖ®¡£È»½ÔÒõÖª¹«×ÓÖØ¶úÈëÒ²¡£Î¨»Ý¹«Ö®¹Ê¹ó³¼ÂÀ¡¢ýÝÖ®Êô²»ÓûÁ¢ÖØ¶ú¡£ÖØ¶ú³öÍö·²Ê®¾ÅËê¶øµÃÈë£¬Ê±ÄêÁùÊ®¶þÒÓ£¬½úÈË¶à¸½ÑÉ¡£

ÎÄ¹«ÔªÄê´º£¬ÇØËÍÖØ¶úÖÁºÓ¡£¾Ì·¸Ô»£º¡°³¼´Ó¾ýÖÜÐýÌìÏÂ£¬¹ýÒà¶àÒÓ¡£³¼ÓÌÖªÖ®£¬¿öì¶¾ýºõ£¿Çë´Ó´ËÈ¥ÒÓ¡£¡±ÖØ¶úÔ»£º¡°Èô·´¹ú£¬Ëù²»Óë×Ó·¸¹²Õß£¬ºÓ²®ÊÓÖ®£¡¡±ÄËÍ¶èµºÓÖÐ£¬ÒÔÓë×Ó·¸ÃË¡£ÊÇÊ±½é×ÓÍÆ´Ó£¬ÔÚ´¬ÖÐ£¬ÄËÐ¦Ô»£º¡°ÌìÊµ¿ª¹«×Ó£¬¶ø×Ó·¸ÒÔÎª¼º¹¦¶øÒªÊÐì¶¾ý£¬¹Ì×ãÐßÒ²¡£Îá²»ÈÌÓëÍ¬Î»¡£¡±ÄË×ÔÒþ¶ÉºÓ¡£ÇØ±øÎ§Áîºü£¬½ú¾üÓÚÂ®Áø¡£¶þÔÂÐÁ³ó£¬¾Ì·¸ÓëÇØ½ú´ó·òÃËÓÚÛ¨¡£ÈÉÒú£¬ÖØ¶úÈëÓÚ½úÊ¦¡£±ûÎç£¬ÈëÓÚÇúÎÖ¡£¶¡Î´£¬³¯ÓÚÎä¹¬£¬¼´Î»Îª½ú¾ý£¬ÊÇÎªÎÄ¹«¡£Èº³¼½ÔÍù¡£»³¹«àö±¼¸ßÁº¡£ÎìÉê£¬Ê¹ÈËÉ±»³¹«¡£

»³¹«¹Ê´ó³¼ÂÀÊ¡¡¢ýÝÜÇ±¾²»¸½ÎÄ¹«£¬ÎÄ¹«Á¢£¬¿ÖÖï£¬ÄËÓûÓëÆäÍ½Ä±ÉÕ¹«¹¬£¬É±ÎÄ¹«¡£ÎÄ¹«²»Öª¡£Ê¼³¢ÓûÉ±ÎÄ¹«»ÂÕßÂÄû³ÖªÆäÄ±£¬ÓûÒÔ¸æÎÄ¹«£¬½âÇ°×ï£¬Çó¼ûÎÄ¹«¡£ÎÄ¹«²»¼û£¬Ê¹ÈËÈÃÔ»£º¡°ÆÑ³ÇÖ®ÊÂ£¬Å®Õ¶Óèüà¡£ÆäááÎÒ´ÓµÒ¾ýÁÔ£¬Å®Îª»Ý¹«À´ÇóÉ±ÎÒ¡£»Ý¹«ÓëÅ®ÆÚÈýÈÕÖÁ£¬¶øÅ®Ò»ÈÕÖÁ£¬ºÎËÙÒ²£¿Å®ÆäÄîÖ®¡£¡±»ÂÕßÔ»£º¡°³¼µ¶¾âÖ®âÅ£¬²»¸ÒÒÔ¶þÐÄÊÂ¾ý±¶Ö÷£¬¹ÊµÃ×ïì¶¾ý¡£¾ýÒÑ·´¹ú£¬ÆäÎãÆÑ¡¢µÔºõ£¿ÇÒ¹ÜÖÙÉä¹³£¬»¸¹«ÒÔ°Ô¡£½ñÐÌâÅÖ®ÈËÒÔÊÂ¸æ¶ø¾ý²»¼û£¬»öÓÖÇÒ¼°ÒÓ¡£¡±ì¶ÊÇ¼ûÖ®£¬ËìÒÔÂÀ¡¢ýÝµÈ¸æÎÄ¹«¡£ÎÄ¹«ÓûÕÙÂÀ¡¢ýÝ£¬ÂÀ¡¢ýÝµÈµ³¶à£¬ÎÄ¹«¿Ö³õÈë¹ú£¬¹úÈËÂô¼º£¬ÄËÎªÎ¢ÐÐ£¬»áÇØçÑ¹«ì¶Íõ³Ç£¬¹úÈËÄªÖª¡£ÈýÔÂ¼º³ó£¬ÂÀ¡¢ýÝµÈ¹û·´£¬·Ù¹«¹¬£¬²»µÃÎÄ¹«¡£ÎÄ¹«Ö®ÎÀÍ½ÓëÕ½£¬ÂÀ¡¢ýÝµÈÒý±øÓû±¼£¬ÇØçÑ¹«ÓÕÂÀ¡¢ýÝµÈ£¬É±Ö®ºÓÉÏ£¬½ú¹ú¸´¶øÎÄ¹«µÃ¹é¡£ÏÄ£¬Ó­·òÈËì¶ÇØ£¬ÇØËùÓëÎÄ¹«ÆÞÕß×äÎª·òÈË¡£ÇØËÍÈýÇ§ÈËÎªÎÀ£¬ÒÔ±¸½úÂÒ¡£

ÎÄ¹«ÐÞÕþ£¬Ê©»Ý°ÙÐÕ¡£ÉÍ´ÓÍöÕß¼°¹¦³¼£¬´óÕß·âÒØ£¬Ð¡Õß×ð¾ô¡£Î´¾¡ÐÐÉÍ£¬ÖÜÏåÍõÒÔµÜ´øÄÑ³ö¾ÓÖ£µØ£¬À´¸æ¼±½ú¡£½ú³õ¶¨£¬Óû·¢±ø£¬¿ÖËûÂÒÆð£¬ÊÇÒÔÉÍ´ÓÍöÎ´ÖÁÒþÕß½é×ÓÍÆ¡£ÍÆÒà²»ÑÔÂ»£¬Â»Òà²»¼°¡£ÍÆÔ»£º¡°Ï×¹«×Ó¾ÅÈË£¬Î¨¾ýÔÚÒÓ¡£»Ý¡¢»³ÎÞÇ×£¬ÍâÄÚÆúÖ®£»ÌìÎ´¾ø½ú£¬±Ø½«ÓÐÖ÷£¬Ö÷½úìëÕß£¬·Ç¾ý¶øË­£¿ÌìÊµ¿ªÖ®£¬¶þÈý×ÓÒÔÎª¼ºÁ¦£¬²»ÒàÎÜºõ£¿ÇÔÈËÖ®²Æ£¬ÓÌÔ»ÊÇµÁ£¬¿öÌ°ÌìÖ®¹¦ÒÔÎª¼ºÁ¦ºõ£¿ÏÂÃ°Æä×ï£¬ÉÏÉÍÆä¼é£¬ÉÏÏÂÏàÃÉ£¬ÄÑÓë´¦ÒÓ£¡¡±ÆäÄ¸Ô»£º¡°îÁÒàÇóÖ®£¬ÒÔËÀË­í¡£¿¡±ÍÆÔ»£º¡°ÓÈ¶øÐ§Ö®£¬×ïÓÐÉõÑÉ¡£ÇÒ³öÔ¹ÑÔ£¬²»Ê³ÆäÂ»¡£¡±Ä¸Ô»£º¡°ÒàÊ¹ÖªÖ®£¬ÈôºÎ£¿¡±¶ÔÔ»£º¡°ÑÔ£¬ÉíÖ®ÎÄÒ²£»ÉíÓûÒþ£¬°²ÓÃÎÄÖ®£¿ÎÄÖ®£¬ÊÇÇóÏÔÒ²¡£¡±ÆäÄ¸Ô»£º¡°ÄÜÈç´Ëºõ£¿ÓëÅ®ÙÉÒþ¡£¡±ÖÁËÀ²»¸´¼û¡£

½é×ÓÍÆ´ÓÕßÁ¯Ö®£¬ÄËÐüÊé¹¬ÃÅÔ»£º¡°ÁúÓûÉÏÌì£¬ÎåÉßÎª¸¨¡£ÁúÒÑÉýÔÆ£¬ËÄÉß¸÷ÈëÆäÓî£¬Ò»Éß¶ÀÔ¹£¬ÖÕ²»¼û´¦Ëù¡£¡±ÎÄ¹«³ö£¬¼ûÆäÊé£¬Ô»£º¡°´Ë½é×ÓÍÆÒ²¡£Îá·½ÓÇÍõÊÒ£¬Î´Í¼Æä¹¦¡£¡±Ê¹ÈËÕÙÖ®£¬ÔòÍö¡£ËìÇóËùÔÚ£¬ÎÅÆäÈëÃàÉÏÉ½ÖÐ£¬ì¶ÊÇÎÄ¹«»·ÃàÉÏÉ½ÖÐ¶ø·âÖ®£¬ÒÔÎª½éÍÆÌï£¬ºÅÔ»½éÉ½£¬¡°ÒÔ¼ÇÎá¹ý£¬ÇÒìºÉÆÈË¡±¡£

´ÓÍö¼ú³¼ºøÊåÔ»£»¡°¾ýÈýÐÐÉÍ£¬ÉÍ²»¼°³¼£¬¸ÒÇë×ï¡£¡±ÎÄ¹«±¨Ô»£º¡°·òµ¼ÎÒÒÔÈÊÒå£¬·ÀÎÒÒÔµÂ»Ý£¬´ËÊÜÉÏÉÍ¡£¸¨ÎÒÒÔÐÐ£¬×äÒÔ³ÉÁ¢£¬´ËÊÜ´ÎÉÍ¡£Ê¸Ê¯Ö®ÄÑ£¬º¹ÂíÖ®ÀÍ£¬´Ë¸´ÊÜ´ÎÉÍ¡£ÈôÒÔÁ¦ÊÂÎÒ¶øÎÞ²¹ÎáÈ±Õß£¬´Ë¸´ÊÜ´ÎÉÍ¡£ÈýÉÍÖ®áá£¬¹ÊÇÒ¼°×Ó¡£¡±½úÈËÎÅÖ®£¬½ÔËµ¡£

¶þÄê´º£¬ÇØ¾üºÓÉÏ£¬½«ÈëÍõ¡£ÕÔË¥Ô»£»¡°Çó°ÔÄªÈçÈëÍõ×ðÖÜ¡£ÖÜ½úÍ¬ÐÕ£¬½ú²»ÏÈÈëÍõ£¬ááÇØÈëÖ®£¬ÎãÒÔÁîÓÚÌìÏÂ¡£·½½ñ×ðÍõ£¬½úÖ®×ÊÒ²¡£¡±ÈýÔÂ¼×³½£¬½úÄË·¢±øÖÁÑô·®£¬Î§ÎÂ£¬ÈëÏåÍõÓÚÖÜ¡£ËÄÔÂ£¬É±ÍõµÜ´ø¡£ÖÜÏåÍõ´Í½úºÓÄÚÑô·®Ö®µØ¡£

ËÄÄê£¬³þ³ÉÍõ¼°ÖîºîÎ§ËÎ£¬ËÎ¹«Ëï¹ÌÈç½ú¸æ¼±¡£ÏÈéôÔ»£º¡°±¨Ê©¶¨°Ô£¬ì¶½ñÔÚÒÓ¡£¡±ºüÙÈÔ»£º¡°³þÐÂµÃ²Ü¶ø³õ»éì¶ÎÀ£¬Èô·¥²Ü¡¢ÎÀ£¬³þ±Ø¾ÈÖ®£¬ÔòËÎÃâÒÓ¡£¡±ì¶ÊÇ½ú×÷Èý¾ü¡£ÕÔË¥¾ÙýÝûã½«ÖÐ¾ü£¬ýÝÕé×ôÖ®£»Ê¹ºüÙÈ½«ÉÏ¾ü£¬ºüÃ«×ôÖ®£¬ÃüÕÔË¥ÎªÇä£»èïÖ¦½«ÏÂ¾ü£¬ÏÈéô×ôÖ®£»Ü÷ÁÖ¸¸ÓùÈÖ£¬Îº¯ÍÎªÓÒ£ºÍù·¥¡£¶¬Ê®¶þÔÂ£¬½ú±øÏÈÏÂÉ½¶«£¬¶øÒÔÔ­·âÕÔË¥¡£

ÎåÄê´º£¬½úÎÄ¹«Óû·¥²Ü£¬¼ÙµÀì¶ÎÀ£¬ÎÀÈË¸¥Ðí¡£»¹×ÔºÓÄÏ¶È£¬ÇÖ²Ü£¬·¥ÎÀ¡£ÕýÔÂ£¬È¡ÎåÂ¹¡£¶þÔÂ£¬½úºî¡¢ÆëºîÃËÓÚÁ²ÓÛ¡£¡±ÎÀºîÇëÃË½ú£¬½úÈË²»Ðí¡£ÎÀºîÓûÓë³þ£¬¹úÈË²»Óû£¬¹Ê³öÆä¾ýÒÔËµ½ú¡£ÎÀºî¾ÓÏåÅ££¬¹«×ÓÂòÊØÎÀ¡£³þ¾ÈÎÀ£¬²»×ä¡£½úºîÎ§²Ü¡£ÈýÔÂ±ûÎç£¬½úÊ¦Èë²Ü£¬ÊýÖ®ÒÔÆä²»ÓÃýð¸ºî¿ÑÔ£¬¶øÓÃÃÀÅ®³ËÐùÕßÈý°ÙÈËÒ²¡£Áî¾üÎãÈëÙÒ¸ºî¿×Ú¼ÒÒÔ±¨µÂ¡£³þÎ§ËÎ£¬ËÎ¸´¸æ¼±½ú¡£ÎÄ¹«Óû¾ÈÔò¹¥³þ£¬Îª³þ³¢ÓÐµÂ£¬²»Óû·¥Ò²£»ÓûÊÍËÎ£¬ËÎÓÖ³¢ÓÐµÂì¶½ú£º»¼Ö®¡£ÏÈéôÔ»£º¡°Ö´²Ü²®£¬·Ö²Ü¡¢ÎÀµØÒÔÓëËÎ£¬³þ¼±²Ü¡¢ÎÀ£¬ÆäÊÆÒËÊÍËÎ¡£¡±ì¶ÊÇÎÄ¹«´ÓÖ®£¬¶ø³þ³ÉÍõÄËÒý±ø¹é¡£

³þ½«×ÓÓñÔ»£º¡°ÍõÓö½úÖÁºñ£¬½ñÖª³þ¼±²Ü¡¢ÎÀ¶ø¹Ê·¥Ö®£¬ÊÇÇáÍõ¡£¡±ÍõÔ»£º¡°½úºîÍöÔÚÍâÊ®¾ÅÄê£¬À§ÈÕ¾ÃÒÓ£¬¹ûµÃ·´¹ú£¬ÏÕýþ­¡¾¡ÖªÖ®£¬ÄÜÓÃÆäÃñ£¬ÌìÖ®Ëù¿ª£¬²»¿Éµ±¡£¡±×ÓÓñÇëÔ»£º¡°·Ç¸Ò±ØÓÐ¹¦£¬Ô¸ÒÔ¼äÖ´²÷í«Ö®¿ÚÒ²¡£¡±³þÍõÅ­£¬ÉÙÓëÖ®±ø¡£ì¶ÊÇ×ÓÓñÊ¹Íð´º¸æ½ú£º¡°Çë¸´ÎÀºî¶ø·â²Ü£¬³¼ÒàÊÍËÎ¡£¡±¾Ì·¸Ô»£º¡°×ÓÓñÎÞÀñÒÓ£¬¾ýÈ¡Ò»£¬³¼È¡¶þ£¬ÎðÐí¡£¡±ÏÈéôÔ»£º¡°¶¨ÈËÖ®Î½Àñ¡£³þÒ»ÑÔ¶¨Èý¹ú£¬×ÓÒ»ÑÔ¶øÍöÖ®£¬ÎÒÔòÎãÀñ¡£²»Ðí³þ£¬ÊÇÆúËÎÒ²¡£²»ÈçË½Ðí²Ü¡¢ÎÀÒÔÓÕÖ®£¬Ö´Íð´ºÒÔÅ­³þ£¬¼ÈÕ½¶øááÍ¼Ö®¡£¡±½úºîÄËÇôÍð´ºì¶ÎÀ£¬ÇÒË½Ðí¸´²Ü¡¢ÎÀ¡£²Ü¡¢ÎÀ¸æ¾øì¶³þ¡£³þµÃ³¼Å­£¬»÷½úÊ¦£¬½úÊ¦ÍË¡£¾üÀôÔ»£º¡°ÎªºÎÍË£¿¡±ÎÄ¹«Ô»£º¡°ÎôÔÚ³þ£¬Ô¼ÍËÈýÉá£¬¿É±¶ºõ£¡¡±³þÊ¦ÓûÈ¥£¬µÃ³¼²»¿Ï¡£ËÄÔÂÎì³½£¬ËÎ¹«¡¢Æë½«¡¢ÇØ½«Óë½úºî´Î³Çå§¡£¼ºËÈ£¬Óë³þ±øºÏÕ½£¬³þ±ø°Ü£¬µÃ³¼ÊÕâÅ±øÈ¥¡£¼×Îç£¬½úÊ¦»¹ÖÁºâÓº£¬×÷Íõ¹¬ÓÚ¼ùÍÁ¡£

³õ£¬Ö£Öú³þ£¬³þ°Ü£¬¾å£¬Ê¹ÈËÇëÃË½úºî¡£½úºîÓëÖ£²®ÃË¡£

ÎåÔÂ¶¡Î´£¬Ï×³þ·ýì¶ÖÜ£¬æá½é°Ù³Ë£¬Í½±øÇ§¡£Ìì×ÓÊ¹Íõ×Ó»¢Ãü½úºîÎª²®£¬´Í´óéû£¬Í®¹­Ê¸°Ù£¬¬Õ¹­Ê¸Ç§£¬þ®ÛËÒ»ØÕ£¬ûÖè¶£¬»¢êÚÈý°ÙÈË¡£½úºîÈý´Ç£¬È»ºó»üÊ×ÊÜÖ®¡£ÖÜ×÷½úÎÄºîÃü£º¡°ÍõÈôÔ»£º¸¸ÒåºÍ£¬Ø§ÏÔÎÄ¡¢Îä£¬ÄÜÉ÷Ã÷µÂ£¬ÕÑµÇì¶ÉÏ£¬²¼ÎÅÔÚÏÂ£¬Î¬Ê±ÉÏµÛ¼¯ØÊÃüÓÚÎÄ¡¢Îä¡£ÐôëÞÉí¡¢¼ÌÓèÒ»ÈËÓÀÆäÔÚÎ»¡£¡±ì¶ÊÇ½úÎÄ¹«³Æ²®¡£¹ïº¥£¬Íõ×Ó»¢ÃËÖîºîì¶ÍõÍ¥¡£

½ú·Ù³þ¾ü£¬»ðÊýÈÕ²»Ï¢£¬ÎÄ¹«Ì¾¡£×óÓÒÔ»£º¡°Ê¤³þ¶ø¾ýÓÌÓÇ£¬ºÎ£¿¡±ÎÄ¹«Ô»£º¡°ÎáÎÅÄÜÕ½Ê¤°²ÕßÎ¨Ê¥ÈË£¬ÊÇÒÔ¾å¡£ÇÒ×ÓÓñÓÌÔÚ£¬Ó¹¿ÉÏ²ºõ£¡¡±×ÓÓñÖ®°Ü¶ø¹é£¬³þ³ÉÍõÅ­Æä²»ÓÃÆäÑÔ£¬Ì°Óë½úÕ½£¬ÈÃÔð×ÓÓñ£¬×ÓÓñ×ÔÉ±¡£½úÎÄ¹«Ô»£º¡°ÎÒ»÷ÆäÍâ£¬³þÖïÆäÄÚ£¬ÄÚÍâÏàÓ¦¡£¡±ì¶ÊÇÄËÏ²¡£

ÁùÔÂ£¬½úÈË¸´ÈëÎÀºî¡£ÈÉÎç£¬½úºî¶ÈºÓ±±¹é¹ú¡£ÐÐÉÍ£¬ºüÙÈÎªÊ×¡£»òÔ»£º¡°³Çå§Ö®ÊÂ£¬ÏÈéôÖ®Ä±¡£¡±ÎÄ¹«Ô»£º¡°³Çå§Ö®ÊÂ£¬ÙÈËµÎÒÎãÊ§ÐÅ¡£ÏÈéôÔ»¡®¾üÊÂÊ¤ÎªÓÒ¡¯£¬ÎáÓÃÖ®ÒÔÊ¤¡£È»´ËÒ»Ê±Ö®Ëµ£¬ÙÈÑÔÍòÊÀÖ®¹¦£¬èÍºÎÒÔÒ»Ê±Ö®Àû¶ø¼ÓÍòÊÀ¹¦ºõ£¿ÊÇÒÔÏÈÖ®¡£¡±

¶¬£¬½úºî»áÖîºîì¶ÎÂ£¬ÓûÂÊÖ®³¯ÖÜ¡£Á¦Î´ÄÜ£¬¿ÖÆäÓÐÅÏÕß£¬ÄËÊ¹ÈËÑÔÖÜÏåÍõá÷ÓÚºÓÑô¡£ÈÉÉê£¬ËìÂÊÖîºî³¯Íõì¶¼ùÍÁ¡£¿××Ó¶ÁÊ·¼ÇÖÁÎÄ¹«£¬Ô»¡°ÖîºîÎÞÕÙÍõ¡±¡¢¡°Íõá÷ºÓÑô¡±Õß£¬´ºÇï»äÖ®Ò²¡£

¶¡³ó£¬ÖîºîÎ§Ðí¡£²Ü²®³¼»òËµ½úºîÔ»£º¡°Æë»¸¹«ºÏÖîºî¶ø¹úÒìÐÕ£¬½ñ¾ýÎª»á¶øÃðÍ¬ÐÕ¡£²Ü£¬ÊåÕñîìÖ®áá£»½ú£¬ÌÆÊåÖ®áá¡£ºÏÖîºî¶øÃðÐÖµÜ£¬·ÇÀñ¡£¡±½úºîËµ£¬¸´²Ü²®¡£

ì¶ÊÇ½úÊ¼×÷ÈýÐÐ¡£Ü÷ÁÖ¸¸½«ÖÐÐÐ£¬ÏÈûã½«ÓÒÐÐ£¬ÏÈÃï½«×óÐÐ¡£

ÆßÄê£¬½úÎÄ¹«¡¢ÇØçÑ¹«¹²Î§Ö££¬ÒÔÆäÎÞÀñì¶ÎÄ¹«Íö¹ýÊ±£¬¼°³Çå§Ê±Ö£Öú³þÒ²¡£Î§Ö££¬ÓûµÃÊåÕ°¡£ÊåÕ°ÎÅÖ®£¬×ÔÉ±¡£Ö£³ÖÊåÕ°¸æ½ú¡£½úÔ»£º¡°±ØµÃÖ£¾ý¶ø¸ÊÐÄÑÉ¡£¡±Ö£¿Ö£¬ÄË¼äÁîÊ¹Î½ÇØçÑ¹«Ô»£º¡°ÍöÖ£ºñ½ú£¬ì¶½úµÃÒÓ£¬¶øÇØÎ´ÎªÀû¡£¾ýºÎ²»½âÖ££¬µÃÎª¶«µÀ½»£¿¡±ÇØ²®Ëµ£¬°Õ±ø¡£½úÒà°Õ±ø¡£

¾ÅÄê¶¬£¬½úÎÄ¹«×ä£¬×ÓÏå¹«»¶Á¢¡£ÊÇËêÖ£²®Òà×ä¡£

Ö£ÈË»òÂôÆä¹úì¶ÇØ£¬ÇØçÑ¹«·¢±øÍùÏ®Ö£¡£Ê®¶þÔÂ£¬ÇØ±ø¹ýÎÒ½¼¡£Ïå¹«ÔªÄê´º£¬ÇØÊ¦¹ýÖÜ£¬ÎÞÀñ£¬ÍõËïÂú¼¥Ö®¡£±øÖÁ»¬£¬Ö£¼ÖÈËÏÒ¸ß½«ÊÐÓÚÖÜ£¬ÓöÖ®£¬ÒÔÊ®¶þÅ£ÀÍÇØÊ¦¡£ÇØÊ¦¾ª¶ø»¹£¬Ãð»¬¶øÈ¥¡£

½úÏÈéôÔ»£º¡°ÇØ²®²»ÓÃå¿Êå£¬·´ÆäÖÚÐÄ£¬´Ë¿É»÷¡£¡±èïÖ¦Ô»£º¡°Î´±¨ÏÈ¾ýÊ©ì¶ÇØ£¬»÷Ö®£¬²»¿É¡£¡±ÏÈéôÔ»£º¡°ÇØÎêÎá¹Â£¬·¥ÎáÍ¬ÐÕ£¬ºÎµÂÖ®±¨£¿¡±Ëì»÷Ö®¡£Ïå¹«Ä«Ë¥ù¾¡£ËÄÔÂ£¬°ÜÇØÊ¦ÓÚ¥¾£¬Â²ÇØÈý½«ÃÏÃ÷ÊÓ¡¢Î÷Æòïø¡¢°×ÒÒ±ûÒÔ¹é¡£ËìÄ«ÒÔÔáÎÄ¹«¡£ÎÄ¹«·òÈËÇØÅ®£¬Î½Ïå¹«Ô»£º¡°ÇØÓûµÃÆäÈý½«Â¾Ö®¡£¡±¹«Ðí£¬Ç²Ö®¡£ÏÈéôÎÅÖ®£¬Î½Ïå¹«Ô»£º¡°»¼ÉúÒÓ¡£¡±éôÄË×·ÇØ½«¡£ÇØ½«¶ÉºÓ£¬ÒÑÔÚ´¬ÖÐ£¬¶ÙÊ×Ð»£¬×ä²»·´¡£

ááÈýÄê£¬ÇØ¹ûÊ¹ÃÏÃ÷·¥½ú£¬±¨¥¾Ö®°Ü£¬È¡½úÍôÒÔ¹é¡£ËÄÄê£¬ÇØçÑ¹«´óÐË±ø·¥ÎÒ£¬¶ÈºÓ£¬È¡Íõ¹Ù£¬·â¥¾Ê¬¶øÈ¥¡£½ú¿Ö£¬²»¸Ò³ö£¬Ëì³ÇÊØ¡£ÎåÄê£¬½ú·¥ÇØ£¬È¡ÐÂ³Ç£¬±¨Íõ¹ÙÒÛÒ²¡£

ÁùÄê£¬ÕÔË¥³É×Ó¡¢èïÕê×Ó¡¢¾Ì¼¾×Ó·¸¡¢»ô²®½Ô×ä¡£ÕÔ¶Ü´úÕÔË¥Ö´Õþ¡£
[truncated: 843,997 more chars]
