# Supplementary material for: Comparison of ancient and modern Chinese based on complex weighted networks
Source: PLoS One. 2017 Nov 10;12(11):e0187854. doi: 10.1371/journal.pone.0187854 (PMC5681291; doi:10.1371/journal.pone.0187854)
Supplement: S2 Text — (TXT) [file pone.0187854.s002.txt]

»ÆµÛ£¬ÊÇÉÙµä²¿×åµÄ×ÓËï£¬ÐÕ¹«ËïÃû½ÐÐùÔ¯¡£ËûÒ»ÉúÏÂÀ´£¬¾ÍºÜÓÐÁéÐÔ£¬³öÉú²»¾Ã¾Í»áËµ»°£¬Ó×ÄêÊ±´ÏÃ÷»úÃô£¬³¤´óºó³ÏÊµÇÚ·Ü£¬³ÉÄêÒÔºó¼ûÎÅ¹ã²©£¬¶ÔÊÂÎï¿´µÃÇå³þ¡£
ÐùÔ¯Ê±´ú£¬ÉñÅ©ÊÏµÄºó´úÒÑ¾­Ë¥°Ü£¬¸÷Öîºî»¥Ïà¹¥Õ½£¬²Ðº¦°ÙÐÕ£¬¶øÉñÅ©ÊÏÃ»ÓÐÁ¦Á¿Õ÷ÌÖËûÃÇ¡£ÓÚÊÇÐùÔ¯¾ÍÏ°±øÁ·Îä£¬È¥Õ÷ÌÖÄÇÐ©²»À´³¯¹±µÄÖîºî£¬¸÷ÖîºîÕâ²Å¶¼À´¹é´Ó¡£¶øò¿ÓÈÔÚ¸÷ÖîºîÖÐ×îÎªÐ×±©£¬Ã»ÓÐÈËÄÜÈ¥Õ÷ÌÖËû¡£Ñ×µÛÏë½ø¹¥ÆÛÑ¹Öîºî£¬Öîºî¶¼À´¹é´ÓÐùÔ¯¡£ÓÚÊÇÐùÔ¯ÐÞÐÐµÂÒµ£¬Õû¶Ù¾üÂÃ£¬ÑÐ¾¿ËÄÊ±½ÚÆø±ä»¯£¬ÖÖÖ²Îå¹È£¬°²¸§ÃñÖÚ£¬ÕÉÁ¿ËÄ·½µÄÍÁµØ£¬ÑµÁ·ÐÜ¡¢î¼¡¢õù¡¢õ÷¡¢»¢µÈÃÍÊÞ£¬¸úÑ×µÛÔÚÚæÈªµÄ½¼Ò°½»Õ½£¬ÏÈºó´òÁË¼¸ÕÌ£¬²ÅÕ÷·þÑ×µÛ£¬ÈçÔ¸µÃÊ¤¡£ò¿ÓÈ·¢¶¯ÅÑÂÒ£¬²»Ìý´Ó»ÆµÛÖ®Ãü¡£ÓÚÊÇ»ÆµÛÕ÷µ÷ÖîºîµÄ¾ü¶Ó£¬ÔÚäÃÂ¹½¼Ò°Óëò¿ÓÈ×÷Õ½£¬ÖÕÓÚÇÜ»ñ²¢É±ËÀÁËËû¡£ÕâÑù£¬Öîºî¶¼×ð·îÐùÔ¯×öÌì×Ó£¬È¡´úÁËÉñÅ©ÊÏ£¬Õâ¾ÍÊÇ»ÆµÛ¡£ÌìÏÂÓÐ²»¹éË³µÄ£¬»ÆµÛ¾ÍÇ°È¥Õ÷ÌÖ£¬Æ½¶¨Ò»¸öµØ·½Ö®ºó¾ÍÀëÈ¥£¬Ò»Â·ÉÏÅüÉ½¿ªµÀ£¬´ÓÀ´Ã»ÓÐÔÚÄÄ¶ù°²ÄþµØ¾Ó×¡¹ý¡£
»ÆµÛÍù¶«µ½¹ý¶«º££¬µÇÉÏÁËÍèÉ½ºÍÌ©É½¡£ÍùÎ÷µ½¹ý¿ÕÍ©£¬µÇÉÏÁË¼¦Í·É½¡£ÍùÄÏµ½¹ý³¤½­£¬µÇÉÏÁËÐÜÉ½¡¢ÏæÉ½¡£Íù±±ÇýÖðÁË»çÖà²¿×å£¬À´µ½¸ªÉ½ÓëÖîºîºÏÑéÁË·ûÆõ£¬¾ÍÔÚÖðÂ¹É½µÄÉ½½ÅÏÂ½¨ÆðÁË¶¼ÒØ¡£»ÆµÛËÄ´¦Ç¨áã£¬Ã»ÓÐ¹Ì¶¨µÄ×¡´¦£¬´ø±ø×ßµ½ÄÄÀï£¬¾ÍÔÚÄÄÀïÉèÖÃ¾üÓªÒÔ×ÔÎÀ¡£»ÆµÛËù·â¹ÙÖ°¶¼ÓÃÔÆÀ´ÃüÃû£¬¾ü¶ÓºÅ³ÆÔÆÊ¦¡£ËûÉèÖÃÁË×óÓÒ´ó¼à£¬ÓÉËûÃÇ¶½²ì¸÷Öîºî¹ú¡£ÕâÊ±£¬Íò¹ú°²¶¨£¬Òò´Ë£¬×Ô¹ÅÒÔÀ´£¬¼Àìë¹íÉñÉ½´¨µÄÒªÊý»ÆµÛÊ±×î¶à¡£»ÆµÛ»ñµÃÉÏÌì´Í¸øµÄ±¦¶¦£¬ÓÚÊÇ¹Û²âÌ«ÑôµÄÔËÐÐ£¬ÓÃÕ¼²·ÓÃµÄÝé²ÝÍÆËãÀú·¨£¬Ô¤Öª½ÚÆøÈÕ³½¡£ËûÈÎÓÃ·çºó¡¢Á¦ÄÁ¡¢³£ÏÈ¡¢´óºèµÈÖÎÀíÃñÖÚ¡£»ÆµÛË³Ó¦ÌìµØËÄÊ±µÄ¹æÂÉ£¬ÍÆ²âÒõÑôµÄ±ä»¯£¬½²½âÉúËÀµÄµÀÀí£¬ÂÛÊö´æÓëÍöµÄÔ­Òò£¬°´ÕÕ¼¾½Ú²¥ÖÖ°Ù¹È²ÝÄ¾£¬Ñ±ÑøÄñÊÞ²Ï³æ£¬²â¶¨ÈÕÔÂÐÇ³½ÒÔ¶¨Àú·¨£¬ÊÕÈ¡ÍÁÊ¯½ðÓñÒÔ¹©ÃñÓÃ£¬ÉíÐÄ¶úÄ¿£¬±¥ÊÜÐÁÀÍ£¬ÓÐ½Ú¶ÈµØÊ¹ÓÃË®¡¢»ð¡¢Ä¾²Ä¼°¸÷ÖÖ²ÆÎï¡£Ëû×öÌì×ÓÓÐÍÁÕâÖÖÊôÐÔµÄÏéÈðÕ÷Õ×£¬ÍÁÉ«»Æ£¬ËùÒÔºÅ³Æ»ÆµÛ¡£
»ÆµÛÓÐ¶þÊ®Îå¸ö¶ù×Ó£¬ÆäÖÐ½¨Á¢×ÔÒÑÐÕÊÏµÄÓÐÊ®ËÄÈË¡£
»ÆµÛ¾Ó×¡ÔÚÐùÔ¯É½£¬È¢Î÷Áê¹úµÄÅ®¶ùÎªÆÞ£¬Õâ¾ÍÊÇæÐ×æ¡£æÐ×æÊÇ»ÆµÛµÄÕýåú£¬ÉúÓÐÁ½¸ö¶ù×Ó£¬ËûÃÇµÄºó´ú¶¼ÁìÓÐÌìÏÂ£ºÒ»¸ö½ÐÐþÏù£¬Ò²¾ÍÊÇÇàÑô£¬ÇàÑô±»·âÎªÖîºî£¬½µ¾ÓÔÚ½­Ë®£»ÁíÒ»¸ö½Ð²ýÒâ£¬Ò²±»·âÎªÖîºî£¬½µ¾ÓÔÚÈôË®¡£²ýÒâÈ¢ÁËÊñÉ½ÊÏµÄÅ®¶ù£¬Ãû½Ð²ýÆÍ£¬ÉúÏÂ¸ßÑô£¬¸ßÑôÓÐÊ¥ÈËµÄÆ·µÂ¡£»ÆµÛËÀºó£¬ÂñÔáÔÚÇÅÉ½£¬ËûµÄËï×Ó£¬Ò²¾ÍÊÇ²ýÒâµÄ¶ù×Ó¸ßÑô¼´µÛÎ»£¬Õâ¾ÍÊÇò§çïµÛ¡£
ò§çïµÛ¸ßÑô£¬ÊÇ»ÆµÛµÄËï×Ó£¬²ýÒâµÄ¶ù×Ó¡£Ëû³Á¾²ÎÈÁ·¶øÓÐ»úÄ±£¬Í¨´ï¶øÖªÊÂÀí¡£ËûÑøÖ³¸÷ÖÖ×¯¼ÚÉüÐóÒÔ³ä·ÖÀûÓÃµØÁ¦£¬ÍÆËãËÄÊ±½ÚÁîÒÔË³Ó¦×ÔÈ»£¬ÒÀË³¹íÉñÒÔÖÆ¶¨ÀñÒå£¬ÀíË³ËÄÊ±ÎåÐÐÖ®ÆøÒÔ½Ì»¯ÍòÃñ£¬½à¾»ÉíÐÄÒÔ¼Àìë¹íÉñ¡£ËûÍù±±µ½¹ýÓÄÁê£¬ÍùÄÏµ½¹ý½»ên£¬ÍùÎ÷µ½¹ýÁ÷É³£¬Íù¶«µ½¹ýó´Ä¾¡£¸÷ÖÖ¶¯ÎïÖ²Îï£¬´óÉñÐ¡Éñ£¬·²ÊÇÈÕÔÂÕÕÁÙµÄµØ·½£¬È«¶¼Æ½¶¨ÁË£¬Ã»ÓÐ²»¹é·þµÄ¡£
ò§çïµÛÉúµÄ¶ù×Ó½ÐÇî²õ¡£ò§çïËÀºó£¬ÐþÏùµÄËï×Ó¸ßÐÁ¼´Î»£¬Õâ¾ÍÊÇµÛà·¡£
µÛà·¸ßÐÁ£¬ÊÇ»ÆµÛµÄÔøËï¡£¸ßÐÁµÄ¸¸Ç×½Ð®´¼«£¬®´¼«µÄ¸¸Ç×½ÐÐþÏù£¬ÐþÏùµÄ¸¸Ç×¾ÍÊÇ»ÆµÛ¡£ÐþÏùºÍ®´¼«¶¼Ã»ÓÐµÇÉÏµÛÎ»£¬µ½¸ßÐÁÊ±²ÅµÇÉÏµÛÎ»¡£¸ßÐÁÊÇò§çïµÄÖ¶×Ó¡£
¸ßÐÁÉúÀ´¾ÍºÜÓÐÁéÆø£¬Ò»³öÉú¾Í½Ð³öÁË×Ô¼ºµÄÃû×Ö¡£ËûÆÕ±éÊ©Óè¶÷ÔóÓÚÖÚÈË¶ø²»¼°Æä×ÔÉí¡£Ëû¶ú´ÏÄ¿Ã÷£¬¿ÉÒÔÁË½âÔ¶´¦µÄÇé¿ö£¬¿ÉÒÔ¶´²ìÏ¸Î¢µÄÊÂÀí¡£ËûË³Ó¦ÉÏÌìµÄÒâÖ¼£¬ÁË½âÏÂÃñÖ®Ëù¼±¡£ÈÊµÂ¶øÇÒÍþÑÏ£¬ÎÂºÍ¶øÇÒÊØÐÅ£¬ÐÞÑø×ÔÉí£¬ÌìÏÂ¹é·þ¡£ËûÊÕÈ¡ÍÁµØÉÏµÄÎï²ú£¬¼ó½ÚµØÊ¹ÓÃ£»Ëû¸§°®½Ì»¯ÍòÃñ£¬°Ñ¸÷ÖÖÓÐÒæµÄÊÂ½Ì¸øËûÃÇ£»ËûÍÆËãÈÕÔÂµÄÔËÐÐÒÔ¶¨ËêÊ±½ÚÆø£¬¹§¾´µØÓ­ËÍÈÕÔÂµÄ³öÈë£»ËûÃ÷Ê¶¹íÉñ£¬É÷ÖØµØ¼ÓÒÔÊÂ·î¡£ËûÒÇ±íÌÃÌÃ£¬µÀµÂ¸ßÉÐ¡£ËûÐÐ¶¯ºÏºõÊ±ÒË£¬·þÓÃÈçÍ¬Ê¿ÈË¡£µÛà·ÖÎÃñ£¬ÏñÓêË®½½¹àÅ©ÌïÒ»Ñù²»Æ«²»ÒÐ£¬±é¼°ÌìÏÂ£¬·²ÊÇÈÕÔÂÕÕÒ«µÄµØ·½£¬·çÓêËùµ½µÄµØ·½£¬Ã»ÓÐÈË²»Ë³´Ó¹é·þ¡£
µÛà·È¢³Â·æÊÏµÄÅ®¶ù£¬ÉúÏÂ·ÅÑ«¡£È¢ö¤ÊÏµÄÅ®¶ù£¬ÉúÏÂÖ¿¡£µÛà·ËÀºó£¬Ö¿½ÓÌæµÛÎ»¡£µÛÖ¿µÇÎ»ºó£¬Ã»ÓÐ¸É³öÊ²Ã´Õþ¼¨£¬ÓÚÊÇµÜµÜ·ÅÑ«µÇÎ»¡£Õâ¾ÍÊÇµÛÒ¢¡£
µÛÒ¢£¬¾ÍÊÇ·ÅÑ«¡£ËûÈÊµÂÈçÌì£¬ÖÇ»ÛÈçÉñ¡£½Ó½üËû£¬¾ÍÏñÌ«ÑôÒ»ÑùÎÂÅ¯ÈËÐÄ£»ÑöÍûËû£¬¾ÍÏñÔÆ²ÊÒ»°ã¸²Èó´óµØ¡£Ëû¸»ÓÐÈ´²»½¾°Á£¬×ð¹óÈ´²»·Å×Ý¡£Ëû´÷µÄÊÇ»ÆÉ«µÄÃ±×Ó£¬´©µÄÊÇºÚÉ«ÒÂÉÑ£¬ÖìºìÉ«µÄ³µ×Ó¼Ý×Å°×Âí¡£ËûÄÜ×ð¾´ÓÐÉÆµÂµÄÈË£¬Ê¹Í¬×å¾Å´úÏàÇ×Ïà°®¡£Í¬×åµÄÈË¼ÈÒÑºÍÄÀ£¬ÓÖÈ¥¿¼²ì°Ù¹Ù¡£°Ù¹ÙÕþ¼¨ÕÑÖø£¬¸÷·½Öîºî°î¹ú¶¼ÄÜºÍÄÀÏà´¦¡£
µÛÒ¢ÃüÁîôËÊÏ¡¢ºÍÊÏ£¬×ñÑ­ÉÏÌìµÄÒâÖ¼£¬¸ù¾ÝÈÕÔÂµÄ³öÃ»¡¢ÐÇ³½µÄÎ»´Î£¬ÖÆ¶¨Àú·¨£¬½÷É÷µØ½Ì¸øÃñÖÚ´ÓÊÂÉú²úµÄ½ÚÁî¡£ÁíÍâÃüÁîôËÖÙ£¬×¡ÔÚÓôÒÄ£¬ÄÇ¸öµØ·½½ÐD¹È£¬¹§¾´µØÓ­½ÓÈÕ³ö£¬·Ö±ð²½Öè°²ÅÅ´º¼¾µÄ¸û×÷¡£´º·ÖÈÕ£¬°×ÖçÓëºÚÒ¹Ò»Ñù³¤£¬ÖìÈ¸ÆßËÞÖÐµÄÐÇËÞ³õ»èÊ±³öÏÖÔÚÕýÄÏ·½£¬¾Ý´ËÀ´È·¶¨ÖÙ´ºÖ®Ê±¡£ÕâÊ±ºò£¬ÃñÖÚ·ÖÉ¢ÀÍ×÷£¬ÄñÊÞÉúÓý½»Î²¡£ÓÖÃüÁîôËÊå£¬×¡ÔÚÄÏ½»£¬·Ö±ð²½Öè°²ÅÅÏÄ¼¾µÄÅ©»î¶ù£¬½÷É÷µØ¸ÉºÃ¡£ÏÄÖÁÈÕ£¬°×Öç×î³¤£¬²ÔÁúÆßËÞÖÐµÄÐÄËÞ£¨ÓÖ³Æ´ó»ð£©³õ»èÊ±³öÏÖÔÚÕýÄÏ·½£¬¾Ý´ËÀ´È·¶¨ÖÙÏÄÖ®Ê±¡£ÕâÊ±ºò£¬ÃñÖÚ¾Í¾Ó¸ß´¦£¬ÄñÊÞÃ«ÓðÏ¡Êè¡£ÓÖÃüÁîºÍÖÙ£¬¾Ó×¡ÔÚÎ÷ÍÁ£¬ÄÇµØ·½½Ð×öÃÁ¹È£¬¹§¾´µØËÍÌ«ÑôÂäÏÂ£¬ÓÐ²½ÖèµØ°²ÅÅÇïÌìµÄÊÕ»ñ¡£Çï·ÖÈÕ£¬ºÚÒ¹Óë°×ÖçÒ»Ñù³¤£¬ÐþÎäÆßËÞÖÐµÄÐéËÞ³õ»èÊ±³öÏÖÔÚÕýÄÏ·½£¬¾Ý´ËÀ´È·¶¨ÖÙÇïÖ®Ê±¡£ÕâÊ±ºò£¬ÃñÖÚÒÆ¾ÓÆ½µØ£¬ÄñÊÞÔÙÉúÐÂÃ«¡£ÓÖÃüÁîºÍÊå£¬×¡ÔÚ±±·½£¬ÄÇµØ·½½Ð×öÓÄ¶¼£¬ÈÏÕæ°²ÅÅºÃ¶¬¼¾µÄÊÕ²Ø¡£¶¬ÖÁÈÕ£¬°×Öç×î¶Ì£¬°×»¢ÆßËÞÖÐµÄêÄËÞ³õ»èÊ±³öÏÖÔÚÕýÄÏ·½£¬¾Ý´ËÀ´È·¶¨ÖÙ¶¬Ö®Ê±¡£ÕâÊ±ºò£¬ÃñÖÚ½øÎÝÈ¡Å¯£¬ÄñÊÞ³¤ÂúÏ¸Ã«¡£Ò»ÄêÓÐÈý°ÙÁùÊ®ÁùÌì£¬ÓÃÖÃÈòÔÂµÄ°ì·¨À´Ð£Õý´ºÏÄÇï¶¬ËÄ¼¾¡£µÛÒ¢Õæ³ÏµØ¸æ½ë°Ù¹Ù¸÷ÊØÆäÖ°£¬¸÷ÖÖÊÂÇé¶¼°ìÆðÀ´ÁË¡£
Ò¢Ëµ£º¡°Ë­¿ÉÒÔ¼Ì³ÐÎÒµÄÕâ¸öÊÂÒµ£¿¡±·ÅÆëËµ£º¡°ÄãµÄ¶ù×Óµ¤ÖìÍ¨´ïÊÂÀí¡£¡±Ò¢Ëµ£º¡°ºß£¡µ¤ÖìÃ´£¬ËûÕâ¸öÈËÓÞÍç¡¢Ð×¶ñ£¬²»ÄÜÓÃ¡£¡±Ò¢ÓÖÎÊµÀ£º¡°ÄÇÃ´»¹ÓÐË­¿ÉÒÔ£¿¡±óO¶µËµ£º¡°¹²¹¤¹ã·ºµØ¾Û¼¯ÃñÖÚ£¬×ö³öÁËÒµ¼¨£¬¿ÉÒÔÓÃ¡£¡±Ò¢Ëµ£»¡°¹²¹¤ºÃ½²Æ¯ÁÁ»°£¬ÓÃÐÄ²»Õý£¬Ã²ËÆ¹§¾´£¬ÆÛÆ­ÉÏÌì£¬²»ÄÜÓÃ¡£¡±Ò¢ÓÖÎÊ£º¡°°¦£¬ËÄÔÀ°¡£¬Èç½ñºéË®ÌÏÌì£¬ºÆºÆµ´µ´£¬°üÎ§ÁË¸ßÉ½£¬ÂþÉÏÁËÇðÁê£¬ÃñÖÚÍò·Ö³î¿à£¬Ë­¿ÉÒÔÅÉÈ¥ÖÎÀíÄØ£¿¡±´ó¼Ò¶¼Ëµöç¿ÉÒÔ¡£Ò¢Ëµ£º¡°öçÎ¥±³ÌìÃü£¬»Ù°ÜÍ¬×å£¬²»ÄÜÓÃ¡£¡±ËÄÔÀ¶¼Ëµ£º¡°¾ÍÈÎÓÃËû°É£¬ÊÔÊÔ²»ÐÐ£¬ÔÙ°ÑËû³·µô¡£¡±Ò¢Òò´ËÌý´ÓÁËËÄÔÀµÄ½¨Òé£¬ÈÎÓÃÁËöç¡£öçÖÎË®¾ÅÄê£¬Ò²Ã»ÓÐÈ¡µÃ³ÉÐ§¡£
Ò¢Ëµ£º¡°°¦£¡ËÄÔÀ£ºÎÒÔÚÎ»ÒÑ¾­ÆßÊ®ÄêÁË£¬ÄãÃÇË­ÄÜË³Ó¦ÌìÃü£¬½ÓÌæÎÒµÄµÛÎ»£¿¡±ËÄÔÀ»Ø´ðËµ£»¡°ÎÒÃÇµÄµÂÐÐ±ÉÂªµÃºÜ£¬²»¸ÒçèÎÛµÛÎ»¡£¡±Ò¢Ëµ£º¡°ÄÇ¾Í´ÓËùÓÐÍ¬ÐÕÒìÐÕÔ¶½ü´ó³¼¼°Òþ¾ÓÕßµ±ÖÐÍÆ¾Ù°É¡£¡±´ó¼Ò¶¼¶ÔÒ¢Ëµ£º¡°ÓÐÒ»¸öµ¥ÉíººÁ÷Ô¢ÔÚÃñ¼ä£¬½ÐÓÝË´¡£¡±Ò¢Ëµ£º¡°¶Ô£¬ÎÒÌýËµ¹ý£¬ËûÕâ¸öÈËÔõÃ´Ñù£¿¡±ËÄÔÀ»Ø´ðËµ£»¡°ËûÊÇ¸öÃ¤ÈËµÄ¶ù×Ó¡£ËûµÄ¸¸Ç×ÓÞÃÁ£¬Ä¸Ç×Íç¹Ì£¬µÜµÜ°ÁÂý£¬¶øË´È´ÄÜÓëËûÃÇºÍÄÀÏà´¦£¬¾¡Ð¢ã©Ö®µÀ£¬°Ñ¼ÒÖÎÀíºÃ£¬Ê¹ËûÃÇ²»ÖÁÓÚ×ßÏòÐ°¶ñ¡£¡±Ò¢Ëµ£º¡°ÄÇÎÒ¾ÍÊÔÊÔËû°É¡£¡±ÓÚÊÇÒ¢°ÑÁ½¸öÅ®¶ù¼Þ¸øËû£¬´ÓÁ½¸öÅ®¶ùÉíÉÏ¹Û²ìËûµÄµÂÐÐ¡£Ë´ÈÃËýÃÇ½µÏÂ×ð¹óÖ®ÐÄ×¡µ½æ£ºÓ±ßµÄ¼ÒÖÐÈ¥£¬×ñÊØÎª¸¾Ö®µÀ¡£Ò¢ÈÏÎªÕâÑù×öºÜºÃ£¬¾ÍÈÃË´ÊÔÈÎË¾Í½Ö®Ö°£¬½÷É÷µØÀíË³¸¸Òå¡¢Ä¸´È¡¢ÐÖÓÑ¡¢µÜ¹§¡¢×ÓÐ¢ÕâÎåÖÖÂ×ÀíµÀµÂ£¬ÈËÃñ¶¼×ñ´Ó²»Î¥¡£Ò¢ÓÖÈÃËû²ÎÓë°Ù¹ÙµÄÊÂ£¬°Ù¹ÙµÄÊÂÒò´Ë±äµÃÓÐÌõ²»ÎÉ¡£ÈÃËûÔÚÃ÷ÌÃËÄÃÅ½Ó´ý±ö¿Í£¬ËÄÃÅ´¦´¦ºÍÄÀ£¬´ÓÔ¶·½À´µÄÖîºî±ö¿Í¶¼¹§¹§¾´¾´¡£Ò¢ÓÖÅÉË´½øÈëÉ½Ò°´ÔÁÖ´ó´¨²ÝÔó£¬ÓöÉÏ±©·çÀ×Óê£¬Ë´Ò²Ã»ÓÐÃÔÂ·ÎóÊÂ¡£Ò¢¸üÈÏÎªËûÊ®·Ö´ÏÃ÷£¬ºÜÓÐµÀµÂ£¬°ÑËû½ÐÀ´ËµµÀ£º¡°ÈýÄêÀ´£¬Äã×öÊÂÖÜÃÜ£¬ËµÁËµÄ»°¾ÍÄÜ×öµ½¡£ÏÖÔÚÄã¾ÍµÇÁÙÌì×ÓÎ»°É¡£¡±Ë´ÍÆÈÃËµ×Ô¼ºµÄµÂÐÐ»¹²»¹»£¬²»Ô¸½ÓÊÜµÛÎ»¡£ÕýÔÂ³õÒ»£¬Ë´ÔÚÎÄ×æÃí½ÓÊÜÁËÒ¢µÄìøÈÃ¡£ÎÄ×æÒ²¾ÍÊÇÒ¢µÄÌ«×æ¡£
ÕâÊ±£¬Ò¢ÄêÊÂÒÑ¸ß£¬ÈÃË´´úÀíÌì×ÓÖ®ÕþÊÂ£¬½èÒÔ¹Û²ìËû×öÌì×ÓÊÇ·ñºÏÌìÒâ¡£Ë´ÓÚÊÇÍ¨¹ý¹Û²â±±¶·ÐÇ£¬À´¿¼²ìÈÕ¡¢ÔÂ¼°½ð¡¢Ä¾¡¢Ë®¡¢»ð¡¢ÍÁÎåÐÇµÄÔËÐÐÊÇ·ñÓÐÒì³££¬½Ó×Å¾ÙÐÐÁÙÊ±ÒÇÊ½¼À¸æÉÏµÛ£¬ÓÃ°Ñ¼ÀÆ··ÅÔÚ»ðÉÏÉÕµÄÒÇÊ½¼ÀìëÌìµØËÄÊ±£¬ÓÃÒ£¼ÀµÄÒÇÊ½¼ÀìëÃûÉ½´ó´¨£¬ÓÖÆÕ±éµØ¼ÀìëÁË¸÷Â·Éñìó¡£ËûÊÕ¼¯Æð¹«ºî²®×ÓÄÐÎåµÈºî¾ôËù³Ö»¸¹ç¡¢ÐÅ¹ç¡¢¹ª¹ç¡¢¹Èèµ¡¢ÆÑèµÎåÖÖÓñÖÆ·ûÐÅ£¬Ñ¡ÔñÁ¼ÔÂ¼ªÈÕ£¬ÕÙ¼ûËÄÔÀºÍ¸÷ÖÝÖÝÄÁ£¬ÓÖ°ä·¢¸øËûÃÇ¡£¶þÔÂ£¬Ë´È¥¶«·½Ñ²ÊÓ£¬µ½Ì©É½Ê±£¬ÓÃÉÕ²ñµÄÒÇÊ½¼Àìë¶«ÔÀ£¬ÓÃÒ£¼ÀµÄÒÇÊ½¼Àìë¸÷µØµÄÃûÉ½´ó´¨¡£½Ó×Å£¬Ëû¾ÍÕÙ¼û¶«·½¸÷Öîºî£¬Ð­µ÷Ð£ÕýËÄÊ±½ÚÆø¡¢ÔÂÖ®´óÐ¡¡¢ÈÕÖ®¼×ÒÒ£¬Í³Ò»ÒôÂÉºÍ³¤¶È¡¢ÈÝÁ¿¡¢ÖØÁ¿µÄ±ê×¼£¬ÐÞÃ÷¼ª¡¢Ð×¡¢±ö¡¢¾ü¡¢¼ÎÎåÖÖÀñÒÇ£¬¹æ¶¨ÖîºîÓÃÎåÖÖ¹ç±Ú¡¢ÈýÖÖ²ÊçÕ£¬Çä´ó·òÓÃÑò¸á¡¢´óÑã¶þÖÖ¶¯Îï£¬Ê¿ÓÃËÀïô×÷Îª³¯¼ûÊ±µÄÀñÎï£¬¶øÎåÖÖ¹çèµ£¬³¯¼ûµäÀñÍê±ÏÒÔºóÈÔ»¹¸øÖîºî¡£ÎåÔÂ£¬µ½ÄÏ·½Ñ²ÊÓ£»°ËÔÂ£¬µ½Î÷·½Ñ²ÊÓ£»Ê®Ò»ÔÂ£¬µ½±±·½Ñ²ÊÓ£º¶¼ÏñÆð³õµ½¶«·½Ñ²ÊÓÊ±Ò»Ñù¡£»ØÀ´ºó£¬¸æ¼À×æÃíºÍ¸¸Ãí£¬ÓÃÒ»Í·Å£×÷¼ÀÆ·¡£ÒÔºóÃ¿ÎåÄêÑ²ÊÓÒ»´Î£¬ÔÚÆä¼äµÄËÄÄêÖÐ£¬¸÷Öîºî¹ú¾ý°´Ê±À´¾©Ê¦³¯¼û¡£Ë´ÏòÖîºîÃÇÆÕ±éµØ³ÂÊöÖÎ¹úÖ®µÀ£¬¸ù¾ÝÒµ¼¨Ã÷°×µØ½øÐÐ¿¼²ì£¬¸ù¾Ý¹¦ÀÍ´Í¸ø³µÂíÒÂ·þ¡£Ë´¿ªÊ¼°ÑÌìÏÂ»®·ÖÎªÊ®¶þ¸öÖÝ£¬Êè¿£ºÓ´¨¡£¹æ¶¨¸ù¾ÝÕý³£µÄÐÌ·£À´Ö´·¨£¬ÓÃÁ÷·ÅµÄ·½·¨¿í¼õ´Ì×Ö¡¢¸î±Ç¡¢¶Ï×ã¡¢ÑË¸î¡¢É±Í·ÎåÖÖÐÌ·££¬¹Ù¸®ÀïÖÎÊÂÓÃ±Þ×ÓÊ©ÐÌ£¬Ñ§¸®½ÌÓýÓÃ½ä³ß³Í·££¬·£ÒÔ»Æ½ð¿ÉÓÃ×÷Êê×ï¡£ÒòÔÖº¦¶øÔì³É¹ýÊ§µÄ£¬ÓèÒÔÉâÃâ£»âï¶ñ²»ãª¡¢¼á³ÖÎªº¦µÄÒªÊ©ÒÔÐÌ·£¡£½÷É÷°¡£¬½÷É÷°¡£¬¿ÉÒªÉóÉ÷Ê¹ÓÃÐÌ·£°¡£¡
óO¶µÔø¾Ù¼ö¹ý¹²¹¤£¬Ò¢Ëµ¡°²»ÐÐ¡±£¬¶øóO¶µ»¹ÊÇÊÔÓÃËû×ö¹¤Ê¦£¬¹²¹¤¹ûÈ»·Å×ÝÐ°Æ§¡£ËÄÔÀÔøÍÆ¾ÙöçÈ¥ÖÎÀíºéË®£¬Ò¢Ëµ¡°²»ÐÐ¡±£¬¶øËÄÔÀÓ²ËµÒªÊÔÊÔ¿´£¬ÊÔµÄ½á¹ûÊÇÃ»ÓÐ³ÉÐ§£¬ËùÒÔ°Ù¹Ù¶¼ÒÔÎª²»ÊÊÒË¡£ÈýÃçÔÚ½­¡¢»´Á÷Óò¼°¾£ÖÝÒ»´ø¶à´Î×÷ÂÒ¡£ÕâÊ±Ë´Ñ²ÊÓ»ØÀ´ÏòÒ¢µÛ±¨¸æ£¬ÇëÇó°Ñ¹²¹¤Á÷·Åµ½ÓÄÁê£¬ÒÔ±ã¸Ä±ä±±µÒµÄ·çË×£»°ÑóO¶µÁ÷·Åµ½³çÉ½£¬ÒÔ±ã¸Ä±äÄÏÂùµÄ·çË×£»°ÑÈýÃçÇ¨áãµ½ÈýÎ£É½£¬ÒÔ±ã¸Ä±äÎ÷ÈÖµÄ·çË×¡£°ÑöçÁ÷·Åµ½ÓðÉ½£¬ÒÔ±ã¸Ä±ä¶«ÒÄµÄ·çË×£º³Í°ìÁËÕâËÄ¸ö×ïÈË£¬ÌìÏÂÈË¶¼ÔÃ·þÁË¡£ Ò¢ÔÚÎ»ÆßÊ®ÄêµÃµ½Ë´£¬ÓÖ¹ý¶þÊ®ÄêÒòÄêÀÏ¶ø¸æÍË£¬ÈÃË´´úÐÐÌì×ÓÕþÎñ£¬ÏòÉÏÌìÍÆ¼ö¡£Ò¢ÈÃ³öµÛÎ»¶þÊ®°ËÄêºóÊÅÊÀ¡£°ÙÐÕ±¯ÉË°§Í´£¬ÈçÍ¬ËÀÁËÉúÉí¸¸Ä¸Ò»°ã¡£ÈýÄêÖ®ÄÚ£¬ËÄ·½¸÷µØÃ»ÓÐÈË×àÀÖ£¬ÎªµÄÊÇµ¿ÄîµÛÒ¢¡£Ò¢ÁË½â×Ô¼ºµÄ¶ù×Óµ¤Öì²»ÏÍ£¬²»Åä´«¸øËûÌìÏÂ£¬Òò´Ë²Å¹ÃÇÒÊÔ×ÅÈÃ¸øË´¡£ÈÃ¸øË´£¬ÌìÏÂÈË¾Í¶¼µÃµ½ÀûÒæ¶øÖ»¶Ôµ¤ÖìÒ»ÈË²»Àû£»´«¸øµ¤Öì£¬ÌìÏÂÈË¾Í»áÔâÑê¶øÖ»ÓÐµ¤ÖìÒ»ÈËµÃµ½ºÃ´¦¡£Ò¢Ëµ£º¡°ÎÒ±Ï¾¹²»ÄÜÊ¹ÌìÏÂÈËÊÜº¦¶øÖ»ÈÃÒ»ÈËµÃÀû¡±£¬ËùÒÔ×îÖÕ»¹ÊÇ°ÑÌìÏÂ´«¸øÁËË´¡£Ò¢ÊÅÊÀºó£¬ÈýÄê·þÉ¥Íê±Ï£¬Ë´°ÑµÛÎ»ÈÃ¸øµ¤Öì£¬×Ô¼º¶ãµ½ÁËÄÏºÓµÄÄÏ°¶¡£ÖîºîÇ°À´³¯êîµÄ²»µ½µ¤ÖìÄÇÀïÈ¥È´µ½Ë´ÕâÀïÀ´£¬´ò¹ÙË¾µÄÒ²²»È¥ÕÒµ¤ÖìÈ´À´ÕÒË´£¬¸èËÌ¹¦µÂµÄ£¬²»È¥¸èËÌµ¤ÖìÈ´À´¸èËÌË´¡£Ë´Ëµ¡°ÕâÊÇÌìÒâÑ½¡±£¬È»ºó²Åµ½ÁË¾©¶¼£¬µÇÉÏÌì×ÓÖ®Î»£¬Õâ¾ÍÊÇË´µÛ¡£
ÓÝË´£¬Ãû½ÐÖØ»ª¡£ÖØ»ªµÄ¸¸Ç×½Ðî­ÛÅ£¬î­ÛÅµÄ¸¸Ç×½ÐÇÅÅ££¬ÇÅÅ£µÄ¸¸Ç×½Ð¾äÍû£¬¾äÍûµÄ¸¸Ç×½Ð¾´¿µ£¬¾´¿µµÄ¸¸Ç×½ÐÇî²õ¡£Çî²õµÄ¸¸Ç×ÊÇò§çïµÛ£¬ò§çïµÄ¸¸Ç×ÊÇ²ýÒâ£º´Ó²ýÒâÖÁË´ÊÇÆß´úÁË¡£×Ô´ÓÇî²õÎªµÛÖ®ºóÒ»Ö±µ½Ë´µÛ£¬ÖÐ¼ä¼¸´úµØÎ»µÍÎ¢£¬¶¼ÊÇÆ½Ãñ¡£
Ë´µÄ¸¸Ç×î­ÛÅÊÇ¸öÏ¹×Ó£¬Ë´µÄÉúÄ¸ËÀºó£¬î­ÛÅÓÖÐøÈ¢ÁËÒ»¸öÆÞ×ÓÉúÏÂÁËÏó£¬Ïóèîæñ²»Ñ±¡£î­ÛÅÏ²»¶ºóÆÞµÄ¶ù×Ó£¬³£³£Ïë°ÑË´É±µô£¬Ë´¶¼¶ã¹ýÁË£»¸ÏÉÏÓÐµãÐ¡´í¶ù£¬¾Í»áÔâµ½ÖØ·£¡£Ë´ºÜ¹§Ë³µØÊÌ·î¸¸Ç×¡¢ºóÄ¸¼°ºóÄ¸µÜ£¬Ò»Ìì±ÈÒ»ÌìµØÖÒ³Ï½÷É÷£¬Ã»ÓÐÒ»µãÐ¸µ¡¡£
Ë´£¬ÊÇ¼½ÖÝÈË¡£Ë´ÔÚÀúÉ½¸û¹ýÌï£¬ÔÚÀ×Ôó´ò¹ýÓã£¬ÔÚ»ÆºÓ°¶±ß×ö¹ýÌÕÆ÷£¬ÔÚÊÙÇð×ö¹ý¸÷ÖÖ¼ÒÓÃÆ÷Îï£¬ÔÚ¸ºÏÄÅÜ¹ýÂòÂô¡£Ë´µÄ¸¸Ç×î­ÛÅÓÞÃÁ£¬Ä¸Ç×Íç¹Ì£¬µÜµÜÏóèîæñ²»Ñ±£¬ËûÃÇ¶¼ÏëÉ±µôË´¡£Ë´È´¹§Ë³µØÐÐÊÂ£¬´Ó²»Î¥±³Îª×ÓÖ®µÀ£¬ÓÑ°®ÐÖµÜ£¬Ð¢Ë³¸¸Ä¸¡£ËûÃÇÏëÉ±µôËûµÄÊ±ºò£¬¾ÍÕÒ²»µ½Ëû£»¶øÓÐÊÂÒªÕÒËûµÄÊ±ºò£¬ËûÓÖ×ÜÊÇÔÚÉíÅÔÊÌºò×Å¡£
Ë´¶þÊ®ËêÊ±£¬¾ÍÒòÎªÐ¢Ë³³öÁËÃû¡£ÈýÊ®ËêÊ±£¬Ò¢µÛÎÊË­¿ÉÒÔÖÎÀíÌìÏÂ£¬ËÄÔÀÈ«¶¼ÍÆ¼öÓÝË´£¬ËµÕâ¸öÈË¿ÉÒÔ¡£ÓÚÊÇÒ¢°ÑÁ½¸öÅ®¶ù¼Þ¸øÁËË´À´¹Û²ìËûÔÚ¼ÒµÄµÂÐÐ£¬ÈÃ¾Å¸ö¶ù×ÓºÍËû¹²´¦À´¹Û²ìËûÔÚÍâµÄÎªÈË¡£Ë´¾Ó×¡ÔÚæ£Ë®°¶±ß£¬ËûÔÚ¼ÒÀï×öÊÂ¸ü¼Ó½÷É÷¡£Ò¢µÄÁ½¸öÅ®¶ù²»¸ÒÒòÎª×Ô¼º³öÉí¸ß¹ó¾Í°ÁÂýµØ¶Ô´ýË´µÄÇ×Êô£¬ºÜ½²¾¿Îª¸¾Ö®µÀ¡£Ò¢µÄ¾Å¸ö¶ù×ÓÒ²¸ü¼ÓóÆ³ÏÖÒºñ¡£Ë´ÔÚÀúÉ½¸û×÷£¬ÀúÉ½ÈË¶¼ÄÜ»¥ÏàÍÆÈÃµØ½ç£»ÔÚÀ×Ôó²¶Óã£¬À×ÔóµÄÈË¶¼ÄÜÍÆÈÃ±ãÓÚ²¶ÓãµÄÎ»ÖÃ£»ÔÚ»ÆºÓ°¶±ßÖÆ×öÌÕÆ÷£¬ÄÇÀï¾ÍÍêÈ«Ã»ÓÐ´ÎÆ·ÁË¡£Ò»ÄêµÄ¹¦·ò£¬Ëû×¡µÄµØ·½¾Í³ÉÎªÒ»¸ö´åÂä£¬¶þÄê¾Í³ÉÎªÒ»¸öÐ¡³ÇÕò£¬ÈýÄê¾Í±ä³É´ó¶¼ÊÐÁË¡£¼ûÁËÕâÐ©£¬Ò¢¾Í´Í¸øË´Ò»Ì×Ï¸¸ð²¼ÒÂ·þ£¬¸øËûÒ»ÕÅÇÙ£¬ÎªËû½¨Ôì²Ö¿â£¬»¹´Í¸øËûÅ£ºÍÑò¡£î­ÛÅÈÔÈ»ÏëÉ±Ëû£¬ÈÃË´µÇ¸ßÈ¥ÓÃÄàÍÁÐÞ²¹¹È²Ö£¬î­ÛÅÈ´´ÓÏÂÃæ·Å»ð·ÙÉÕ¡£Ë´ÓÃÁ½¸ö¶·óÒ±£»¤×Å×Ô¼º£¬Ïñ³¤ÁË³á°òÒ»ÑùÌøÏÂÀ´£¬ÌÓ¿ªÁË£¬²ÅµÃÒÔ²»ËÀ¡£ºóÀ´î­ÛÅÓÖÈÃË´ÍÚ¾®£¬Ë´ÍÚ¾®µÄÊ±ºò£¬ÔÚ²à±ÚÔä³öÒ»Ìõ°µµÀÍ¨ÏòÍâ±ß¡£Ë´ÍÚµ½Éî´¦£¬î­ÛÅºÍÏóÒ»ÆðÍùÏÂµ¹ÍÁÌîÂñË®¾®£¬Ë´´ÓÅÔ±ßµÄ°µµÀ³öÈ¥£¬ÓÖÌÓ¿ªÁË¡£î­ÛÅºÍÏóºÜ¸ßÐË£¬ÒÔÎªË´ÒÑ¾­ËÀÁË¡£ÏóËµ£º¡°×î³õ³öÕâ¸öÖ÷ÒâµÄÊÇÎÒ¡£¡±Ïó¸úËûµÄ¸¸Ä¸Ò»Æð¹Ï·ÖË´µÄ²Æ²ú£¬Ëµ£º¡°Ë´È¢¹ýÀ´Ò¢µÄÁ½¸öÅ®¶ù£¬»¹ÓÐÒ¢´Í¸øËûµÄÇÙ£¬ÎÒ¶¼ÒªÁË¡£Å£ÑòºÍ¹È²Ö¶¼¹é¸¸Ä¸°É¡£¡±ÏóÓÚÊÇ×¡ÔÚË´µÄÎÝÀï£¬µ¯×ÅË´µÄÇÙ¡£Ë´»ØÀ´ºóÈ¥¿´ÍûËû¡£Ïó·Ç³£¾ªãµ£¬¼Ì¶øÓÖ°Ú³öÃÆÃÆ²»ÀÖµÄÑù×Ó£¬Ëµ£º¡°ÎÒÕýÔÚÏëÄîÄãÄØ£¬ÏëµÃÎÒºÃÐÄÃÆ°¡£¡¡±Ë´Ëµ£º¡°ÊÇ°¡£¬Äã¿ÉÕæ¹»ÐÖµÜÑ½£¡¡±Ë´»¹ÏñÒÔÇ°Ò»Ñù´ý·î¸¸Ä¸£¬ÓÑ°®ÐÖµÜ£¬¶øÇÒ¸ü¼Ó¹§½÷¡£ÕâÑù£¬Ò¢²ÅÊÔÓÃË´È¥ÀíË³ÎåÖÖÂ×ÀíµÀµÂºÍ²ÎÓë°Ù¹ÙµÄÊÂ£¬¶¼¸ÉµÃºÜºÃ¡£
´ÓÇ°¸ßÑôÊÏÓÐ¸»ÓÚ²ÅµÂµÄ×ÓËï°ËÈË£¬ÊÀÈËµÃµ½ËûÃÇµÄºÃ´¦£¬³ÆÖ®Îª°Ëâý£¬ÒâË¼¾ÍÊÇ°Ë¸öºÍÉÆµÄÈË¡£¸ßÐÁÊÏÓÐÓÐ²ÅµÂµÄ×ÓËï°ËÈË£¬ÊÀÈË³ÆÖ®Îª¡°°ËÔª¡±£¬ÒâË¼¾ÍÊÇ°Ë¸öÉÆÁ¼µÄÈË¡£ÕâÊ®Áù¸ö¼Ò×åµÄÈË£¬ÊÀÊÀ´ú´ú±£³Ö×ÅËûÃÇÏÈÈËµÄÃÀµÂ£¬Ã»ÓÐ°ÜÂäËûÃÇÏÈÈËµÄÃûÉù¡£µ½Ò¢µÄÊ±ºò£¬Ò¢Ã»ÓÐ¾ÙÓÃËûÃÇ¡£Ë´¾ÙÓÃÁË°ËâýµÄºó´ú£¬ÈÃËûÃÇÕÆ¹ÜÍÁµØµÄ¹ÙÖ°£¬ÒÔ´¦Àí¸÷ÖÖÊÂÎñ£¬¶¼°ìµÃÓÐÌõÓÐÀí¡£Ë´ÓÖ¾ÙÓÃÁË°ËÔªµÄºó´ú£¬ÈÃËûÃÇÏòËÄ·½´«²¼Îå½Ì£¬Ê¹µÃ×ö¸¸Ç×µÄÓÐµÀÒå£¬×öÄ¸Ç×µÄ´È°®£¬×öÐÖ³¤µÄÓÑÉÆ£¬×öµÜµÜµÄ¹§½÷£¬×ö¶ù×ÓµÄÐ¢Ë³£¬¼ÒÍ¥ºÍÄÀ£¬ÁÚÀïÕæ³Ï¡£
´ÓÇ°µÛºèÊÏÓÐ¸ö²»³É²ÄµÄºó´ú£¬ÑÚ±ÎÈÊÒå£¬°ü±Ó²ÐÔô£¬ºÃÐÐÐ××÷¶ñ£¬ÌìÏÂÈË³ÆËûÎª»ëãç¡£ÒâË¼ÊÇËµËûÒ°Âù²»¿ª»¯¡£ÉÙ°ÊÏÒ²ÓÐ¸ö²»³É²ÄµÄºó´ú£¬»ÙÆúÐÅÒå£¬Ñá¶ñÖÒÖ±£¬Ï²»¶Ð°¶ñµÄÑÔÓï£¬ÌìÏÂÈË³ÆËûÎªÇîÆæ£¬ÒâË¼ÊÇËµËû¹ÖÒìÎÞ±È¡£ò§çïÊÏÓÐ¸ö²»³É²ÄµÄºó´ú£¬²»¿Éµ÷½Ì£¬²»¶®µÃºÃ»°»µ»°£¬ÌìÏÂÈË³ÆËûÎªè»£¬ÒâË¼ÊÇËµËûÐ×Íç¾øÂ×¡£ÕâÈý×å£¬ÊÀÈË¶¼º¦ÅÂ¡£µ½Ò¢µÄÊ±ºò£¬Ò¢Ã»ÓÐ°ÑËûÃÇ³ýµô¡£çÆÔÆÊÏÓÐ¸ö²»³É²ÄµÄºó´ú£¬Ì°ÓÚÒûÊ³£¬Í¼ÓÚ²Æ»õ£¬ÌìÏÂÈË³ÆÖ®Îª÷Ò÷Ñ£¬ÒâË¼ÊÇËµËûÌ°µÃÎÞÑá¡£ÌìÏÂÈËÔ÷ºÞËû£¬·´ËûÓëÉÏÃæËµµÄÈýÐ×²¢ÁÐÔÚÒ»Æð³ÆÎªËÄÐ×¡£Ë´ÔÚËÄÃÅ½Ó´ýËÄ·½±ö¿ÍÊ±£¬Á÷·ÅÁËÕâËÄ¸öÐ×¶ñµÄ¼Ò×å£¬°ÑËûÃÇ¸Ïµ½ÁË±ßÔ¶µØÇø£¬È¥µÖÓùº¦ÈËµÄÑýÄ§£¬´Ó´Ë¿ª·ÅÁËËÄÃÅ£¬´ó¼Ò¶¼ËµÃ»ÓÐ¶ñÈËÁË¡£
Ë´½øÈëÉ½ÁÖµÄÊ±ºò£¬Óöµ½±©·çÀ×ÓêÒ²²»ÃÔÂ·ÎóÊÂ£¬Ò¢ÓÚÊÇ²ÅÖªµÀÁËÆ¾×ÅË´µÄ²ÅÄÜÊÇ¿ÉÒÔ°ÑÌìÏÂ´«ÊÚ¸øËûµÄ¡£Ò¢Äê¼Í´óÁË£¬ÈÃË´´úÐÐÌì×ÓÖ®Õþ£¬µ½ËÄ·½È¥Ñ²ÊÓ¡£Ë´±»¾ÙÓÃÕÆ¹ÜÕþÊÂ¶þÊ®Äê£¬Ò¢ÈÃËû´úÐÐÌì×ÓµÄÕþÎñ¡£´úÐÐÕþÎñ°ËÄê£¬Ò¢ÊÅÊÀÁË¡£·þÉ¥ÈýÄêÍê±Ï£¬Ë´ÈÃÎ»¸øµ¤Öì£¬¿ÉÊÇÌìÏÂÈË¶¼À´¹é·þË´¡£Óí¡¢¸ÞÌÕ¡¢Æõ¡¢ºóð¢¡¢²®ÒÄ¡¢Ùç¡¢Áú¡¢¡¢Òæ¡¢Åí×æ£¬´ÓÒ¢µÄÊ±ºò¾Í¶¼µÃµ½¾ÙÓÃ£¬È´Ò»Ö±Ã»ÓÐÖ°Îñ¡£ÓÚÊÇË´¾Íµ½ÎÄ×æÃí£¬ÓëËÄÔÀÉÌ¼Æ£¬¿ª·ÅËÄÃÅ£¬ÁË½â¹´Í¨ËÄ·½µÄÇé¿ö£¬ËûÈÃÊ®¶þÖÝÄÁÌÖÂÛ³ÆµÛÓ¦¾ß±¸µÄ¹¦µÂ£¬ËûÃÇ¶¼ËµÒª°ìÓÐ´óµÂµÄÊÂ£¬ÊèÔ¶ÇÉÑÔÚÆÃÄµÄÐ¡ÈË£¬ÕâÑù£¬Ô¶·½µÄÍâ×å¾Í¶¼»á¹é·þ¡£Ë´¶ÔËÄÔÀËµ£º¡°ÓÐË­ÄÜ·Ü·¢Å¬Á¦£¬½¨Á¢¹¦Òµ£¬¹â´óµÛÒ¢µÄÊÂÒµ£¬ÊÚ¸øËû¹ÙÖ°¸¨×ôÎÒ°ìÊÂÄØ£¿¡±ËÄÔÀ¶¼Ëµ£º¡°²®ÓíÎªË¾¿Õ£¬¿ÉÒÔ¹â´óµÛÒ¢µÄÊÂÒµ¡£¡±Ë´Ëµ£º¡°àÅ£¬ºÃ£¡Óí£¬ÄãÈ¥¸ºÔðÆ½ÖÎË®ÍÁ£¬Ò»¶¨ÒªÅ¬Á¦°ìºÃ°¡£¡¡±Óí¹òµØßµÍ·°ÝÐ»£¬Ç«ÈÃ¸øð¢¡¢ÆõºÍ¸ÞÌÕ¡£Ë´Ëµ£º¡°ºÃÁË£¬È¥°É£¡¡±Ë´Ëµ£º¡°Æú£¬ÀèÃñÕýÔÚ°¤¶öÊÜ¼¢£¬Äã¸ºÔðÅ©Òµ£¬È¥½ÌËûÃÇ²¥ÖÖ°Ù¹È°É¡£¡±Ë´Ëµ£º¡°Æõ£¬°Ù¹Ù²»ÏàÇ×°®£¬ÎåÂ×²»Ë³£¬Äãµ£ÈÎË¾Í½£¬È¥½÷É÷µØÊ©ÐÐÎåÂ×½ÌÓý£¬×öºÃÎåÂ×½ÌÓý£¬ÔÚÓÚÒª¿íºñ¡£¡±Ë´ÓÖËµ£º¡°¸ÞÌÕ£¬ÂùÒÄÇÖÈÅÖÐÔ­£¬ÇÀ½ÙÉ±ÈË£¬ÔÚÎÒÃÇµÄ¾³ÄÚÍâ×÷ÂÒ£¬Äãµ£ÈÎË¾·¨¹Ù£¬ÎåÐÌÒªÊ¹ÓÃµÃµ±£¬¸ù¾Ý×ïÐÐÇáÖØ£¬´ó×ïÔÚÔ­Ò°ÉÏÖ´ÐÐ£¬´Î×ïÔÚÊÐ¡¢³¯ÄÚÖ´ÐÐ£¬Í¬×åÈË·¸×ïËÍ½»µéÊ¦ÊÏ´¦Àí£»ÎåÐÌ¿í¼õÎªÁ÷·ÅµÄ£¬Á÷·ÅµÄÔ¶½üÒªÓÐ¸ö¹æ¶¨£¬°´×ïÐÐÇáÖØ·Ö±ðÁ÷·Åµ½ËÄ¾³Ö®Íâ¡¢¾ÅÖÝÖ®ÍâºÍ¹ú¶¼Ö®Íâ¡£Ö»ÓÐ¹«ÕýÑÏÃ÷£¬²ÅÄÜÊ¹ÈËÐÅ·þ¡£¡±Ë´ÎÊ£º¡°ÄÇÃ´Ë­ÄÜ¹ÜÀíÎÒµÄ¸÷ÖÖ¹¤½³£¿¡±´ó¼Ò¶¼Ëµ´¹¿ÉÒÔ¡£ÓÚÊÇÈÎÃü´¹Îª¹²¹¤£¬Í³Áì¸÷ÖÖ¹¤½³¡£Ë´ÓÖÎÊ£º¡°Ë­ÄÜ¹ÜÀíÎÒÉ½ÉÏÔóÖÐµÄ²ÝÄ¾ÄñÊÞ£¿¡±´ó¼Ò¶¼ËµÒæÐÐ¡£ÓÚÊÇÈÎÃüÒæÎªëÞÓÝ£¬Ö÷¹ÜÉ½Ôó¡£ÒæÏÂ°ÝßµÍ·£¬ÍÆÈÃ¸øÖì»¢¡¢ÐÜî¼¡£Ë´Ëµ£º¡°È¥°É£¬ÄãÐÐ¡£¡±¾ÍÈÃÖì»¢¡¢ÐÜî¼×öËûµÄÖúÊÖ¡£Ë´Ëµ£º¡°Î¹£¬ËÄÔÀ£¬ÓÐË­ÄÜÌæÎÒÖ÷³ÖÌìÊÂ¡¢µØÊÂ¡¢ÈËÊÂÈýÖÖ¼Àìë£¿¡±´ó¼Ò¶¼Ëµ²®ÒÄ¿ÉÒÔ¡£Ë´Ëµ£º¡°Î¹£¬²®ÒÄ£¬ÎÒÈÎÃüÄãµ£ÖÈ×Ú£¬Ö÷¹Ü¼Àìë£¬ÒªÔçÍíò¯¾´£¬ÒªÕýÖ±£¬ÒªËàÄÂÇå½à¡£¡±²®ÒÄÍÆÈÃ¸øÙç¡¢Áú£¬Ë´Ëµ£º¡°ÄÇºÃ£¬¾ÍÈÎÃüÙçÎªµäÀÖ£¬ÕÆ¹ÜÒôÀÖ£¬½ÌÓý¹ó×å×ÓµÜ£¬ÒªÕýÖ±¶øÎÂºÍ£¬¿íºñ¶øÑÏÀ÷£¬¸ÕÕýÈ´²»±©Å°£¬¼ò½ÝÈ´²»°ÁÂý£»Ê«ÊÇ±í´ïÄÚÐÄÇé¸ÐµÄ£¬¸èÊÇÓÃÑÓ³¤Òô½ÚÀ´Ó½³ªÊ«µÄ£¬ÀÖÉùµÄ¸ßµÍÒªÓë¸èµÄÄÚÈÝÏàÅäºÏ£¬»¹ÒªÓÃ±ê×¼µÄÒôÂÉÀ´Ê¹ÀÖÉùºÍÐ³¡£°ËÖÖÀÖÆ÷µÄÉùÒôÐ³µ÷Ò»ÖÂ£¬²»Òª»¥Ïà´íÂÒÇÖÈÅ£¬ÕâÑù£¬¾ÍÄÜÍ¨¹ýÒôÀÖ´ïµ½ÈËÓëÉñÏàºÍµÄ¾³½çÀ²¡£¡±ÙçËµ£º¡°Þ£¬ÎÒÇáÖØÓÐ½ÚµØÇÃÆðÊ¯óÀ£¬¸÷ÖÖÇÝÊÞ¶¼»á¸ú×ÅÌøÆðÎèÀ´µÄ¡£¡±Ë´Ëµ£º¡°Áú£¬ÎÒ·Ç³£Ô÷¶ñÄÇÖÖÎÜÏÝËûÈËµÄ»µ»°ºÍÃð¾øµÀÒåµÄÐÐÎª£¬¾ªÈÅÎÒµÄ³¼Ãñ£¬ÎÒÈÎÃüÄãÎª¸ÙÑÔ¹Ù£¬ÔçÍí´«´ïÎÒµÄÖ¼Ãü£¬±¨¸æÏÂÇé£¬Ò»¶¨Òª³ÏÊµ¡£¡±Ë´Ëµ£º¡°Î¹£¬ÄãÃÇ¶þÊ®¶þ¸öÈË£¬Òª½÷ÊØÖ°Ôð£¬Ê±Ê±¸¨×ôÎÒ×öºÃÉÏÌì½»¸¶µÄÖÎ¹ú´óÊÂ¡£¡±´Ëºó£¬Ã¿ÈýÄê¿¼ºËÒ»´Î¹¦¼¨£¬¾­¹ýÈý´Î¿¼ºË£¬°´ÕÕ³É¼¨ÉýÇ¨»ò±á÷í£¬ËùÒÔ£¬²»ÂÛÔ¶´¦½ü´¦£¬¸÷ÖÖÊÂÇé¶¼ÕñÐËÆðÀ´ÁË¡£ÓÖ¸ù¾ÝÊÇ·ñ¹éË³£¬·Ö½âÁËÈýÃç²¿×å¡£
Õâ¶þÊ®¶þÈË¸ö¸ö³É¾Í¹¦Òµ£º¸ÞÌÕµ£ÈÎ´óÀí£¬ÕÆ¹ÜÐÌ·¨£¬¶Ï°¸Æ½Õý£¬ÈËÃÇ¶¼Åå·þËûÄÜ°´Çé¾ÝÊµ¶ÏÀí£»²®ÒÄÖ÷³ÖÀñÒÇ£¬ÉÏÉÏÏÂÏÂÄÜ¶¼¹»ÀñÈÃ£»´¹µ£ÈÎ¹¤Ê¦£¬Ö÷¹Ü°Ù¹¤£¬°Ù¹¤¶¼ÄÜ×öºÃ×Ô¼ºµÄ¹¤×÷£»Òæµ£ÈÎÓÝ£¬Ö÷¹ÜÉ½Ôó£¬É½ÁÖºþÔó¶¼µÃµ½¿ª·¢£»Æúµ£ÈÎð¢£¬Ö÷¹ÜÅ©Òµ£¬°Ù¹È°´¼¾½ÚÃ¯Ê¢³É³¤£»Æõµ£ÈÎË¾Í½£¬Ö÷¹Ü½Ì»¯£¬°Ù¹Ù¶¼Ç×ÉÆºÍÄÀ£»ÁúÖ÷¹Ü½Ó´ý±ö¿Í£¬Ô¶·½µÄÖîºî¶¼À´³¯¹±£»Ë´ËùÖÃÊ®¶þÖÝÄÁ×öÊÂ£¬ÓíËù¶¨¾ÅÖÝÄÚµÄÃñÖÚÃ»ÓÐË­Î¥¿¹¡£ÆäÖÐÓíµÄ¹¦ÀÍ×î´ó£¬¿ªÍ¨ÁË¾Å×ù´óÉ½£¬ÖÎÀíÁË¾Å´¦ºþÔó£¬Êè¿£ÁË¾ÅÌõºÓÁ÷£¬±Ù¶¨ÁË¾ÅÖÝ·½½ç£¬¸÷µØ¶¼°´ÕÕÓ¦½ÉÄÉµÄ¹±ÎïÇ°À´½ø¹±£¬Ã»ÓÐ²»Ç¡µ±µÄ¡£×ÝºáÎåÇ§ÀïµÄÁìÓò£¬¶¼ÊÜµ½°²¸§£¬Ö±µ½Àë¾©Ê¦×îÔ¶µÄ±ß»ÄµØÇø¡£ÄÇÊ±£¬ÄÏ·½°²¸§µ½½»ên¡¢±±·¢£¬Î÷·½°²¸§µ½ÈÖ¡¢ÎöÖ¦¡¢ÇþC¡¢Øµ¡¢Ç¼£¬±±·½°²¸§µ½É½ÈÖ¡¢·¢¡¢Ï¢É÷£¬¶«·½°²¸§µ½³¤¡¢ÄñÒÄ£¬ËÄº£Ö®ÄÚ£¬¹²Í¬³ÆËÌµÛË´µÄ¹¦µÂ¡£ÓÚÊÇÓí´´ÖÆ¡¶¾ÅÕÐ¡·ÀÖÇú¸èËÌË´µÄ¹¦µÂ£¬ÕÐÀ´ÁËÏéÈðÖ®Îï£¬·ï»ËÒ²·ÉÀ´£¬ËæÀÖÉùÅÌÐýÆðÎè¡£ÌìÏÂÇåÃ÷µÄµÂÕþ¶¼´ÓÓÝÖ®Îï£¬·ï»ËÒ²·ÉÀ´£¬ËæÀÖÉùÅÌÐýÆðÎè¡£ÌìÏÂÇåÃ÷µÄµÂÕþ¶¼´ÓÓÝË´µÛ¿ªÊ¼¡£
Ë´¶þÊ®ËêÊ±ÒòÎªÐ¢Ë³¶øÎÅÃû£¬ÈýÊ®ËêÊ±±»Ò¢¾ÙÓÃ£¬ÎåÊ®ËêÊ±´úÀíÌì×ÓÕþÎñ£¬ÎåÊ®°ËËêÊ±Ò¢ÊÅÊÀ£¬ÁùÊ®Ò»ËêÊ±½ÓÌæÒ¢µÇÁÙÌì×ÓÖ®Î»¡£µÇÎ»ÈýÊ®¾ÅÄê£¬µ½ÄÏ·½Ñ²ÊÓ£¬ÔÚÄÏ·½²ÔÎàµÄ½¼Ò°ÊÅÊÀ¡£ÔáÂñÔÚ³¤½­ÄÏ°¶µÄ¾ÅáÚÉ½£¬Õâ¾ÍÊÇÁãÁê¡£Ë´µÇÁÙµÛÎ»Ö®ºó£¬³Ë×ÅÓÐÌì×ÓÆìÖÄµÄ³µ×ÓÈ¥¸ø¸¸Ç×î­ÛÅÇë°²£¬ºÍÔÃ¹§¾´£¬×ñÑ­Îª×ÓÖ®Ð¢µÀ¡£ÓÖ°ÑµÜµÜÏó·âÔÚÓÐ±ÇÎªÖîºî¡£Ë´µÄ¶ù×ÓÉÌ¾ù²»³É²Ä£¬Ë´¾ÍÊÂÏÈ°ÑÓíÍÆ¼ö¸øÉÏµÛ¡£Ê®ÆßÄêºóË´ÊÅÊÀ¡£·þÉ¥ÈýÄêÍê±Ï£¬ÓíÒ²°ÑµÛÎ»ÈÃ¸øË´µÄ¶ù×Ó£¬¾Í¸úË´ÈÃ¸øÒ¢µÄ¶ù×ÓÊ±µÄÇéÐÎÒ»Ñù¡£Öîºî¹é·þÓí£¬ÕâÑù£¬Óí¾ÍµÇÁÙÁËÌì×ÓÖ®Î»¡£Ò¢µÄ¶ù×Óµ¤Öì£¬Ë´µÄ¶ù×ÓÉÌ¾ù·Ö±ðÔÚÌÆºÍÓÝµÃµ½·âµØ£¬À´·îìë×æÏÈ¡£Óí»¹ÈÃËûÃÇ´©×Ô¼º¼Ò×åµÄ·þÊÎ£¬ÓÃ×Ô¼º¼Ò×åµÄÀñÀÖÒÇÊ½¡£ËûÃÇÒÔ¿ÍÈËµÄÉí·Ý°Ý¼ûÌì×Ó£¬Ìì×ÓÒ²²»°ÑËûÃÇµ±³¼ÏÂ¶Ô´ý£¬ÒÔ±íÊ¾²»¸Ò×¨ÉÃµÛÎ»¡£
´Ó»ÆµÛµ½Ë´¡¢Óí£¬¶¼ÊÇÍ¬ÐÕ£¬µ«Á¢ÁË²»Í¬µÄ¹úºÅ£¬ÎªµÄÊÇÕÃÃ÷¸÷×Ô¹âÃ÷µÄµÂÒµ¡£ËùÒÔ£¬»ÆµÛºÅÎªÓÐÐÜ£¬µÛò§çïºÅÎª¸ßÑô£¬µÛà·ºÅÎª¸ßÐÁ£¬µÛÒ¢ºÅÎªÌÕÌÆ£¬µÛË´ºÅÎªÓÐÓÝ¡£µÛÓíºÅÎªÏÄºó£¬¶øÁí·Ö³öÊÏ£¬ÐÕæ¦ÊÏ¡£ÆõÎªÉÌÊ¼×æ£¬ÐÕ×ÓÊÏ¡£ÆúÎªÖÜÊ¼×æ£¬ÐÕ¼§ÊÏ¡£

Ì«Ê·¹«Ëµ£ºÑ§ÕßÃÇºÜ¶àÈË¶¼³ÆÊöÎåµÛ£¬ÎåµÛµÄÄê´úÒÑ¾­ºÜ¾ÃÔ¶ÁË¡£¡¶ÉÐÊé¡·Ö»¼ÇÔØ×ÅÒ¢ÒÔÀ´µÄÊ·Êµ£»¶ø¸÷¼ÒÐðËµ»ÆµÛ£¬ÎÄ×Ö´ÖÊè¶ø²»µä·¶£¬Ê¿´ó·òÃÇÒ²ºÜÄÑËµµÃÇå³þ¡£¿××Ó´«ÏÂÀ´µÄ¡¶Ô×ÓèÎÊÎåµÛµÂ¡·¼°¡¶µÛÏµÐÕ¡·£¬¶ÁÊéÈËÓÐµÄÒ²²»´«Ï°¡£ÎÒÔø¾­ÍùÎ÷µ½¹ý¿ÕÍ©£¬Íù±±Â·¹ýäÃÂ¹£¬Íù¶«µ½¹ý´óº££¬ÍùÄÏ¶É¹ý³¤½­¡¢»´Ë®£¬Ëùµ½¹ýµÄµØ·½£¬ÄÇÀïµÄÀÏÇ°±²ÃÇ¶¼ÍùÍùÌ¸µ½ËûÃÇ¸÷×ÔËùÌýËµµÄ»ÆµÛ¡¢Ò¢¡¢Ë´µÄÊÂ¼££¬·çË×½Ì»¯¶¼ÓÐ²»Í¬£¬×ÜÆðÀ´Ëµ£¬ÎÒÈÏÎªÄÇÐ©Óë¹ÅÎÄ¾­¼®¼ÇÔØÏà·ûµÄËµ·¨£¬½Ó½üÕýÈ·¡£ÎÒÑÐ¶ÁÁË¡¶´ºÇï¡·¡¢¡¶¹úÓï¡·£¬ËüÃÇ¶Ô¡¶ÎåµÛµÂ¡·¡¢¡¶µÛÏµÐÕ¡·µÄ²û·¢¶¼ºÜÃ÷ÁË£¬Ö»ÊÇÈËÃÇ²»ÔøÉîÈë¿¼Çó£¬ÆäÊµËüÃÇµÄ¼ÇÊö¶¼²»ÊÇÐéÍýÖ®Ëµ¡£¡¶ÉÐÊé¡·²ÐÈ±ÒÑ¾­ÓÐºÃ³¤Ê±¼äÁË£¬µ«É¢éóµÄ¼ÇÔØÈ´³£³£¿ÉÒÔ´ÓÆäËûÊéÖÐÕÒµ½¡£Èç¹û²»ÊÇºÃÑ§ÉîË¼£¬ÕæÕýÔÚÐÄÀïÁì»áÁËËüÃÇµÄÒâË¼£¬ÏëÒªÏòÄÇÐ©Ñ§Ê¶Ç³±¡£¬¼ûÎÅ²»¹ãµÄÈËËµÃ÷°×£¬¿Ï¶¨ÊÇÀ§ÄÑµÄ¡£ÎÒ°ÑÕâÐ©²ÄÁÏ¼ÓÒÔÆÀÒé±à´Î£¬Ñ¡ÔñÁËÄÇÐ©ÑÔ´ÇÌØ±ðÑÅÕýµÄ£¬ÖøÂ¼ÏÂÀ´£¬Ð´³ÉÕâÆª±¾¼Í£¬ÁÐÓÚÈ«ÊéµÄ¿ªÍ·¡£
ÏÄ±¾¼Í£¨·µ»ØÄ¿Â¼£©
¡¾ËµÃ÷¡¿ÏÄ±¾ÊÇÒ»¸ö¹ÅÀÏµÄ²¿Âä£¬Ïà´«ÊÇÓÉ°üÀ¨ÏÄÔÚÄÚµÄÊ®¶à¸ö²¿ÂäÁªºÏ·¢Õ¹¶øÀ´µÄ£¬Óë¹Å´úÆäËû²¿Âä½»´í·Ö²¼ÓÚÖÐ¹ú¾³ÄÚ¡£µ½ÌÆÒ¢¡¢ÓÝË´Ê±ÆÚ£¬ÏÄ×åµÄÊ×ÁìÓíÒòÖÎË®ÓÐ¹¦£¬È¡µÃÁËµÛÎ»£¬²¢´«¸øÆä×ÓÆô£¬´Ó¶ø½¨Á¢ÁËÎÒ¹úÀúÊ·ÉÏµÚÒ»¸öÅ«Á¥ÖÆÍõ³¯¡£ÏÄÍõ³¯Ô¼´æÔÚÓÚ¹«ÔªÇ°¶þÊ®Ò»ÊÀ¼ÍÖÁ¹«ÔªÇ°Ê®ÁùÊÀ¼Í¡£
¡¶ÏÄ±¾¼Í¡·¸ù¾Ý¡¶ÉÐÊé¡·¼°ÓÐ¹ØÀúÊ·´«Ëµ£¬ÏµÍ³µØÐðÊöÁËÓÉÏÄÓíµ½ÏÄèîÔ¼ËÄ°ÙÄê¼äµÄÀúÊ·£¬ÏòÈËÃÇÕ¹Ê¾ÁËÓÉÔ­Ê¼²¿ÂäÁªÃËÏòÅ«Á¥ÖÆÉç»á¹ý¶ÉÊ±ÆÚµÄÕþÖÎ¡¢¾­¼Ã¡¢¾üÊÂ¡¢ÎÄ»¯¼°ÈËÃñÉú»îµÈ·½ÃæµÄ¸ÅÃ²£¬ÓÈÆäÍ»³öµØÃèÐ´ÁËÏÄÓíÕâÑùÒ»¸ö¹¦¼¨×¿ÖøµÄÔ¶¹Å²¿ÂäÊ×ÁìºÍµÛÍõµÄÐÎÏó¡£
Ïà´«Ò¢¡¢Ë´Ê±ºéË®·ºÀÄ£¬Ãñ²»ÁÄÉú£¬Ëä¾­´óÁ¦ÕûÖÎ£¬µ«ÓÉÓÚÊ±´úºÍÌõ¼þµÄÏÞÖÆ£¬Ò²ÓÉÓÚµ±ÕþÕßÓÃÈË²»µ±£¬³¤ÆÚÎ´ÄÜ°ÑÃñÖÚ´ÓÔÖÄÑÖÐ½â¾È³öÀ´¡£Õâ³ÉÁËµ±Ê±ÒòÈÅÖÐ»ªÃñ×åÉú´æºÍ·¢Õ¹µÄÒ»¸öÊ®·Ö¼âÈñµÄÎÊÌâ¡£¾ÍÔÚÕâÑùµÄÀúÊ·±³¾°ÏÂ£¬ÏÄÓí£¬Ò»¸öÓÐ±§¸º¶øÇÒ´ÏÃôÇÚ¿ÒµÄÇàÄê³öÏÖÁË¡£Ëû¼Ì³Ð¸¸Òµ²¢ÎüÈ¡¸¸Ç×öç£¨£ç¨³£î£¬¹ö£©ÖÎË®²»³ÉµÄ½ÌÑµ£¬ÒÔËûµÄ½¡×³¡¢¾«¸ÉºÍÒãÁ¦£¬»ñµÃ³É¹¦£¬ÔÚ¼¸°ÙÍòÆ½·½¹«ÀïµÄÍÁµØÉÏ£¬³ÊÏÖ³öÒ»ÅÉâùÈ»¸»×ã¡¢¾®È»ÓÐÐòµÄºêÎ°¾°Ïó¡£
Ë¾ÂíÇ¨ÒÔ¼«Æäò¯¾´µÄÐÄÇé£¬ÏòÈËÃÇÐðËµÁËÏÄÓíµÄÒµ¼¨£ºËû»³×ÅÀø¾«Í¼ÖÎµÄ¾öÐÄ£¬ÐÂ»éËÄÌì¾ÍÀë¼Ò¸°ÈÎ£¬ÐÐÉ½±íÄ¾£¬µ¼¾Å´¨£¬Úé¾ÅÔó£¬Í¨¾ÅµÀ£¬¶È¾ÅÉ½£¬¿¼²ìÁË¾ÅÖÝµÄÍÁµØÎï²ú£¬¹æ¶¨ÁË¸÷µØµÄ¹±Æ·¸³Ë°£¬Ö¸¸øÁË¸÷µØ³¯¹±µÄ·½±ãÍ¾¾¶£¬²¢ÔÚ´Ë»ù´¡ÉÏ£¬»®¶¨ÁËÎå·þ½çÓò£¬Ê¹µÃÈ«¹ú·¶Î§ÄÚÐÎ³ÉÁËÖÚºÓ³¯×ÚÓÚ´óº££¬Íò·½³¯×ÚÓÚÌì×ÓµÄÍ³Ò»¡¢°²¶¨ºÍÐÀÐÀÏòÈÙµÄ´óºÃ¾ÖÃæ¡£ÔÚÐðËµÏÄÓíµÄÒµ¼¨µÄ¹ý³ÌÖÐ£¬Ë¾ÂíÇ¨»¹²å½øÁË¸ÞÌÕÂÛ¡°¾ÅµÂ¡±ÒÔ¼°Ë´ºÍ¸ÞÌÕ¹ØÓÚÔªÊ×ºÍ¹ÉëÅµÄ¸è´Ê£¬ÕâÒ²·´Ó³ÁË¹ÅÈËÀíÏëµÄÌì×Ó¼°Öîºî´ó³¼µÄÐÐÎªºÍµÀµÂ¹æ·¶¡£
ÓëÏÄÓíµÄÐÎÏóÏà·´£¬Ë¾ÂíÇ¨Ò²ÓÃ¼òÔ¼µÄ±Ê´¥£¬¹´»­ºÍ±ÞÌ¢ÁË¿×¼×µÄäÏÒùºÍÏÄèîµÄ±©Å°¡£
¡¶ÏÄ±¾¼Í¡·ÊÇÒ»²¿ÏÄÍõ³¯µÄÐËË¥Ê·¡£ÏÄÓíµÄÐËÆð£¬ÊÇÓÉÓÚËûÖÎÀíºéË®ÕüÃñÓÚÔÖÄÑ£¬ÇÚÇÚ¿Ò¿ÒµØ×öÈËÃñµÄ¹«ÆÍ£¬ÈËÓµ»¤Ëû¡£ÏÄ³¯µÄË¥Íö£¬ÔòÊÇÓÉÓÚ¿×¼×¡¢ÏÄèîÕâÑùµÄÍ³ÖÎÕß°ÜµÂ£¬ÉËÃñ£¬ÈËÃñÔ¹ºÞËûÃÇ¡£µ±È»£¬ÏÄÓí»¹Ö»ÊÇÒ»¸ö´«ËµÖÐµÄÈËÎï£¬ÕâÆª±¾¼ÍµÄ¼ÇÔØÒ²Î´±ØÍêÈ«ÕæÊµ£¬ÀúÊ·ÊÂÊµÎ´±ØÄÇÃ´ÃÀºÃ£¬µ«´óÓíÖÎË®µÄÒµ¼¨È´ÔçÒÑÔÚÖÐ»ªÃñ×åµÄÀúÊ·ÉÏ£¬Ê÷ÆðÁËÒ»×ùÓÀ²»Ä¥ÃðµÄ·á±®£»ËûÊ®ÈýÄêÓÚÍâ£¬Èý¹ý¼ÒÃÅ¶ø²»ÈëµÄÎ°´ó·îÏ×¾«Éñ£¬Ò²ÔçÒÑÇ§¹Å´«ËÌ£¬×÷ÎªÎÒÃÇ×æÏÈÒ»ÖÖÃÀµÂµÄ´ú±í£¬½«ÓÀÔ¶ÖµµÃÑ§Ï°ºÍÐ§·¨¡£

ÏÄÓí£¬Ãû½ÐÎÄÃü¡£ÓíµÄ¸¸Ç×ÊÇöç£¬öçµÄ¸¸Ç×ÊÇò§çïµÛ£¬ò§çïµÄ¸¸Ç×ÊÇ²ýÒâ£¬²ýÒâµÄ¸¸Ç×ÊÇ»ÆµÛ¡£Óí£¬ÊÇ»ÆµÛµÄÐþËï£¬ò§çïµÛµÄËï×Ó¡£ÓíµÄµÄÔø×æ¸¸²ýÒâºÍ¸¸Ç×öç¶¼Ã»ÓÐµÇÁÙµÛÎ»£¬¶øÊÇ¸øÌì×Ó×ö´ó³¼¡£
µ±Ò¢µÛÔÚÎ»µÄÊ±ºò£¬ºéË®ÌÏÌì£¬ºÆºÆµ´µ´£¬°üÎ§ÁË¸ßÉ½£¬ÂþÉÏÁËÇðÁê£¬ÏÂÃñ¶¼Îª´Ë·Ç³£ÓÇ³î¡£Ò¢Ñ°ÕÒÄÜÖÎÀíºéË®µÄÈË£¬ËÄÔÀÈº³¼¶¼Ëµöç¿ÉÒÔ¡£Ò¢Ëµ£º¡°öçÕâ¸öÈËÎ¥±³ÌìÃü£¬»Ù°ÜÍ¬×å£¬ÓÃ²»µÃ¡£¡±ËÄÔÀ¶¼Ëµ£º¡°±È½ÏÆðÀ´£¬ÖÚ´ó³¼»¹Ã»ÓÐË­±ÈËû¸üÇ¿£¬Ï£ÍûÄúÈÃËûÊÔÊÔ¡£¡±ÓÚÊÇÒ¢Ìý´ÓÁËËÄÔÀµÄ½¨Òé£¬ÈÎÓÃöçÖÎÀíºéË®¡£¾ÅÄêÊ±¼ä¹ýÈ¥£¬ºéË®ÈÔÈ»·ºÀÄ²»Ï¢£¬ÖÎË®Ã»ÓÐÈ¡µÃ³ÉÐ§¡£ÕâÊ±Ò¢µÛÑ°ÕÒ¼Ì³ÐµÛÎ»µÄÈË£¬ÓÖµÃµ½ÁËË´¡£Ë´±»¾ÙÓÃ£¬´úÐÐÌì×ÓµÄÕþÎñ£¬µ½ËÄ·½Ñ²ÊÓ¡£Ë´ÔÚÑ²ÊÓÍ¾ÖÐ£¬¿´µ½öçÖÎÀíºéË®¸ÉµÃ²»³ÉÑù×Ó£¬¾Í°ÑËûÁ÷·Åµ½ÓðÉ½£¬½á¹ûöç¾ÍËÀÔÚÄÇÀï¡£ÌìÏÂÈË¶¼ÈÏÎªË´¶ÔöçµÄ³Í·£ÊÇÕýÈ·µÄ¡£Ë´ÓÖ¾ÙÓÃÁËöçµÄ¶ù×ÓÓí£¬ÈÃËû À´¼ÌÐøËû¸¸Ç×öçÖÎË®µÄÊÂÒµ¡£
Ò¢ÊÅÊÀÒÔºó£¬Ë´µÛÎÊËÄÔÀËµ£º¡°ÓÐË­ÄÜ¹â´óÒ¢µÛµÄÊÂÒµ£¬ÈÃËûµ£ÈÎ¹ÙÖ°ÄØ£¿¡±´ó¼Ò¶¼Ëµ£º¡°²®Óíµ±Ë¾¿Õ£¬¿ÉÒÔ¹â´óÒ¢µÛµÄÊÂÒµ¡£¡±Ë´Ëµ£º¡°àÅ£¬ºÃ£¡¡±È»ºóÃüÁîÓíËµ£º¡°ÄãÈ¥Æ½ÖÎË®ÍÁ£¬ÒªÅ¬Á¦°ìºÃ°¡£¡¡±ÓíßµÍ·°ÝÐ»£¬Ç«ÈÃ¸øÆõ¡¢ºóð¢¡¢¸ÞÌÕ¡£Ë´Ëµ£º¡°Äã»¹ÊÇ¿ìÈ¥°ìÀíÄãµÄ¹«ÊÂ°É£¡¡±
ÓíÎªÈË´ÏÃô»úÖÇ£¬ÄÜ³Ô¿àÄÍÀÍ£¬Ëû×ñÊØµÀµÂ£¬ÈÊ°®¿ÉÇ×£¬ÑÔÓï¿ÉÐÅ¡£ËûµÄÉùÒô¾ÍÊÇ±ê×¼µÄÒôÂÉ£¬ËûµÄÉíÇû¾ÍÊÇ±ê×¼µÄ³ß¶È£¬Æ¾×ÅËûµÄÉùÒôºÍÇûÌå¾Í¿ÉÒÔÐ£ÕýÒôÂÉµÄ¸ßµÍºÍ³ß¶ÈµÄ³¤¶Ì¡£ËûÇÚÇÚ¿Ò¿Ò£¬×¯ÖØÑÏËà£¬¿°³ÆÊÇ°Ù¹ÙµÄµä·¶¡£
Óí½ÓÊÜÁËË´µÛµÄÃüÁî£¬ÓëÒæ¡¢ºóð¢Ò»Æðµ½ÈÎ£¬ÃüÁîÖîºî°Ù¹Ù·¢¶¯ÄÇÐ©±»·£·þÀÍÒÛµÄ×ïÈË·ÖÖÎ¾ÅÖÝÍÁµØ¡£ËûÒ»Â·ÉÏ´©É½Ô½Áë£¬Ê÷Á¢Ä¾×®×÷Îª±êÖ¾£¬²â¶¨¸ßÉ½´ó´¨µÄ×´Ã²¡£ÓíÎª¸¸Ç×öçÒòÖÎË®ÎÞ¹¦¶øÊÜ·£¸Ðµ½ÄÑ¹ý£¬¾Í²»¹ËÀÍÀÛ£¬¿à¿àµÄË¼Ë÷£¬ÔÚÍâÃæÉú»îÁËÊ®ÈýÄê£¬¼¸´Î´Ó¼ÒÃÅÇ°Â·¹ý¶¼Ã»¸Ò½øÈ¥¡£Ëû½ÚÒÂËõÊ³£¬¾¡Á¦Ð¢¾´¹íÉñ¡£¾ÓÊÒ¼òÂª£¬°Ñ×Ê²ÆÓÃÓÚÖÎÀíºÓ´¨¡£ËûÔÚµØÉÏÐÐ×ß³Ë³µ£¬ÔÚË®ÖÐÐÐ×ß³Ë´¬£¬ÔÚÄàÕÓÖÐÐÐ×ß¾Í³ËÄ¾ÇÁ£¬ÔÚÉ½Â·ÉÏÂ·ÉÏÐÐ×ß¾Í´©ÉÏ´øÌú³ÝµÄÐ¬¡£Ëû×óÊÖÄÃ×Å×¼ºÍÉþ£¬ÓÒÊÖÄÃ×Å¹æºÍ¾Ø£¬»¹×°ÔØ×Å²âËÄÊ±¶¨·½ÏòµÄÒÇÆ÷£¬¿ª·¢¾ÅÖÝÍÁµØ£¬Êèµ¼¾ÅÌõºÓµÀ£¬ÐÞÖÎ¾Å¸ö´óºþ£¬²âÁ¿¾Å×ù´óÉ½¡£ËûÈÃÒæ¸øÃñÖÚ·Ö·¢µ¾ÖÖ£¬¿ÉÒÔÖÖÖ²ÔÚµÍÍÝ³±ÊªµÄÍÁµØÉÏ¡£ÓÖÈÃºóð¢êâ¼Ã³ÔÁ¸¼èÄÑµÄÃñÖÚ¡£Á¸Ê³ØÑ·¦Ê±£¬¾ÍÈÃÒ»Ð©µØÇø°ÑÓàÁ¸µ÷¼Ã¸øÈ±Á¸µØÇø£¬ÒÔ±ãÊ¹¸÷Öîºî¹ú¶¼ÄÜÓÐÁ¸Ê³³Ô¡£ÓíÒ»±ßÐÐ½ø£¬Ò»±ß¿¼²ì¸÷µØµÄÎï²úÇé¿ö£¬¹æ¶¨ÁËÓ¦¸ÃÏòÌì×Ó½»ÄÉµÄ¹±¸³£¬²¢¿¼²ìÁË¸÷µØµÄÉ½´¨µØÐÎ£¬ÒÔ±ãÅªÇåÖîºî³¯¹±Ê±½»Í¨ÊÇ·ñ·½±ã¡£
ÓíÖÎË®¼°¿¼²ìÊÇ´ÓµÛ¶¼¼½ÖÝ¿ªÊ¼µÄ¡£ÔÚ¼½ÖÝÏÈÍê³ÉÁËºø¿ÚµÄ¹¤³Ì£¬ÓÖÖÎÀíÁºÉ½¼°ÆäÖ§Âö¡£ÖÎÀíºÃÌ«Ô­µØÇø£¬Ò»Ö±µ½Ì«ÔÀÉ½Ö®ÄÏ¡£ÐÞÖÎºÃñû»³Ö®ºó£¬ÓÖ¼ÌÐøÐÞÖÎÁËºâË®ºÍÕÄË®¡£¼½ÖÝµÄÍÁÖÊÉ«°×¶øËÉÈí£¬ÕâÀïµÄ¸³Ë°ÊôÉÏÉÏ£¬¼´µÚÒ»µÈ£¬ÓÐÊ±Ò²ÔÓÓÐµÚ¶þµÈ£¬ÌïµØÊôÓÚÖÐÖÐ£¬¼´µÚÎåµÈ¡£³£Ë®¡¢ÎÀË®ÊèÍ¨ÁË£¬´óÂ½ÔóÒ²ÐÞÖÎÍê±Ï¡£¶«±±ÄñÒÄ²¿×åµÄ¹±Æ·ÊÇÆ¤ÒÂ¡£Æä½ø¹±Â·ÏßÊÇÈÆµÀíÙÊ¯É½ÏòÎ÷£¬½øÈë»ÆºÓ¡£
¼ÃË®ºÍ»ÆºÓÖ®¼äÊÇW£¨Ùð£©ÖÝ£ºÕâ¸öµØÇøµÄ¾ÅÌõºÓ¶¼ÒÑÊèÍ¨£¬À×ÏÄÐî»ý³ÉÁËÒ»¸ö´óºþ¡£ÓºË®ºÍ¾ÚË®»ãºÏÁ÷ÈëÔóÖÐ£¬ÍÁµØÉÏÖÖÁËÉ££¬ÑøÁË²Ï£¬ÓÚÊÇÃñÖÚ¶¼ÄÜ´ÓÉ½ÉÏ°áÏÂÀ´¶¨¾ÓÔÚÆ½µØÉÏ¡£WÖÝµÄÍÁÖÊ·¢ºÚ¶øÇÒ·ÊÃÀ£¬²Ý³¤µÃÃ¯Ê¢£¬Ê÷Ä¾¸ß´ó¡£ÕâÀïÌïµØÊôÖÐÏÂ£¬¼´µÚÁùµÈ£¬¸³Ë°ÊôÏÂÏÂ£¬¼´µÚ¾ÅµÈ£¬¾­¹ýÊ®ÈýÄêµÄÕûÖÎÖ®ºó£¬²ÅÄÜºÍÆäËû¸÷ÖÝÏàÍ¬¡£ÕâÒ»µØÇø½ø¹±µÄÎïÆ·ÊÇÆá¡¢Ë¿£¬»¹ÓÐÓÃÖñ¿ðÊ¢×ÅµÄÓÐ»¨ÎÆµÄ½õÐå¡£½ø¹±Ê±×ßË®Â·£¬ÓÉ¼ÃË®½øÈëäðË®£¬È»ºó½øÈë»ÆºÓ¡£
´óº£µ½Ì©É½Ö®¼äÊÇÇàÖÝ£ºÔÚÕâ¸öµØÇøèÒÄÆ½ÖÎÖ®ºó£¬»´Ë®¡¢×ÍË®Ò²µÃµ½ÁËÊèÍ¨¡£ÕâÀïµÄÍÁÖÊÉ«°×¶øÇÒ·ÊÃÀ£¬º£±õÒ»´ø¿í¹ãº¬¼î£¬ÌïµØ¶àÊÇÑÎ¼îµØ¡£ÌïµØÊôÉÏÏÂ£¬¼´µÚÈýµÈ£¬¸³Ë°ÊôÖÐÉÏ£¬¼´µÚËÄµÈ¡£½ø¹±µÄÎïÆ·ÊÇÑÎºÍÏ¸¸ð²¼£¬ÓÐÊ±Ò²½ø¹±Ò»Ð©º£²úÆ·£¬»¹ÓÐÌ©É½¹ÈµØÉú²úµÄË¿¡¢´óÂé¡¢Îý¡¢ËÉÄ¾¡¢ÆæÒìµÄÊ¯Í·£¬À³ÒÄµØÇø¿ÉÒÔ·ÅÄÁ£¬ËùÒÔ£¬ÄÇÀï½ø¹±ÐóÄÁ²úÆ·£¬»¹ÓÐÓÃ¿ðÊ¢×ÅÓÃÀ´×÷ÇÙÏÒµÄ×õ²ÏË¿¡£½ø¹±Ê±£¬×ßË®Â·£¬ÓÉãëË®×ªÈë¼ÃË®¡£
´óº£¡¢Ì©É½µ½»´Ë®Ö®¼äÊÇÐìÖÝ£ºÔÚÕâ¸öµØÇøÖÎÀíÁË»´Ë®¡¢ÒÊË®£¬ÃÉÉ½¡¢ÓðÉ½Ò»´øÒ²¿ÉÒÔÖÖÖ²×÷ÎïÁË¡£´óÒ°³ÉÁËÒ»¸öÐîË®ºþ£¬¶«Ô­µÄË®Ò²¶¼ÍËÈ¥¡£ÕâÀïµÄÍÁÖÊ³ÊºìÉ«£¬ÓÐÕ³ÐÔ¶øÇÒ·ÊÃÀ£¬²ÝÄ¾´ÔÉú£¬½¥½¥·±Ã¯¡£ÌïµØÊôÉÏÖÐ£¬¼´µÚ¶þµÈ£¬¸³Ë°ÊôÖÐÖÐ£¬¼´µÚÎåµÈ¡£½ø¹±µÄÎïÆ·ÊÇ¹©Ìì×ÓÖþÌ³¼ÀÌìÓÃµÄÎåÉ«ÍÁ£¬ÓðÉ½¹ÈÖÐµÄÒ°¼¦£¬á»É½ÄÏÃæÉú²úµÄ¿ÉÓÃÒÔÖÆÇÙÉªµÄ¹ÂÉúÍ©£¬ãôË®Ö®±õ¸¡Ê¯ÖÆµÄÊ¯íà£¬»´ÒÄµÄÕäÖéºÍÓãÀà£¬»¹ÓÐÓÃÖñ¿ðÊ¢×ÅµÄÏËÏ¸½à¾»µÄºÚ°×Ë¿³ñ¡£½ø¹±Ê±£¬×ßË®Â·Í¨¹ý»´Ë®¡¢ãôË®£¬È»ºó×ªÈë»ÆºÓ¡£»´ºÓÓë´óº£Ö®¼äÊÇÑïÖÝ£ºÅíó»»ã³ÉÁËºþ²´£¬³ÉÁËºèÑãÄÏ¹éÊ±µÄÆÜÏ¢Ö®µØ¡£ËÉ½­¡¢Ç®ÌÁ½­¡¢ÆÖÑô½­ÔÚÄÇÀïÈëº££¬ÕðÔóµØÇøÒ²»ñµÃ°²¶¨ÁË¡£ÖñÁÖÃÜ²¼£¬Ò°²Ý·±Ã¯£¬Ê÷Ä¾¸ß´ó¡£ÕâÀïµÄÍÁÖÊÊªÈó¡£ÌïµØÊôÏÂÏÂ£¬¼´µÚ¾ÅµÈ£¬¸³Ë°¾ÓÏÂÉÏ£¬¼´µÚÆßµÈ£¬ÓÐÊ±¿É¾ÓµÚÁùµÈ¡£½ø¹±µÄÎïÆ·ÊÇÈýÉ«Í­£¬Ñþ¡¢çûµÈÃÀÓñºÍ±¦Ê¯£¬ÒÔ¼°Öñ¼ý£¬»¹ÓÐÏóÑÀ¡¢Æ¤¸ï¡¢ÓðÃ«¡¢ì¸Å£Î²ºÍµºÒÄÈË´©µÄ»¨²Ý±à½áµÄ·þÊÎ£¬ÒÔ¼°ÓÃÖñ¿ðÊ¢×ÅµÄÓÐ±´ÐÎ»¨·ÄµÄ½õ¶Ð£¬ÓÐ½ø¸ù¾Ý³¯Í¢µÄÃüÁî½ø¹±°üºÃµÄéÙ×Ó¡¢èÖ×Ó¡£ÕâÐ©¹±Æ·¶¼¾­ÓÉ´óº£¡¢³¤½­½øÈë»´ºÓ¡¢ãôË®¡£
¾£É½µ½ºâÉ½µÄÄÏÃæÊÇ¾£ÖÝ£ºÕâ¸öµØÇøÓÐ³¤½­¡¢ººË®×¢Èë´óº£¡£³¤½­µÄÖÚ¶àÖ§Á÷´ó¶¼ÓÐÁË¹Ì¶¨µÄºÓµÀ£¬ãûË®¡¢ä¹Ë®ÒµÒÑÊèµ¼£¬ÔÆÔó¡¢ÃÎÔóÒ²ÖÎÀíºÃÁË¡£ÕâÀïµÄÍÁÖÊÊªÈó£¬ÌïµØÊôÏÂÖÐ£¬¼´µÚ°ËµÈ£¬¸³Ë°¾ÓÉÏÏÂ£¬¼´µÚÈýµÈ¡£½ø¹±µÄÎïÆ·ÊÇÓðÃ«¡¢ì¸Å£Î²¡¢ÏóÑÀ¡¢Æ¤¸ï¡¢ÈýÉ«Í­£¬ÒÔ¼°´»Ä¾¡¢èÏÄ¾¡¢èíÄ¾¡¢°ØÄ¾£¬»¹ÓÐ´ÖÏ¸Ä¥Ê¯£¬¿É×ö¼ýÍ·µÄ³eÊ¯¡¢µ¤É°£¬ÌØ±ðÊÇ¿É×ö¼ý¸ËµÄÖñ×Ó¹ººÍüÄ¾ÊÇººË®¸½½üÈý¸öÖîºî¹ú½ø¹±µÄ×îÓÐÃûµÄÌØ²ú£¬»¹ÓÐ°ü¹ü×ÅºÍ×°ÔÚÏ»×ÓÀïµÄ¹©¼ÀìëÊ±ÂË¾ÆÓÃµÄÇàÃ©£¬ÓÃÖñ¿ðÊ¢×ÅµÄ²ÊÉ«²¼²¯£¬ÒÔ¼°´©Öé×ÓÓÃµÄË¿´ø¡£ÓÐÊ±¸ù¾ÝÃüÁî½ø¹±¾Å½­³ö²úµÄ´ó¹ê¡£½ø¹±Ê±£¬¾­ÓÉ³¤½­¡¢ãûË®¡¢ä¹Ë®¡¢ººË®£¬×ªÐÐÒ»¶ÎÂ½Â·ÔÙ½øÈëÂåË®£¬È»ºó×ªÈëÄÏºÓ¡£
¾£ÖÝºÍ»ÆºÓÖ®¼äÊÇÔ¥ÖÝ£ºÒÁË®¡¢ÂåË®¡¢eË®¡¢½§Ë®¶¼ÒÑÊèÍ¨×¢Èë»ÆºÓ£¬Üþ²¥Ò²»ã³ÉÁËÒ»¸öºþ²´£¬»¹Êè¿£ÁËºÉÔó£¬ÐÞÖþÁËÃ÷¶¼ÔóµÄµÌ·À¡£ÕâÀïµÄÍÁÖÊËÉÈí·ÊÎÖ£¬µÍµØÔòÊÇ·ÊÎÖ¼áÊµµÄºÚÍÁ¡£ÌïµØÊôÖÐÉÏ£¬¼´µÚËÄµÈ£¬¸³Ë°¾ÓÉÏÖÐ£¬¼´µÚ¶þµÈ£¬ÓÐÊ±¾ÓµÚÒ»µÈ¡£½ø¹±Æá¡¢Ë¿¡¢Ï¸¸ð²¼¡¢Âé£¬ÒÔ¼°ÓÃÖñ¿ðÊ¢×ÅµÄÏ¸Ë¿Ðõ£¬ÓÐÊ±°´ÃüÁî½ø¹±ÖÎÓñíàÓÃµÄÊ¯Í·£¬½ø¹±Ê±×ßË®Â·£¬¾­ÂåË®½øÈë»ÆºÓ¡£
»ªÉ½ÄÏÂ´µ½ºÚË®Ö®¼äÊÇÁºÖÝ£ºãë£¨áº£©É½¡¢óÚ£É½¶¼¿ÉÒÔ¸ûÖÖÁË£¬ãûË®¡¢ä¹Ë®Ò²ÒÑ¾­ÊèÍ¨£¬²ÌÉ½¡¢ÃÉÉ½µÄµÀÂ·ÒÑ¾­ÐÞºÃ£¬ÔÚºÍÒÄµØÇøÖÎË®Ò²È¡µÃÁË³ÉÐ§¡£ÕâÀïµÄÍÁÖÊÊÇÇàºÚÉ«µÄ£¬ÌïµØÊôÏÂÉÏ£¬¼´µÚÆßµÈ£¬¸³Ë°¾ÓÏÂÖÐ£¬¼´µÚ°ËµÈ£¬ÓÐÊ±Ò²¾ÓµÚÆßµÈ»òµÚ¾ÅµÈ¡£¹±Æ·ÓÐÃÀÓñ¡¢Ìú¡¢Òø¡¢¿ÉÒÔ¿ÌïÎµÄÓ²Ìú¡¢¿ÉÒÔ×ö¼ýÍ·µÄ³eÊ¯¡¢¿ÉÒÔÖÆíàµÄíàÊ¯£¬ÒÔ¼°ÐÜ¡¢î¼¡¢ºüÀê¡£Ö¯Æ¤×åµÄ¹±Æ·ÓÉÎ÷ÈÖÎ÷ÇãÉ½¾­»¸Ë®ÔË³ö£¬ÔÙ´ÓÇ±Ë®´¬ÔË£¬½øÈëãæË®£¬È»ºó×ßÒ»¶ÎÉ½Â·½øÈëÎ¼Ë®£¬×îºóºá¶É»ÆºÓµ½´ï¾©³Ç¡£
ºÚË®Óë»ÆºÓÎ÷°¶Ö®¼äÊÇÓºÖÝ£ºÈõË®¾­ÖÎÀíÒÑÏòÎ÷Á÷È¥£¬ãþË®»ãÈëÁËÎ¼Ë®¡£ÆáË®¡¢¾ÚË®¸ú×ÅÒ²»ãÈëÎ¼Ë®£¬»¹ÓÐããË®Í¬Ñù»ãÈëÎ¼Ë®¡£¾£É½¡¢áªÉ½µÄµÀÂ·ÒµÒÑ¿ªÍ¨£¬ÖÕÄÏÉ½¡¢¶ØÎïÉ½Ò»Ö±µ½ÄñÊóÉ½µÄµÀÂ·Ò²ÒÑ¿¢¹¤¡£¸ßÔ­ºÍµÍ¹ÈµÄÖÎÀí¹¤³Ì¶¼È¡µÃÁË³É¼¨£¬Ò»Ö±ÖÎÀíµ½¶¼Ò°ÔóÒ»´ø¡£ÈýÎ£É½µØÇø¿ÉÒÔ¾Ó×¡ÁË£¬ÈýÃç×åÒ²´óÎªË³·þ¡£ÕâÀïµÄÍÁÖÊÉ«»Æ¶øÇÒËÉÈí·ÊÎÖ£¬ÌïµØÊôÉÏÉÏ£¬¼´µÚÒ»µÈ£¬¸³Ë°¾ÓÖÐÏÂ£¬¼´µÚÁùµÈ¡£¹±Æ·ÊÇÃÀÓñºÍÃÀÊ¯¡£½ø¹±Ê±´Ó»ýÊ¯É½ÏÂ×ßË®Â·£¬Ë³Á÷µ½´ïÁúÃÅÉ½¼äµÄÎ÷ºÓ£¬»á¼¯µ½Î¼Ë®ÍåÀï¡£Ö¯Æ¤×å¾Ó×¡ÔÚÀ¥ÂØÉ½¡¢Ö¦Ö§É½¡¢ÇþËÑÉ½µÈµØ£¬ÄÇÊ±Î÷ÈÖ¸÷¹úÒ²¹é·þÁË¡£
Óí¿ªÍ¨ÁË¾ÅÌõÉ½ÂöµÄµÀÂ·£ºÒ»Ìõ´ÓFÉ½ºÍáªÉ½¿ªÊ¼Ò»Ö±¿ªµ½¾£É½£¬Ô½¹ý»ÆºÓ£»Ò»Ìõ´Óºø¿ÚÉ½¡¢À×Ê×É½Ò»Ö±¿ªµ½Ì«ÔÀÉ½£»Ò»Ìõ´ÓíÆÖùÉ½¡¢Îö³ÇÉ½Ò»Ö±¿ªµ½ÍõÎÝÉ½£»Ò»Ìõ´ÓÌ«ÐÐÉ½¡¢³£É½Ò»Ö±¿ªµ½íÙÊ¯É½£¬½øÈëº£ÖÐÓëË®Â·½ÓÍ¨£»Ò»Ìõ´ÓÎ÷ÇãÉ½¡¢ÖìàöÉ½£¬ÄñÊóÉ½Ò»Ö±¿ªµ½Ì«»ªÉ½£»Ò»Ìõ´ÓÐÜ¶úÉ½¡¢Íâ·½É½¡¢Í©°ØÉ½Ò»Ö±¿ªµ½¸ºÎ²É½£»Ò»Ìõ´ÓóÚ£É½Ò»Ö±¿ªµ½¾£É½£»Ò»Ìõ´ÓÄÚ·½É½Ò»Ö±¿ªµ½´ó±ðÉ½£»Ò»Ìõ´ÓãëÉ½µÄÄÏÃæ¿ªµ½ºâÉ½£¬Ô½¹ý¾Å½­£¬×îºóµ½´ï·óÇ³Ô­É½¡£
ÓíÊèµ¼ÁË¾ÅÌõ´óºÓ£º°ÑÈõË®Êèµ¼ÖÁºÏÀè£¬Ê¹ÈõË®µÄÏÂÓÎ×¢ÈëÁ÷É³£¨É³Ä®£©¡£Êèµ¼ÁËºÚË®£¬¾­¹ýÈýÎ£É½£¬Á÷ÈëÄÏº££¨Çàº££©¡£Êèµ¼»ÆºÓ£¬´Ó»ýÊ¯É½¿ªÊ¼£¬µ½ÁúÃÅÉ½£¬ÏòÄÏµ½»ªÒõ£¬È»ºó¶«ÕÛ¾­¹ýíÆÖùÉ½£¬¼ÌÐøÏò¶«µ½ÃÏ½ò£¬ÔÙÏò¶«¾­¹ýÂåË®ÈëºÓ¿Ú£¬Ö±µ½´óÚü£»×ª¶øÏò±±¾­¹ý½µË®£¬µ½´óÂ½Ôó£¬ÔÙÏò±±·ÖÎª¾ÅÌõºÓ£¬Õâ¾ÅÌõºÓµ½ÏÂÓÎÓÖ»ãºÏÎªÒ»Ìõ£¬½Ð×öÄæºÓ£¬×îºóÁ÷Èë´óº£¡£´ÓóÚ£É½¿ªÊ¼Êèµ¼ÑúË®£¬Ïò¶«Á÷¾ÍÊÇººË®£¬ÔÙÏò¶«Á÷¾ÍÊÇ²ÔÀËË®£¬¾­¹ýÈýÌË®£¬µ½´ó±ðÉ½£¬ÄÏÕÛ×¢Èë³¤½­£¬ÔÙÏò¶«ÓëÅíó»ÔóÖ®Ë®»áºÏ£¬¼ÌÐøÏò¶«¾ÍÊÇ±±½­£¬Á÷Èë´óº£¡£´ÓãëÉ½¿ªÊ¼Êèµ¼³¤½­£¬Ïò¶«·Ö³öÖ§Á÷¾ÍÊÇãûË®£¬ÔÙÍù¶«µ½´ïõ·Ë®£¬¾­¹ý¾Å½­£¬µ½´ï¶«Áê£¬Ïò¶«Ð±ÐÐ±±Á÷£¬ÓëÅíó»ÔóÖ®Ë®»áºÏ£¬¼ÌÐøÏò¶«¾ÍÊÇÖÐ½­£¬×îºóÁ÷Èë´óº£¡£Êèµ¼WË®£¬Ïò¶«Á÷¾ÍÊÇ¼ÃË®£¬×¢Èë»ÆºÓ£¬Á½Ë®ÏàÓö£¬ÒçÎªÜþÔó£¬Ïò¶«¾­¹ýÌÕÇð±±Ãæ£¬¼ÌÐøÏò¶«µ½´ïºÉÔó£¬Ïò¶«±±ÓëãëË®»áºÏ£¬ÔÙÏò±±Á÷Èë´óº£¡£´ÓÍ©°ØÉ½¿ªÊ¼Êèµ¼»´Ë®£¬Ïò¶«ÓëãôË®¡¢ÒÊË®»áºÏ£¬ÔÙÏò¶«Á÷Èë´óº£¡£Êèµ¼Î¼Ë®£¬´ÓÄñÊóÍ¬Ñ¨É½¿ªÊ¼£¬Íù¶«ÓëããË®»áºÏ£¬ÓÖÏò¶«ÓëãþË®»áºÏ£¬ÔÙÍù¶«¾­¹ýÆáË®¡¢¾ÚË®£¬Á÷Èë»ÆºÓ¡£Êèµ¼ÂåË®£¬´ÓÐÜ¶úÉ½¿ªÊ¼£¬Ïò¶«±±Óë½§Ë®¡¢eË®»áºÏ£¬ÓÖÏò¶«ÓëÒÁË®»áºÏ£¬ÔÙÏò¶«±±Á÷Èë»ÆºÓ¡£
ËùÓÐµÄÉ½´¨ºÓÁ÷¶¼ÖÎÀíºÃÁË£¬´Ó´Ë¾ÅÖÝÍ³Ò»£¬ËÄ¾³Ö®ÄÚ¶¼¿ÉÒÔ¾Ó×¡ÁË£¬¾ÅÌõÉ½Âö¿ª³öÁËµÀÂ·£¬¾ÅÌõ´óºÓÊèÍ¨ÁËË®Ô´£¬¾Å¸ö´óºþÖþÆðÁËµÌ·À£¬ËÄº£Ö®ÄÚµÄÖîºî¶¼¿ÉÒÔÀ´¾©³Ç»áÃËºÍ³¯êîÁË¡£½ð¡¢Ä¾¡¢Ë®¡¢»ð¡¢ÍÁ¡¢¹ÈÁù¿âµÄÎï×ÊÖÎÀíµÃºÜºÃ£¬¸÷·½µÄÍÁµØÃÀ¶ñ¸ßÏÂ¶¼ÆÀ¶¨³öµÈ¼¶£¬ÄÜ°´ÕÕ¹æ¶¨ÈÏÕæ½ø¹±ÄÉË°£¬¸³Ë°µÄµÈ¼¶¶¼ÊÇ¸ù¾ÝÈýÖÖ²»Í¬µÄÍÁÈÀµÈ¼¶À´È·¶¨¡£»¹ÔÚ»ªÏÄ¾³ÄÚ¾ÅÖÝÖ®ÖÐ·Ö·âÖîºî£¬´Í¸øÍÁµØ£¬´Í¸øÐÕÊÏ£¬²¢Ëµ£º¡°Òª¹§¾´µØ°ÑµÂÐÐ·ÅÔÚµÚÒ»Î»£¬²»ÒªÎ¥±³ÎÒÌì×ÓµÄ¸÷ÖÖ´ëÊ©¡£¡±
ÓíÏÂÁî¹æ¶¨Ìì×Ó¹ú¶¼ÒÔÍâÎå°ÙÀïµÄµØÇøÎªµé·þ£¬¼´ÎªÌì×Ó·þÌïÒÛÄÉ¹ÈË°µÄµØÇø£º½ô¿¿Íõ³Ç°ÙÀïÒÔÄÚÒª½»ÄÉÊÕ¸îµÄÕû¿Ã×¯¼Ú£¬Ò»°ÙÀïÒÔÍâµ½¶þ°ÙÀïÒÔÄÚÒª½»ÄÉºÌËë£¬¶þ°ÙÀïÒÔÍâµ½Èý°ÙÀïÒÔÄÚÒª½»ÄÉ¹ÈÁ££¬Èý°ÙÀïÒÔÍâµ½ËÄ°ÙÀïÒÔÄÚÒª½»ÄÉ´ÖÃ×£¬ËÄ°ÙÀïÒÔÍâµ½Îå°ÙÀïÒÔÄÚÒª½»ÄÉ¾«Ã×¡£µé·þÒÔÍâÎå°ÙÀïµÄµØÇøÎªºî·þ£¬¼´ÎªÌì×ÓÕì²ìË³ÄæºÍ·þÊÌÍõÃüµÄµØÇø£º¿¿½üµé·þÒ»°ÙÀïÒÔÄÚÊÇÇä´ó·òµÄ²ÉÒØ£¬ÍùÍâ¶þ°ÙÀïÒÔÄÚÎªÐ¡µÄ·â¹ú£¬ÔÙÍù´¦¶þ£¨Ô­ÎÄ×÷¡°Èý¡±£©°ÙÀïÒÔÄÚÎªÖîºîµÄ·âµØ¡£ºî·þÒÔÍâÎå°ÙÀïµÄµØÇøÎªËç·þ£¬¼´ÊÜÌì×Ó°²¸§£¬ÍÆÐÐ½Ì»¯µÄµØÇø£º¿¿½üºî·þÈý°ÙÀïÒÔÄÚÊÓÇé¿öÀ´ÍÆÐÐÀñÀÖ·¨¶È¡¢ÎÄÕÂ½Ì»¯£¬ÍùÍâ¶þ°ÙÀïÒÔÄÚÒªÕñÐËÎäÍþ£¬±£ÎÀÌì×Ó¡£Ëç·þÒÔÍâÎå°ÙÀïµÄµØÇøÎªÒª·þ£¬¼´ÊÜÌì×ÓÔ¼Êø·þ´ÓÌì×ÓµÄµØÇø£º¿¿½üËç·þÈý°ÙÀïÒÔÄÚÒª×ñÊØ½Ì»¯£¬ºÍÆ½Ïà´¦£»ÍùÍâ¶þ°ÙÀïÒÔÄÚÒª×ñÊØÍõ·¨¡£Òª·þÒÔÍâÎå°ÙÀïµÄµØÇøÎª»Ä·þ£¬¼´ÎªÌì×ÓÊØÎÀÔ¶±ßµÄ»ÄÔ¶µØÇø£º¿¿½üÒª·þÈý°ÙÀïÒÔÄÚ»ÄÁ¹Âäºó£¬ÄÇÀïµÄÈËÀ´È¥²»ÊÜÏÞÖÆ£»ÔÙÍùÍâ¶þ°ÙÀïÒÔÄÚ¿ÉÒÔËæÒâ¾Ó´¦£¬²»ÊÜÔ¼Êø¡£
ÕâÑù£¬¶«ÁÙ´óº££¬Î÷ÖÁÉ³Ä®£¬´Ó±±·½µ½ÄÏ·½£¬Ìì×ÓµÄÉùÍþ½Ì»¯´ïµ½ÁËËÄ·½»ÄÔ¶µÄ±ßÚï¡£ÓÚÊÇË´µÛÎª±íÕÃÓíÖÎË®ÓÐ¹¦¶ø´Í¸øËûÒ»¿é´ú±íË®É«µÄºÚÉ«¹çÓñ£¬ÏòÌìÏÂÐû¸æÖÎË®³É¹¦¡£ÌìÏÂ´Ó´ËÌ«Æ½°²¶¨¡£
¸ÞÌÕµ£ÈÎÖ´·¨µÄÊ¿ÕâÒ»¹ÙÖ°£¬ÖÎÀíÃñÖÚ¡£Ë´µÛÉÏ³¯£¬Óí¡¢²®ÒÄ¡¢¸ÞÌÕÒ»¿é¶ùÔÚË´µÛÃæÇ°Ì¸»°¡£¸ÞÌÕÉêÊöËûµÄÒâ¼ûËµ£º¡°×ñÑ­µÀµÂÈ·¶¨²»ÒÆ£¬¾ÍÄÜ×öµ½Ä±ÂÔ¸ßÃ÷£¬³¼ÏÂÍÅ½á¡£¡±ÓíËµ£º¡°ºÜ¶Ô£¬µ«Ó¦¸ÃÔõÑù×öÄØ£¿¡±¸ÞÌÕËµ£º¡°Å¶£¬Òª½÷É÷¶Ô´ý×ÔÉíÐÞÑø£¬ÒªÓÐ³¤Ô¶´òËã£¬Ê¹ÉÏÖÁ¸ß×æÏÂÖÁÐþËïµÄÍ¬×åÈËÇ×ºñÎÈ¶¨£¬ÕâÑù£¬ÖÚ¶àÓÐ¼ûÊ¶µÄÈË¾Í¶¼»áÅ¬Á¦¸¨×ôÄã£¬ÓÉ½ü´¦¿ÉÒÔÍÆ¼°µ½Ô¶´¦£¬Ò»¶¨Òª´Ó×ÔÉí×öÆð¡£¡±Óí°ÝÐ»¸ÞÌÕµÄÉÆÑÔ£¬Ëµ£º¡°¶Ô¡£¡±¸ÞÌÕËµ£º¡°Å¶£¬»¹ÓÐ³É¾ÍµÂÒµ¾ÍÔÚÓÚÄÜ¹»ÁË½âÈË£¬ÄÜ¹»°²¸§ÃñÖÚ¡£¡±ÓíËµ£º¡°ºÇ£¡¶¼ÏóÕâÑù£¬¼´Ê¹ÊÇÒ¢µÛ¿ÖÅÂÒ²»á¸Ðµ½À§ÄÑµÄ¡£ÄÜÁË½âÈË¾ÍÊÇÃ÷ÖÇ£¬¾ÍÄÜÇ¡µ±µØ¸øÈË°²ÅÅ¹ÙÖ°£»ÄÜ°²¸§ÃñÖÚ¾ÍÊÇÈÊ»Ý£¬ÀèÃñ°ÙÐÕ¶¼»á°®´÷Äã¡£Èç¹û¼ÈÄÜÁË½âÈË£¬ÓÖÄÜÈÊ»Ý£¬»¹ÓÇÂÇÊ²Ã´óO¶µ£¬ºÎ±ØÁ÷·ÅÓÐÃç£¬ºÎ±Øº¦ÅÂ»¨ÑÔÇÉÓïÎ±ÉÆÚÆÃÄµÄÐ¡ÈËÄØ£¿¡±¸ÞÌÕËµ£º¡°¶Ô£¬ÊÇÕâÑù¡£¼ì²éÒ»¸öÈËµÄÐÐÎªÒª¸ù¾Ý¾ÅÖÖÆ·µÂ£¬¼ì²éÒ»¸öÈËµÄÑÔÂÛ£¬Ò²Òª¿´ËûÊÇ·ñÓÐºÃµÄÆ·µÂ¡£¡±Ëû½Ó×ÅËµµÀ£º¡°¿ªÊ¼ÏÈ´Ó°ìÊÂÀ´¼ìÑé£¬¿íºñ¶øÓÖÍþÑÏ£¬ÎÂºÍ¶øÓÖ¼á¶¨£¬³ÏÊµ¶øÓÖ¹§¾´£¬ÓÐ²ÅÄÜ¶øÓÖÐ¡ÐÄ½÷É÷£¬ÉÆÁ¼¶øÓÖ¸ÕÒã£¬ÕýÖ±¶øÓÖºÍÆø£¬Æ½Ò×¶øÓÖÓÐÀâ½Ç£¬¹û¶Ï¶øÓÖ½²ÇóÊµÐ§£¬Ç¿ÓÐÁ¦¶øÓÖ½²µÀÀí£¬ÒªÖØÓÃÄÇÐ©¾ßÓÐ¾ÅµÂµÄÉÆÊ¿Ñ½£¡ÄÜÃ¿ÈÕÐûÃ÷ÈýÖÖÆ·µÂ£¬ÔçÍí½÷ÐÐÅ¬Á¦£¬Çä´ó·ò¾ÍÄÜ±£ÓÐËûµÄ²ÉÒØ¡£Ã¿ÈÕÑÏËàµØ¹§¾´ÊµÐÐÁùÖÖÆ·µÂ£¬ÈÏÕæ¸¨×ôÍõÊÂ£¬Öîºò¾Í¿ÉÒÔ±£ÓÐËûµÄ·â¹ú¡£ÄÜÈ«²¿¾ß±¸Õâ¾ÅÖÖÆ·µÂ²¢ÆÕ±éÊ©ÐÐ£¬¾Í¿ÉÒÔÊ¹ÓÐ²ÅµÂµÄÈË¶¼¾Ó¹ÙÈÎÖ°£¬Ê¹ËùÓÐµÄ¹ÙÀô¶¼ÑÏËàÈÏÕæ°ìÀí×Ô¼ºµÄÕþÎñ¡£²»Òª½ÐÈËÃÇºú×÷·ÇÎª£¬ºúË¼ÂÒÏë¡£Èç¹ûÈÃ²»ÊÊµ±µÄÈË¾ÓÓÚ¹ÙÎ»£¬¾Í½Ð×öÈÅÂÒÉÏÌìËùÃüµÄ´óÊÂ¡£ÉÏÌì³Í·£ÓÐ×ïµÄÈË£¬ÓÃÎåÖÖÐÌ·£´¦ÖÎ·¸ÓÐÎåÖÖ×ïÐÐµÄ×ïÈË¡£ÎÒ½²µÄ´óµÖ¿ÉÒÔÐÐµÃÍ¨°É£¿¡±ÓíËµ£º¡°Èç¹û°´ÄãµÄ»°ÐÐÊÂ£¬Ò»¶¨»á×ö³ö³É¼¨µÄ¡£¡±¸ÞÌÕËµ£º¡°ÎÒ²ÅÖÇÇ³±¡£¬Ö»ÊÇÏ£ÍûÓÐÖúÓÚÍÆÐÐÖÎÌìÏÂÖ®µÀ¡£¡±
Ë´µÛ¶ÔÓíËµ£º¡°ÄãÒ²ËµËµÄãµÄºÃÒâ¼û°É¡£¡±ÓíÇ«¹§µØÐÐÁË°ÝÀñ£¬Ëµ£º¡°Å¶£¬ÎÒËµÊ²Ã´ÄØ£¿ÎÒÖ»ÏëÃ¿ÌìÇÚ¿ÒÅ¬Á¦µØ°ìÊÂ¡£¡±¸ÞÌÕ×·ÎÊµÀ£º¡°ÔõÑù²Å½ÐÇÚ¿ÒÅ¬Á¦£¿¡±ÓíËµ£º¡°ºéË®ÌÏÌì£¬ºÆºÆµ´µ´£¬°üÎ§ÁË¸ßÉ½£¬ÂþÉÏÁËÇðÁê£¬ÏÂÃñ¶¼ÔâÊÜ×ÅºéË®µÄÍþÐ²¡£ÎÒÔÚÂ½µØÉÏÐÐ×ß³Ë³µ£¬ÔÚË®ÖÐÐÐ×ß³Ë´¬£¬ÔÚÄàÕÓÖÐÐÐ×ß³ËÄ¾ÇÁ£¬ÔÚÉ½Â·ÉÏÐÐ×ß¾Í´©ÉÏ´øÌú³ÝµÄÐ¬£¬·­É½Ô½Áë£¬Ê÷Á¢Ä¾×®£¬ÔÚÉ½ÉÏ×÷ÁË±êÖ¾¡£ÎÒºÍÒæÒ»¿é£¬¸øÀèÃñ°ÙÐÕµ¾Á¸ºÍÐÂÏÊµÄÈâÊ³¡£Êèµ¼¾ÅÌõºÓµÀÒýÈë´óº££¬ÓÖÊè¿£Ìï¼ä¹µÇþÒýÈëºÓµÀ¡£ºÍð¢Ò»Æðêâ¼Ã³ÔÁ¸À§ÄÑµÄÃñÖÚ¡£Á¸Ê³ØÑ·¦Ê±£¬´ÓÁ¸Ê³½Ï¶àµÄµØÇøµ÷¼Ã¸øÁ¸Ê³Ç·È±µÄµØÇø£¬»òÕß½Ð°ÙÐÕÇ¨µ½ÓÐÁ¸Ê³µÄµØÇø¾Ó×¡¡£ÃñÖÚ°²¶¨ÏÂÀ´ÁË£¬¸÷Öîºî¹úÒ²¶¼ÖÎÀíºÃÁË¡£¡±¸ÞÌÕËµ£º¡°ÊÇ°¡£¬ÕâÐ©ÊÇÄãµÄ¾Þ´óÒµ¼¨¡£¡±
ÓíËµ£º¡°°¡£¬µÛ£¡½÷É÷¶Ô´ýÄúµÄÔÚÎ»Ö®³¼£¬ÎÈÎÈµ±µ±´¦ÀíÄúµÄÕþÎñ¡£¸¨×ôµÄ´ó³¼ÓÐµÂÐÐ£¬ÌìÏÂÈË¶¼»áÏìÓ¦Óµ»¤Äú¡£ÄúÓÃÇå¾²Ö®ÐÄ·îÐÐÉÏµÛµÄÃüÁî£¬ÉÏÌì»á¾­³£°ÑÃÀºÃµÄ·ûÈð½µÁÙ¸øÄú¡£¡±Ë´µÛËµ£º¡°°¡£¬´ó³¼Ñ½£¬´ó³¼Ñ½£¡´ó³¼ÊÇÎÒµÄ±Û°òºÍ¶úÄ¿¡£ÎÒÏë°ïÖúÌìÏÂÃñÖÚ£¬ÄãÃÇÒª¸¨ÖúÎÒ¡£ÎÒÏëÒªÐ§·¨¹ÅÈËÒÂ·þÉÏµÄÍ¼Ïó£¬°´ÕÕÈÕÔÂÐÇ³½µÄÌìÏóÖÆ×÷½õÐå·þ×°£¬ÄãÃÇÒªÃ÷È·¸÷ÖÖ·þ×°µÄµÈ¼¶¡£ÎÒÏëÍ¨¹ý¸÷µØÒôÀÖµÄÑÅÕýÓëÒùÐ°µÈÀ´¿¼²ìÄÇÀï¿¼²ìÄÇÀïÕþ½ÌµÄÇé¿ö£¬ÒÔ±ãÈ¡Éá¸÷·½µÄÒâ¼û£¬ÄãÃÇÒª×ÐÏ¸µØ±æÌý¡£ÎÒµÄÑÔÐÐÈçÓÐ²»Õýµ±µÄµØ·½£¬ÄãÃÇÒª¾ÀÕýÎÒ¡£ÄãÃÇ²»Òªµ±Ãæ·î³Ð£¬»ØÈ¥Ö®ºóÈ´ÓÖÖ¸ÔðÎÒ¡£ÎÒ¾´ÖØÇ°ºó×óÓÒ¸¨×ô´ó³¼¡£ÖÁÓÚÄÇÐ©°áÅªÊÇ·ÇµÄØú³¼£¬Ö»Òª¾ýÖ÷µÄµÂÕþÕæÕýÊ©ÐÐ£¬ËûÃÇ¾Í»á±»Çå³ýÁË¡£¡±ÓíËµ£º¡°¶Ô¡£ÄúÈç¹û²»ÕâÑù£¬ºÃÈË»µÈË»ì¶ø²»·Ö£¬ÄÇ¾Í²»»á³É¾Í´óÊÂ¡£¡±
Ë´µÛËµ£º¡°ÄãÃÇ²»ÒªÑ§µ¤ÖìÄÇÑùèî°Á½¾ºá£¬Ö»Ï²»¶µ¡¶è·Åµ´£¬ÔÚÎÞË®µÄÂ½µØÉÏÐÐ´¬£¬¾ÛÖÚÔÚ¼ÒÀï¸ÉÒùÂÒÖ®ÊÂ£¬ÒÔÖÂ²»ÄÜ¼Ì³ÐµÛÎ»¡£¶ÔÕâÖÖÈËÎÒ ¾ö²»ÌýÖ®ÈÎÖ®¡£¡±ÓíËµ£º¡°ÎÒÈ¢Í¿É½ÊÏµÄÅ®¶ùÊ±£¬ÐÂ»éËÄÌì¾ÍÀë¼Ò¸°Ö°£¬ÉúÏÂÆôÎÒÒ²Î´Ôø¸§Óý¹ý£¬ÒòÒý²ÅÄÜÊ¹Æ½ÖÎË®ÍÁµÄ¹¤×÷È¡µÃ³É¹¦¡£ÎÒ°ïÖúµÛÍõÉèÖÃÁËÎå·þ£¬·¶Î§´ïµ½ÎåÇ§Àï£¬Ã¿ÖÝÓÃÁËÈýÍòÀÍÁ¦£¬Ò»Ö±¿ª±Ùµ½ËÄ·½»ÄÔ¶µÄ±ß¾³£¬ÔÚÃ¿Îå¸öÖîºî¹úÖÐÉèÁ¢Ò»¸öÊ×Áì£¬ËûÃÇ¸÷¾¡Ö°ÊØ£¬¶¼ÓÐ¹¦¼¨£¬Ö»ÓÐÈýÃçÐ×Íç£¬Ã»ÓÐ¹¦¼¨£¬Ï£ÍûµÛÍõÄú¼Ç×ÅÕâ¼þÊÂ¡£¡±Ë´µÛËµ£º¡°ÓÃÎÒµÄµÂ½ÌÀ´¿ªµ¼£¬ÄÇÃ´Æ¾ÄãµÄ¹¤×÷¾Í»áÊ¹ËûÃÇ¹éË³µÄ£¡¡±
¸ÞÌÕ´ËÊ±¾´ÖØÓíµÄ¹¦µÂ£¬ÃüÁîÌìÏÂ¶¼Ñ§Ï°ÓíµÄ°ñÑù¡£¶ÔÓÚ²»Ìý´ÓÃüÁîµÄ£¬¾ÍÊ©ÒÔÐÌ·¨¡£Òò´Ë£¬Ë´µÄµÂ½ÌµÃµ½ÁË´ó·¢Ñï¡£
ÕâÊ±£¬Ùçµ£ÈÎÀÖÊ¦£¬Æ×¶¨ÀÖÇú£¬×æÏÈÍöÁé½µÁÙÐÀÉÍ£¬¸÷Öîºî¹ú¾ýÏà»¥ÀñÈÃ£¬ÄñÊÞÔÚ¹¬µîÖÜÎ§·ÉÏè¡¢ÆðÎè£¬¡¶óïÉØ¡·×àÍê¾ÅÍ¨£¬·ï»Ë±»ÕÙÀ´ÁË¡£ÈºÊÞ¶¼ÎèÆðÀ´£¬°Ù¹ÙÖÒ³ÏºÏÐ³¡£Ë´µÛÓÚÊÇ¸è³ªµÀ£º¡°·îÐÐÌìÃü£¬Ê©ÐÐµÂÕþ£¬Ë³Ó¦ÌìÊ±£¬½÷Î¢É÷ÐÐ¡£¡±ÓÖ³ªµÀ£º¡°¹ÉëÅ´ó³¼Ï²¾¡ÖÒ°¡£¬Ìì×ÓÖÎ¹úÒªÓÐ¹¦°¡£¬°Ù¹ÙÊÂÒµÒ²ÐËÊ¢°¡£¡¡±¸ÞÌÕ¹ò°Ý£¬ÏÈµÍÍ·ÖÁÊÖ£¬ÓÖßµÍ·ÖÁµØ£¬È»ºó¸ßÉùËµµÀ£º¡°Äú¿É¼Ç×¡°¡£¬Òª´øÍ·Å¬Á¦¾¡Ö°£¬½÷É÷¶Ô´ýÄúµÄ·¨¶È£¬ÈÏÕæ°ìºÃ¸÷ÖÖÊÂÎñ£¡¡±ÓÚÊÇÒ²½Ó×Å³ªµÀ£º¡°Ìì×ÓÓ¢Ã÷ÓÐ·½°¡£¬¹ÉëÅ´ó³¼¶¼ÏÍÁ¼°¡£¬ÌìÏÂÍòÊÂ¶¼ÐËÍú°¡£¡¡±ÓÖ³ªµÀ£º¡°Ìì×ÓÐØÖÐÎÞ´óÂÔ°¡£¬¹ÉëÅ´ó³¼¾ÍÐ¸µ¡°¡£¬ÌìÏÂÍòÊÂ¶¼°Ü»µ°¡£¡¡±Ë´µÛ°Ý´ðËµ£º¡°¶Ô£¡ÒÔºóÎÒÃÇ¶¼ÒªÅ¬Á¦°ìºÃ¸÷×ÔµÄÊÂÎñ£¡¡±ÕâÊ±ºòÌìÏÂ¶¼ÍÆ³çÓí¾«ÓÚ³ß¶ÈºÍÒôÀÖ£¬×ð·îËûÎªÉ½´¨µÄÉñÖ÷£¬ÒâË¼¾ÍÊÇÄÜ´úÉ½´¨Ö®ÉñÊ©ÐÐºÅÁîµÄµÛÍõ¡£
Ë´µÛ°ÑÓíÍÆ¼ö¸øÉÏÌì£¬ÈÃËû×÷ÎªµÛÎ»µÄ¼Ì³ÐÈË¡£Ê®ÆßÄêÖ®ºó£¬Ë´µÛÊÅÊÀ¡£·þÉ¥ÈýÄêÍê±Ï£¬ÓíÎªÁË°ÑµÛÎ»ÈÃ¸øË´µÄ¶ù×ÓÉÌ¾ù£¬¶ã±Üµ½Ñô³Ç¡£µ«ÌìÏÂÖîºî¶¼²»È¥³¯°ÝÉÌ¾ù¶øÀ´³¯°ÝÓí¡£ÓíÕâ²Å¼Ì³ÐÁËÌì×ÓÖ®Î»£¬ÄÏÃæ½ÓÊÜÌìÏÂÖîºîµÄ³¯°Ý£¬¹úºÅÎªÏÄºó£¬ÐÕæ¦ÊÏ¡£
ÓíµÛÁ¢ÎªÌì×Óºó£¬¾ÙÓÃ¸ÞÌÕÎªµÛÎ»¼Ì³ÐÈË£¬°ÑËûÍÆ¼ö¸øÉÏÌì£¬²¢°Ñ¹úÕþÊÚ¸øËû£¬µ«ÊÇ¸ÞÌÕÃ»ÓÐ¼ÌÈÎ¾ÍËÀÁË¡£Óí°Ñ¸ÞÌÕµÄºó ´ú·âÔÚÓ¢¡¢ÁùÁ½µØ£¬ÓÐµÄ·âÔÚÐíµØ¡£ºóÀ´ÓÖ¾ÙÓÃÁËÒæ£¬°Ñ¹úÕþÊÚ¸øËû¡£
¹ýÁËÊ®Äê£¬ÓíµÛµ½¶«·½ÊÓ²ì£¬µ½´ï»á»ü£¬ÔÚÄÇÀïÊÅÊÀ¡£°ÑÌìÏÂ´«¸øÒæ¡£·þÉ¥ÈýÄêÍê±Ï£¬ÒæÓÖ°ÑµÛÎ»ÈÃÓíµÄ¶ù×ÓÆô£¬×Ô¼ºµ½»þÉ½Ö®ÄÏÈ¥¶ã±Ü¡£ÓíµÄ¶ù×ÓÆôÏÍµÂ£¬ÌìÏÂÈËÐÄ¶¼¹éÏòÓÚËû¡£µÈµ½ÓíÊÅÊÀ£¬ËäÈ»°ÑÌì×ÓÎ»´«¸øÒæ£¬µ«ÓÉÓÚÒæ¸¨×ôÓíÊ±¼ä²»³¤£¬ÌìÏÂ²¢²»Ë³·þËû¡£ËùÒÔ£¬Öîºî»¹ÊÇ¶¼Àë¿ªÒæ¶øÈ¥³¯°ÝÆô£¬Ëµ£º¡°ÕâÊÇÎÒÃÇµÄ¾ýÖ÷ÓíµÛµÄ¶ù×Ó°¡¡±¡£ÓÚÊÇÆô¾Í¼Ì³ÐÁËÌì×ÓÖ®Î»£¬Õâ¾ÍÊÇÏÄºóµÛÆô¡£
ÏÄºóµÛÆô£¬ÊÇÓíµÄ¶ù×Ó£¬ËûµÄÄ¸Ç×ÊÇÍ¿É½ÊÏµÄÅ®¶ù¡£
ÆôµÇÁÙµÛÎ»ºó£¬ÓÐìèÊÏ²»À´¹é´Ó£¬ÆôÇ°ÍùÕ÷·¥£¬ÔÚ¸ÊµØ´óÕ½Ò»³¡¡£Õ½¶·¿ªÊ¼Ö®Ç°£¬Æô×÷ÁËÒ»ÆªÊÄ´Ç½Ð×ö¡¶¸ÊÊÄ¡·£¬ÕÙ¼¯À´Áù¾ü½«Áì½øÐÐÑµ½ë¡£ÆôËµ£º¡±Î¹£¡Áù¾ü½«ÁìÃÇ£¬ÎÒÏòÄãÃÇÐû²¼ÊÄÑÔ£ºÓÐìèÊÏÃïÊÓÈÊ¡¢Òå¡¢Àñ¡¢ÖÇ¡¢ÐÅÎå³£µÄ¹æ·¶£¬±³ÀëÌì¡¢µØ¡¢ÈËµÄÕýµÀ£¬Òò´ËÉÏÌìÒª¶Ï¾øËûµÄ´óÃü¡£Èç½ñÎÒ¹§¾´µØÖ´ÐÐÉÏÌì¶ÔËûµÄ³Í·£¡£Õ½³µ×ó±ßµÄÉäÊÖ²»´Ó×ó±ßÉä»÷µÐÈË£¬³µÓÒµÄ½£ÊÖ²»´ÓÓÒ±ß»÷É±µÐÈË£¬¾ÍÊÇ²»·þ´ÓÃüÁî¡£Ô¦ÊÖ²»ÄÜÊ¹³µÂíÕóÁÐÕûÆë£¬Ò²ÊÇ²»·þ´ÓÃüÁî¡£Ìý´ÓÃüÁîµÄ£¬ÎÒ½«ÔÚ×æÏÈÉñÁéÃæÇ°½±ÉÍËû£»Ë­²»Ìý´ÓÃüÁî£¬¾ÍÔÚÉçÉñÃæÇ°É±µôËû£¬¶øÇÒÒª°ÑËûÃÇµÄ¼ÒÊôÊÕÎªÅ«æ¾¡£¡±ÓÚÊÇÏûÃðÁËÓÐìèÊÏ£¬ÌìÏÂ¶¼À´³¯°Ý¡£
ÏÄºóµÛÆôÊÅÊÀºó£¬ËûµÄ¶ù×ÓµÛÌ«¿µ¼ÌÎ»¡£µÛÌ«¿µÕûÌìÓÎÍæ´òÁÔ£¬²»¹ËÃñÊÂ£¬½á¹û±»ôà·ÅÖð£¬¶ªÁË¹ú¼Ò£¬ËûµÄÎå¸öµÜÔÚÂåË®±±°¶µÈ´ýËûÃ»ÓÐµÈµ½£¬×÷ÁË¡¶Îå×ÓÖ®¸è¡·¡£
Ì«¿µÊÅÊÀºó£¬ËûµÄµÜµÜÖÐ¿µ¼ÌÎ»£¬Õâ¾ÍÊÇÖÐ¿µµÛ£¬ÖÐ¿µµÛÔÚÎ»µÄÊ±ºò£¬ÕÆ¹ÜÌìµØËÄÊ±µÄ´ó³¼ôËÊÏ¡¢ºÍÊÏ³ÁäÏÓÚ¾Æ£¬°ÑÃ¿ÄêµÄËÄ¼¾¡¢ÈÕ×ÓµÄ¼×ÒÒ¶¼¸ãÂÒÁË¡£Ø··îÃüÈ¥Õ÷ÌÖËû£¬×÷ÁË¡¶Ø·Õ÷¡·¡£
ÖÐ¿µÊÅÊÀÒÔºó£¬ËûµÄ¶ù×ÓµÛÏà¼ÌÎ»¡£µÛÏàÊÅÊÀ£¬¶ù×ÓµÛÉÙ¿µ¼ÌÎ»¡£µÛÉÙ¿µÊÅÊÀ£¬¶ù×ÓµÛÓè¼ÌÎ»¡£µÛÓèÊÅÊÀ£¬¶ù×ÓµÛ»±¼ÌÎ»¡£µÛ»±ÊÅÊÀ£¬¶ù×ÓµÛÃ¢¼ÌÎ»¡£µÛÃ¢ÊÅÊÀ£¬¶ù×ÓµÛÐ¹¼ÌÎ»¡£µÛÐ¹ÊÅÊÀ£¬¶ù×ÓµÛ²»½µ¼ÌÎ»¡£µÛ²»½µÊÅÊÀ£¬µÜµÜµÛìç¼ÌÎ»¡£µÛìçÊÅÊÀ£¬¶ù×ÓµÛâÛ¼ÌÎ»¡£µÛ½÷ÊÅÊÀ£¬Á¢µÛ²»½µµÄ¶ù×Ó¿×¼×ÎªµÛ£¬Õâ¾ÍÊÇµÛ¿×¼×¡£µÛ¿×¼×¼ÌÎ»ºó£¬ÃÔÐÅ¹íÉñ£¬¸ÉÒùÂÒµÄÊÂ¡£ÏÄºóÊÏµÄÍþµÂÈÕ½¥Ë¥Î¢£¬ÖîºîÏà¼Ì±³ÅÑÁËËû¡£ÉÏÌì½µÏÂÁ½ÌõÉñÁú£¬Ò»´ÆÒ»ÐÛ£¬¿×¼×Î¹Ñø²»ÁËËüÃÇ£¬Ò²Ã»ÓÐÕÒµ½ÄÜ¹»ËÇÑøµÄÈË¡£ÌÕÌÆÊÏÒÑ¾­Ë¥°Ü£¬ÓÐ¸öºó´ú½ÐÁõÀÛ£¬´Ó»áÑøÁúµÄÈËÄÇÀïÑ§»áÁËÑ±Áú£¬¾ÍÈ¥ÊÌ·î¿×¼×¡£¿×¼×´Í¸øËûÐÕÓùÁúÊÏ£¬ÈÃËûÀ´½ÓÊÜõ¹Î¤ÊÏºó´úµÄ·âµØ¡£ºóÀ´ÄÇÌõ´ÆÁúËÀÁË£¬ÁõÀÛÍµÍµ×ö³ÉÈâ½´ÄÃÀ´Ï×¸ø¿×¼×³Ô¡£ÏÄºó¿×¼×³ÔÁËÒÔºó£¬ÓÖÅÉÈËÈ¥ÕÒÁõÀÛÒªÈâ½´£¬ÁõÀÛº¦ÅÂÁË£¬¾ÍÇ¨µ½Â³ÏØÈ¥¡£
¿×¼×ÊÅÊÀºó£¬¶ù×ÓµÛ¸Þ¼ÌÎ»¡£µÛ¸ÞÊÅÊÀºó£¬¶ù×ÓµÛ·¢¼ÌÎ»¡£µÛ·¢ÊÅÊÀ£¬¶ù×ÓµÛÂÄ¹ï¼ÌÎ»£¬Õâ¾ÍÊÇèî¡£µÛèîÔÚÎ»Ê±£¬ÒòÎª×Ô´Ó¿×¼×ÔÚÎ»ÒÔÀ´£¬Öîºî¾ÍÓÐºÜ¶àÏà¼ÌÅÑÀëÁËÏÄ£¬¶øèîÓÖ²»ÐÞµÂÐÐ¶øÓÃÎäÁ¦ÉËº¦°Ù¹ÙÖ®×å£¬°Ù¹Ù²»¿°ÈÌÊÜ¡£èîÕÙÀ´ÌÀ£¬°ÑËûÇô½ûÔÚÏÄÌ¨£¬ºóÀ´ÓÖ·ÅÁËËû¡£ÌÀÐÞÐÐµÂÒµ£¬Öîºî¶¼À´¹é¸½£¬ÌÀ¾ÍÂÊ±øÈ¥Õ÷ÌÖÏÄèî£¬ÏÄèîÌÓµ½ÃùÌõ£¬×îºó±»ºó·ÅÖð¶øËÀ¡£èî¶ÔÈËËµ£º¡°ÎÒºó»Úµ±³õÃ»ÓÐË÷ÐÔ°ÑÌÀÉ±ËÀÔÚÏÄÌ¨£¬ÒÔÖÂÊ¹ÎÒÂäµ½Õâ¸öÏÂ³¡¡£¡±ÕâÑù£¬ÌÀ¾ÍµÇÉÏÁËÌì×ÓÖ®Î»£¬È¡´úÁËÏÄ³¯£¬ÁìÓÐÌìÏÂ¡£ÌÀ·âÁËÏÄµÄºó´ú£¬µ½ÖÜ³¯Ê±£¬°ÑËûÃÇ·âÔÚè½µØ¡£

Ì«Ê·¹«Ëµ£ºÓíÊÇæ¦ÐÕ£¬ËûµÄºó´ú±»·Ö·âÔÚ¸÷µØ£¬ÓÃ¹úºÅÎªÐÕ£¬ËùÒÔÓÐÏÄºóÊÏ¡¢ÓÐìèÊÏ¡¢ÓÐÄÐÊÏ¡¢ÕåÑ°ÊÏ¡¢Í®³ÇÊÏ¡¢°ýÊÏ¡¢·ÑÊÏ¡¢è½ÊÏ¡¢çÕÊÏ¡¢ÐÁÊÏ¡¢Ú¤ÊÏ¡¢Õå¸êÊÏ¡£¾ÝËµ¿××ÓÔøÐ£ÕýÏÄ³¯µÄÀú·¨£¬Ñ§ÕßÃÇÓÐÐí¶à´«Ï°¡¶ÏÄÐ¡Õý¡·µÄ¡£´ÓÓÝË´¡¢ÏÄÓíÊ±´ú¿ªÊ¼£¬½ø¹±ÄÉ¸³µÄ¹æ¶¨ÒÑÍê±¸¡£ÓÐÈËËµÓíÔÚ³¤½­ÄÏ»á¾ÛÖîºî£¬ÒòÎªÊÇÔÚ¿¼ºËÖîºî¹¦¼¨Ê±ËÀµÄ£¬¾ÍÔáÔÚÄÇÀïÁË£¬ËùÒÔ£¬°ÑÂñÔáÓíµÄÃçÉ½¸ÄÃûÎª»á»üÉ½¡£»á»ü¾ÍÊÇ»á¼Æ£¨»áºÏ¿¼ºË£©µÄÒâË¼¡£
Òó±¾¼Í£¨·µ»ØÄ¿Â¼£©
¡¾ËµÃ÷¡¿Òó±¾À´½Ð×öÉÌ¡£ÉÌÒ²ÊÇÒ»¸ö¹ÅÀÏµÄ²¿Âä Ê¼×æÆõ´óÔ¼ÓëÏÄÓíÍ¬Ê±£¬±»·âÓÚÉÌ¡£µ½¹«ÔªÇ°17ÊÀ¼Í»òÇ°16ÊÀ¼Í£¬ÉÌ×åÖð½¥Ç¿´ó£¬ÉÌÌÀ·¢¶¯ÁËÃðÏÄÕ½Õù£¬ÏÄÍö£¬ÉÌ³¯ÕýÊ½½¨Á¢£¬¶¨¶¼ÓÚÙñ£¬³ÉÎªÎÒ¹úÀúÊ·ÉÏµÚ¶þ¸öÅ«Á¥ÖÆÍõ³¯¡£´óÔ¼µ½¹«ÔªÇ°13ÊÀ¼Í£¬ÉÌÍõÅÌ¸ýÇ¨¶¼ÓÚÒó£¬´Ëºó£¬Ö±ÖÁÉÌæûÃðÍö£¬¹²¶þ°ÙÆßÊ®ÓàÄê£¬Ò»°ã³ÆÖ®ÎªÒó¡£Õû¸öÉÌ³¯£¬ºóÀ´»ò³ÆÉÌÒó£¬»ò³ÆÒóÉÌ¡£
¡¶Òó±¾¼Í¡·ÏµÍ³µØ¼ÇÔØÁËÉÌ³¯µÄÀúÊ·£¬Ãè»­ÁËÒ»·ùÉÌ²¿×åÐËÆð£¬ÉÌÍõ³¯ÓÉ½¨Á¢Ö±ÖÁÃðÍöµÄºêÎ°Í¼¾í¡£
ÔÚÒóÍõ³¯Í³ÖÎµÄÔ¼Áù°ÙÄêÖÐ£¬¼¸¾­ÐËË¥£¬¶ø³ÉÌÀµÄÐËÆð£¬ÅÌ¸ý¡¢Îä¶¡µÄÖÐÐË£¬ÒÔ¼°æûµÄÃðÍö£¬ÔòÊÇÒó³¯ÀúÊ·ÖÐÆð×Å¹Ø¼ü×÷ÓÃµÄ¼¸¸ö×îÖØ´óµÄÊÂ¼þ¡£Ë¾ÂíÇ¨±¥º¬ÈÈÇéµØ¸èËÌÁË³ÉÌÀ¡¢ÅÌ¸ý¡¢Îä¶¡µÈÏÍ¾ý¾´Î·ÉÏÌì¡¢ÐÞÐÐµÂÕþ¡¢ÎªÃñÄ±ÀûµÄÕþÖÎÒµ¼¨£»ÓÖÎÞÇéµØ±áÒÖÁËÒóæûµÄ¸Õã¹×ÔÓÃ¡¢¾ÜÚÉÊÎ·Ç¡¢»ÄÒùÎÞ¶È¡¢ÆÈº¦ÏÍÁ¼¡¢²Ðº¦°ÙÐÕµÈµÈ¡£Ò»¸öÍõ³¯µÄÀúÊ·£¬Àú¾­Ê®Æß´úÈýÊ®Ò»Íõ£¬¶øË¾ÂíÇ¨Ö»×¥×¡Õâ¼¸¸öµäÐÍ¹Ø½Ú£¬ÆÃÄ«ÖØ²Ê£¬¶øÆäËûÔòÒ»´ø¶ø¹ý£¬Ê¹µÃÈ«ÆªÐéÊµÏàÓ³£¬ÏêÂÔÓÐµ±¡£
ÔÚ¿Ì»®ÈËÎï·½Ãæ£¬Ë¾ÂíÇ¨×¥×¡ÁËÄÜÍ»ÏÖÈËÎï¸öÐÔµÄ¼¸¸öµäÐÍÊÂÀý£¬¼ÓÒÔÐðÊö¡¢ÃèÐ´£¬¼ÈÌåÏÖÁËÀúÊ·µÄÕæÊµ£¬ÓÖÊ¹µÃÈËÎïÐÎÏó·áÂú¡¢èòèòÈçÉú¡£Èç£º³ÉÌÀ×£Íø¡¢Ì«¼×Ë¼¹ý¡¢Îä¶¡µÃËµµÈ£¬¾Í°Ñ¸÷Î»ÏÍ¾ýÐÞÐÐµÂÕþµÄ¿íºñÐÎÌ¬±íÏÖµÃÁÜÀì¾¡ÖÂ¡£ÓÈÆä¶ÔÓÚæûµÄÃèÐ´£¬¼¸ºõÍêÈ«ÒÔÐðÊöµÄ¿ÚÎÇ£¬Ò»¼þÒ»¼þµØÂÞÁÐÊ·Êµ£¬ÔÙ¼ÓÉÏÓÐÖÜÎÄÍõ¡¢ÖÜÎäÍõµÄÓ³³Ä£¬Ò»¸ö±©¾ýµÄÐÎÏó±ãÔ¾È»Ö½ÉÏ£¬³ÉÎªÒ»¸öÇ§¹ÅÁ÷´«µÄ±©¾ýµäÐÍ¡£

ÒóµÄÊ¼×æÊÇÆõ£¬ËûµÄÄ¸Ç×½Ð¼òµÒ£¬ÊÇÓÐ»ÊÏµÄÅ®¶ù£¬µÛà·µÄ´Îåú¡£¼òµÒµÈÈý¸öÈËµ½ºÓÀïÈ¥Ï´Ôè£¬¿´¼ûÑà×ÓµôÏÂÒ»Ö»µ°£¬¼òµÒ¾Í¼ðÀ´ÍÌ³ÔÁË£¬Òò¶ø»³ÔÐ£¬ÉúÏÂÁËÆõ¡£Æõ³¤´ó³ÉÈËºó£¬°ïÖúÓíÖÎË®ÓÐ¹¦£¬Ë´µÛÓÚÊÇÃüÁîÆõËµ£º¡°ÏÖÔÚÀÏ°ÙÐÕÃÇ²»ÏàÇ×°®£¬¸¸×Ó¡¢¾ý³¼¡¢·ò¸¾¡¢³¤Ó×¡¢ÅóÓÑÖ®¼äÎåÂ×¹ØÏµ²»Ë³£¬ÄãÈ¥µ£ÈÎË¾Í½£¬ÈÏÕæµØÊ©ÐÐÎåÂ×½ÌÓý¡£Ê©ÐÐÎåÂ×½ÌÓý£¬Òª±¾×Å¿íºñµÄÔ­Ôò¡£¡±Æõ±»·âÔÚÉÌµØ£¬´ÍÐÕ×Ó¡£ÆõÔÚÌÆÒ¢¡¢ÓÝË´¡¢ÏÄÓíµÄÊ±´úÐËÆð£¬Îª°ÙÐÕ×öÁËÐí¶àÊÂ£¬¹¦ÒµÕÑÖø£¬°ÙÐÕÃÇÒò¶øµÃÒÔ°²¶¨¡£
ÆõËÀÖ®ºó£¬ËûµÄ¶ù×ÓÕÑÃ÷¼ÌÎ»¡£ÕÑÃ÷ËÀºó£¬¶ù×ÓÏàÍÁ¼ÌÎ»¡£ÏàÍÁËÀºó£¬¶ù×Ó²ýÈô¼ÌÎ»¡£²ýÈôËÀºó£¬¶ù×Ó²Üàö¼ÌÎ»¡£²ÜàöËÀºó£¬¶ù×ÓÚ¤¼ÌÎ»¡£Ú¤ËÀºó£¬¶ù×ÓÕñ¼ÌÎ»¡£ÕñËÀºó£¬¶ù×ÓÎ¢¼ÌÎ»¡£Î¢ËÀºó£¬¶ù×Ó±¨¶¡¼ÌÎ»¡£±¨¶¡ËÀºó£¬¶ù×Ó±¨ÒÒ¼ÌÎ»¡£±¨ÒÒËÀºó£¬¶ù×Ó±¨±û¼ÌÎ»¡£±¨±ûËÀºó£¬¶ù×ÓÖ÷ÈÉ¼ÌÎ»¡£Ö÷ÈÉËÀºó£¬¶ù×ÓÖ÷¹ï¼ÌÎ»¡£Ö÷¹ïËÀºó£¬¶ù×ÓÌìÒÒ¼ÌÎ»¡£Õâ¾ÍÊÇ³ÉÌÀ¡£
´ÓÆõµ½³ÉÌÀ£¬Ôø¾­°Ë´ÎÇ¨¶¼¡£µ½³ÉÌÀÊ±²ÅÓÖ¶¨¾ÓÓÚÙñ£¬ÕâÊÇÎªÁË×·ËæÏÈÍõµÛà·£¬ÖØ»Ø¹ÊµØ¡£³ÉÌÀÎª´ËÐ´ÁË¡¶µÛÚ¾¡·£¬ÏòµÛà·±¨¸æÇ¨¶¼µÄÇé¿ö¡£
³ÉÌÀÔÚÏÄ³¯Îª·½²®£¨Ò»·½ÖîºîÖ®³¤£©£¬ÓÐÈ¨Õ÷ÌÖÁÚ½üµÄÖîºî¡£¸ð²®²»¼Àìë¹íÉñ£¬³ÉÌÀÊ×ÏÈÕ÷ÌÖËû¡£³ÉÌÀËµ£º¡°ÎÒËµ¹ýÕâÑùµÄ»°£ºÈËÕÕÒ»ÕÕË®¾ÍÄÜ¿´³ö×Ô¼ºµÄÐÎÃ²£¬¿´Ò»¿´ÃñÖÚ¾Í¿ÉÒÔÖªµÀ¹ú¼ÒÖÎÀíµÃºÃÓë²»ºÃ¡£¡±ÒÁÒüËµ£º¡°Ó¢Ã÷°¡£¡ÉÆÑÔÌýµÃ½øÈ¥£¬µÀµÂ²Å»á½ø²½¡£ÖÎÀí¹ú¼Ò£¬¸§ÓýÍòÃñ£¬·²ÊÇÓÐµÂÐÐ×öºÃÊÂµÄÈË¶¼ÒªÈÎÓÃÎª³¯Í¢Ö®¹Ù¡£Å¬Á¦°É£¬Å¬Á¦°É£¡¡±³ÉÌÀ¶Ô¸ð²®Ëµ£º¡°ÄãÃÇ²»ÄÜ¾´Ë³ÌìÃü£¬ÎÒ¾ÍÒªÖØÖØµØ³Í·£ÄãÃÇ£¬¸Å²»¿íÉâ¡£¡±ÓÚÊÇÐ´ÏÂ¡¶ÌÀÕ÷¡·£¬¼ÇÔØÁËÕ÷¸ðµÄÇé¿ö¡£
ÒÁÒüÃû½Ð°¢ºâ¡£°¢ºâÏëÇó¼û³ÉÌÀ¶ø¿àÓÚÃ»ÓÐÃÅÂ·£¬ÓÚÊÇ¾ÍÈ¥¸øÓÐÝ·ÊÏ×öÅã¼ÞµÄÄÐÆÍ£¬±³×Å·¹¹øÕè°åÀ´¼û³ÉÌÀ£¬½è×ÅÌ¸ÂÛÅëµ÷×ÌÎ¶µÄ»ú»áÏò³ÉÌÀ½øÑÔ£¬È°ËµËûÊµÐÐÍõµÀ¡£Ò²ÓÐÈËËµ£¬ÒÁÒü±¾ÊÇ¸öÓÐ²ÅµÂ¶ø²»¿Ï×ö¹ÙµÄÒþÊ¿£¬³ÉÌÀÔøÅÉÈËÈ¥Æ¸Ó­Ëû£¬Ç°ºóÈ¥ÁËÎåÌË£¬Ëû²Å´ðÓ¦Ç°À´¹é´Ó£¬Ïò³ÉÌÀ½²ÊöÁËÔ¶¹ÅµÛÍõ¼°¾ÅÀà¾ýÖ÷µÄËù×öËùÎª¡£³ÉÌÀÓÚÊÇ¾ÙÓÃÁËËû£¬Î¯ÈÎËû¹ÜÀí¹úÕþ¡£ÒÁÒüÔø¾­Àë¿ªÉÌÌÀµ½ÏÄèîÄÇÀï£¬ÒòÎª¿´µ½ÏÄèîÎÞµÀ£¬Ê®·ÖÔ÷¶ñ£¬ËùÒÔÓÖ»Øµ½ÁËÉÌ¶¼Ùñ¡£Ëû´Ó±±ÃÅ½ø³ÇÊ±£¬Óö¼ûÁËÉÌÌÀµÄÏÍ³¼Å®ð¯ºÍÅ®·¿£¬ÓÚÊÇÐ´ÏÂ¡¶Å®ð¯¡·¡¢¡¶Å®·¿¡·£¬ÊöËµËûÀë¿ªÏÄèîÖØ»ØÉÌ¶¼Ê±µÄÐÄÇé¡£
Ò»Ìì³ÉÌÀÍâ³öÓÎÁÔ£¬¿´¼û½¼Ò°ËÄÃæÕÅ×ÅÂÞÍø£¬ÕÅÍøµÄÈË×£µ»Ëµ£º¡°Ô¸´ÓÌìÉÏÀ´µÄ£¬´ÓµØÏÂÀ´µÄ£¬´ÓËÄ·½À´µÄ£¬¶¼½øÈëÎÒµÄÂÞÍø£¡¡±³ÉÌÀÌýÁËËµ£º¡°àÈ£¬ÕâÑù¾Í°ÑÇÝÊÞÈ«²¿´ò¹âÁË£¡¡±ÓÚÊÇ°ÑÂÞÍø³·È¥ÈýÃæ£¬ÈÃÕÅÍøµÄÈË×£µ»Ëµ£º¡°ÏëÍù×ó±ß×ßµÄ¾ÍÍù×ó±ß×ß£¬ÏëÏòÓÒ±ßÌÓµÄ¾ÍÏòÓÒ±ßÌÓ¡£²»Ìý´ÓÃüÁîµÄ£¬¾Í½øÎÒµÄÂÞÍø°É¡£¡±ÖîºîÌýµ½Õâ¼þÊÂ£¬¶¼Ëµ£º¡°ÌÀÕæÊÇÈÊµÂµ½¼«µãÁË£¬¾ÍÁ¬ÇÝÊÞ¶¼ÊÜµ½ÁËËûµÄ¶÷»Ý¡£¡±
¾ÍÔÚÕâ¸öÊ±ºò£¬ÏÄèîÈ´Ê©ÐÐ±©Õþ£¬»ÄÒùÎÞµÀ£¬»¹ÓÐÖîºîÀ¥ÎáÊÏÒ²ÆðÀ´×÷ÂÒ£¬ÉÌÌÀÓÚÊÇ¾Ù±ø£¬ÂÊÁìÖîºî£¬ÓÉÒÁÒü¸úËæ¡£ÉÌÌÀÇ××ÔÎÕ×Å´ó¸«Ö¸»Ó£¬ÏÈÈ¥ÌÖ·¥À¥Îá£¬×ª¶øÓÖÈ¥ÌÖ·¥ÏÄèî¡£ÉÌÌÀËµ£º¡°À´£¬ÄãÃÇÖÚÈË£¬µ½Õâ¶ùÀ´£¬¶¼×ÐÏ¸Ìý×ÅÎÒµÄ»°£º²»ÊÇÎÒ¸öÈË¸ÒÓÚÐË±ø×÷ÂÒ£¬ÊÇÒòÎªÏÄèî·¸ÏÂÁËºÜ¶àµÄ×ïÐÐ¡£ÎÒËäÈ»Ò²Ìýµ½ÄãÃÇËµÁËÒ»Ð©±§Ô¹µÄ»°£¬¿ÉÊÇÏÄèîÓÐ×ï°¡£¬ÎÒÎ·¾åÉÏÌì£¬²»¸Ò²»È¥Õ÷·¥¡£Èç½ñÏÄèî·¸ÏÂÁËÄÇÃ´¶àµÄ×ïÐÐ£¬ÊÇÉÏÌìÃüÁîÎÒÈ¥³Í·£ËûµÄ¡£ÏÖÔÚÄãÃÇÖÚÈËËµ£º¡®ÎÒÃÇµÄ¹ú¾ý²»ÌåÐôÎÒÃÇ£¬Å×¿ªÎÒÃÇµÄÅ©ÊÂ²»¹Ü£¬È´ÒªÈ¥Õ÷·¥´òÕÌ¡£¡¯ÄãÃÇ»òÐí»¹»áÎÊ£º¡®ÏÄèîÓÐ×ï£¬ËûµÄ×ïÐÐ¾¿¾¹ÔõÃ´Ñù£¿¡¯ÏÄèî¾ý³¼´óáæÒÛ£¬ºÄ¾¡ÁËÏÄ¹úµÄÃñÁ¦£»ÓÖÖØ¼ÓÅÌ°þ£¬ÂÓ¹âÁËÏÄ¹úµÄ×Ê²Æ¡£ÏÄ¹úµÄÃñÖÚ¶¼ÔÚµ¡¹¤£¬²»ÓëËûºÏ×÷¡£ËûÃÇËµ¡®Õâ¸öÌ«ÑôÊ²Ã´Ê±ºòÏûÃð£¬ÎÒÄþÔ¸ºÍÄãÒ»ÆðÃðÍö¡¯£¡ÏÄÍõµÄµÂÐÐÒÑ¾­µ½ÕâÖÖµØ²½£¬ÏÖÔÚÎÒÒ»¶¨ÒªÈ¥ÌÖ·¥Ëû£¡Ï£ÍûÄãÃÇºÍÎÒÒ»ÆðÀ´·îÐÐÉÏÌì½µÏÂµÄ³Í·££¬ÎÒ»áÖØÖØµØ½±ÉÍÄãÃÇ¡£ÄãÃÇ²»Òª»³ÒÉ£¬ÎÒ¾ø²»»áËµ»°²»ËãÊý¡£Èç¹ûÄãÃÇÎ¥¿¹ÎÒµÄÊÄÑÔ£¬ÎÒ¾ÍÒª³Í·£ÄãÃÇ£¬¸Å²»¿íÉâ£¡¡±ÉÌÌÀ°ÑÕâÐ©»°¸æËß´«Áî³¤¹Ù£¬Ð´ÏÂÁË¡¶ÌÀÊÄ¡·¡£µ±Ê±ÉÌÌÀÔøËµ¡°ÎÒºÜÓÂÎä¡±£¬Òò´ËºÅ³ÆÎäÍõ¡£
ÏÄèîÔÚÓÐ»ÊÏ¾ÉµØ±»´ò°Ü£¬±¼ÌÓµ½ÎØÌõ£¬ÏÄ¾ü¾ÍÈ«¾ü±ÀÀ£ÁË¡£ÉÌÌÀ³ËÊ¤×·»÷£¬½ø¹¥ÖÒÓÚÏÄèîµÄÈý£¬½É»ñÁËËûÃÇµÄ±¦Æ÷ÖéÓñ£¬Òå²®¡¢ÖÙ²®¶þ³¼Ð´ÏÂÁË¡¶µä±¦¡·£¬ÒòÎªÕâÊÇ¹ú¼ÒµÄ¹Ì¶¨²Æ±¦¡£ÉÌÌÀÃðÏÄÖ®ºó£¬Ïë»»µôÏÄµÄÉçÉñ£¬¿ÉÊÇÉçÉñÊÇÔ¶¹Å¹²¹«ÊÏÖ®×Ó¾äÁú£¬ÄÜÆ½Ë®ÍÁ£¬»¹Ã»ÓÐË­±ÈµÃÉÏËû£¬ËùÒÔÃ»ÓÐ»»³É£¬ÓÚÊÇÐ´ÏÂ¡¶ÏÄÉç¡·£¬ËµÃ÷ÏÄÉç²»¿É»»µÄµÀÀí¡£ÒÁÒüÏòÖîºî¹«²¼ÁËÕâ´Î´óÕ½µÄÕ½¼¨£¬×Ô´Ë£¬ÖîºîÈ«¶¼ÌýÃü¹é·þÁË£¬ÉÌÌÀµÇÉÏÌì×ÓÖ®Î»£¬Æ½¶¨ÁËÌìÏÂ¡£
³ÉÌÀ°àÊ¦»Ø³¯£¬Í¾¾­Ì©¾íÊ±£¬ÖÐ×÷ÁË³¯Í¢µÄÚ¾Ãü¡£ÌÀ·Ï³ýÁËÏÄµÄÕþÁî£¬»Øµ½¹ú¶¼Ùñ£¬×÷¡¶ÌÀÚ¾¡·ºÅÁîÖîºî¡£¡¶ÌÀÚ¾¡·ÕâÑù¼ÇÔØ£º¡°ÈýÔÂ£¬ÒóÍõÇ××Ôµ½ÁË¶«½¼£¬Ïò¸÷Öîºî¹ú¾ýÐû²¼£º¡®¸÷Î»¿É²»ÄÜ²»ÎªÃñÖÚÄ±Á¢¹¦Òµ£¬ÒªÅ¬Á¦°ìºÃÄãÃÇµÄÊÂÇé¡£·ñÔò£¬ÎÒ¾Í¶ÔÄãÃÇÑÏ¼Ó³Í°ì£¬ÄÇÊ±¿É²»Òª¹Ö×ïÎÒ¡£¡¯ÓÖËµ£º¡®¹ýÈ¥Óí¡¢¸ÞÌÕ³¤ÆÚ±¼ÀÍÔÚÍâ£¬ÎªÃñÖÚ½¨Á¢ÁË¹¦Òµ£¬ÃñÖÚ²ÅµÃÒÔ°²¾ÓÀÖÒµ¡£µ±Ê±ËûÃÇ¶«ÃæÖÎÀíÁË³¤½­£¬±±¶øÖÎÀíÁË¼ÃºÓ£¬Î÷ÃæÖÎÀíÁË»ÆºÓ£¬ÄÏÃæÖÎÀíÁË»´ºÓ£¬ÕâËÄÌõÖØÒªµÄºÓµÀÖÎÀíºÃÁË£¬ÍòÃñ²ÅµÃÒÔ¶¨¾ÓÏÂÀ´¡£ºóð¢½Ìµ¼ÃñÖÚ²¥ÖÖÎå¹È£¬ÃñÖÚ²ÅÖªµÀÖÖÖ²¸÷ÖÖ×¯¼Ú¡£ÕâÈýÎ»¹ÅÈË¶¼¶ÔÃñÖÚÓÐ¹¦£¬ËùÒÔ£¬ËûÃÇµÄºó´úÄÜ¹»½¨¹úÁ¢Òµ¡£Ò²ÓÐÁíÍâµÄÇé¿ö£º´ÓÇ°ò¿ÓÈºÍËûµÄ´ó³¼ÃÇÔÚ°ÙÐÕÖÐ·¢¶¯±©ÂÒ£¬ÉÏµÛ¾Í²»½µ¸£ÓÚËûÃÇ£¬ÕâÑùµÄÊÂÔÚÀúÊ·ÉÏÊÇÓÐ¹ýµÄ¡£ÏÈÍõµÄ½Ì»å£¬¿É²»ÄÜ²»Å¬Á¦ÕÕ°ì°¡£¡¡¯ÓÖËµ£º¡®ÄãÃÇµ±ÖÐÈç¹ûÓÐË­¸É³öÎ¥±³µÀÒåµÄÊÂ£¬ÄÇ¾Í²»ÔÊÐíËû»Ø¹úÔÙµ±Öîºî£¬ÄÇÊ±ÄãÃÇÒ²²»ÒªÔ¹ºÞÎÒ¡£¡¯¡±ÌÀÓÃÕâÐ©»°¸æ½ëÁËÖîºî¡£ÕâÊ±£¬ÒÁÒüÓÖ×÷ÁË¡¶ÏÌÓÐÒ»µÂ¡·£¬ËµÃ÷¾ý³¼¶¼Ó¦¸ÃÓÐ´¿Ò»µÄÆ·µÂ£»¾Ìµ¥×÷ÁË¡¶Ã÷¾Ó¡·£¬½²µÄÊÇÃñÖÚÓ¦¸Ã×ñÊØµÄ·¨Ôò¡£
ÉÌÌÀÁÙÕþÖ®ºó£¬ÐÞ¸ÄµÄÀú·¨£¬°ÑÏÄÀúµÄÒúÔÂÎªËêÊ×¸ÄÎª³óÔÂÎªËêÊ×£¬ÓÖ¸Ä±äÁËÆ÷Îï·þÊÎµÄÑÕÉ«£¬³çÉÐ°×É«£¬ÔÚ°×Ìì¾ÙÐÐ³¯»á¡£
ÉÌÌÀÊÅÊÀÖ®ºó£¬ÒòÎªÌ«×ÓÌ«¶¡Î´ÄÜ¼´Î»¶øÔçÍö£¬¾ÍÁ¢Ì«¶¡µÜÍâ±ûÎªµÛ£¬Õâ¾ÍÊÇÍâ±ûµÛ¡£Íâ±û¼´Î»ÈýÄê£¬ÊÅÊÀ£¬Á¢Íâ±ûµÄµÜµÜÖÐÈÉÎªµÛ£¬Õâ¾ÍÊÇÖÐÈÉµÛ¡£ÖÐÈÉ¼´Î»ËÄÄê£¬ÊÅÊÀ£¬ÒÁÒü¾ÍÓµÁ¢Ì«¶¡Ö®×ÓÌ«¼×ÎªµÛ¡£Ì«¼×£¬ÊÇ³ÉÌÀµÄµÕ³¤Ëï£¬¾ÍÊÇÌ«¼×µÛ¡£Ì«¼×ÔªÄê£¬ÒÁÒüÎªÚÉÑµÌ«¼×£¬×÷ÁË¡¶ÒÁÑµ¡·¡¢¡¶ËÁÃü¡·¡¢¡¶áÞºó¡·¡£
Ì«¼×µÛÁÙÕþÈýÄêÖ®ºó£¬»èÂÒ±©Å°£¬Î¥±³ÁËÌÀÍõµÄ·¨¶È£¬°Ü»µÁËµÂÒµ£¬Òò´Ë£¬ÒÁÒü°ÑËûÁ÷·Åµ½ÌÀµÄÔáµØÍ©¹¬¡£´ËºóµÄÈýÄê£¬ÒÁÒü´úÐÐÕþÎñ£¬Ö÷³Ö¹úÊÂ£¬³¯»áÖîºî¡£
Ì«¼×ÔÚÍ©¹¬×¡ÁËÈýÄê£¬»Ú¹ý×ÔÔð£¬ÖØÐÂÏòÉÆ£¬ÓÚÊÇÒÁÒüÓÖÓ­½ÓËû»Øµ½³¯Í¢£¬°ÑÕþÈ¨½»»¹¸øËû¡£´Ó´ËÒÔºó£¬Ì«¼×µÛÐÞÑøµÀµÂ£¬Öîºî¶¼À´¹é·þ£¬°ÙÐÕÒ²Òò´ËµÃÒÔ°²Äþ¡£ÒÁÒü¶ÔÌ«¼×µÛºÜÔÞÉÍ£¬¾Í×÷ÁË¡¶Ì«¼×Ñµ¡·ÈýÆª£¬ÔÞÑïµÛÌ«¼×£¬³ÆËûÎªÌ«×Ú¡£
Ì«×ÚÊÅÊÀºó£¬¶ù×ÓÎÖ¶¡¼´Î»¡£ÎÖ¶¡ÁÙÕþµÄÊ±ºò£¬ÒÁÒüÈ¥ÊÅÁË¡£ÔÚÙñµØ°²ÔáÁËÒÁÒüÖ®ºó£¬ÎªÁËÓÃÒÁÒüµÄÊÂ¼£´¹ÑµºóÈË£¬¾Ìµ¥×÷ÁË¡¶ÎÖ¶¡¡·¡£
ÎÖ¶¡ÊÅÊÀ£¬ËûµÄµÜµÜÌ«¸ý¼´Î»£¬Õâ¾ÍÊÇÌ«¸ýµÛ¡£Ì«¸ýÊÅÊÀ£¬¶ù×ÓÐ¡¼×¼´Î»£»Ð¡¼×µÛÊÅÊÀ£¬µÜµÜÓºÒÑ¼´Î»£¬Õâ¾ÍÊÇÓºÒÑµÛ¡£µ½ÁËÕâ¸öÊ±ºò£¬Òó³¯µÄ¹úÊÆÒÑ¾­Ë¥Èõ£¬ÓÐµÄÖîºî¾Í²»À´³¯¼ûÁË¡£
ÓºÒÑÊÅÊÀ£¬ËûµÄµÜµÜÌ«Îì¼´Î»¡£Õâ¾ÍÊÇÌ«ÎìµÛ¡£Ì«ÎìÈÎÓÃÒÁÚì£¨£ã£è¨¬£¬ÖÎ£©ÎªÏà¡£µ±Ê±¹ú¶¼Ùñ³öÏÖÁËÉ£Ê÷ºÍèú£¨£ã£è¨³£¬´¢£©Ê÷ºÏÉúÔÚ³¯ÌÃÉÏµÄ¹ÖÒìÏÖÏó£¬Ò»Ò¹Ö®¼ä¾Í³¤µÃÓÐÒ»Â§´Ö¡£Ì«ÎìµÛºÜº¦ÅÂ£¬¾ÍÈ¥ÏòÒÁÚìÑ¯ÎÊ¡£ÒÁÚì¶ÔÌ«ÎìµÛËµ£º¡°ÎÒÔø¾­ÌýËµ£¬ÑýÒì²»ÄÜÕ½Ê¤ÓÐµÂÐÐµÄÈË£¬»á²»»áÊÇÄúµÄÕþÖÎÓÐÊ²Ã´Ê§Îó°¡£¿Ï£ÍûÄú½øÒ»²½ÐÞÑøµÂÐÐ¡£¡±Ì«ÎìÌý´ÓÁËÒÁÚìµÄ¹æÚÉ£¬ÄÇ¹ÖÊ÷¾Í¿ÝËÀ¶øÏûÊ§ÁË¡£ÒÁÚì°ÑÕâÐ©»°¸æËßÁËÎ×ÏÌ¡£Î×ÏÌÖÎÀí³¯ÕþÓÐ³É¼¨£¬Ð´ÏÂ¡¶ÏÌ°¬£¨£ù¨¬£¬Òå£©¡·¡¢¡¶Ì«Îì¡·£¬¼ÇÔØÁËÎ×ÏÌÖÎÀí³¯ÕþµÄ¹¦¼¨£¬ËÌÑïÁËÌ«ÎìµÛµÄ´ÓÚÉÐÞµÂ¡£Ì«ÎìµÛÔÚÌ«ÃíÖÐ³ÆÔÞÒÁÚì£¬Ëµ²»ÄÜÏñ¶Ô´ýÆäËû³¼ÏÂÒ»Ñù¶Ô´ýËû¡£ÒÁÚìÇ«ÈÃ²»´Ó£¬Ð´ÏÂ¡¶Ô­Ãü¡·£¬ÎªµÄÊÇÖØÐÂ½âÊÍÌ«ÎìÖ®Ãü¡£¾ÍÕâÑù£¬ÒóµÄ¹úÊÆÔÙ¶ÈÐËÊ¢£¬ÖîºîÓÖÀ´¹é·þ¡£Òò´Ë£¬³ÆÌ«ÎìµÛÎªÖÐ×Ú¡£
ÖÐ×ÚÊÅÊÀ£¬¶ù×ÓÖÐ¶¡¼ÌÎ»¡£ÖÐ¶¡µÛÇ¨¶¼ÓÚëJ£¨¨¢£ï°¾£©¡£ºóÀ´ºÓ£¨£ä¨¤£î£¬µ©£©¼×¶¨¶¼ÓÚÏà£¬×æÒÒÓÖÇ¨ÖÁÐÏ¡£ÖÐ¶¡µÛÊÅÊÀ£¬ËûµÄµÜµÜÍâÈÉ¼´Î»£¬Õâ¾ÍÊÇÍâÈÉµÛ¡£ÕâÐ©ÔøÓÐ¡¶ÖÙ¶¡¡·¼ÓÒÔ¼ÇÔØ£¬µ«ÏÖÒÑ²ÐØý²»´æ¡£ÍâÈÉµÛÊÅÊÀºó£¬ËûµÄµÜµÜºÓ¼×¼´Î»£¬Õâ¾ÍÊÇºÓ¼×µÛ¡£ºÓ¼×Ê±£¬Òó³¯¹úÊÆÔÙ¶ÈË¥Èõ¡£
ºÓ¼×ÊÅÊÀ£¬ËûµÄ¶ù×Ó×æÒÒ¼´Î»¡£×æÒÒµÛ¼´Î»ºó£¬ÒóÓÖÐËÊ¢ÆðÀ´£¬Î×ÏÌ±»ÈÎÒÔÖØÖ°¡£
×æÒÒÊÅÊÀ£¬ËûµÄ¶ù×Ó×æÐÁµÛ¼´Î»¡£×æÐÁµÛÊÅÊÀ£¬ËûµÄµÜµÜÎÖ¼×¼´Î»£¬Õâ¾ÍÊÇÎÖ¼×µÛ¡£ÎÖ¼×ÊÅÊÀ£¬Á¢ÎÖ¼×Ö®ÐÖ×æÐÁµÄ¶ù×Ó×æ¶¡£¬Õâ¾ÍÊÇ×æ¶¡µÛ¡£×æ¶¡ÊÅÊÀ£¬Á¢µÜµÜÎÖ¼×µÄ¶ù×ÓÄÏ¸ý£¬Õâ¾ÍÊÇÄÏ¸ýµÛ¡£ÄÏ¸ýµÛÊÅÊÀ£¬Á¢×æ¶¡µÛµÄ¶ù×ÓÑô¼×£¬Õâ¾ÍÊÇÑô¼×µÛ¡£Ñô¼×µÛÔÚÎ»µÄÊ±ºò£¬ÒóµÄ¹úÊÆË¥ÈõÁË¡£
×ÔÖÐ¶¡µÛÒÔÀ´£¬·Ï³ýµÕ³¤×Ó¼ÌÎ»ÖÆ¶øÓµÁ¢ÖîµÜÐÖ¼°ÖîµÜÐÖµÄ¶ù×Ó£¬ÕâÐ©ÈËÓÐÊ±ÎªÈ¡µÃÍõÎ»¶ø»¥ÏàÕù¶·£¬Ôì³ÉÁËÁ¬Ðø¾Å´úµÄ»ìÂÒ£¬Òò´Ë£¬ÖîºîÃ»ÓÐÈËÔÙÀ´³¯¼û¡£
Ñô¼×µÛÊÅÊÀ£¬ËûµÄµÜµÜÅÌ¸ý¼ÌÎ»¡£ÅÌ¸ý¼´Î»Ê±£¬Òó³¯ÒÑÔÚ»ÆºÓÒÔ±±µÄÑÙµØ¶¨¶¼£¬ÅÌ¸ý¶É¹ý»ÆºÓ£¬ÔÚ»ÆºÓÒÔÄÏµÄÙñ¶¨¶¼£¬ÓÖ»Øµ½³ÉÌÀµÄ¹Ê¾Ó¡£ÒòÎª×ÔÌÀµ½ÅÌ¸ý£¬ÕâÒÑÊÇµÚÎå´ÎÇ¨ÒÆÁË£¬Ò»Ö±Ã»ÓÐ¹Ì¶¨¹ú¶¼£¬ËùÒÔÒó³¯µÄÃñÖÚÒ»¸ö¸öÔ¹ÉùÔØµÀ£¬²»Ô¸ÔÙÊÜÇ¨ÒÆÖ®¿à¡£ÅÌ¸ý¼û´ËÇé¿ö£¬¾Í¸æÚÍÖîºî´ó³¼Ëµ£º¡°´ÓÇ°ÏÈÍõ³ÉÌÀºÍÄãÃÇµÄ×æ±²ÃÇÒ»ÆðÆ½¶¨ÌìÏÂ£¬ËûÃÇ´«ÏÂÀ´µÄ·¨¶ÈºÍ×¼ÔòÓ¦¸Ã×ñÑ­¡£Èç¹ûÎÒÃÇÉáÆúÕâÐ©¶ø²»Å¬Á¦ÍÆÐÐ£¬ÄÇÔõÃ´ÄÜ³É¾ÍµÂÒµÄØ£¿¡±ÕâÑù£¬×îºó²Å¶É¹ý»ÆºÓ£¬ÄÏÇ¨µ½Ùñ£¬ÐÞÉÉÁË³ÉÌÀµÄ¹Ê¹¬£¬×ñÐÐ³ÉÌÀµÄÕþÁî¡£´Ëºó°ÙÐÕÃÇ½¥½¥°²¶¨£¬Òó³¯µÄ¹úÊÆÓÖÒ»´ÎÐËÊ¢ÆðÀ´¡£ÒòÎªÅÌ¸ý×ñÑ­ÁË³ÉÌÀµÄµÂÕþ£¬ÖîºîÒ²·×·×Ç°À´³¯¼ûÁË¡£
ÅÌ¸ýµÛÊÅÊÀ£¬ËûµÄµÜµÜÐ¡ÐÁ¼´Î»£¬Õâ¾ÍÊÇÐ¡ÐÁµÛ¡£Ð¡ÐÁÔÚÎ»Ê±£¬ÒóÓÖË¥ÈõÁË¡£°ÙÐÕÃÇË¼ÄîÅÌ¸ý£¬ÓÚÊÇÐ´ÏÂÁË¡¶ÅÌ¸ý¡·ÈýÆª¡£Ð¡ÐÁµÛÊÅÊÀÒÔºó£¬ËûµÄµÜµÜÐ¡ÒÒ¼´Î»£¬Õâ¾ÍÊÇÐ¡ÒÒµÛ¡£
Ð¡ÒÒµÛÊÅÊÀ£¬ËûµÄ¶ù×ÓÎä¶¡¼´Î»¡£Îä¶¡µÛ¼´Î»ºó£¬Ïë¸´ÐËÒó³¯£¬µ«Ò»Ö±Ã»ÓÐÕÒµ½³ÆÖ°µÄ¸¨ÓÓ´ó³¼¡£ÓÚÊÇÎä¶¡ÈýÄê²»·¢±íÕþ¼û£¬ÕþÊÂÓÉÚ£Ô×¾ö¶¨£¬×Ô¼ºÉóÉ÷µØ¹Û²ì¹ú¼ÒµÄ·çÆø¡£ÓÐÒ»ÌìÒ¹ÀïËûÃÎ¼ûµÃµ½Ò»Î»Ê¥ÈË£¬Ãû½ÐËµ£¨£ç£õ¨¨£¬ÔÃ£©¡£°×ÌìËû°´ÕÕÃÎÖÐ¼ûµ½µÄÐÎÏó¹Û²ìÈº³¼°Ù¹Ù£¬Ã»ÓÐÒ»¸öÏñÊÇÄÇÊ¥ÈË¡£ÓÚÊÇÅÉ°Ù¹Ùµ½Ãñ¼äÈ¥ËÄ´¦Ñ°ÕÒ£¬ÖÕÓÚÔÚ¸µÏÕÕÒµ½ÁËËµ¡£ÕâÊ±ºò£¬ËµÕý·þÐÌÒÛ£¬ÔÚ¸µÏÕÐÞÂ·£¬°Ù¹Ù°ÑËµ´øÀ´ÈÃÎä¶¡¿´£¬Îä¶¡ËµÕýÊÇÕâ¸öÈË¡£ÕÒµ½ËµÖ®ºó£¬Îä¶¡ºÍËû½»Ì¸£¬·¢ÏÖ¹ûÕæÊÇÎ»ÏÍÊ¥Ö®ÈË£¬¾Í¾ÙÓÃËûµ£ÈÎ¹úÏà£¬Òó¹úµÃµ½ÁËºÜºÃµÄÖÎÀí¡£Òò¶øÓÃ¸µÏÕÕâ¸öµØÃûÀ´×÷ËµµÄÐÕ£¬¹ÜËû½Ð¸µËµ¡£
ÓÐÒ»´ÎÎä¶¡¼Àìë³ÉÌÀ£¬µÚ¶þÌì£¬ÓÐÒ»Ö»Ò°¼¦·ÉÀ´µÇÔÚ¶¦¶úÉÏÃù½Ð£¬Îä¶¡Îª´Ë¾ª¾å²»°²¡£×æ¼ºËµ£º¡°´óÍõ²»±Øµ£ÓÇ£¬ÏÈ°ìºÃÕþÊÂ¡£¡±×æ¼º½øÒ»²½¿ªµ¼Îä¶¡Ëµ£º¡°ÉÏÌì¼à²ìÏÂÃñÊÇ×ÅÑÛÓÚËûÃÇµÄµÀÒå¡£ÉÏÌì´Í¸øÈËµÄÊÙÔËÓÐ³¤ÓÐ¶Ì£¬²¢²»ÊÇÉÏÌìÓÐÒâÊ¹ÈËµÄÊÙÔËØ²ÕÛ£¬ÖÐÍ¾¶ÏËÍÐÔÃü¡£ÓÐµÄÈË²»×ñÑ­µÀµÂ£¬²»³ÐÈÏ×ï¶ñ£¬µÈµ½ÉÏÌì½µÏÂÃüÁî¾ÀÕýËûµÄµÂÐÐÁË£¬Ëû²ÅÏëÆðÀ´Ëµ¡®ÔõÃ´°ì¡¯¡£°¦£¬´óÍõÄú¼Ì³ÐÍõÎ»£¬Å¬Á¦°ìºÃÃñÖÚµÄÊÂ£¬Ã»ÓÐÊ²Ã´²»·ûºÏÌìÒâµÄ£¬»¹Òª¼ÌÐø°´³£¹æ¼Àìë£¬²»Òª¸ù¾ÝÄÇÐ©Ó¦¸ÃÅ×ÆúµÄÐ°µÀ¾ÙÐÐ¸÷ÖÖÀñÒÇ£¡¡±Îä¶¡ÌýÁË×æ¼ºµÄÈ°ÚÉ£¬ÐÞÐÐµÂÕþ£¬È«¹úÉÏÏÂ¶¼¸ßÐË£¬Òó³¯µÄ¹úÊÆÓÖÐËÊ¢ÁË¡£
Îä¶¡µÛÊÅÊÀ£¬ËûµÄ¶ù×Ó×æ¸ýµÛ¼´Î»¡£×æ¼ºÔÞÉÍÎä¶¡ÒòÎªÏóÕ÷¼ªÐ×µÄÒ°¼¦³öÏÖ¶øÐÐµÂÕþ£¬¸øËûÁ¢Ãí£¬³ÆÎª¸ß×Ú£¬Ð´ÏÂÁË¡¶¸ß×ÚëÀ£¨£ò¨®£î£ç£¬ÈÙ£©ÈÕ¡·ºÍ¡¶¸ß×ÚÖ®Ñµ¡·¡£
×æ¸ýµÛÊÅÊÀ£¬ËûµÄµÜµÜ×æ¼×¼´Î»£¬Õâ¾ÍÊÇ¼×µÛ¡£¼×µÛÒùÂÒ£¬Òó³¯ÔÙ¶ÈË¥Âä¡£
¼×µÛÊÅÊÀ£¬ËûµÄ¶ù×ÓâÞÐÁ¼´Î»¡£âÞÐÁÊÅÊÀ£¬ËûµÄµÜµÜ¸ý¶¡¼´Î»£¬Õâ¾ÍÊÇµÛ¸ý¶¡¡£¸ý¶¡ÊÅÊÀ£¬ËûµÄ¶ù×ÓÎäÒÒ¼´Î»£¬ÕâÊ±£¬Òó¶¼ÓÖ´ÓÙñÇ¨µ½ÁË»ÆºÓÒÔ±±¡£
ÎäÒÒ±©Å°ÎÞµÀ£¬Ôø¾­ÖÆ×÷ÁËÒ»¸öÄ¾Å¼ÈË£¬³ÆËüÎªÌìÉñ£¬¸úËüÏÂÆå¶ÄÊäÓ®£¬ÈÃÅÔÈËÌæËüÏÂ×Ó¡£Èç¹ûÌìÉñÊäÁË£¬¾ÍÎêÈèËü¡£ÓÖÖÆ×÷ÁËÒ»¸öÆ¤¸ïµÄÄÒ´ü£¬ÀïÃæÊ¢ÂúÑª£¬ÑöÌìÉäËü£¬ËµÕâÊÇ¡°ÉäÌì¡±¡£ÓÐÒ»´ÎÎäÒÒµ½»ÆºÓºÍÎ¼ºÓÖ®¼äÈ¥´òÁÔ£¬Ìì¿ÕÖÐÍ»È»´òÀ×£¬ÎäÒÒ±»À×»÷ËÀ¡£ÎäÒÒËÀºó£¬ËûµÄ¶ù×ÓÌ«¶¡µÛ¼´Î»¡£Ì«¶¡µÛÊÅÊÀ£¬ËûµÄ¶ù×ÓÒÒµÛ¼´Î»£¬ÒÒµÛ¼´Î»Ê±£¬Òó³¯¸ü¼ÓË¥ÂäÁË¡£
ÒÒµÛµÄ³¤×Ó½ÐÎ¢×ÓÆô¡£ÆôµÄÄ¸Ç×µØÎ»µÍ¼ú£¬Òò¶øÆô²»ÄÜ¼Ì³ÐµÛÎ»¡£ÒÒµÛµÄÐ¡¶ù×Ó½ÐÐÁ£¬ÐÁµÄÄ¸Ç×ÊÇÕýÍõºó£¬Òò¶øÐÁ±»Á¢Îª¼Ì³ÐÈË¡£ÒÒµÛÊÅÊÀºó£¬ÐÁ¼ÌÎ»£¬Õâ¾ÍÊÇÐÁµÛ£¬ÌìÏÂ¶¼¹ÜËû½Ð¡°æû¡±£¬ÒòÎªÚÖ·¨ÉÏ¡°æû¡±±íÊ¾²ÐÒåËðÉÆ¡£
æûÌì×Ê´ÏÓ±£¬ÓÐ¿Ú²Å£¬ÐÐ¶¯Ñ¸ËÙ£¬½ÓÊÜÄÜÁ¦ºÜÇ¿£¬¶øÇÒÆøÁ¦¹ýÈË£¬ÄÜÍ½ÊÖÓëÃÍÊÞ¸ñ¶·¡£ËûµÄÖÇ»Û×ã¿ÉÒÔ¾Ü¾ø³¼ÏÂµÄÚÉÈ°£¬ËûµÄ»°Óï×ã¿ÉÒÔÑÚÊÎ×Ô¼ºµÄ¹ý´í¡£ËûÆ¾×Å²ÅÄÜÔÚ´ó³¼ÃæÇ°¿äÒ«£¬Æ¾×ÅÉùÍþµ½´¦Ì§¸ß×Ô¼º£¬ÈÏÎªÌìÏÂËùÓÐµÄÈË¶¼±È²»ÉÏËû¡£ËûÊÈºÃºÈ¾Æ£¬·Åµ´×÷ÀÖ£¬³è°®Å®ÈË¡£ËûÌØ±ð³è°®æ§¼º£¬Ò»ÇÐ¶¼Ìý´Óæ§¼ºµÄ¡£ËûÈÃÀÖÊ¦ä¸ÎªËûÖÆ×÷ÁËÐÂµÄË×ÀÖ£¬±±ÀïÎèÇú£¬ÈáÈõµÄ¸è¡£Ëû¼ÓÖØ¸³Ë°£¬°ÑÂ¹Ì¨Ç®¿âµÄÇ®¶ÑµÃÂúÂúµÄ£¬°ÑîÒÇÅÁ¸²ÖµÄÁ¸Ê³×°µÃÂúÂúµÄ¡£Ëû¶à·½ËÑ¼¯¹·ÂíºÍÐÂÆæµÄÍæÎï£¬ÌîÂúÁË¹¬ÊÒ£¬ÓÖÀ©½¨É³ÇðµÄÔ°ÁÖÂ¥Ì¨£¬²¶×½´óÁ¿µÄÒ°ÊÞ·ÉÄñ£¬·ÅÖÃÔÚÀïÃæ¡£Ëû¶Ô¹íÉñ°ÁÂý²»¾´¡£ËûÕÐÀ´´óÅúÏ·ÀÖ£¬¾Û¼¯ÔÚÉ³Çð£¬ÓÃ¾Æµ±×ö³ØË®£¬°ÑÈâÐü¹ÒÆðÀ´µ±×öÊ÷ÁÖ£¬ÈÃÄÐÅ®³àÉíÂãÌå£¬ÔÚÆä¼ä×·ÖðÏ·ÄÖ£¬Òû¾ÆÑ°»¶£¬Í¨Ïü´ïµ©¡£
æûÈç´Ë»ÄÒùÎÞ¶È£¬°ÙÐÕÃÇÔ¹ºÞËû£¬ÖîºîÓÐµÄÒ²±³ÅÑÁËËû¡£ÓÚÊÇËû¾Í¼ÓÖØÐÌ·££¬ÉèÖÃÁË½Ð×öÅÚ¸ñµÄ¿áÐÌ£¬ÈÃÈËÔÚÍ¿ÂúÓÍµÄÍ­ÖùÉÏÅÀÐÐ£¬ÏÂÃæµãÈ¼Ì¿»ð£¬ÅÀ²»¶¯ÁË¾ÍµôÔÚÌ¿»ðÀï¡£æûÈÎÓÃÎ÷²®²ý¡¢¾Åºî¡¢¶õºîÎªÈý¹«¡£¾ÅºîÓÐ¸öÃÀÀöµÄÅ®¶ù£¬Ï×¸øÁËæû£¬Ëý²»Ï²Òùµ´£¬æû´óÅ­£¬É±ÁËËý£¬Í¬Ê±°Ñ¾ÅºîÒ²Ê©ÒÔõ°£¨£è¨££é£¬º££©ÐÌ£¬¶ç³ÉÈâ½´¡£¶õºî¼«Á¦Ç¿ÚÉ£¬Õù±ç¼¤ÁÒ£¬½á¹û¶õºîÒ²Ôâµ½¸¬£¨£æ¨³£¬¸«£©ÐÌ£¬±»ÖÆ³ÉÈâ¸É¡£Î÷²®²ýÎÅ¼û´ËÊÂ£¬°µ°µÌ¾Ï¢¡£³çºî»¢µÃÖª£¬ÏòæûÈ¥¸æ·¢£¬æû¾Í°ÑÎ÷²®Çô½ûÔÚÁh£¨£ù¨¯£õ£¬ÓÐ£©Àï¡£Î÷²®µÄÁÅ³¼ãÈ£¨£è¨®£î£ç£¬ºê£©Ø²µÈÈË£¬ÕÒÀ´ÁËÃÀÅ®ÆæÎïºÍºÃÂíÏ×¸øæû£¬æû²ÅÊÍ·ÅÁËÎ÷²®¡£Î÷²®´ÓÓüÀï³öÀ´Ö®ºó£¬ÏòæûÏ×³öÂåË®ÒÔÎ÷µÄÒ»Æ¬ÍÁµØ£¬ÇëÇó·Ï³ýÅÚ¸ñµÄ¿áÐÌ¡£æû´ðÔÊÁËËû£¬²¢´Í¸øËû¹­¼ý´ó¸«£¬Ê¹ËûÄÜ¹»Õ÷·¥ÆäËûÖîºî£¬ÕâÑùËû¾Í³ÉÁËÎ÷²¿µØÇøµÄÖîºîÖ®³¤£¬¾ÍÊÇÎ÷²®¡£æûÈÎÓÃ·ÑÖÙ¹ÜÀí¹ú¼ÒÕþÊÂ¡£·ÑÖÙÉÆÓÚ°¢ÚÄ£¬Ì°Í¼²ÆÀû£¬Òó¹úÈËÒò´Ë²»À´Ç×½üÁË¡£æûÓÖÈÎÓÃ¶ñÀ´£¬¶ñÀ´ÉÆÓÚ»Ù°ù£¬Ï²½ø²÷ÑÔ£¬ÖîºîÒò´ËÔ½·¢ÊèÔ¶ÁË¡£
Î÷²®»Ø¹ú£¬°µµØÀïÐÞÑøµÂÐÐ£¬ÍÆÐÐÉÆÕþ£¬ÖîºîºÜ¶à±³ÅÑÁËæû¶øÀ´¹é·þÎ÷²®¡£Î÷²®µÄÊÆÁ¦¸ü¼ÓÇ¿´ó£¬æûÒò´Ë½¥½¥É¥Ê§ÁËÈ¨ÊÆ¡£Íõ×Ó±È¸ÉÈ°Ëµæû£¬æû²»Ìý¡£ÉÌÈÝÊÇÒ»¸öÓÐ²ÅµÂµÄÈË£¬°ÙÐÕÃÇ¾´°®Ëû£¬æûÈ´÷íÃâÁËËû¡£µÈµ½Î÷²®¹¥´ò¼¢¹ú²¢°ÑËüÃðµôÁË£¬æûµÄ´ó³¼×æÒÁÌýËµºó¼ÈÔ¹ºÞÖÜ¹ú£¬ÓÖ·Ç³£º¦ÅÂ£¬ÓÚÊÇÅÜµ½æûÄÇÀïÈ¥±¨¸æËµ£º¡°ÉÏÌìÒÑ¾­¶Ï¾øÁËÎÒÃÇÒó¹úµÄÊÙÔËÁË¡£²»¹ÜÊÇÄÜÖªÌì¼ªÐ×µÄÈËÔ¤²â£¬»¹ÊÇÓÃ´ó¹êÕ¼²·£¬¶¼Ã»ÓÐÒ»µãºÃÕ÷Õ×¡£ÎÒÏë²¢·ÇÊÇÏÈÍõ²»°ïÖúÎÒÃÇºóÈË£¬¶øÊÇ´óÍõÄú»ÄÒù±©Å°£¬ÒÔÖÂ×Ô¾øÓÚÌì£¬ËùÒÔÉÏÌì²ÅÅ×ÆúÎÒÃÇ£¬Ê¹ÎÒÃÇ²»µÃ°²Ê³£¬¶øÄú¼È²»´§¶ÈÁË½âÌìÒâ£¬ÓÖ²»×ñÑ­³£·¨¡£Èç½ñÎÒ¹úµÄÃñÖÚÃ»ÓÐ²»Ï£ÍûÒó¹úÔçÔçÃðÍöµÄ£¬ËûÃÇËµ£º¡®ÉÏÌìÎªÊ²Ã´»¹²»ÏÔÊ¾ÄãµÄÍþÁé£¿ÃðæûµÄÃüÁîÎªÊ²Ã´»¹²»µ½À´£¿¡¯´óÍõÄúÈç½ñÏëÔõÃ´°ìÄØ£¿¡±æûËµ£º¡°ÎÒÉúÏÂÀ´×ö¹ú¾ý£¬²»¾ÍÊÇ·îÊÜÌìÃüÂð£¿¡±×æÒÁ»Ø¹úºóËµ£º¡°æûÒÑ¾­ÎÞ·¨¹æÈ°ÁË£¡¡±Î÷²®²ýËÀºó£¬ÖÜÎäÍõÂÊ¾ü¶«Õ÷£¬µ½´ïÃË½òÊ±£¬Öîºî±³ÅÑÒóæûÇ°À´ÓëÎäÍõ»áÊ¦µÄÓÐ°Ë°Ù¹ú¡£ÖîºîÃÇ¶¼Ëµ£º¡°ÊÇÌÖ·¥æûµÄÊ±ºòÁË£¡¡±ÖÜÎäÍõËµ£º¡°ÄãÃÇ²»ÁË½âÌìÃü¡£¡±ÓÚÊÇÓÖ°àÊ¦»Ø¹úÁË¡£
æû¸ü¼ÓÒùÂÒ£¬ºÁÎÞÖ¹Ï¢¡£Î¢×ÓÔø¶à´ÎÈ°ÚÉ£¬æû¶¼²»Ìý£¬Î¢×Ó¾ÍºÍÌ«Ê¦¡¢ÉÙÊ¦ÉÌÁ¿£¬È»ºóÌÓÀëÁËÒó¹ú¡£±È¸ÉÈ´Ëµ£º¡°¸øÈË¼Ò×ö³¼×Ó£¬²»ÄÜ²»ÞÕËÀÕùÚÉ¡£¡±¾Í¼«Á¦È°ÚÉ¡£æû´óÅ­£¬Ëµ£º¡°ÎÒÌýËµÊ¥ÈËµÄÐÄÓÐÆß¸ö¿×¡£¡±ÓÚÊÇÆÊ¿ª±È¸ÉµÄÐØÌÅ£¬ÍÚ³öÐÄÀ´¹Û¿´¡£»þ×Ó¼û´ËÇéÐÎºÜº¦ÅÂ£¬¾Í¼Ù×°·èñ²È¥¸øÈË¼Òµ±ÁËÅ«Á¥¡£æûÖªµÀºóÓÖ°Ñ»þ×ÓÇô½ûÆðÀ´¡£Òó¹úµÄÌ«Ê¦¡¢ÉÙÊ¦ÄÃ×Å¼ÀÆ÷¡¢ÀÖÆ÷£¬¼±¼±ÌÓµ½ÖÜ¹ú¡£ÖÜÎäÍõ¼ûÊ±»úÒÑµ½£¬¾ÍÂÊÁìÖîºîÌÖ·¥Òóæû¡£æûÅÉ³ö¾ü¶ÓÔÚÄÁÒ°½øÐÐµÖ¿¹¡£ÖÜÀú¶þÔÂ³õÎå¼××ÓÄÇÒ»Ìì£¬æûµÄ¾ü¶Ó±»´ò°Ü£¬æû²Ö»ÊÌÓ½øÄÚ³Ç£¬µÇÉÏÂ¹Ì¨£¬´©ÉÏËûµÄ±¦ÓñÒÂ£¬ÅÜµ½»ðÀï×Ô·Ù¶øËÀ¡£ÖÜÎäÍõ¸Ïµ½£¬¿³ÏÂËûµÄÍ·£¬¹ÒÔÚÌ«°×Æì¸ÍÉÏÊ¾ÖÚ¡£ÖÜÎäÍõÓÖ´¦ËÀÁËæ§¼º£¬ÊÍ·ÅÁË»þ×Ó£¬ÐÞÉÉÁË±È¸ÉµÄ·ØÄ¹£¬±íÕÃÁËÉÌÈÝµÄÀïÏï¡£·âæûµÄ¶ù×ÓÎä¸ýÂ»¸¸£¬ÈÃËû³ÐÐøÒóµÄ¼Àìë£¬²¢ÔðÁîËûÊ©ÐÐÅÌ¸ýµÄµÂÕþ£¬ÒóµÄÃñÖÚ·Ç³£¸ßÐË¡£ÓÚÊÇ£¬ÖÜÎäÍõ×öÁËÌì×Ó¡£ÒòÎªºóÊÀÈË±áµÍµÛÕâ¸ö³ÆºÅ£¬ËùÒÔ³ÆÎªÍõ¡£·âÒóµÄºó´úÎªÖîºî£¬Á¥ÊôÓÚÖÜ¡£
ÖÜÎäÍõÊÅÊÀºó£¬Îä¸ýºÍ¹ÜÊå¡¢²ÌÊåÁªºÏÅÑÂÒ£¬ÖÜ³ÉÍõÃüÖÜ¹«µ©ÖïÉ±ËûÃÇ£¬¶ø°ÑÎ¢×Ó·âÔÚËÎ¹ú£¬À´ÑÓÐøÒóµÄºó´ú¡£

Ì«Ê·¹«Ëµ£ºÎÒÊÇ¸ù¾Ý¡¶Ê«¾­¡·ÖÐµÄ¡¶ÉÌËÌ¡·À´±à¶¨ÆõµÄÊÂ¼£µÄ£¬×Ô³ÉÌÀÒÔÀ´£¬ºÜ¶àÊ·Êµ²ÄÁÏ²É×Ô¡¶ÉÐÊé¡·ºÍ¡¶Ê«¾­¡·¡£ÆõÎª×ÓÐÕ£¬ËûµÄºó´ú±»·Ö·âµ½¸÷¹ú£¬¾ÍÒÔ¹úÎªÐÕÁË£¬ÓÐÒóÊÏ¡¢À´ÊÏ¡¢ËÎÊÏ¡¢¿ÕÍ©ÊÏ¡¢ÖÉÊÏ¡¢±±ÒóÊÏ¡¢Ä¿ÒÄÊÏµÈ¡£¿××ÓÔø¾­Ëµ¹ý£¬ÒóÈËµÄ³µ×ÓºÜºÃ£¬ÄÇ¸öÊ±´ú³çÉÐ°×É«¡£
ÖÜ±¾¼Í£¨·µ»ØÄ¿Â¼£©
¡¾ËµÃ÷¡¿ÖÜ³¯ÊÇ¼ÌÒóÉÌÃðÍöÖ®ºó£¬ÎÒ¹úÀúÊ·ÉÏÓÖÒ»¸öÅ«Á¥ÖÆÍõ³¯¡£ÖÜÒ²ÊÇÒ»¸ö¹ÅÀÏµÄ²¿×å£¬»î¶¯ÔÚÎ÷±±»ÆÍÁ¸ßÔ­ÉÏ£¬¿ÉÄÜÊÇÏÄ×åµÄÒ»¸ö·ÖÖ§¡£ÔçÔÚÌÆÒ¢Ê±´ú£¬ÖÜµÄÊ¼×æºóð¢¾Íµ£ÈÎÅ©Ê¦£¬ÕÆ¹ÜÅ©ÒµÉú²ú¡£ºóð¢µÄºó´ú¹«Áõ¡¢¹Å·Ö¸¸£¨£ä¨££î£æ¨³£¬µ¨¸¦£©ÂÊÁì×åÈË¼ÌÐøÊ©ÐÐÐËÅ©´ëÊ©£¬Ê¹²¿×åÖð½¥Ç¿´ó¡£¹Å¹«¸¸ÎªÁË¶ã±ÜÈÖµÒµÄÇÖÈÅ£¬ÂÊ×åÀë¿ªáÙ£¨£â¨©£î£¬±ò£©µØÒÆ¾ÓáªÏÂ£¬Óª½¨³ÇÒØ£¬ÐÞÖÎ´åÂä£¬ÉèÁ¢¹ÙÖ°£¬¹ãÐÐÈÊÒå£¬½¨Á¢ÁËÖÜ¹ú¡£ÓÖ¾­¹ý¹«¼¾¡¢ÎÄÍõµÄ¿àÐÄ¾­Óª£¬¼ÓÇ¿ÁË¹úÁ¦£¬Ö±µ½ÎäÍõÂÊÁìÌìÏÂÖîºî£¬×¥×¡ÉÌæûÍõ±©Å°ÎÞµÀ¡¢É¥¾¡ÃñÐÄµÄÊ±»ú£¬Ò»¾ÙÃðÉÌ£¬½¨Á¢ÁËÖÜÍõ³¯¡£
¡¶ÖÜ±¾¼Í¡·¸ÅÀ¨µØ¼ÇÊöÁËÖÜÍõ³¯ÐËË¥µÄÀúÊ·£¬¹´»­³öÒ»¸öÌìÏÂ³¯×Ú¡¢·ùÔ±ÁÉÀ«µÄÇ¿´óÅ«Á¥ÖÆÍõ¹úµÄ¸ÅÃ²£¬ÒÔ¼°Æä¼ä²»Í¬½×¶Î²»Í¬¾ýÍõºñÃñ°®Ãñ»òÉËÃñÅ°ÃñµÄ²»Í¬ÕþÖÎ×÷·ç£¬¾ý³¼Ö®¼äÐ­Á¦ÏàÖú¹²Í¼´óÒµ»òÏà»¥ÇãÔþ¸÷Ö´ÒÑ¼ûµÄ²»Í¬ÕþÖÎÆø·Õ¡£
ÔÚÕâÆª±¾¼ÍÀï£¬Ë¾ÂíÇ¨Ã÷ÏÔµØÊÇÒÔÈå¼ÒµÄË¼Ïë¹ÛµãÀ´¿´´ýÖÜ³¯ÀúÊ·µÄ£¬ÐûÑïµÄÊÇÈÊÒåÐË°îµÄµÀÀí¡£ÕâÍ»³öµØ±íÏÖÔÚ¶ÔÎÄÍõ¡¢ÎäÍõ¡¢³ÉÍõ¡¢ÖÜ¹«µÄÐðÐ´ÉÏ¡£Õâ¼¸¸öÈË¶¼ÊÇÈå¼ÒÀíÏëÖÐÊ¥Ö÷ÏÍ³¼µÄµä·¶£¬ÖÜ³õÄÇÖÖ¾ý³¼ºÍÄÀ¡¢ÙÈ¸êÊÍÂÃµÄ¾ÖÃæÒ²ÕýÊÇÈå¼ÒÀíÏëÖÐµÄÕþÖÎ»·¾³¡£ÆªÖÐ¶ÔÎäÍõ×ÅÒâ½øÐÐÁË¿Ì»­£¬ÔÚÐðÐ´ÁËËûÃðÒóµÄ¹ý³ÌÖ®ºó£¬ÓÖÐ´ÁËËûÈÕ²»Ï¾Ê³¡¢Ò¹²»°²ÃÂ£¬Á¢Éçð¢£¬¸ÄÕý£¨£ú£è¨¥£î£ç£¬Õ÷£©Ë·£¬ÊµÐÐ·Ö·â¡¢ÒÔÒóÖÆÒóµÈ°²°î¶¨¹ú¡¢ÈÁ±ß°²ÄÚµÄÕþ²ß²ßÂÔ£¬¸ø¶ÁÕßÕ¹Ê¾ÁËÒ»¸öÓÐºêÍ¼´óÂÔ¡¢ÓÐ¾­ÓªÖ®ÊõµÄ¹Å´úÕþÖÎ¼ÒÐÎÏó¡£
ÖÜ³¯×Ô³ÉÍõÒÔºó£¬Ã»ÓÐ³öÏÖÏÍÊ¥¾ýÖ÷£¬È´³öÏÖÁË¼¸¸ö»èÓ¹±©¾ý£¬ËùÒÔË¾ÂíÇ¨¶ÔÒ»°ã¾ýÖ÷¶¼ÇáÇá¼¸±Ê´ø¹ý£¬¶ø¶Ô¼¸¸ö»èÓ¹±©¾ýÔò¸øÒÔÖØÄ«¡£ÈçÀ÷ÍõµÄ×¨ÀûÈûÑÔ¡¢ÓÄÍõµÄ³è¸¾Ï·³¼£¬¶¼Ð´µÃÏñ¾«²ÊµÄÏ·¾ç£¬¼ÈÓÐÀúÊ·±³¾°µÄ¸¨ÅÅ£¬ÓÖÓÐÈËÎïÐÔ¸ñµÄÕ¹ÏÖ£¬ÓÚÑÏ¾þµÄÐÎÊÆÖ®ÖÐ£¬Í»³öÁËËûÃÇµÄ»èÓ¹±©Å°£¬¸Õã¹¾ÜÚÉ£¬¸øÎÄÑ§Ê·µÄÈËÎï»­ÀÈÖÐÔöÌíÁË¼¸¸ö¾«²ÊµÄÐÎÏó¡£Óë´ËÍ¬Ê±£¬Ë¾Âí¹«»¹Îª¶ÁÕßÕ¹Ê¾ÁË¼¸Î»¾¡ÖÒ¸ÒÚÉµÄ¸¨³¼ÐÎÏó¡£ÈçÄÂÍõ½«·¥È®ÈÖÊ±£¬¼À£¨£ú£è¨¤£é£¬Õ¯£©¹«Ä±¸¸¶ÔËûÏþÖ®ÒÔÇé£¬¶¯Ö®ÒÔÀí¡£À÷ÍõÌ°Í¼²ÆÀû£¬ÖØÓÃ×¨ÉÃ²ÆÀûµÄÈÙÒÄ¹«£¬ÜÇÁ¼·òÔòÖ±ÑÔÏàÈ°£»
À÷ÍõÒÔÉ±Â¾½ûÖ¹¹úÈËÅúÆÀ³¯Õþ£¬ÕÙ£¨£ó£è¨¤£ï£¬ÉÛ£©¹«²»µ«·´¸´È°ÚÉ£¬ÔÚÎ£ÄÑÖ®Ê±»¹Éá×Ó¾ÈÏÕ£¬ÓëÖÜ¹«Ò»Æð´úÐÐ¹úÕþ£¬¼´ÀúÊ·ÉÏÓÐÃûµÄ¡°¹²ºÍÐÐÕþ¡±¡£ÕâÐ©Ò²¶¼Ð´µÃ¾«²Ê¸ÐÈË¡£
ÕâÆª±¾¼ÍÑ¡²Ä¾«Éó£¬ÏêÂÔµÃµ±£¬¼ä»òÓÃÐ¡Ëµ±Ê·¨äÖÈ¾»·¾³£¬ºæÍÐÆø·Õ£¬ÓÚÏ¸ÐÐÎ¢ÑÔÖ®ÖÐÍ»³öÈËÎïÐÔ¸ñ£¬Ê¹µÃÒ»ÆªÔ¼°Ë°ÙÄêµÄÍõ³¯Ê·¼òÃ÷¶óÒª£¬µøå´Éú×Ë£¬ÁîÈË»ØÎ¶¡£

ÖÜµÄÊ¼×æºóð¢£¬Ãû½ÐÆú¡£ËûµÄÄ¸Ç×ÊÇÓÐÛ¢£¨£ô¨¢£é£¬Ì¨£©ÊÏ²¿×åµÄÅ®¶ù£¬Ãû½Ð½ªÔ­¡£½ªÔ­ÊÇµÛà·£¨£ë¨´£¬¿á£©µÄÕýåú¡£½ªÔ­Íâ³öµ½½¼Ò°£¬¿´¼ûÒ»¸ö¾ÞÈË½ÅÓ¡£¬ÐÄÀïÐÀÈ»°®Ä½£¬ÏëÈ¥²ÈËüÒ»½Å£¬Ò»²È¾Í¾õµÃÉí×ÓÕñ¶¯Ïñ»³ÁËÔÐËÆµÄ¡£ÂúÁËÊ®ÔÂ¾ÍÉúÏÂÒ»¸ö¶ù×Ó£¬½ªÔ­ÈÏÎªÕâº¢×Ó²»¼ªÏé£¬¾Í°ÑËûÈÓµ½ÁËÒ»¸öÏÁÕ­µÄÐ¡ÏïÀï£¬µ«²»ÂÛÊÇÂí»¹ÊÇÅ£´ÓËûÉí±ß¾­¹ý¶¼ÈÆ×Å¶ã¿ª¶ø²»²ÈËû£¬ÓÚÊÇÓÖ°ÑËûÈÓÔÚÊ÷ÁÖÀï£¬Õý¸ÏÉÏÊ÷ÁÖÀïÈË¶à£¬ËùÒÔÓÖÅ²ÁË¸öµØ·½£»°ÑËûÈÓÔÚÇþ¹µµÄ±ùÉÏ£¬ÓÐ·ÉÄñ·ÉÀ´ÓÃ³á°ò¸ÇÔÚËûÉíÉÏ£¬µæÔÚËûÉíÏÂ¡£½ªÔ­¾õµÃÕâÌ«ÉñÒìÁË£¬¾Í±§»ØÀ´°ÑËûÑø´ó³ÉÈË¡£ÓÉÓÚÆð³õÏë°ÑËûÈÓµô£¬ËùÒÔ¾Í¸øËûÈ¡Ãû½ÐÆú¡£
ÆúÐ¡µÄÊ±ºò£¬¾ÍºÜ³öÖÚ£¬ÓÐÎ°ÈËµÄ¸ßÔ¶Ö¾Ïò¡£ËûÓÎÏ·µÄÊ±ºò£¬Ï²»¶ÖÖÖ²Âé¡¢¶¹Ö®ÀàµÄ×¯¼Ú£¬ÖÖ³öÀ´µÄÂé¡¢¶¹³¤µÃ¶¼ºÜÃ¯Ê¢¡£µ½Ëû³ÉÈËÖ®ºó£¬¾ÍÏ²»¶¸ûÌïÖÖ¹È£¬×ÐÏ¸¹Û²ìÊ²Ã´ÑùµÄÍÁµØÊÊÒËÖÖÊ²Ã´£¬ÊÊÒËÖÖ×¯¼ÚµÄµØ·½¾ÍÔÚÄÇÀïÖÖÖ²ÊÕ»ñ£¬ÃñÖÚ¶¼À´ÏòËûÑ§Ï°¡£Ò¢µÛÌýËµÁËÕâÇé¿ö£¬¾Í¾ÙÈÎÆúµ£ÈÎÅ©Ê¦µÄ¹Ù£¬½Ì¸øÃñÖÚÖÖÖ²×¯¼Ú£¬ÌìÏÂ¶¼µÃµ½ËûµÄºÃ´¦£¬Ëû×ö³öÁËºÜ´ó³É¼¨¡£Ë´µÛËµ£º¡°Æú£¬ÀèÃñ°ÙÐÕ¿ªÊ¼°¤¶öÊ±£¬Äãµ£ÈÎÁËÅ©Ê¦£¬²¥ÖÖÁË¸÷ÖÖ¹ÈÎï¡£¡±°ÑÆú·âÔÚÛ¢£¬ÒÔ¹ÙÎªºÅ£¬³Æºóð¢£¬ÁíÍâÒÔ¼§ÎªÐÕ¡£ºóð¢µÄÐËÆð£¬ÕýÔÚÌÆÒ¢¡¢ÓÝË´¡¢ÏÄÉÌµÄÊ±´ú£¬ÕâÒ»×å¶¼ÓÐÃÀºÃµÄµÂÍû¡£
ºóð¢ËÀºó£¬ËûµÄ¶ù×Ó²»·£¨£ú£è¨²£¬Öñ£©¼ÌÎ»¡£²»·ÍíÄêÏÄºóÊÏÕþÖÎË¥°Ü£¬·ÏÆúÅ©Ê¦£¬²»ÔÙÎñÅ©£¬²»·ÒòÎªÊ§ÁË¹ÙÖ°¾ÍÁ÷ÀËµ½ÈÖµÒµØÇø£¬²»·ËÀºó£¬ËûµÄ¶ù×Ó¾Ï£¨£ê¨±£¬¾Ó£©¼ÌÎ»¡£¾ÏËÀºó£¬¶ù×Ó¹«Áõ¼ÌÎ»¡£¹«ÁõËäÈ»Éú»îÔÚÈÖµÒµØÇø£¬ÈÔÈ»ÖÎÀíºóð¢µÄ»ùÒµ£¬´ÓÊÂÅ©ÒµÉú²ú£¬Ñ²ÐÐ¿¼²ìÍÁµØÊÊÒËÖÖÊ²Ã´£¬´ÓÆáË®¡¢¾ÚË®£¬¶É¹ýÎ¼Ë®£¬·¥È¡Ä¾²ÄÒÔ¹©Ê¹ÓÃ£¬Ê¹µÃ³öÃÅµÄÈËÓÐÂÃ·Ñ£¬¾Ó¼ÒµÄÈËÓÐ»ýÐî¡£ÃñÖÚµÄÉú»î¶¼¿¿ËûºÃÆðÀ´¡£¸÷ÐÕµÄÈË¶¼¸ÐÄîËû£¬ºÜ¶àÈËÇ¨À´¹é¸½Ëû¡£ÖÜ³¯ÊÂÒµµÄÐËÊ¢¾ÍÊÇ´ÓÕâÊ±ºò¿ªÊ¼µÄ£¬ËùÒÔ£¬Ê«ÈËÃÇ´´¸èÆ×ÀÖÀ´»³ÄîËûµÄ¹¦µÂ¡£¹«ÁõÈ¥ÊÀºó£¬¶ù×ÓÇì½Ú¼ÌÎ»£¬ÔÚáÙ£¨£â¨©£î£¬±ö£©µØ½¨Á¢ÁË¹ú¶¼¡£
Çì½ÚÈ¥ÊÀºó£¬¶ù×Ó»ÊÆÍ¼ÌÎ»¡£»ÊÆÍÈ¥ÊÀºó£¬¶ù×Ó²î¸¥¼ÌÎ»¡£²î¸¥È¥ÊÀºó£¬¶ù×Ó»Ùê¼ÌÎ»¡£»ÙêÈ¥ÊÀºó£¬¶ù×Ó¹«·Ç¼ÌÎ»¡£¹«·ÇÈ¥ÊÀºó£¬¶ù×Ó¸ßàö£¨£ù¨³£¬Óï£©¼ÌÎ»¡£¸ßàöÈ¥ÊÀºó£¬¶ù×ÓÑÇàö¼ÌÎ»¡£ÑÇàöÈ¥ÊÀºó£¬¶ù×Ó¹«Êå×æÀà¼ÌÎ»¡£¹«Êå×æÀàÈ¥ÊÀºó£¬¶ù×Ó¹Å¹«¸¸£¨£ä¨££î£æ¨³£¬µ¨£¬¸¦£©¼ÌÎ»¡£¹Å¹«¸¸ÖØÐÞºóð¢¡¢¹«ÁõµÄ´óÒµ£¬»ýÀÛµÂÐÐ£¬ÆÕÊ©ÈÊÒå£¬¹úÈË¶¼°®´÷Ëû¡£ÈÖµÒµÄÞ¹£¨£ø¨±£î£¬Ñ¬£©Óý×åÀ´ÇÖÈÅ£¬ÏëÒª¶áÈ¡²ÆÎï£¬¹Å¹«¸¸¾ÍÖ÷¶¯¸øËûÃÇ¡£ºóÀ´ÓÖÀ´ÇÖÈÅ£¬ÏëÒª¶áÈ¡ÍÁµØºÍÈË¿Ú¡£ÈËÃñ¶¼ºÜ·ßÅ­£¬Ïë·ÜÆð·´»÷¡£¹Å¹«Ëµ£º¡°ÃñÖÚÓµÁ¢¾ýÖ÷£¬ÊÇÏëÈÃËû¸ø´ó¼ÒÄ±ÀûÒæ¡£ÏÖÔÚÈÖµÒÇ°À´ÇÖ·¸£¬Ä¿µÄÊÇÎªÁË¶áÈ¡ÎÒµÄÍÁµØºÍÃñÖÚ¡£ÃñÖÚ¸ú×ÅÎÒ»ò¸ú×ÅËûÃÇ£¬ÓÐÊ²Ã´Çø±ðÄØ£¿ÃñÖÚÎªÁËÎÒµÄÔµ¹ÊÈ¥´òÕÌ£¬ÎÒÎþÉüÈË¼ÒµÄ¸¸×ÓÐÖµÜÈ´×öËûÃÇµÄ¾ýÖ÷£¬ÎÒÊµÔÚ²»ÈÌÐÄÕâÑù¸É¡£¡±ÓÚÊÇ´øÁì¼ÒÖÚÀë¿ªáÙµØ£¬¶É¹ýÆáË®¡¢¾ÚË®£¬·­Ô½ÁºÉ½£¬µ½áªÉ½½ÅÏÂ¾Ó×¡¡£áÙÒØµÄÈËÈ«³ÇÉÏÏÂ·öÀÏÐ¯Ó×£¬ÓÖ¶¼¸ú×Å¹Å¹«À´µ½áªÏÂ¡£ÒÔÖÁÆäËûÁÚ¹úÌýËµ¹Å¹«ÕâÃ´ÈÊ°®£¬Ò²ÓÐºÜ¶àÀ´¹é´ÓËû¡£ÓÚÊÇ¹Å¹«¾Í·Ï³ýÈÖµÒµÄ·çË×£¬ÓªÔì³Ç¹ù£¬½¨Öþ·¿Éá£¬°ÑÃñÖÚ·Ö³ÉÒØÂä¶¨¾ÓÏÂÀ´¡£ÓÖÉèÁ¢¸÷ÖÖ¹ÙÖ°£¬À´°ìÀí¸÷ÖÖÊÂÎñ¡£ÃñÖÚ¶¼Æ×¸è×÷ÀÖ£¬¸èËÌËûµÄ¹¦µÂ¡£
¹Å¹«µÄ³¤×ÓÃû½ÐÌ«²®£¬´Î×Ó½ÐÓÝÖÙ¡£ËûµÄåú×ÓÌ«½ªÉúÏÂÐ¡¶ù×Ó¼¾Àú£¬¼¾ÀúÈ¢Ì«ÈÎÎªÆÞ£¬ËýÒ²ÏñÌ«½ªÒ»ÑùÊÇÏÍ»ÝµÄ¸¾ÈË¡£ÉúÏÂ²ý£¬ÓÐÊ¥ÏÍµÄÏéÕ×¡£¹Å¹«Ëµ£º¡°ÎÒÃÇ¼Ò×åÓÐÒ»´úÒªÐËÍúÆðÀ´£¬¿ÖÅÂ¾ÍÔÚ²ýÉíÉÏÓ¦Ñé°É£¿¡±³¤×ÓÌ«²®¡¢´Î×ÓÓÝÖÙÖªµÀ¹Å¹«ÏëÈÃ¼¾Àú¼ÌÎ»ÒÔ±ã´«¸ø²ý£¬¾ÍÒ»¿éÌÓµ½ÁËÄÏ·½¾£¡¢ÂùÖ®µØ£¬Ëæµ±µØµÄÏ°Ë×£¬ÔÚÉíÉÏ´ÌÉÏ»¨ÎÆ£¬¼ôµôÁËÍ··¢£¬°ÑÍõÎ»ÈÃ¸ø¼¾Àú¡£
¹Å¹«È¥ÊÀºó£¬¼¾Àú¼ÌÎ»£¬Õâ¾ÍÊÇ¹«¼¾¡£¹«¼¾Ñ§Ï°ÊµÐÐ¹Å¹«µÄÕþ½Ì£¬Å¬Á¦Ê©ÐÐÈÊÒå£¬Öîºî¶¼¹éË³Ëû¡£
¹«¼¾È¥ÊÀ£¬¶ù×Ó²ý¼ÌÎ»£¬Õâ¾ÍÊÇÎ÷²®¡£Î÷²®Ò²¾ÍÊÇÎÄÍõ£¬Ëû¼Ì³Ðºóð¢¡¢¹«ÁõµÄÒÅÒµ£¬Ð§·¨¹Å¹«¡¢¹«ÁõµÄ·¨Ôò£¬Ò»ÐÄÒ»ÒâÊ©ÐÐÈÊÒå£¬¾´ÖØÀÏÈË£¬´È°®Íí±²¡£¶ÔÏÍÊ¿Ç«ÏÂÓÐÀñ£¬ÓÐÊ±µ½ÁËÖÐÎç¶¼¹Ë²»ÉÏ³Ô·¹À´½Ó´ýÏÍÊ¿£¬Ê¿ÈËÒò´Ë¶¼¹é¸½Ëû¡£²®ÒÄ¡¢ÊåÆëÔÚ¹ÂÖñ¹ú£¬ÌýËµÎ÷²®·Ç³£¾´ÖØÀÏÈË£¬¾ÍÉÌÁ¿ËµÎªÊ²Ã´²»È¥Í¶±¼Î÷²®ÄØ£¿Ì«µß¡¢ãÈ£¨£è¨­£î£ç£¬ºé£©Ø²¡¢É¢ÒËÉú¡¢å÷£¨£ù¨´£¬Óñ£©×Ó¡¢ÐÁ¼×´ó·òµÈÈË¶¼Ò»Æð¹éË³ÁËÎ÷²®¡£
³çºî»¢ÏòÒóæûËµÎ÷²®µÄ»µ»°£¬ËûËµ£º¡°Î÷²®»ýÀÛÉÆÐÐ¡¢ÃÀµÂ£¬Öîºî¶¼¹éÏòËû£¬Õâ½«¶ÔÄú²»ÀûÑ½£¡¡±ÓÚÊÇæûµÛ¾Í°ÑÎ÷²®Çô½ûÔÚÁh£¨£ù¨¯£õ£¬ÓÐ£©Àï¡£ãÈØ²µÈÈË¶¼ÎªÎ÷²®µ£ÐÄ£¬¾ÍÉè·¨ÕÒÀ´ÓÐÝ·ÊÏµÄÃÀÅ®£¬æêÈÖµØÇø³ö²úµÄºì××°×Éí¡¢Ä¿Èç»Æ½ðµÄ¿¥Âí£¬ÓÐÐÜ¹ú³ö²úµÄÈýÊ®ÁùÆ¥ºÃÂí£¬»¹ÓÐÆäËûÒ»Ð©ÕäÆæ±¦Îï£¬Í¨¹ýÒóµÄ³è³¼·ÑÖÙÏ×¸øæûÍõ¡£æû¼ûÁËÕâÐ©·Ç³£¸ßÐË£¬Ëµ£º¡°ÕâÐ©¶«Î÷ÓÐÁËÒ»¼þ¾Í¿ÉÒÔÊÍ·ÅÎ÷²®ÁË£¬ºÎ¿öÕâÃ´¶àÄØ£¡¡±ÓÚÊÇÉâÃâÁËÎ÷²®£¬»¹´Í¸øËû¹­¼ý¸«îá£¬ÈÃËûÓÐÈ¨Õ÷ÌÖÁÚ½üµÄÖîºî¡£æûËµ£º¡°ËµÎ÷²®»µ»°µÄÊÇ³çºî»¢°¡£¡¡±Î÷²®»Ø¹úÖ®ºó¾ÍÏ×³öÂåË®ÒÔÎ÷µÄÍÁµØ£¬ÇëÇóæû·Ï³ýÅÚ¸ñµÄÐÌ·¨£¬ÕâÖÖÐÌ·£¾ÍÊÇÔÚÍ­ÖùÉÏÍ¿ÉÏÓÍ£¬ÏÂÃæÉÕÆðÌ¿»ð£¬ÈÃÊÜ·£ÕßÅÀÍ­Öù£¬ÅÀ²»¶¯ÁË¾ÍÂäÔÚÌ¿»ðÀï¡£æû´ðÓ¦ÁËÎ÷²®µÄÇëÇó¡£
Î÷²®°µÖÐ×öÉÆÊÂ£¬Öîºî¶¼À´ÇëËû²Ã¾öÕù¶Ë¡£µ±Ê±£¬ÓÝ¹úÈËºÍÜÇ£¨£ò£õ¨¬£¬Èð£©¹úÈË·¢ÉúÕùÖ´²»ÄÜ¶Ï¾ö£¬¾ÍÒ»¿é¶ùµ½ÖÜ¹úÀ´¡£½øÈëÖÜ¹ú¾³ºó£¬·¢ÏÖÖÖÌïµÄÈË¶¼»¥ÈÃÌï½ç£¬ÈËÃÇ¶¼ÓÐÇ«ÈÃ³¤ÕßµÄÏ°¹ß¡£ÓÝ¡¢ÜÇÁ½¹ú·¢ÉúÕùÖ´µÄÈË£¬»¹Ã»ÓÐ¼ûµ½Î÷²®£¬¾Í¾õµÃ²ÑÀ¢ÁË£¬¶¼Ëµ£º¡°ÎÒÃÇËùÕùµÄ£¬ÕýÊÇÈË¼ÒÖÜ¹úÈËÒÔÎªÐß³ÜµÄ£¬ÎÒÃÇ»¹ÕÒÎ÷²®¸ÉÊ²Ã´£¬Ö»»á×ÔÌÖ³ÜÈè°ÕÁË¡£¡±ÓÚÊÇ¸÷×Ô·µ»Ø£¬¶¼°ÑÌïµØÈÃ³öÈ»ºóÀëÈ¥¡£ÖîºîÌýËµÁËÕâ¼þÊÂ£¬¶¼Ëµ£º¡°Î÷²®¿ÖÅÂ¾ÍÊÇÄÇ³ÐÊÜÌìÃüµÄ¾ýÍõ¡£¡±
µÚ¶þÄê£¬Î÷²®Õ÷·¥È®ÈÖ¡£ÏÂÒ»Äê£¬Õ÷·¥ÃÜÐë¡£ÓÖÏÂÄê£¬´ò°ÜÁËêÈ£¨£ñ¨ª£¬Æä£©¹ú¡£Òó³¯µÄ×æÒÁÌýËµÁË£¬·Ç³£º¦ÅÂ£¬°ÑÕâÐ©Çé¿ö±¨¸æ¸øæûµÛ¡£æûËµ£º¡°ÎÒ²»ÊÇ³Ð·îÌìÃüµÄÈËÂð£¿ËûÕâ¸öÈËÄÜ¸É³ÉÊ²Ã´£¡¡±´ÎÄê£¬Î÷²®Õ÷·¥ß¡£´ÎÄê£¬Õ÷·¥³çºî»¢¡£Óª½¨ÁË·áÒØ£¬´ÓáªÏÂÇ¨¶¼µ½·á¡£´ÎÄê£¬Î÷²®ÊÅÊÀ£¬Ì«×Ó·¢µÇÎ»£¬Õâ¾ÍÊÇÎäÍõ¡£
Î÷²®ÔÚÎ»´óÔ¼ÎåÊ®Äê¡£Ëû±»Çô½ûÔÚÁhÀïµÄÊ±ºò£¬¾ÝËµÔø¾­ÔöÑÝ¡¶Ò×¡·µÄ°ËØÔÎªÁùÊ®ËÄØÔ¡£Ê«ÈË³ÆËÌÎ÷²®£¬ËµËû¶Ï¾öÓÝ¡¢ÜÇÕùÖ´ÒÔºó£¬ÖîºîÃÇ×ðËûÎªÍõ£¬ÄÇÒ»Äê¾ÍÊÇËû³ÐÊÜÌìÃü¶ø³ÆÍõµÄÒ»Äê¡£ºóÀ´¹ýÁË¾Å£¨Ê®£©ÄêÊÅÊÀ£¬ÚÖÎªÎÄÍõ¡£ËûÔø¸Ä±äÁËÒóÖ®ÂÉ·¨ÖÆ¶È£¬ÖÆ¶¨ÁËÐÂµÄÀú·¨¡£Ôø×·×ð¹Å¹«ÎªÌ«Íõ£¬¹«¼¾ÎªÍõ¼¾£ºÄÇÒâË¼¾ÍÊÇËµ£¬´ó¸ÅµÛÍõµÄÈðÕ×ÊÇ´ÓÌ«ÍõÊ±¿ªÊ¼ÐËÆðµÄ¡£
ÎäÍõµÇÎ»£¬Ì«¹«ÍûÈÎÌ«Ê¦£¬ÖÜ¹«µ©×ö¸¨Ïà£¬»¹ÓÐÕÙ¹«¡¢±Ï¹«µÈÈË¸¨×ô°ïÖú£¬ÒÔÎÄÍõÎª°ñÑù£¬³Ð¼ÌÎÄÍõµÄÊÂÒµ¡£
ÎäÍõÊÜÃüµÚ¾ÅÄê£¬ÔÚ±ÏµØ¼ÀìëÎÄÍõ¡£È»ºóÍù¶«·½È¥¼ìÔÄ²¿¶Ó£¬µ½´ïÃË½ò¡£ÖÆ×öÁËÎÄÍõµÄÅÆÎ»£¬ÓÃ³µÔØ×Å£¬¹©ÔÚÖÐ¾üÕÊÖÐ¡£ÎäÍõ×Ô³ÆÌ«×Ó·¢£¬Ðû³ÆÊÇ·îÎÄÍõÖ®ÃüÇ°È¥ÌÖ·¥£¬²»¸Ò×Ô¼ºÉÃ×Ô×÷Ö÷¡£ËûÏòË¾Âí¡¢Ë¾Í½¡¢Ë¾¿ÕµÈÊÜÍõÃüÖ´·û½ÚµÄ¹ÙÔ±Ðû¸æ£º¡°´ó¼Ò¶¼ÒªÑÏËà¹§¾´£¬Òª³ÏÊµ°¡£¬ÎÒ±¾ÊÇÎÞÖªÖ®ÈË£¬Ö»ÒòÏÈ×æÓÐµÂÐÐ£¬ÎÒ³ÐÊÜÁËÏÈÈËµÄ¹¦Òµ¡£ÏÖÔÚÒÑÖÆ¶¨ÁË¸÷ÖÖÉÍ·£ÖÆ¶È£¬À´È·±£Íê³É×æÏÈµÄ¹¦Òµ¡£¡±ÓÚÊÇ·¢±ø¡£Ê¦ÉÐ¸¸ÏòÈ«¾ü·¢²¼ÃüÁîËµ£º¡°¼¯ºÏÄãÃÇµÄ±øÖÚ£¬°ÑºÃ´¬½°£¬ÂäºóµÄÒ»ÂÉÕ¶É±¡£¡±ÎäÍõ³Ë´¬¶ÉºÓ£¬´¬×ßµ½ºÓÖÐÑë£¬ÓÐÒ»Ìõ°×ÓãÌø½øÎäÍõµÄ´¬ÖÐ£¬ÎäÍõ¸©Éí×¥ÆðÀ´ÓÃËü¼ÀÌìÁË¡£¶É¹ýºÓÖ®ºó£¬ÓÐÒ»ÍÅ»ð´ÓÌì¶ø½µ£¬Âäµ½ÎäÍõ×¡µÄ·¿×ÓÉÏ£¬×ª¶¯²»Í££¬×îºó±ä³ÉÒ»Ö»ÎÚÑ»£¬³àºìµÄÑÕÉ«£¬·¢³öÆÇÆÇµÄÃùÉù¡£ÕâÊ±ºò£¬ÖîºîÃÇËäÈ»Î´ÔøÔ¼¶¨£¬È´¶¼»á¼¯µ½ÃË½ò£¬¹²ÓÐ°Ë°Ù¶à¸ö¡£Öîºî¶¼Ëµ£º¡°æû¿ÉÒÔÌÖ·¥ÁË£¡¡±ÎäÍõËµ£º¡°ÄãÃÇ²»ÁË½âÌìÃü£¬ÏÖÔÚ»¹²»¿ÉÒÔ¡£¡±ÓÚÊÇÂÊÁì¾ü¶Ó»ØÈ¥ÁË¡£
¹ýÁËÁ½Äê£¬ÎäÍõÌýËµæû»èÓ¹±©Å°¸ü¼ÓÑÏÖØ£¬É±ÁËÍõ×Ó±È¸É£¬Çô½ûÁË»þ×Ó¡£Ì«Ê¦´Ã¡¢ÉÙÊ¦Ç¿±§×ÅÀÖÆ÷ÌÓ±¼µ½ÖÜ¹úÀ´ÁË¡£ÓÚÊÇÎäÍõÏòÈ«ÌåÖîºîÐû¸æËµ£º¡°ÒóÍõ×ï¶ñÉîÖØ£¬²»¿ÉÒÔ²»ÌÖ·¥ÁË£¡¡±ÓÚÊÇ×ñÑ­ÎÄÍõµÄÒÅÖ¼£¬ÂÊÁìÕ½³µÈý°ÙÁ¾£¬ÓÂÊ¿ÈýÇ§ÈË£¬Åû¼×Õ½Ê¿ËÄÍòÎåÇ§ÈË£¬¶«½ø·¥æû¡£µÚÊ®Ò»ÄêÊ®¶þÔÂÎìÎçÈÕ£¬¾ü¶ÓÈ«²¿¶É¹ýÃË½ò£¬Öîºî¶¼À´»áºÏ¡£ÎäÍõËµ£º¡°Òª·Ü·¢Å¬Á¦£¬²»ÄÜÐ¸µ¡£¡¡±ÎäÍõ×÷ÁË¡¶Ì«ÊÄ¡·£¬ÏòÈ«Ìå¹Ù±øÐû¸æ£º¡°Èç½ñÒóÍõæû¾¹ÌýÈÎ¸¾ÈËÖ®ÑÔ£¬ÒÔÖÂ×Ô¾øÓÚÌì£¬»Ù»µÌì¡¢µØ¡¢ÈËµÄÕýµÀ£¬ÊèÔ¶ËûµÄÇ××åµÜÐÖ£¬ÓÖÅ×ÆúÁËËû×æÏÈ´«ÏÂµÄÀÖÇú£¬¾¹Æ×ÖÆÒùµ´Ö®Éù£¬ÈÅÂÒÑÅÕýµÄÒôÀÖ£¬È¥ÌÖÅ®ÈËµÄ»¶ÐÄ¡£ËùÒÔ£¬ÏÖÔÚÎÒ¼§·¢Òª¹§¾´µØÖ´ÐÐÉÏÌìµÄ³Í·£¡£¸÷Î»Å¬Á¦°É£¬²»ÄÜÔÙÓÐµÚ¶þ´Î£¬²»ÄÜÔÙÓÐµÚÈý´Î£¡¡±
¶þÔÂ¼××ÓÈÕµÄÀèÃ÷£¬ÎäÍõÒ»Ôç¾ÍÀ´µ½ÉÌ½¼ÄÁÒ°£¬¾ÙÐÐÊÄÊ¦¡£ÎäÍõ×óÊÖÄÃ×Å»ÆÉ«´ó¸«£¬ÓÒÊÖÄÃ×ÅÓÐì¸£¨£í¨¢£ï£¬Ã«£©Å£Î²×ö×°ÊÎµÄ°×É«ÆìÖÄ£¬ÓÃÀ´Ö¸»Ó¡£Ëµ£º¡°ÐÁ¿àÁË£¬Î÷·½À´µÄ½«Ê¿ÃÇ£¡¡±ÎäÍõËµ£º¡°Î¹£¡ÎÒµÄÓÑ°îµÄ¹ú¾ýÃÇ£¬Ë¾Í½¡¢Ë¾Âí¡¢Ë¾¿Õ¡¢ÑÇÂÃ¡¢Ê¦ÊÏ¸÷Î»Çä´ó·òÃÇ£¬Ç§·ò³¤¡¢°Ù·ò³¤¸÷Î»½«ÁìÃÇ£¬»¹ÓÐÓ¹ÈË¡¢ÊñÈË¡¢Ç¼ÈË¡¢××ÈË¡¢Î¢ÈË¡¢®¬ÈË¡¢ÅíÈË¡¢å§ÈË£¬¸ß¾ÙÄãÃÇµÄ¸ê£¬ÅÅÆëÄãÃÇµÄ¶Ü£¬ÊúÆðÄãÃÇµÄÃ¬£¬ÈÃÎÒÃÇÀ´·¢ÊÄ£¡¡±ÎäÍõËµ£º¡°¹ÅÈËÓÐ¾äÀÏ»°£º¡®Ä¸¼¦²»±¨Ïþ¡£Ä¸¼¦±¨Ïþ£¬¾Í»áÊ¹¼Ò»Ù°Ü¡£¡¯Èç½ñÒóÍõæûÖ»Ìý¸¾ÈËÖ®ÑÔ£¬·ÏÆú¼Àìë×æÏÈµÄÊÂ²»¼Ó¹ýÎÊ£¬·ÅÆú¹ú¼Ò´óÕþ£¬Å×¿ªÇ××åÐÖµÜ²»ÓèÈÎÓÃ£¬È´¾ÀºÏËÄ·½×ï¶ñ¶à¶ËµÄÌÓ·¸£¬Ì§¸ßËûÃÇ£¬×ðÖØËûÃÇ£¬ÐÅÈÎËûÃÇ£¬Ê¹ÓÃËûÃÇ£¬ÈÃËûÃÇÆÛÑ¹°ÙÐÕ£¬ÔÚÉÌ¹úÎª·Ç×÷´õ¡£ÏÖÔÚÎÒ¼§·¢¹§¾´µØÖ´ÐÐÉÏÌìµÄ³Í·£¡£½ñÌìÎÒÃÇ×÷Õ½£¬Ã¿Ç°½øÁù²½Æß²½£¬¾ÍÍ£ÏÂÀ´ÆëÕû¶ÓÎé£¬´ó¼ÒÒ»¶¨ÒªÅ¬Á¦Ñ½£¡´Ì»÷¹ýËÄÎå´Î¡¢ÁùÆß´Î£¬¾ÍÍ£ÏÂÀ´ÆëÕû¶ÓÎé£¬Å¬Á¦°É£¬¸÷Î»½«Ê¿£¡Ï£Íû´ó¼ÒÍþ·çÓÂÎä£¬ÏñÃÍ»¢£¬ÏñÐÜî¼£¬Ïñ²òÀÇ£¬ÏñòÔÁú¡£ÔÚÉÌ¶¼½¼Íâ£¬²»Òª×èÖ¹Ç°À´Í¶½µµÄÒóæûÊ¿±ø£¬ÒªÈÃËûÃÇ°ïÖúÎÒÃÇÎ÷·½Öîºî£¬Ò»¶¨ÒªÅ¬Á¦Ñ½£¬¸÷Î»½«Ê¿£¡ÄãÃÇË­ÒªÊÇ²»Å¬Á¦£¬ÄãÃÇ×ÔÉí¾Í½«ÔâÉ±Â¾£¡¡±ÊÄÊ¦Íê±Ï£¬Ç°À´»áºÏµÄÖîºî¾ü¶Ó£¬¹²ÓÐÕ½³µËÄÇ§Á¾£¬ÔÚÄÁÒ°°Ú¿ªÁËÕóÊÆ¡£
µÛæûÌýËµÎäÍõ¹¥À´ÁË£¬Ò²·¢±øÆßÊ®ÍòÀ´µÖ¿¹ÎäÍõ¡£ÎäÍõÅÉÊ¦ÉÐ¸¸ÂÊÁì°ÙÃûÓÂÊ¿Ç°È¥ÌôÕ½£¬È»ºóÂÊÁìÓµÓÐÕ½³µÈý°ÙÎåÊ®Á¾¡¢Ê¿×äÁ½ÍòÁùÇ§¶þ°ÙÎåÊ®ÈË¡¢ÓÂÊ¿ÈýÇ§ÈËµÄ´ó²¿¶Ó¼±Çý³å½øÒóæûµÄ¾ü¶Ó¡£æûµÄ¾ü¶ÓÈËÊýËä¶à£¬È´¶¼Ã»ÓÐ´òÕÌµÄÐÄË¼£¬ÐÄÀïÅÎ×ÅÎäÍõ¸Ï¿ì¹¥½øÀ´¡£ËûÃÇ¶¼µô×ª±øÆ÷¹¥»÷ÒóæûµÄ¾ü¶Ó£¬¸øÎäÍõ×öÁËÏÈµ¼¡£ÎäÍõ¼±ÇýÕ½³µ³å½øÀ´£¬æûµÄÊ¿±øÈ«²¿±ÀÀ££¬±³ÅÑÁËÒóæû¡£Òóæû°ÜÌÓ£¬·µ»Ø³ÇÖÐµÇÉÏÂ¹Ì¨£¬´©ÉÏËûµÄ±¦ÓñÒÂ£¬Í¶»ð×Ô·Ù¶øËÀ¡£ÎäÍõÊÖ³ÖÌ«°×ÆìÖ¸»ÓÖîºî£¬Öîºî¶¼ÏòËûÐÐ°ÝÀñ£¬ÎäÍõÒ²×÷Ò¾»¹Àñ£¬ÖîºîÈ«¶¼¸ú×ÅÎäÍõ¡£ÎäÍõ½øÈëÉÌ¶¼³¯¸è£¬ÉÌ¶¼µÄ°ÙÐÕ¶¼ÔÚ½¼ÍâµÈ´ý×ÅÎäÍõ¡£ÓÚÊÇÎäÍõÃüÁîÈº³¼ÏòÉÌ¶¼°ÙÐÕÐû¸æËµ£º¡°ÉÏÌì´Í¸£¸øÄãÃÇ£¡¡±ÉÌ¶¼ÈËÈ«¶¼°ÝÐ»£¬ßµÍ·ÖÁµØ£¬ÎäÍõÒ²ÏòËûÃÇ»Ø°ÝÐÐÀñ¡£ÓÚÊÇ½øÈë³ÇÖÐ£¬ÕÒµ½æû×Ô·ÙµÄµØ·½¡£ÎäÍõÇ××Ô·¢¼ýÉäæûµÄÊ¬Ìå£¬ÉäÁËÈý¼ýÈ»ºó×ßÏÂÕ½³µ£¬ÓÖÓÃÇáÂÀ±¦½£´Ì»÷æûÊ¬£¬ÓÃ»ÆÉ«´ó¸«Õ¶ÏÂÁËæûµÄÍ·£¬Ðü¹ÒÔÚ´ó°×ÆìÉÏ¡£È»ºóÓÖµ½æûµÄÁ½¸ö³èåúÄÇÀï£¬Á½¸ö³èåú¶¼ÉÏµõ×ÔÉ±ÁË¡£ÎäÍõÓÖÏòËýÃÇÉäÁËÈý¼ý£¬ÓÃ½£´Ì»÷£¬ÓÃºÚÉ«µÄ´ó¸«Õ¶ÏÂÁËËýÃÇµÄÍ·£¬Ðü¹ÒÔÚÐ¡°×ÆìÉÏ¡£ÎäÍõ×öÍêÕâÐ©²Å³ö³Ç·µ»Ø¾üÓª¡£
µÚ¶þÌì£¬Çå³ýµÀÂ·£¬ÐÞÖÎ¼ÀìëÍÁµØµÄÉçÌ³ºÍÉÌæûµÄ¹¬ÊÒ¡£¿ªÊ¼¶¯¹¤Ê±£¬Ò»°ÙÃû×³ºº¿¸×ÅÓÐ¼¸ÌõÆ®´øµÄÔÆº±ÆìÔÚÇ°Ãæ¿ªµÀ¡£ÎäÍõµÄµÜµÜÊåÕñîì»¤ÎÀ²¢°Ú¿ªÁË²å×ÅÌ«³£ÆìµÄÒÇÕÌ³µ£¬ÖÜ¹«µ©ÊÖ³Ö´ó¸«£¬±Ï¹«ÊÖ³ÖÐ¡¸«£¬´ýÎÀÔÚÎäÍõÁ½ÅÔ¡£É¢ÒËÉú¡¢Ì«µß¡¢ãÈØ²¶¼ÊÖ³Ö±¦½£»¤ÎÀ×ÅÎäÍõ¡£½øÁË³Ç£¬ÎäÍõÕ¾ÔÚÉçÌ³ÄÏ´ó²¿¶ÓµÄ×ó±ß£¬Èº³¼¶¼¸úÔÚÉíºó¡£Ã«ÊåÖ£Åõ×ÅÃ÷ÔÂÒ¹È¡µÄÂ¶Ë®£¬ÎÀ¿µÊå·â¸¨ºÃÁË¹«Ã÷²Ý±àµÄÏ¯×Ó£¬ÕÙ¹«]£¨£ó£è¨¬£¬Ê½£©Ï×ÉÏÁË²Ê²¯£¬Ê¦ÉÐ¸¸Ç£À´ÁË¹©¼ÀìëÓÃµÄÉüÐó¡£ÒÁØýÀÊ¶Á×£ÎÄ×£µ»Ëµ£º¡°ÒóµÄÄ©´ú×ÓËï¼¾æû£¬ÍêÈ«°Ü»µÁËÏÈÍõµÄÃ÷µÂ£¬ÎêÂý¹íÉñ£¬²»½øÐÐ¼Àìë£¬ÆÛÁèÉÌÒØµÄ°ÙÐÕ£¬Ëû×ï¶ñÕÑÕÃ£¬±»Ìì»ÊÉÏµÛÖªµÀÁË¡£¡±ÓÚÊÇÎäÍõ°ÝÁËÁ½°Ý£¬ßµÍ·ÖÁµØ£¬Ëµ£º¡°³ÐÊÜÉÏÌìÖ®Ãü£¬¸ï³ýÒó³¯ÕþÈ¨£¬½ÓÊÜÉÏÌìÊ¥Ã÷µÄÖ¼Ãü¡£¡±ÎäÍõÓÖ°ÝÁËÁ½°Ý£¬ßµÍ·ÖÁµØ£¬È»ºóÍË³ö¡£
ÎäÍõ°ÑÒó³¯µÄÒÅÃñ·â¸øÉÌæûµÄ¶ù×ÓÂ»¸¸¡£ÎäÍõÒòÎªÒóµØ¸Õ¸ÕÆ½¶¨£¬»¹Ã»ÓÐ°²¶¨ÏÂÀ´£¬¾ÍÃüÁîËûµÄµÜµÜ¹ÜÊåÏÊ¡¢²ÌÊå¶È¸¨×ôÂ»¸¸ÖÎÀíÒó¹ú¡£È»ºóÃüÁîÕÙ¹«°Ñ»þ×Ó´ÓÀÎÓüÀïÊÍ·Å³öÀ´¡£ÓÖÃüÁî±Ï¹«ÊÍ·ÅÁË±»Çô½ûµÄ°ÙÐÕ£¬±íÕÃÉÌÈÝµÄÀïÏï£¬ÒÔ°ýÑïËûµÄµÂÐÐ¡£ÃüÁîÄÏ¹¬À¨É¢·¢Â¹Ì¨²Ö¿âµÄÇ®²Æ£¬·¢·ÅîÒÇÅÁ¸²ÖµÄÁ¸Ê³£¬êâ¼ÃÆ¶ÈõµÄÃñÖÚ¡£ÃüÁîÄÏ¹¬À¨¡¢Ê·ØýÕ¹Ê¾´«¹úÖ®±¦¾Å¶¦ºÍÒó³¯µÄ±¦Óñ¡£ÃüÁîãÈØ²¸ø±È¸ÉµÄÄ¹ÅàÍÁÖþ·Ø¡£ÃüÁîÖ÷¹Ü¼ÀìëµÄ×£¹ÙÔÚ¾üÖÐ¼ÀµìÕóÍö½«Ê¿µÄÍöÁé¡£È»ºó²Å³·±ø»ØÎ÷·½È¥¡£Â·ÉÏÎäÍõÑ²ÊÓ¸÷Öîºî¹ú£¬¼ÇÂ¼ÕþÊÂ£¬Ð´ÏÂÁË¡¶Îä³É¡·£¬Ðû¸æÃðÒóÎä¹¦ÒÑ³É¡£ÓÖ·Ö·âÖîºî£¬°ä´Í×ÚÃí¼ÀÆ÷£¬Ð´ÏÂ¡¶·ÖÒóÖ®Æ÷Îï¡·£¬¼ÇÔØÁËÎäÍõµÄÃüÁîºÍ¸÷ÖîºîµÃµ½µÄ´ÍÎï¡£ÎäÍõ»³Äî¹Å´úµÄÊ¥Íõ£¬¾Í±íÕÃ²¢´Í·âÉñÅ©ÊÏµÄºó´úÓÚ½¹¹ú£¬´Í·â»ÆµÛµÄºó´úÓÚ×£¹ú£¬´Í·âÒ¢µÛµÄºó´úÓÚ¼»£¬´Í·âË´µÛµÄºó´úÓÚ³Â£¬´Í·â´óÓíµÄºó´úÓÚè½¡£È»ºó·Ö·â¹¦³¼Ä±Ê¿£¬ÆäÖÐÊ¦ÉÐ¸¸ÊÇµÚÒ»¸öÊÜ·âµÄ¡£°ÑÉÐ¸¸·âÔÚÓªÇð£¬¹úºÅÎªÆë¡£°ÑµÜµÜÖÜ¹«µ©·âÔÚÇú¸·£¬¹úºÅÎªÂ³¡£·âÕÙ¹«]ÓÚÑà¡£·âµÜµÜÊåÏÊÓÚ¹Ü£¬·âµÜµÜÊå¶ÈÓÚ²Ì¡£ÆäËûÈË¸÷×ÔÒÀ´ÎÊÜ·â¡£
ÎäÍõÕÙ¼û¾ÅÖÝµÄ³¤¹Ù£¬µÇÉÏáÙ£¨£â¨©£î£¬±ö£©³Ç¸½½üµÄÍÁÉ½£¬Ô¶Ô¶µØÏòÉÌ³¯µÄ¹ú¶¼Ì÷Íû¡£ÎäÍõ»Øµ½ÖÜ¶¼¸ä¾©£¬Ö±µ½ÉîÒ¹²»ÄÜ°²Ë¯¡£ÖÜ¹«µ©À´µ½ÎäÍõµÄ×¡´¦£¬ÎÊµÀ£º¡°ÄãÎªÊ²Ã´²»ÄÜÈëË¯£¿¡±ÎäÍõËµ£º¡°¸æËßÄã°É£ºÉÏÌì²»ÏíÓÃÒó³¯µÄ¼ÀÆ·£¬´ÓÎÒ¼§·¢Ã»³öÉúµ½ÏÖÔÚÒÑ¾­ÁùÊ®ÄêÁË£¬½¼Íâ¹ÖÊÞ³ÉÈº£¬º¦³æ±éÒ°¡£ÉÏÌì²»±£ÓÓÒó³¯£¬²ÅÊ¹ÎÒÃÇÈ¡µÃÁË½ñÌìµÄ³É¹¦¡£ÉÏÌì½¨Á¢Òó³¯£¬Ôø¾­ÈÎÓÃÓÐÃûÖ®Ê¿Èý°ÙÁùÊ®ÈË£¬ËäÈ»Ëµ²»ÉÏÕþ¼¨¹âÖø£¬µ«Ò²²»ÖÁÓÚÃðÍö£¬²ÅÊ¹Òó³¯Î¬³ÖÖÁ½ñ¡£ÎÒ»¹²»ÄÜÊ¹ÉÏÌì´Í¸øÖÜ³¯µÄ¹úÔËÓÀÝá²»±ä£¬ÄÄÀï¹ËµÃÉÏË¯¾õÄØ£¿¡±ÎäÍõÓÖËµ£º¡°ÎÒÒªÈ·±£ÖÜ³¯µÄ¹úÔË²»¿É¸Ä±ä£¬Òª¿¿½üÌìµÛµÄ¾ÓÊÒ£¬ÒªÕÒ³öËùÓÐµÄ¶ñÈË£¬³Í·£ËûÃÇ£¬Ïñ¶Ô´ýÒóÍõÒ»Ñù¡£ÎÒÒªÈÕÒ¹ÇÚÃãÅ¬Á¦£¬È·±£ÎÒÎ÷·½µÄ°²¶¨£¬ÎÒÒª°ìºÃ¸÷ÖÖÊÂÇé£¬Ö±µ½¹¦µÂÔÚËÄ·½·Å¹â¡£´ÓÂåË®ÍåÖ±µ½ÒÁË®Íå£¬µØÊÆÆ½Ì¹Ã»ÓÐÏÕ×è£¬ÊÇ´ÓÇ°ÏÄ³¯¶¨¾ÓµÄµØ·½¡£ÎÒÄÏÍûÈýÍ¿£¬±±ÍûÔÀ±±£¬¹Û²ì»ÆºÓ£¬×ÐÏ¸²ì¿´ÁËÂåË®¡¢ÒÁË®µØÇø£¬ÕâÀïÀëÌìµÛµÄ¾ÓÊÒ²»Ô¶£¬ÊÇ½¨¶¼µÄºÃµØ·½¡£¡±ÓÚÊÇ¶ÔÔÚÂåÒØÐÞ½¨ÖÜ¶¼½øÐÐÁË²âÁ¿¹æ»®£¬È»ºóÀëÈ¥¡£°ÑÂí·ÅÑøÔÚ»ªÉ½ÄÏÃæ£¬°ÑÅ£·ÅÑøÔÚÌÒÁÖÇøÓò£»ÈÃ¾ü¶Ó°ÑÎäÆ÷·Åµ¹£¬½øÐÐÕû¶ÙÈ»ºó½âÉ¢£ºÏòÌìÏÂ±íÊ¾²»ÔÙÓÃ±ø¡£
ÎäÍõÕ½Ê¤Òó³¯Ö®ºó¶þÄê£¬Ïò»þ×ÓÑ¯ÎÊÒó³¯ÃðÍöµÄÔ­Òò¡£»þ×Ó²»ÈÌÐÄËµÒó³¯µÄ²»ºÃ£¬¾ÍÏòÎäÍõ½²ÊöÁË¹ú¼Ò´æÍöµÀÀí¡£ÎäÍõÒ²¾õµÃ²»Ì«ºÃÒâË¼£¬ËùÒÔÓÖ¹ÊÒâÑ¯ÎÊÁËÌìµØ×ÔÈ»¹æÂÉµÄÊÂ¡£
ÎäÍõÉúÁË²¡¡£ÕâÊ±£¬ÌìÏÂ»¹Ã»ÓÐÍ³Ò»£¬ÍõÊÒ´ó³¼·Ç³£µ£ÐÄ£¬ò¯³ÏµØ½øÐÐÕ¼²·£»ÖÜ¹«Õ«½äãåÔ¡£¬µ»¸æÉÏÌì£¬ÎªÎäÍõÏûÔÖ³ýÐ°£¬Ô¸ÒâÓÃ×Ô¼ºµÄÉíÌåÈ¥´úÌæÎäÍõ£¬ÎäÍõ²¡½¥½¥ºÃÁË¡£ºóÀ´ÎäÍõÊÅÊÀÁË£¬Ì«×ÓËÐ¼Ì³ÐÁËÍõÎ»£¬Õâ¾ÍÊÇ³ÉÍõ¡£
³ÉÍõÄê¼ÍÐ¡£¬ÖÜÓÖ¸Õ¸ÕÆ½¶¨ÌìÏÂ£¬ÖÜ¹«µ£ÐÄÖîºî±³ÅÑÖÜ³¯£¬¾Í´úÀí³ÉÍõ¹ÜÀíÕþÎñ£¬Ö÷³Ö¹úÊÂ¡£¹ÜÊå¡¢²ÌÊåµÈµÜÐÖ»³ÒÉÖÜ¹«´ÛÎ»£¬ÁªºÏÎä¸ý·¢¶¯ÅÑÂÒ£¬±³ÅÑÖÜ³¯¡£ÖÜ¹«·î³ÉÍõµÄÃüÁî£¬Æ½¸´ÅÑÂÒ£¬ÖïÉ±ÁËÎä¸ý¡¢¹ÜÊå£¬Á÷·ÅÁË²ÌÊå¡£ÈÃÎ¢×Ó¿ª¼Ì³ÐÒó³¯µÄºóËÃ£¬ÔÚËÎµØ½¨¹ú¡£ÓÖÊÕ¼¯ÁËÒó³¯µÄÈ«²¿ÒÅÃñ£¬·â¸øÎäÍõµÄÐ¡µÜµÜ·â£¬ÈÃËû×öÁËÎÀ¿µÊå¡£½úÌÆÊåµÃµ½Ò»ÖÖ¶þÃçÍ¬ËëµÄºÌ¹È£¬Ï×¸ø³ÉÍõ¡£³ÉÍõÓÖ°ÑËüÔù¸øÔ¶ÔÚ¾üÓªÖÐµÄÖÜ¹«¡£ÖÜ¹«ÔÚ¶«·½½ÓÊÜÁËÃ×¹È£¬ËÌÑïÁËÌì×Ó´ÍºÌ¹ÈµÄÊ¥Ãü¡£Æð³õ£¬¹ÜÊå¡¢²ÌÊå±³ÅÑÁËÖÜ³¯£¬ÖÜ¹«Ç°È¥ÌÖ·¥£¬¾­¹ýÈýÄêÊ±¼ä²Å³¹µ×Æ½¶¨£¬ËùÒÔÏÈÐ´ÏÂÁË¡¶´óÚ¾¡·£¬ÏòÌìÏÂ³ÂÊö¶«Õ÷ÌÖ·¥ÅÑÄæµÄ´óµÀÀí£»½Ó×ÅÓÖÐ´ÏÂÁË¡¶Î¢×ÓÖ®Ãü¡·£¬·âÃüÎ¢×Ó¼ÌÐøÒóºó£»Ð´ÏÂÁË¡¶¹éºÌ¡·¡¢¡¶¼ÎºÌ¡·£¬¼ÇÊöºÍËÌÑïÌì×ÓÔùËÍ¼ÎºÌ£»Ð´ÏÂ¡¶¿µÚ¾¡·¡¢¡¶¾ÆÚ¾¡·¡¢¡¶è÷²Ä¡·£¬ÏÂÁî·â¿µÊåÓÚÒó£¬Ñµ½ëËû½ä³ýÊÈ¾Æ£¬½Ì¸øËûÎªÕþÖ®µÀ¡£ÄÇÐ©ÊÂ¼þµÄ¾­¹ý¼ÇÔØÔÚ¡¶Â³ÖÜ¹«ÊÀ¼Ò¡·ÖÐ¡£ÖÜ¹«´úÐÐ¹úÕþÆßÄê£¬³ÉÍõ³¤´ó³ÉÈË£¬ÖÜ¹«°ÑÕþÈ¨½»»¹¸ø³ÉÍõ£¬×Ô¼ºÓÖ»Øµ½Èº³¼µÄÐÐÁÐÖÐÈ¥¡£
³ÉÍõ×¡ÔÚ·áÒØ£¬ÅÉÕÙ¹«ÔÙÈ¥ÂåÒØ²âÁ¿£¬Ä¿µÄÊÇÎªÁË×ñÑ­ÎäÍõµÄÒÅÖ¼¡£ÖÜ¹«ÓÖ½øÐÐÕ¼²·£¬·´¸´²ì¿´µØÐÎ£¬×îºóÓª½¨³É¹¦£¬°Ñ¾Å¶¦°²·ÅÔÚÄÇÀï¡£Ëµ£º¡°ÕâÀïÊÇÌìÏÂµÄÖÐÐÄ£¬ËÄ·½½ø¹±µÄÂ·³Ì¶¼Ò»Ñù¡£¡±ÔÚ²âÁ¿ºÍÓª½¨ÂåÒØµÄ¹ý³ÌÖÐ£¬Ð´ÏÂÁË¡¶Ú¯Ú¾¡·¡¢¡¶ÂåÚ¾¡·¡£³ÉÍõ°ÑÒó³¯ÒÅÃñÇ¨áãµ½ÄÇÀï£¬ÖÜ¹«ÏòËûÃÇÐû²¼ÁË³ÉÍõµÄÃüÁî£¬Ð´ÏÂÁËÑµ½ëÒóÃñµÄ¡¶¶àÊ¿¡·¡¢¡¶ÎÞØý¡·¡£ÕÙ¹«µ£ÈÎÌ«±££¬ÖÜ¹«µ£ÈÎÌ«Ê¦£¬Íù¶«Õ÷·¥»´ÒÄ£¬ÃðÁËÑÙ£¨£ù¨££î£¬ÑÚ£©¹ú£¬°ÑÑÙ¹ú¹ú¾ýÇ¨áãµ½±¡¹Ã¡£³ÉÍõ´ÓÑÙ¹ú»ØÀ´£¬ÔÚ×ÚÖÜÐ´ÏÂÁË¡¶¶à·½¡·£¬¸æ½ëÌìÏÂÖîºî¡£³ÉÍõÏûÃðÁËÒó³¯µÄ²ÐÓàÊÆÁ¦£¬Ï®»÷ÁË»´ÒÄ£¬»Øµ½·áÒØ£¬Ð´ÏÂÁË¡¶ÖÜ¹Ù¡·£¬ËµÃ÷ÖÜ³¯Éè¹Ù·ÖÖ°ÓÃÈËÖ®·¨£¬ÖØÐÂ¹æ¶¨ÁËÀñÒÇ£¬Æ×ÖÆÁËÒôÀÖ£¬·¨Áî¡¢ÖÆ¶ÈÕâÊ±Ò²¶¼½øÐÐÁËÐÞ¸Ä£¬°ÙÐÕºÍÄÀ¡¢Ì«Æ½£¬ËÌ¸èËÄ´¦ÐËÆð¡£³ÉÍõÌÖ·¥ÁË¶«ÒÄÖ®ºó£¬Ï¢É÷Ç°À´¹§ºØ£¬³ÉÍõÃüÁîÈÙ²®Ð´ÏÂÁË¡¶»ßÏ¢É÷Ö®Ãü¡·¡£
³ÉÍõÁÙÖÕ£¬µ£ÐÄÌ«×ÓîÈ£¨£ú£è¨¡£ï£¬ÕÐ£©Ê¤ÈÎ²»ÁË¹úÊÂ£¬¾ÍÃüÁîÕÙ¹«¡¢±Ï¹«ÂÊÁìÖîºî¸¨×ôÌ«×ÓµÇÎ»¡£³ÉÍõÊÅÊÀÖ®ºó£¬ÕÙ¹«¡¢±Ï¹«ÂÊÁìÖîºî£¬´ø×ÅÌ«×ÓîÈÈ¥°ÝÚËÏÈÍõµÄ×ÚÃí£¬ÓÃÎÄÍõ¡¢ÎäÍõ¿ª´´ÖÜ³¯ÍõÒµµÄ¼èÄÑ·´¸´¸æ½ëÌ«×Ó£¬ÒªËûÒ»¶¨Á¦ÐÐ½Ú¼ó£¬½ä³ýÌ°Óû£¬×¨ÐÄ°ìÀí¹úÕþ£¬Ð´ÏÂÁË¡¶¹ËÃü¡·£¬ÒªÇó´ó³¼ÃÇ¸¨×ô¹ØÕÕÌ«×ÓîÈ¡£Ì«×ÓîÈÓÚÊÇµÇÎ»£¬Õâ¾ÍÊÇ¿µÍõ¡£¿µÍõ¼´Î»£¬Í¨¸æÌìÏÂÖîºî£¬ÏòËûÃÇÐû¸æÎÄÍõ¡¢ÎäÍõµÄÒµ¼¨£¬·´¸´¼ÓÒÔËµÃ÷Ð´ÏÂÁË¡¶¿µÚ¯¡·£¨¿µÍõÖ®Ú¾£©¡£ËùÒÔÔÚ³ÉÍõ¡¢¿µÍõÖ®¼Ê£¬ÌìÏÂ°²Äþ£¬Ò»ÇÐÐÌ·£¶¼·ÅÖÃÒ»±ß£¬ËÄÊ®Äê²»ÔøÊ¹ÓÃ¡£¿µÍõÃüÁî±Ï¹«Ð´×÷²ßÊé£¬ÈÃÃñÖÚ·Ö±ð´åÂä¾Ó×¡£¬»®¶¨ÖÜ¶¼½¼ÍâµÄ¾³½ç£¬×÷ÎªÖÜ¶¼µÄÆÁÎÀ£¬Îª´ËÐ´ÏÂ¡¶±ÏÃü¡·£¬¼ÇÂ¼ÁË±Ï¹«ÊÜÃüÕâ¼þÊÂ¡£
¿µÍõÊÅÊÀÖ®ºó£¬¶ù×ÓÕÑÍõè¦£¨£ø£é¨¢£¬Ï¼£©¼ÌÎ»£¬ÕÑÍõÔÚÎ»µÄÊ±ºò£¬ÍõµÀË¥ÂäÁË¡£ÕÑÍõµ½ÄÏ·½Ñ²ÊÓ£¬Ã»ÓÐ»ØÀ´£¬ÒòÎªµ±µØÈËÔ÷¶ñËû£¬¸øËûÒ»Ö»ÓÃ½ºÕ³ºÏµÄ´¬£¬½á¹ûÑÍËÀÔÚ½­ÖÐ¡£ËûËÀµÄÊ±ºòÃ»ÓÐÏòÖîºî±¨É¥£¬ÊÇÒòÎª¼É»äÕâ¼þÊÂ¡£ºóÀ´Á¢ÁËÕÑÍõµÄ¶ù×ÓÂú£¬Õâ¾ÍÊÇÄÂÍõ¡£ÄÂÍõ¼ÌÎ»Ê±£¬ÒÑ¾­ÎåÊ®ËêÁË¡£¹ú¼ÒÕþÖÎË¥Î¢£¬ÄÂÍõÍ´Ï§ÎÄÍõ¡¢ÎäÍõµÄµÂÕþÔâµ½Ëðº¦£¬¾ÍÃüÁî²®×£¨£ê£é¨¯£î£ç£¬K£©·´¸´¸æ½ëÌ«ÆÍ£¬Òª¹ÜºÃ¹ú¼ÒµÄÕþÊÂ£¬Ð´ÏÂÁË¡¶×Ãü¡·¡£ÕâÑù£¬ÌìÏÂ²ÅÓÖµÃÒÔ°²¶¨¡£
ÄÂÍõ×¼±¸È¥¹¥´òÈ®ÈÖ£¬¼À£¨£ú£è¨¤£éÕ¯£©¹«Ä±¸¸È°ËûËµ£º¡°²»ÄÜÈ¥¡£ÎÒÃÇÏÈÍõ¶¼ÒÔ¹âÒ«µÂÐÐÀ´·þÈË£¬¶ø²»ìÅÒ«ÎäÁ¦¡£¾ü¶ÓÆ½Ê±Ðî»ýÁ¦Á¿£¬´ý±ØÒªÊ±²Å³ö¶¯£¬Ò»³ö¶¯¾ÍÓÐÍþÁ¦¡£Èç¹ûÖ»ÊÇìÅÒ«ÎäÁ¦£¬¾Í»áÂþ²»¾­ÐÄ£¬Âþ²»¾­ÐÄ¾ÍÃ»ÓÐÈË¾åÅÂÁË¡£ËùÒÔ¸èËÌÖÜ¹«µÄËÌÊ«Ëµ£º¡°ÊÕÆð¸ÉÓë¸ê£¬²ØÆð¹­ºÍ¼ý¡£ÇóÏÍÖØÃÀµÂ£¬»ªÏÄ¶¼´«±é£¬ÍõÒµÓÀ±£È«¡£¡±ÏÈÍõ¶Ô´ýÃñÖÚ£¬Å¬Á¦¶ËÕýËûÃÇµÄÆ·µÂ£¬Ê¹ËûÃÇµÄÐÔÇé´¿ºñ£¬Ôö¼ÓËûÃÇµÄ²Æ²ú£¬¸ÄÉÆËûÃÇµÄÆ÷ÓÃ£¬ÈÃËûÃÇ¶®µÃÀûºÍº¦µÄËùÔÚ£¬ÓÃÀñ·¨À´½ÌÓýËûÃÇ£¬Ê¹ËûÃÇ×¨ÐÄÖÂÁ¦ÓÚÓÐÀûµÄÊÂÇé¶ø¶ã±ÜÓÐº¦µÄÊÂÇé£¬ÐÄ»³µÂÕþ¶ø¾åÅÂÐÌÍþ£¬ËùÒÔ²ÅÄÜ±£×¡ÏÈÍõµÄÊÂÒµÊÀ´úÏà³ÐÈÕÒæ×³´ó¡£´ÓÇ°ÎÒÃÇµÄÏÈ×æÊÀ´úµ£ÈÎÅ©Ê¦£¬ÎªÓÝË´¡¢ÏÄÓíÄ±ÊÂ¡£µ±ÏÄ³¯Ë¥ÂäµÄÊ±ºò£¬ÏÄ³¯·ÏÆúÅ©Ê¦£¬²»ÎñÅ©ÊÂ£¬ÎÒÃÇµÄÏÈÍõ²»·Òò¶øÊ§µô¹ÙÖ°£¬×Ô¼ºÁ÷Âäµ½ÈÖµÒµØÇø£¬µ«¶ÔÅ©ÊÂÈ´²»¸ÒËÉÐ¸£¬Ê±Ê±ÐûÑïÆúµÄµÂÐÐ£¬¼ÌÐøËûµÄÊÂÒµ£¬ÐÞÏ°ËûµÄ½Ì»¯·¨¶È£¬ÔçÍí¹§½÷Å¬Á¦£¬ÓÃ¶ØºñóÆÊµµÄÌ¬¶ÈÀ´±£³Ö£¬ÓÃÖÒÊµ³ÏÐÅµÄÌ¬¶ÈÀ´·îÐÐ¡£ºóÀ´ÊÀ´ú¼Ì³ÐÕâÖÖÃÀµÂ£¬Ã»ÓÐçèÎÛÇ°ÈË¡£µ½ÎÄÍõ¡¢ÎäÍõµÄÊ±ºò£¬·¢ÑïÏÈÈËµÄ¹âÃ÷ÃÀµÂ£¬ÔÙ¼ÓÉÏ´ÈÏéºÍÉÆ£¬ÊÌ·î¹íÉñ£¬±£»¤ÃñÖÚ£¬ÆÕÌìÖ®ÏÂÃ»ÓÐ²»¸ßÐËµÄ¡£ÉÌÍõµÛÐÁ¶ÔÃñÖÚ·¸ÏÂÁË´ó×ï¶ñ£¬ÃñÖÚÔÙÒ²²»ÄÜÈÌÊÜ£¬¶¼¸ßÐËµØÓµ´÷ÎäÍõ£¬Òò´Ë²Å·¢¶¯ÁËÉÌ½¼ÄÁÒ°µÄÕ½Õù¡£ËùÒÔËµ£¬ÏÈÍõ²¢²»³çÉÐÎäÁ¦£¬¶øÊÇÇÚÇÚ¿Ò¿ÒµØÌåÐôÃñÖÚµÄ¼²¿à£¬ÎªÃñ³ýº¦¡£ÏÈÍõµÄÖÆ¶È¹æ¶¨£º¹ú¶¼½ü½¼Îå°ÙÀïÄÚµØÇøÊÇµé·þ£¬¾ä·þÒÔÍâÎå°ÙÀïµÄµØÇøÊÇºî·þ£¬ºî·þÖÁÎÀ·þ¹²¶þÇ§Îå°ÙÀïÄÚµØÇø×Ü³ÆÎª±ö·þ£¬ÂùÒÄµØÇøÎªÒª£¨£ù¨¡£ï£¬Ñü£©·þ£¬ÈÖµÒµØÇøÎª»Ä·þ¡£µé·þµØÇøÒª¹©ÈÕ¼À£¬¼´¹©¸øÌì×Ó¼Àìë×æ¸¸¡¢¸¸Ç×µÄ¼ÀÆ·£»ºî·þµØÇøÒª¹©ÔÂìë£¬¼´¹©¸øÌì×Ó¼Àìë¸ß×æ¡¢Ôø×æµÄìëÆ·£»±ö·þµØÇøÒª¹©Ê±Ïí£¬¼´¹©¸øÌì×Ó¼ÀìëÔ¶×æµÄ¼ÀÆ·£»Òª·þµØÇøÒª¹©Ëê¹±£¬¼´¹©¸øÌì×Ó¼ÀÉñµÄ¼ÀÆ·£»»Ä·þµØÇøÒªÀ´³¯¼ûÌì×Ó¡£¼Àìë×æ¸¸¡¢¸¸Ç×£¬Ã¿ÈÕÒ»´Î£»¼Àìë¸ß×æ¡¢Ôø×æ£¬Ã¿ÔÂÒ»´Î£»¼ÀìëÔ¶×æ£¬Ã¿¼¾Ò»´Î£»¼ÀÉñ£¬Ã¿ÄêÒ»´Î£»³¯¼ûÌì×Ó£¬ÖÕÉúÒ»´Î¡£ÏÈÍõÁôÏÂÕâÑùµÄÒÅÑµ£ºÓÐ²»¹©ÈÕ¼ÀµÄ£¬¾Í¼ì²é×Ô¼ºµÄË¼Ïë£»ÓÐ²»¹©ÔÂìëµÄ£¬¾Í¼ì²é×Ô¼ºµÄÑÔÂÛ£»ÓÐ²»¹©Ê±ÏíµÄ£¬¾Í¼ì²é×Ô¼ºµÄ·¨ÂÉÖÆ¶È£»ÓÐ²»¹©Ëê¹±µÄ£¬¾Í¼ì²éÉÏÏÂ×ð±°µÄÃû·Ö£»ÓÐ²»À´³¯¼ûµÄ£¬¾Í¼ì²éÈÊÒåÀñÀÖµÈ½Ì»¯¡£ÒÔÉÏ¼¸µã¶¼ÒÀ´Î¼ì²éÍêÁË£¬ÈÔÈ»ÓÐ²»À´½øÏ×³¯¼ûµÄ£¬¾Í¼ì²éÐÌ·£¡£Òò´ËÓÐÊ±¾Í³Í·£²»¼ÀµÄ£¬¹¥·¥²»ìëµÄ£¬ÓÐÕ÷ÌÖ²»ÏíµÄ£¬Ç´Ôð²»¹±µÄ£¬¸æÚÍ²»À´³¯¼ûµÄ£¬ÓÚÊÇÒ²¾ÍÓÐÁË³Í·£µÄ·¨ÂÉ£¬ÓÐÁË¹¥·¥µÄ¾ü¶Ó£¬ÓÐÁËÕ÷ÌÖµÄ×°±¸£¬ÓÐÁËÑÏÀ÷Ç´ÔðµÄÃüÁî£¬ÓÐÁË¸æÚÍµÄÎÄ´Ç¡£Èç¹ûÐû²¼ÁËÃüÁî£¬·¢³öÁËÎÄ¸æ£¬ÈÔÓÐ²»À´½øÏ×³¯¼ûµÄ£¬¾Í½øÒ»²½¼ì²é×Ô¼ºµÄµÂÐÐ£¬¶ø²»ÊÇÇáÒ×µØÀÍÃñÔ¶Õ÷¡£ÕâÑùÒ»À´£¬²»ÂÛÊÇ½üÊÇÔ¶£¬¾ÍÃ»ÓÐ²»·þ£¬Ã»ÓÐ²»¹éË³µÄÁË¡£Èç½ñ×Ô´Ó´ó±Ï¡¢²®Ê¿ËÀºó£¬È®ÈÖ¸÷×å°´ÕÕ»Ä·þµÄÖ°·ÖÇ°À´³¯¼û£¬¶øÄúÈ´Ëµ¡®ÎÒÒªÓÃ±ö·þ²»ÏíµÄ×ïÃûÕ÷·¥Ëü£¬¶øÇÒÒªÈÃËü¿´µ½ÎÒµÄ¾ü¶ÓµÄÍþÁ¦¡¯£¬ÕâÆñ²»ÊÇÎ¥±³ÏÈÍõµÄ½Ì»å£¬¶øÄúÒ²½«ÔâÊÜÀÍ¶ÙÂð£¿ÎÒÌýËµÈ®ÈÖÒÑ¾­½¨Á¢ÁË¶ØºñµÄ·çÉÐ£¬×ñÊØ×æÏÈ´«ÏÂÀ´µÄÃÀµÂ£¬Ê¼ÖÕÈçÒ»µØ¼áÊØÖÕÉúÈë³¯µÄÖ°·Ö£¬¿´À´ËûÃÇÊÇÓÐÁ¦Á¿À´ºÍÎÒÃÇ¶Ô¿¹µÄ¡£¡±ÄÂÍõÖÕ¾¿»¹ÊÇÈ¥Õ÷·¥Î÷ÈÖÁË£¬½á¹ûÖ»»ñµÃËÄÖ»°×ÀÇºÍËÄÖ»°×Â¹»ØÀ´¡£´Ó´ËÒÔºó£¬»Ä·þµØÇø¾Í²»À´³¯¼ûÌì×ÓÁË¡£
ÖîºîÓÐ²»Ç×ÄÀµÄ£¬¸¦ºîÏòÄÂÍõ±¨¸æ£¬ÓÚÊÇÖÆ¶¨ÁËÐÌ·¨¡£ÄÂÍõËµ£º¡°Î¹£¬¹ýÀ´£¡¸÷Î»ÓÐ¹ú¼ÒµÄÖîºîºÍÓÐ²ÉµØµÄ´ó³¼£¬ÎÒ¸æËßÄãÃÇÒ»ÖÖÍêÉÆµÄÐÌ·¨¡£ÏÖÔÚÄãÃÇ°²¸§°ÙÐÕ£¬Ó¦¸ÃÑ¡ÔñÊ²Ã´ÄØ£¬²»ÊÇÏÍµÂµÄÈË²ÅÂð£¿Ó¦¸ÃÑÏËà¶Ô´ýÊ²Ã´ÄØ£¬²»ÊÇÐÌ·¨Âð£¿Ó¦¸ÃÔõÑù´¦ÖÃ¸÷ÖÖÊÂÎñ£¬²»ÊÇÊ¹ÓÃÐÌ·£µÃµ±Âð£¿Ô­¸æºÍ±»¸æ¶¼µ½ÆëÁË£¬Óü¹ÙÍ¨¹ý¹Û²ìÑÔÓï¡¢Á³É«¡¢ÆøÏ¢¡¢Ìý»°Ê±µÄ±íÇé¡¢¿´ÈËÊ±µÄ±íÇéÀ´ÉóÀí°¸¼þ¡£ÎåÖÖÉóÑ¶µÄ½á¹ûÈ·ÔäÎÞÒÉÁË£¬¾Í°´ÕÕÄ«¡¢Øæ£¨£ù¨¬£¬Òà£©¡¢ë÷£¨£â¨¬£î£¬éë£©¡¢¹¬¡¢´ó±ÙÎåÖÖÐÌµÄ¹æ¶¨À´ÅÐ¾ö¡£Èç¹ûÎåÐÌ²»ºÏÔì£¬¾Í°´ÕÕÓÃÇ®Êê×ïµÄÎåÖÖ³Í·£À´ÅÐ¾ö¡£Èç¹ûÓÃÎåÐÌ²»ºÏÊÊ£¬¾Í°´ÕÕÎåÖÖ¹ýÊ§À´ÅÐ¾ö¡£°´ÕÕÎåÖÖ¹ýÊ§À´ÅÐ¾ö»á²úÉú±×²¡£¬Õâ¾ÍÊÇÒÀÕÌ¹ÙÊÆ£¬³Ë»ú±¨¶÷±¨Ô¹£¬Í¨¹ý¹¬ÖÐÊÜ³èÅ®×Ó½øÐÐ¸ÉÔ¤£¬ÐÐ»ßÊÜ»ß£¬ÊÜÈËÇëÍÐ¡£ÓöÓÐÕâÀàÇé¿ö£¬¼´Ê¹ÊÇ´ó¹Ù¹ó×å£¬Ò²Òª²éÇå×ï×´£¬Óë·¸×ïµÄÈËÒ»ÑùÅÐËûÃÇµÄ×ï¡£ÅÐÎåÐÌÖ®×ïÈç¹ûÓÐÒÉµã£¬¾Í¼õµÈ°´Îå·£´¦Àí£»ÅÐÎå·£Ö®×ïÈç¹ûÓÐÒÉµã£¬¾Í¼õµÈ°´Îå¹ý´¦Àí£»Ò»¶¨ÒªÉóºËÇå³þ¡£ÒªÔÚÖÚÈËÖÐ¼ÓÒÔºËÊµ£¬ÉóÑ¶µÄ½á¹ûÒªÓëÊÂÊµÏà·û¡£Ã»ÓÐÈ·ÔäµÄÖ¤¾ÝµÄ¾Í²»Òª»³ÒÉ£¬Ó¦µ±¹²Í¬×ð¾´ÉÏÌìµÄÉùÍþ£¬²»ÒªÇáÒ×ÓÃÐÌ¡£ÒªÅÐ´ÌÃæµÄÄ«ÐÌ¶øÓÐÒÉµãµÄ£¬¿ÉÒÔ¼õ×ï£¬·£ÒÔ»ÆÍ­Áù°ÙÁ½£¬µ«ÒªÈÏÕæºËÊµ£¬Èç¹ûÈ·ÊµÓÐ×ï£¬»¹Ó¦Ê©ÐÌ¡£ÒªÅÐ¸î±ÇµÄØæÐÌ¶øÓÐÒÉµãµÄ£¬¿ÉÒÔ¼õ×ï£¬£¬·£ÒÔ»ÆÍ­Ò»Ç§¶þ°ÙÁ½£¬±ÈÄ«ÐÌ¼Ó±¶£¬µ«Ò²ÒªÈÏÕæºËÊµ£¬Èç¹ûÈ·ÊµÓÐ×ï£¬»¹Ó¦Ê©ÐÌ¡£ÅÐÍÚµôÏ¥¸Ç¹ÇµÄë÷£¨£â¨¬£î£¬éë£©ÐÌ¶øÓÐÒÉµãµÄ£¬¿ÉÒÔ¼õ×ï£¬·£ÒÔ»ÆÍ­ÈýÇ§Á½£¬±ÈØæÐÌ¼ÓÒ»±¶°ë£¬µ«Ò²ÒªÈÏÕæºËÊµ£¬Èç¹ûÈ·ÊµÓÐ×ï£¬»¹Ó¦Ê©ÐÌ¡£ÅÐÆÆ»µÉúÖ³»úÄÜµÄ¹¬ÐÌ¶øÓÐÒÉµãµÄ£¬¿ÉÒÔ¼õ×ï£¬·£ÒÔ»ÆÍ­ÈýÇ§Áù°ÙÁ½£¬µ«Ò²ÒªÈÏÕæºËÊµ£¬Èç¹ûÈ·ÊµÓÐ×ï£¬»¹Ó¦Ê©ÐÐ¡£ÅÐÉ±Í·Ö®ÐÌ´ó±Ù¶øÓÐÒÉµãµÄ£¬¿ÉÒÔ¼õ×ï£¬·£ÒÔ»ÆÍ­ÁùÇ§Á½£¬µ«Ò²ÒªÈÏÕæºËÊµ£¬Èç¹ûÈ·Ö¤ÓÐ×ï£¬»¹Ó¦Ê©ÐÐ¡£ÎåÐÌµÄÌõÎÄ£¬Ä«ÐÌÀàÓÐÒ»Ç§Ìõ£¬ØæÐÌÀàÓÐÒ»Ç§Ìõ£¬ë÷ÐÌÀàÓÐÎå°ÙÌõ£¬¹¬ÐÌÀàÓÐÈý°ÙÌõ£¬´ó±ÙÀàÓÐ¶þ°ÙÌõ¡£ÕâÌ×ÐÌ·¨ÒòÎªÊÇ¸¦ºîÌá³öÀ´µÄ£¬ËùÒÔ½Ð×ö¡¶¸¦ÐÌ¡·¡£
ÄÂÍõÔÚÎ»ÎåÊ®ÎåÄêÊÅÊÀ£¬¶ù×Ó¹²Íõ¿ìè£¨£ù¨©£è¨´£¬Ò½»§£©¼ÌÎ»¡£¹²Íõ³öÓÎµ½ãþ£¨£ê¨©£î£ç£¬¾¶£©Ë®±ßÉÏ£¬ÃÜ¿µ¹«¸úËæ×Å£¬ÓÐÈý¸öÅ®×ÓÀ´Í¶±¼ÃÜ¿µ¹«¡£ÃÜ¿µ¹«µÄÄ¸Ç×Ëµ£º¡°ÄãÒ»¶¨Òª°ÑËýÃÇÏ×¸ø¹úÍõ¡£Ò°ÊÞ¹»ÈýÖ»¾Í½Ð¡®Èº¡¯£¬ÈË¹»Èý¸ö¾Í½Ð¡®ÖÚ¡¯£¬ÃÀÅ®¹»ÈýÈË¾Í½Ð¡®ôÓ¡¯¡£¾ýÍõÌïÁÔ¶¼²»¸ÒÁÔÈ¡Ì«¶àµÄÒ°ÊÞ£¬Öîºî³öÐÐ¶ÔÖÚÈËÒ²ÒªÇ«¹§ÓÐÀñ£¬¾ýÍõÈ¢æÉåú²»È¢Í¬°ûÈý½ãÃÃ¡£ÄÇÈý¸öÅ®×Ó¶¼ºÜÃÀÀö¡£ÄÇÃ´¶àÃÀÈË¶¼Í¶±¼Äã£¬ÄãÓÐÊ²Ã´µÂÐÐ³ÐÊÜµÃÆðÄØ£¿¾ýÍõÉÐÇÒ³ÐÊÜ²»Æð£¬¸üºÎ¿öÄãÕâÑùµÄÐ¡ÈËÎïÄØ£¿Ð¡ÈËÎï¶øÓµÓÐ±¦Îï£¬×îÖÕ×¼»áÃðÍö¡£¡±¿µ¹«Ã»ÓÐÏ×³öÄÇÈý¸öÅ®×Ó£¬Ö»Ò»Äê£¬¹²Íõ¾Í°ÑÃÜ¹úÃðÁË¡£¹²ÍõÊÅÊÀºó£¬ËûµÄ¶ù×ÓÜ²ÍõØ£¨£ê£é¨¡£î£¬¼è£©µÇÎ»¡£Ü²ÍõÔÚÎ»µÄÊ±ºò£¬ÖÜÍõÊÒË¥ÂäÁË£¬Ê«ÈËÃÇ¿ªÊ¼×÷Ê«¼¥´Ì¡£
Ü²ÍõÊÅÊÀ£¬¹²ÍõµÄµÜµÜ±Ù·½µÇÎ»£¬Õâ¾ÍÊÇÐ¢Íõ¡£Ð¢ÍõÊÅÊÀºó£¬ÖîºîÓÖÓµÁ¢Ü²ÍõÌ«×ÓÛÆ£¨£ø£é¨¨£¬Ð»£©£¬Õâ¾ÍÊÇÒÄÍõ¡£
ÒÄÍõÊÅÊÀºó£¬¶ù×ÓÀ÷Íõºú¼ÌÎ»¡£À÷ÍõµÇÎ»ÈýÊ®Äê£¬Ì°²ÆºÃÀû£¬Ç×½üÈÙÒÄ¹«¡£´ó·òÜÇ£¨£ò£õ¨¬£¬Èñ£©Á¼·ò¹æÚÉÀ÷ÍõËµ£º¡°ÍõÊÒ¿ÖÅÂÒªË¥Î¢ÁË£¡ÄÇ¸öÈÙ¹«Ö»Ï²»¶¶ÀÕ¼²ÆÀû£¬È´²»¶®µÃ´ó»öÄÑ¡£²ÆÀû£¬ÊÇ´Ó¸÷ÖÖÊÂÎïÖÐ²úÉú³öÀ´µÄ£¬ÊÇÌìµØ×ÔÈ»ÓµÓÐµÄ£¬¶øÓÐË­Ïë¶ÀÕ¼Ëü£¬ÄÇÎ£º¦¾Í´óÁË¡£ÌìµØ¼äµÄÍòÎïË­¶¼Ó¦µÃµ½Ò»·Ý£¬ÄÄÄÜÈÃÒ»¸öÈË¶ÀÕ¼ÄØ£¿¶ÀÕ¼¾Í»á´¥Å­ºÜ¶àÈË£¬È´ÓÖ²»Öª·À±¸´ó»öÄÑ¡£ÈÙ¹«ÓÃ²ÆÀûÀ´ÒýÓÕÄú£¬¾ýÍõÄúÄÑµÀÄÜ³¤¾ÃÂð£¿×öÈË¾ýµÄÈË£¬Ó¦¸ÃÊÇ¿ª·¢¸÷ÖÖ²ÆÎï·Ö·¢¸øÉÏÏÂÈº³¼°ÙÐÕ¡£Ê¹Éñ¡¢ÈË¡¢ÍòÎï¶¼ÄÜµÃµ½ËùÓ¦µÃµÄÒ»·Ý£¬¼´Ê¹ÕâÑù£¬»¹ÒªÃ¿ÈÕÐ¡ÐÄ¾¯Ìè£¬¿ÖÅÂÕÐÀ´Ô¹ºÞÄØ¡£ËùÒÔ¡¶ËÌÊ«¡·Ëµ£º¡®ÎÒ×æºóð¢ÓÐÎÄµÂ£¬¹¦¸ßÄÜ±ÈÌìÓëµØ¡£ÖÖÖ²Îå¹ÈÑøÍòÃñ£¬ÎÞÈË²»ÏòÄã¿´Æë¡£¡¯¡¶´óÑÅ¡·Ëµ£º¡®¹ãÊ©¶÷Ôó¿ªÖÜÒµ¡£¡¯Õâ²»ÕýÊÇËµÒªÆÕÊ©²ÆÀû¶øÇÒÒª¾¯Ìè»öÄÑÀ´ÁÙÂð£¿ÕýÊÇÒòÎªÕâÑù£¬ÏÈÍõ²ÅÄÜ½¨Á¢ÆðÖÜ³¯µÄÊÂÒµÒ»Ö±µ½ÏÖÔÚ¡£¶øÈç½ñ£¬¾ýÍõÄúÈ´È¥Ñ§¶ÀÕ¼²ÆÀû£¬ÕâÔõÃ´ÐÐÄØ£¿ÆÕÍ¨ÈË¶ÀÕ¼²ÆÀû£¬ÉÐÇÒ±»ÈË³ÆÎªÊÇÇ¿µÁ£»ÄúÈç¹ûÒ²ÕâÑù×ö£¬ÄÇ¹é·þÄúµÄÈË¾ÍÉÙÀ²¡£ÈÙ¹«Èç¹û±»ÖØÓÃ£¬ÖÜ³¯¿Ï¶¨Òª°ÜÍöÁË¡£¡±À÷Íõ²»ÌýÈ°ÚÉ£¬»¹ÊÇÈÎÓÃÈÙ¹«×öÁËÇäÊ¿£¬ÕÆ¹Ü¹úÊÂ¡£
À÷Íõ±©Å°ÎÞµÀ£¬·Å×Ý½¾°Á£¬¹úÈË¶¼¹«¿ªÒéÂÛËûµÄ¹ýÊ§¡£ÕÙ¹«È°ÚÉËµ£º¡°ÈËÃñÈÌÊÜ²»ÁËÄúµÄÃüÁîÁË£¡¡±À÷Íõ·¢Å­£¬ÕÒÀ´Ò»¸öÎÀ¹úµÄÎ×Ê¦£¬ÈÃËûÀ´¼àÊÓÄÇÐ©ÒéÂÛµÄÈË£¬·¢ÏÖÁËºó¾ÍÀ´±¨¸æ£¬Á¢¼´É±µô¡£ÕâÑùÒ»À´£¬ÒéÂÛµÄÈËÉÙÁË£¬¿ÉÊÇÖîºîÒ²²»À´³¯°ÝÁË¡£ÈýÊ®ËÄÄê£¬À÷Íõ¸ü¼ÓÑÏ¿Á£¬¹úÈËÃ»ÓÐË­ÔÙ¸Ò¿ª¿ÚËµ»°£¬Â·ÉÏÏà¼ûÒ²Ö»ÄÜ»¥µÝÑÛÉ«Ê¾Òâ¶øÒÑ¡£À÷Íõ¼û´Ë·Ç³£¸ßÐË£¬¸æËßÕÙ¹«Ëµ£º¡°ÎÒÄÜÏû³ýÈËÃÇ¶ÔÎÒµÄÒéÂÛÁË£¬ËûÃÇ¶¼²»¸ÒËµ»°ÁË¡£¡±ÕÙ¹«Ëµ£º¡°ÕâÖ»ÊÇ°ÑËûÃÇµÄ»°¶Â»ØÈ¥ÁË¡£¶Â×¡ÈËÃÇµÄ×ì°Í£¬Òª±È¶Â×¡Ë®Á÷¸üÀ÷º¦¡£Ë®Ðî»ý¶àÁË£¬Ò»µ©¾ö¿Ú£¬ÉËº¦ÈËÒ»¶¨»á¶à£»²»ÈÃÃñÖÚËµ»°£¬µÀÀíÒ²ÊÇÒ»Ñù¡£ËùÒÔ£¬ÖÎË®µÄÈË¿ªÍ¨ºÓµÀ£¬Ê¹Ë®Á÷Í¨³©£¬ÖÎÀíÃñÖÚµÄÈË£¬Ò²Ó¦¸Ã·Å¿ªËûÃÇ£¬ÈÃËûÃÇ½²»°¡£ËùÒÔÌì×ÓÖÎÀí¹úÕþ£¬Ê¹¹«ÇäÒÔÏÂÖ±µ½ÁÐÊ¿¶¼ÒªÏ×·íÓ÷³¯ÕþµÃÊ§µÄÊ«Æª£¬Ã¤ÈËÀÖÊ¦ÒªÏ×ËùÓ³ÃñÇéµÄÀÖÇú£¬Ê·¹ÙÒªÏ×¿É×Ê½è¼øµÄÊ·Êé£¬ÀÖÊ¦Ö®³¤ÒªÏ×óð½äÖ®ÑÔ£¬ÓÉÒ»Ð©Ã¤ÀÖÊ¦ËÐ¶Á¹«ÇäÁÐÊ¿ËùÏ×µÄÊ«£¬ÓÉÁíÒ»Ð©Ã¤ÀÖÊ¦ËÐ¶Áóð½äÖ®ÑÔ£¬°Ù¹Ù¿ÉÒÔÖ±½Ó½øÚÉÑÔ£¬Æ½ÃñÔò¿ÉÒÔ°ÑÒâË¼Õ·×ªÉÏ´ïÌì×Ó£¬½ü³¼Òª½øÐÐ¹æÚÉ£¬Í¬×ÚÇ×ÊôÒª²¹²ì¹ýÊ§£¬ÀÖÊ¦¡¢Ì«Ê·Òª¸ºÔð½Ì»å£¬Ê¦¡¢¸µµÈÄê³¤ÕßÒª¾­³£¸æ½ë£¬È»ºóÓÉÌì×ÓÕå×Ã¶øÐÐ£¬ËùÒÔÊÂÇé×öÆðÀ´ºÜË³µ±£¬Ã»ÓÐ´íÎó¡£ÃñÖÚÓÐ×ì°Í£¬¾ÍÈçÍ¬´óµØÓÐÉ½´¨£¬²Æ»õÆ÷ÓÃ¶¼ÊÇ´ÓÕâÀïÉú²ú³öÀ´£»ÃñÖÚÓÐ×ì°Í£¬ÓÖºÃÏñ´óµØÓÐÈÄÌïÎÖÒ°£¬ÒÂ·þÁ¸Ê³Ò²ÊÇ´ÓÕâÀïÉú²ú³öÀ´µÄ¡£ÃñÖÚ°Ñ»°´Ó×ìÀïËµ³öÀ´ÁË£¬ÕþÊÂÄÄÐ©ºÃÄÄÐ©»µÒ²¾Í¿ÉÒÔ´ÓÕâÀï¿´³öÀ´ÁË¡£ºÃµÄ¾ÍÊµÐÐ£¬»µµÄ¾Í·À±¸Õâ¸öµÀÀí£¬¾Í¸ú´óµØ³ö²ÆÎïÆ÷ÓÃÒÂ·þÁ¸Ê³ÊÇÒ»ÑùµÄ¡£ÃñÖÚÐÄÀïÏëÊ²Ã´×ìÀï¾ÍËµÊ²Ã´£¬ÐÄÀï¿¼ÂÇºÃÁË¾ÍÈ¥×ö¡£Èç¹û¶Â×¡ËûÃÇµÄ×ì°Í£¬ÄÇÄÜÎ¬³Ö¶à¾ÃÄØ£¡¡±À÷Íõ²»ÌýÈ°×è¡£´Ó´Ë£¬¹úÈË¶¼²»¸ÒËµ»°£¬¹ýÁËÈýÄê£¬´ó¼Ò¾ÍÒ»ÆðÔì·´£¬Ï®»÷À÷Íõ¡£À÷ÍõÌÓµ½åé£¨£ú£è¨¬£¬ÖÇ£©¡£
À÷ÍõµÄÍõÌ«×Ó¾²±»²ØÔÚÕÙ¹«¼ÒÀï£¬¹úÈËÖªµÀÁË£¬¾Í°ÑÕÙ¹«¼Ò°üÎ§ÆðÀ´£¬ÕÙ¹«Ëµ£º¡°ÏÈÇ°ÎÒ¶à´ÎÈ°ÚÉ¾ýÍõ£¬¾ýÍõ²»Ìý£¬ÒÔÖÁÓÚÔâµ½ÕâÑùµÄÔÖÄÑ¡£Èç¹ûÏÖÔÚÍõÌ«×Ó±»ÈËÉ±ÁË£¬¾ýÍõ½«»áÒÔÎªÎÒ¶ÔËûÃÇ¼Ç³ð¶øÔÚÔ¹ºÞ¾ýÍõ°É£¿´ý·î¹ú¾ýµÄÈË£¬¼´Ê¹Óöµ½Î£ÏÕÒ²²»¸ÃÔ¹ºÞ£»¼´Ê¹Ô¹ºÞÒ²²»¸Ã·¢Å­£¬¸üºÎ¿ö´ý·îÌì×ÓÄØ£¿¡±ÓÚÊÇÓÃ×Ô¼ºµÄ¶ù×Ó´úÌæÁËÍõÌ«×Ó£¬ÍõÌ«×ÓÖÕÓÚÃâÔâÉ±º¦¡£
ÕÙ¹«¡¢ÖÜ¹«¶þ¸¨Ïà¹²Àí³¯Õþ£¬ºÅ³Æ¡°¹²ºÍ¡±£¨Ç°841£©¡£¹²ºÍÊ®ËÄÄê£¨Ç°828£©£¬À÷ÍõËÀÔÚåéµØ¡£Ì«×Ó¾²ÒÑÔÚÕÙ¹«¼Ò³¤´ó³ÉÈË£¬¶þ¸¨Ïà¾ÍÒ»¿é¶ù·öÁ¢ËûÎªÍõ£¬Õâ¾ÍÊÇÐûÍõ¡£ÐûÍõµÇÎ»Ö®ºó£¬ÓÉ¶þÏà¸¨×ô£¬ÐÞÃ÷ÕþÊÂ£¬Ê¦·¨ÎÄÍõ¡¢ÎäÍõ¡¢³ÉÍõ¡¢¿µÍõµÄÒÅ·ç£¬ÖîºîÓÖ¶¼×ð·îÖÜÍõÊÒÁË¡£Ê®¶þÄê£¨Ç°816£©£¬Â³Îä¹«Ç°À´³¯°ÝÌì×Ó¡£
ÐûÍõ²»µ½Ç§Ä¶È¥¸ûÖÖ¼®£¨£ê£é¨¨£¬½è£©Ìï£¬ÕâÊÇ×¨¹©Ìì×Ó´øÍ·Ç×¸ûÒÔÊ¾ÖØÅ©µÄÌïµØ£¬ë½ÎÄ¹«È°ÚÉËµÕâÑù²»ÐÐ£¬ÐûÍõ²»Ìý¡£ÈýÊ®¾ÅÄê£¨Ç°789£©£¬ÔÚÇ§Ä¶´òÁËÒ»ÕÌ£¬ÐûÍõµÄ¾ü¶Ó±»½ªÈÖ´òµÃ´ó°Ü¡£
ÐûÍõ¶ªµôÁËÄÏ·½½­¡¢»´Ò»´øµÄ¾ü¶Ó£¬¾ÍÔÚÌ«Ô­ÇåµãÈË¿ÚÒÔ±¸Õ÷±ø¡£ÖÙÉ½¸¦È°ÚÉËµ£º¡°ÈË¿ÚÊÇ²»ÄÜÇåµãµÄ¡£¡±ÐûÍõ²»ÌýÈ°×è£¬×îÖÕ»¹ÊÇÇåµãÁË¡£
ËÄÊ®ÁùÄê£¨Ç°782£©£¬ÐûÍõÊÅÊÀ£¬ËûµÄ¶ù×ÓÓÄÍõ¹¬¤£¨£ó£è¨¥£î£ç£¬Éú¡£°´ÓÖ×÷¡°Äù¡±£©¼ÌÎ»¡£ÓÄÍõ¶þÄê£¨Ç°780£©£¬Î÷ÖÜ¶¼³ÇºÍ¸½½üãþË®¡¢Î¼Ë®¡¢ÂåË®ÈýÌõºÓµÄµØÇø¶¼·¢ÉúÁËµØÕð¡£²®Ñô¸¦Ëµ£º¡°ÖÜ¿ìÒªÃðÍöÀ²¡£ÌìµØ¼äµÄÒõÑôÖ®Æø£¬²»Ó¦¸ÃÃ»ÓÐÖÈÐò£»Èç¹û´òÂÒÁËÖÈÐò£¬ÄÇÒ²ÊÇÓÐÈËÊ¹ËüÂÒµÄ¡£ÑôÆø³Á·üÔÚÏÂ£¬²»ÄÜ³öÀ´£¬ÒõÆøÑ¹ÆÈ×ÅËüÊ¹Ëû²»ÄÜÉÏÉý£¬ËùÒÔ¾Í»áÓÐµØÕð·¢ÐÐ¡£Èç½ñÈý´¨µØÇø·¢ÉúµØÕð£¬ÊÇÒòÎªÑôÆøÀë¿ªÁËËüÔ­À´µÄÎ»ÖÃ£¬¶ø±»ÒõÆøÑ¹ÔÚÏÂÃæÁË¡£ÑôÆø²»ÔÚÉÏÃæÈ´´¦ÔÚÒõÆøµÄÏÂÃæ£¬Ë®Ô´¾Í±Ø¶¨ÊÜ×èÈû£¬Ë®Ô´ÊÜµ½×èÈû£¬¹ú¼ÒÒ»¶¨ÃðÍö¡£Ë®ÍÁÍ¨Æø²ÅÄÜ¹©ÃñÖÚ´ÓÊÂÉú²úÖ®ÓÃ¡£ÍÁµØµÃ²»µ½×ÌÈó£¬ÃñÖÚ¾Í»á²ÆÓÃØÑ·¦£¬Èç¹ûµ½ÁËÕâÖÖµØ²½£¬¹ú¼Ò²»ÃðÍö»¹µÈ´ýÊ²Ã´£¡´ÓÇ°£¬ÒÁË®¡¢ÂåË®¸ÉºÔÏÄ³¯¾ÍÃðÍöÁË£»»ÆºÓ¿Ý½ßÉÌ³¯¾ÍÃðÍöÁË¡£Èç½ñÖÜµÄÆøÊýÒ²ÏñÉÌ¡¢ÖÜÁ½´úÄ©ÄêÒ»ÑùÁË£¬ºÓÔ´µÄË®Á÷ÓÖ±»×èÈû£¬Ë®Ô´±»×èÈû£¬ºÓÁ÷±Ø¶¨Òª¿Ý½ß¡£Ò»¸ö¹ú¼ÒµÄÉú´æ£¬Ò»¶¨ÒªÒÀÀµÓÚÉ½´¨£¬¸ßÉ½±ÀËú£¬ºÓ´¨¿Ý½ß£¬ÕâÊÇÍö¹úµÄÕ÷Ïó¡£ºÓ´¨¿Ý½ßÁË£¬¸ßÉ½¾ÍÒ»¶¨±ÀËú¡£ÕâÑù¿´À´£¬¹ú¼ÒµÄÃðÍöÓÃ²»ÁËÊ®ÄêÁË£¬ÒòÎªÊ®¸ÕºÃÊÇÊý×ÖµÄÒ»¸öÑ­»·¡£ÉÏÌìËùÒªÅ×ÆúµÄ£¬²»»á³¬¹ýÊ®Äê¡£¡±ÕâÒ»Äê£¬¹ûÈ»Èý´¨¿Ý½ßÁË£¬áªÉ½±ÀËúÁË¡£
ÈýÄê£¨Ç°779£©£¬ÓÄÍõ³è°®°ýæ¦£¨£ó¨¬£¬ËÆ£©¡£°ýæ¦ÉúµÄ¶ù×Ó½Ð²®·þ£¬ÓÄÍõÏë·ÏµôÌ«×Ó¡£Ì«×ÓµÄÄ¸Ç×ÊÇÉêºîµÄÅ®¶ù£¬ÊÇÓÄÍõµÄÍõºó¡£ºóÀ´ÓÄÍõµÃµ½°ýæ¦£¬·Ç³£³è°®£¬¾ÍÏë·ÏµôÉêºó£¬²¢°ÑÌ«×ÓÒË¾ÊÒ²Ò»¿é¶ù·Ïµô£¬ºÃÈÃ°ýæ¦µ±Íõºó£¬ÈÃ²®·þ×öÌ«×Ó¡£ÖÜÌ«Ê·²®ÑôËÐ¶ÁÀúÊ·µä¼®£¬¸Ð¿®µÀ£º¡°ÖÜ³¯¾ÍÒªÃðÍöÀ²¡£¡±´ÓÇ°»¹ÊÇÏÄºóÊÏË¥ÂäÊ±ºò£¬ÓÐÁ½ÌõÉñÁú½µÂäÔÚÏÄµÛµÄ¹¬Í¢£¬Ëµ£º¡°ÎÒÃÇÊÇ°ý¹úµÄÁ½¸öÏÈ¾ý¡£¡±ÏÄµÛ²»ÖªµÀÊÇ¸ÃÉ±µôËüÃÇ£¬»¹ÊÇ¸ÏÅÜËûÃÇ£¬»¹ÊÇÁô×¡ËûÃÇ£¬¾Í½øÐÐÕ¼²·£¬½á¹û²»¼ªÀû¡£ÓÖ²·Õ¼ÒªËûÃÇµÄÍÙÒº²ØÆðÀ´£¬½á¹û²Å¼ªÀû¡£ÓÚÊÇ°ÚÉè³ö±Ò²¯¼ÀÎï£¬ÊéÐ´¼ò²ß£¬Ïò¶þÁúµ»¸æ£¬¶þÌõÁú²»¼ûÁË£¬ÁôÏÂÁËÍÙÒº¡£ÏÄÍõÈÃÄÃÀ´Ä¾Ï»×Ó°ÑÁúµÄÍÙÒºÊÕ²ØÆðÀ´¡£ÏÄ³¯ÃðÍöÖ®ºó£¬Õâ¸öÏ»×Ó´«µ½ÁËÒó³¯£¬Òó³¯ÃðÍöÖ®ºó£¬ÓÖ´«µ½ÁËÖÜ³¯¡£Á¬×ÅÈý´ú£¬´ÓÀ´Ã»ÓÐÈË¸Ò°ÑÏ»×Ó´ò¿ª¡£µ«µ½ÖÜÀ÷ÍõÄ©Äê£¬´ò¿ªÏ»×Ó¿´ÁË¡£ÁúµÄÍÙÒºÁ÷ÔÚµîÌÃÉÏ£¬ÔõÃ´Ò²ÇåÉ¨²»µô¡£ÖÜÀ÷ÍõÃüÁîÒ»ÈºÅ®ÈË£¬³àÉíÂãÌå¶Ô×ÅÍÙÒº´óÉùºô½Ð¡£ÄÇÍÙÒº±ä³ÉÁËÒ»Ö»ºÚÉ«µÄ´óòáòæ£¬ÅÀ½øÁËÀ÷ÍõµÄºó¹¬¡£ºó¹¬ÓÐÒ»¸öÐ¡¹¬Å®£¬Áù¡¢ÆßËê£¬¸Õ¸Õ»»ÑÀ£¬ÅöÉÏÁËÄÇÖ»´óòáòæ£¬ºóµ½³ÉÄêÊ±¾¹È»»³ÔÐÁË£¬Ã»ÓÐÕÉ·ò¾ÍÉúÏÂº¢×Ó£¬Ëý·Ç³£º¦ÅÂ£¬¾Í°ÑÄÇº¢×ÓÈÓµôÁË¡£ÔÚÖÜÐûÍõµÄÊ±´ú£¬Ð¡Å®º¢ÃÇ³ª×ÅÕâÑùµÄ¶ù¸è£º¡°É½É£¹­£¬»þÄ¾´ü£¬ÃðÍöÖÜ¹úµÄ»öº¦¡£¡±ÐûÍõÌýµ½ÁËÕâÊ×¸è£¬ÓÐÒ»¶Ô·òÆÞÕýºÃÂôÉ½É£¹­ºÍ»þÄ¾ÖÆµÄ¼ý´ü£¬ÐûÍõÃüÈËÈ¥×¥²¶ËûÃÇ£¬Ïë°ÑËûÃÇÉ±µô¡£·ò¸¾¶þÈËÌÓµ½´óÂ·ÉÏ£¬·¢ÏÖÁËÏÈÇ°±»Ð¡¹¬Å®ÈÓµôµÄÓ¤º¢£¬Ìý×ÅËýÔÚÉî¸ü°ëÒ¹ÀïÌä¿Þ£¬·Ç³£Á¯Ãõ£¬¾ÍÊÕÁôÁËËý¡£·ò¸¾¶þÈË¼ÌÐøÍùÇ°ÌÓ£¬ÌÓµ½ÁË°ý¹ú¡£ºóÀ´°ý¹úÈËµÃ×ïÁËÖÜ³¯£¬¾ÍÏë°Ñ±»Ð¡¹¬Å®ÈÓµôµÄÄÇ¸öÅ®º¢Ï×¸øÀ÷Íõ£¬ÒÔÇóÊê×ï£¬ÒòÎªµ±³õÕâ¸ö±»ÈÓµôµÄÅ®º¢ÊÇ°ý¹úÏ×³ö£¬ËùÒÔ½ÐËý°ýæ¦¡£ÖÜÓÄÍõÈýÄê£¬ÓÄÍõµ½ºó¹¬È¥£¬Ò»¼ûµ½ÕâÅ®×Ó¾Í·Ç³£Ï²°®£¬ÉúÏÂ¶ù×Ó²®·þ£¬×îºó¾¹°ÑÉêºóºÍÌ«×Ó¶¼·ÏµôÁË£¬ÈÃ°ýæ¦µ±ÁËÍõºó£¬²®·þ×öÁËÌ«×Ó¡£Ì«Ê·²®Ñô¸Ð¿®µØËµ£º¡°»öÂÒÒÑ¾­Ôì³ÉÁË£¬Ã»ÓÐ·¨×Ó¿ÉÏëÁË£¡¡±
°ýæ¦²»°®Ð¦£¬ÓÄÍõÎªÁËÈÃËýÐ¦£¬ÓÃÁË¸÷ÖÖ°ì·¨£¬°ýæ¦ÈÔÈ»²»Ð¦¡£ÖÜÓÄÍõÉèÖÃÁË·é»ðÀÇÑÌºÍ´ó¹Ä£¬ÓÐµÐÈËÀ´ÇÖ·¸¾ÍµãÈ¼·é»ð¡£ÖÜÓÄÍõÎªÁËÈÃ°ýæ¦Ð¦£¬µãÈ¼ÁË·é»ð£¬Öîºî¼ûµ½·é»ð£¬È«¶¼¸ÏÀ´ÁË£¬¸Ïµ½Ö®ºó£¬È´²»¼ûÓÐµÐ¿Ü£¬°ýæ¦¿´ÁË¹ûÈ»¹þ¹þ´óÐ¦¡£ÓÄÍõºÜ¸ßÐË£¬Òò¶øÓÖ¶à´ÎµãÈ¼·é»ð¡£ºóÀ´ÖîºîÃÇ¶¼²»ÏàÐÅÁË£¬Ò²¾Í½¥½¥²»À´ÁË¡£
ÖÜÓÄÍõÈÎÓÃë½£¨£ç£õ¨®£¬¹ú£©Ê¯¸¸×öÇä£¬ÔÚ¹úÖÐµ±Õþ£¬¹úÈË¶¼·Þ·Þ²»Æ½¡£Ê¯¸¸ÎªÈË¼éÕ©¹ÔÇÉ£¬ÉÆÌì°¢ÚÄ·î³Ð£¬Ì°Í¼²ÆÀû£¬ÖÜÓÄÍõÈ´ÖØÓÃËû¡£ÓÄÍõÓÖ·ÏµôÁËÉêºóºÍÌ«×Ó¡£ÉêºîºÜÆø·ß£¬ÁªºÏçÕ£¨£ú¨¥£î£ç£¬Ôö£©¹ú¡¢È®ÈÖÒ»Æð¹¥´òÓÄÍõ¡£ÓÄÍõµãÈ¼·é»ðÕÙ¼¯ÖîºîµÄ¾È±ø¡£ÖîºîÃÇÃ»ÓÐÈËÔÙÅÉ¾È±øÀ´¡£Éêºî¾Í°ÑÓÄÍõÉ±ËÀÔÚæêÉ½½ÅÏÂ£¬·ýÂ²ÁË°ýæ¦£¬°ÑÖÜµÄ²Æ±¦¶¼ÄÃ×ß²ÅÀëÈ¥¡£ÓÚÊÇÖîºî¶¼¿¿Â£ÉêºîÁË£¬¹²Í¬Á¢ÓÄÍõ´ÓÇ°µÄÌ«×ÓÒË¾ÊÎªÍõ£¬Õâ¾ÍÊÇÆ½Íõ£¬ÓÉËûÀ´¼Ì³ÐÖÜ³¯µÄ¼Àìë¡£
Æ½ÍõµÇÎ»Ö®ºó£¬°Ñ¹ú¶¼Ç¨µ½¶«¶¼ÂåÒØ£¬ÒÔ¶ã±ÜÈ®ÈÖµÄÇÖÈÅ¡£Æ½ÍõµÄÊ±ºò£¬ÖÜÍõÊÒË¥Î¢£¬¸÷ÖîºîÒÔÇ¿²¢Èõ£¬Æë¹ú¡¢³þ¹ú¡¢ÇØ¹ú¡¢½ú¹úÊÆÁ¦¿ªÊ¼Ç¿´ó£¬Ò»ÇÐÕþÊÂ¶¼Òª¾­ÓÉ¸÷·½ÖîºîµÄÊ×Áì¡£
ËÄÊ®¾ÅÄê£¨Ç°722£©£¬Â³Òþ¹«µÇÎ»¡£
ÎåÊ®Ò»Äê£¨Ç°720£©£¬ÖÜÆ½ÍõÈ¥ÊÀ£¬¶øÌ«×ÓÐ¹¸¸£¨£æ¨³£¬¸¦£©ËÀµÃÔç£¬Á¢ÁËËûµÄ¶ù×ÓÁÖ£¬Õâ¾ÍÊÇ»¸Íõ¡£»¸Íõ£¬ÊÇÖÜÆ½ÍõµÄËï×Ó¡£
»¸ÍõÈýÄê£¨Ç°717£©£¬Ö£×¯¹«Ç°À´³¯¼û£¬»¸ÍõÃ»ÓÐ°´Àñ½Ú½Ó´ýËû¡£ÎåÄê£¨Ç°715£©£¬Ö£¹úÒòÔ¹ºÞ»¸Íõ£¬ºÍÂ³¹úµ÷»»ÁËÐíµØµÄÌïµØ¡£ÐíµØµÄÌïµØ£¬ÊÇÌì×ÓÓÃÀ´¼ÀìëÌ©É½µÄ×¨ÓÃÌï¡£°ËÄê£¨Ç°712£©£¬Â³¹úÈËÉ±µôÒþ¹«£¬ÓµÁ¢»¸¹«¡£Ê®ÈýÄê£¨Ç°707£©£¬ÖÜ»¸ÍõÕ÷·¥Ö£¹ú£¬Ö£¹úÈË×£ñõ£¨£ä¨¡£î£¬µ¤£©ÉäÉËÁË»¸ÍõµÄ¼ç°ò£¬»¸Íõ¾Í³·Àë»ØÈ¥ÁË¡£
¶þÊ®ÈýÄê£¨Ç°697£©£¬»¸ÍõÈ¥ÊÀ£¬¶ù×Ó×¯ÍõÙ¢£¨£ô£õ¨®£¬ÍÕ£©µÇÎ»¡£×¯ÍõËÄÄê£¨Ç°693£©£¬ÖÜ¹«ºÚ¼çÏëÉ±µô×¯ÍõÓµÁ¢Íõ×Ó¿Ë¡£ÐÁ²®°ÑÕâ¸öÏûÏ¢±¨¸æ¸ø×¯Íõ£¬×¯ÍõÉ±µôÖÜ¹«£¬Íõ×Ó¿ËÌÓÍùÑà¹ú¡£
Ê®ÎåÄê£¨Ç°677£©£¬×¯ÍõÈ¥ÊÀ¡£¶ù×Óá£¨£ø¨©£¬Î÷£©ÍõºúÆëµÇÎ»¡£áÍõÈýÄê£¨Ç°679£©£¬Æë»¸¹«¿ªÊ¼³Æ°ÔÖîºî¡£
ÎåÄê£¨Ç°677£©£¬áÍõÈ¥ÊÀ£¬¶ù×Ó»ÝÍõãÏµÇÎ»¡£»ÝÍõ¶þÄê£¨Ç°675£©¡£Æð³õ£¬×¯Íõ³è°®Ò¦¼§£¬ÉúÏÂÒ»×Ó½Ðá£¬ºÜÊÜ³è°®¡£µ½»ÝÍõ¼´Î»ºó£¬ÓÖ¶áÁË´ó³¼µÄÔ°ÁÖ×öÎª×Ô¼º»¿ÑøÉüÐóµÄ³¡Ëù£¬ÒòÎªÕâÊÂ£¬´ó·ò±ß²®µÈÎåÈË¾ÍÆðÀ´×öÂÒ£¬´òËãÕÙ¼¯Ñà¹ú¡¢ÎÀ¹úµÄ¾ü¶Ó£¬¹¥´ò»ÝÍõ¡£»ÝÍõÌÓµ½ÎÂÒØ£¬ºóÀ´ÓÖ×¡µ½Ö£¹úµÄèÝ£¨£ì¨¬£¬Á¦£©ÒØÈ¥ÁË¡£±ß²®µÈÓµÁ¢áÍõµÄµÜµÜÍÇÎªÍõ¡£ËûÃÇ×àÀÖ£¬±íÑÝ¸÷ÖÖ¸èÎè£¬Ö£¹ú¡¢ë½¹úµÄ¹ú¾ýÖªµÀÁËºÜÄÕ»ð¡£ËÄÄê£¨Ç°673£©£¬Ö£¹úºÍë½¹úÒ»Æð·¢±ø½ø¹¥£¬É±ËÀÁËÖÜÍõÍÇ£¬ÓÖ°Ñ»ÝÍõ»¤ËÍ»Ø³¯Í¢£¬»ÝÍõÊ®Äê£¨Ç°667£©£¬´Í·âÆë»¸¹«ÎªÖîºîÊ×Áì¡£
¶þÊ®ÎåÄê£¨Ç°652£©£¬»ÝÍõÊÅÊÀ£¬¶ù×ÓÏåÍõÖ£µÇÎ»¡£ÏåÍõµÄÄ¸Ç×ÔçÒÑÈ¥ÊÀ¡£¼ÌÄ¸¾ÍÊÇ»Ýºó¡£»ÝºóÉúÁËÊå´ø£¬ºÜÊÜ»ÝÍõµÄ³è°®£¬ÏåÍõ²»·ÅÐÄËû¡£ÈýÄê£¨Ç°649£©Êå´øºÍÈÖ¹ú¡¢µÔ¹úÉÌÒé¹¥´òÏåÍõ£¬ÏåÍõÏëÒªÉ±µôÊå´ø£¬Êå´øÌÓµ½ÁËÆë¹ú¡£Æë»¸¹«ÅÉ¹ÜÖÙÈ¥È°ËµÈÖºÍÖÜ½²ºÍ£¬ÅÉÚô£¨£ø¨ª£¬Ï°£©ÅóÈ¥È°ËµÈÖºÍ½ú½²ºÍ¡£ÏåÍõÒÔÉÏÇäµÄÀñ½Ú½Ó´ý¹ÜÖÙ¡£¹ÜÖÙ´ÇÐ»µÀ£º¡°ÎÒÉíÎªÏÂÇä£¬²»¹ýÊÇ¸öµÍÏÂµÄÒ»°ã¹ÙÀô£¬Æë¹ú»¹ÓÐÌì×ÓÄúÇ××ÔÈÎÃüµÄÁ½Î»´ó³¼ÉÏÇä¹úÊÏ¡¢¸ßÊÏÔÚ£¬Èç¹ûËûÃÇ½ìÊ±ÔÚ´º¡¢ÇïÁ½¼¾À´³¯¼ûÌì×Ó£¬Äú½«ÔõÑù½Ó¼ûËûÃÇÄØ£¿ÎÒÒÔÌì×ÓºÍÆë»¸¹«µÄË«ÖØ³¼×ÓµÄÉí·ÝÃ°ÃÁµØ´ÇÐ»ÁË¡£¡±ÏåÍõËµ£º¡°ÄãÊÇÎÒ¾Ë¸¸¼ÒµÄÊ¹³¼£¬ÎÒÔÞÉÍÄãµÄ¹¦¼¨£¬Çë²»Òª¾Ü¾øÎÒµÄºÃÒâ¡£¡±¹ÜÖÙ×îÖÕ»¹ÊÇ½ÓÊÜÁËÏÂÇäµÄÀñ½Ú£¬È»ºó»Ø¹úÁË¡£¾ÅÄê£¨Ç°643£©£¬Æë»¸¹«ÊÅÊÀ¡£Ê®¶þÄê£¨Ç°640£©£¬Êå´øÓÖ·µ»Øµ½ÖÜ³¯¡£
Ê®ÈýÄê£¨Ç°639£©£¬Ö£¹ú¹¥´ò»¬¹ú¡£ÖÜÏåÍõÅÉÓÎËï¡¢²®·þÎª»¬ËµÇé£¬Ö£¹ú¾Ð½ûÁËÕâÁ½¸öÈË¡£Ö£ÎÄ¹«Ô¹ºÞ»ÝÍõ±»»¤ËÍ»Ø³¯Í¢Ö®ºó£¬ËÍ¸øë½¹«¾ÆÆ÷Óñ¾ô¶ø²»ËÍ¸øÖ£À÷¹«£¬ÓÖÔ¹ºÞÏåÍõ°ïÖúÎÀ¹úºÍ»¬¹ú£¬ËùÒÔ¾Ð½ûÁË²®·þ¡£ÏåÍõºÜµØÆø£¬¸øÓèµÔ¹ú¾ü¶ÓÈ¥¹¥´òÖ£¹ú¡£¸»³½È°ÚÉÏåÍõËµ£º¡°ÖÜ¶«Ç¨µÄÊ±ºò£¬¿¿µÄÊÇ½ú¹úºÍÖ£¹úµÄÁ¦Á¿¡£×ÓÍÇÅÑÂÒ£¬ÓÖÊÇÒÀ¿¿Ö£¹úµÃÒÔÆ½¶¨£¬Èç½ñÄÜÒòÎªÒ»µãÐ¡Ð¡µÄÔ¹ºÞ¾ÍÅ×ÆúËüÂð£¿¡±ÏåÍõ²»ÌýÈ°×è¡£Ê®ÎåÄê£¨Ç°637£©£¬ÏåÍõÅÉµÔ¹úµÄ¾ü¶ÓÇ°È¥¹¥´òÁËÖ£¹ú¡£ÏåÍõ¸Ð¼¤µÔÈË£¬×¼±¸°ÑµÔÍõµÄÅ®¶ùÁ¢ÎªÍõºó¡£¸»³½ÓÖÈ°ÚÉËµ£º¡°Æ½Íõ¡¢»¸Íõ¡¢×¯Íõ¡¢»ÝÍõ¶¼ÔøÊÜµ½Ö£¹úµÄºÃ´¦£¬¾ýÍõÄúÅ×¿ªÍ¬ÐÕÖ®Ç×µÄÖ£¹ú¶øÈ¥Ç×½üµÔ¹ú£¬ÕâÑù×öÊµÔÚ²»¿ÉÈ¡¡£¡±ÏåÍõÈÔÊÇ²»Ìý¡£Ê®ÁùÄê£¨Ç°636£©£¬ÏåÍõ·Ï÷íÁËµÔºó£¬µÔÈËÇ°À´ÖïÌÖ£¬É±ËÀÁËÖÜ´ó·òÌ·²®¡£¸»³½Ëµ£º¡°ÎÒÂÅ´ÎÈ°ÚÉ¾ýÍõ£¬¾ýÍõ¶¼²»Ìý£¬Èç½ñµ½ÁËÕâ¸ö¾ÖÃæ£¬ÎÒÈô²»³öÈ¥Ó­Õ½£¬¾ýÍõ¿ÉÄÜ»áÒÔÎªÎÒÔÚÔ¹ºÞËû°É£¡¡±ÓÚÊÇ¾Í´øÁì×ÅËûµÄÊôÖÚ³öÈ¥ÓëµÒ×Ó×÷Õ½£¬½á¹ûÕ½ËÀ¡£
µ±³õ£¬»ÝºóÏëÁ¢Íõ×ÓÊå´øÎªÌ«×Ó£¬ËùÒÔÓÃÇ×ÐÅ¸øµÔÈË×öÏÈµ¼£¬µÔÈËÕâ²Å¹¥½øÁËÖÜ¶¼¡£ÏåÍõÌÓµ½Ö£¹ú£¬Ö£¹ú°ÑËû°²ÖÃÔÚï£¨£æ¨¢£î£¬·²£©ÒØ¡£×Ó´øÁ¢ÎªÍõ£¬È¢ÁËÏåÍõ÷íµÄµÔºóºÍËýÒ»Æð×¡ÔÚÎÂÒØ¡£Ê®ÆßÄê£¨Ç°635£©£¬ÏåÍõÏò½ú¹ú¸æ¼±£¬½úÎÄ¹«°ÑÏåÍõ»¤ËÍ»Ø³¯£¬É±ËÀÁËÊå´ø¡£ÏåÍõ¾Í´Í¸ø½úÎÄ¹«Óñ«¡¢Ïã¾Æ¡¢¹­¼ý£¬ÈÃËûµ£ÈÎÖîºîµÄÊ×Áì£¬²¢°ÑºÓÄÚµÄµØÅÌ´Í¸ø½ú¹ú¡£¶þÊ®Äê£¨Ç°632£©£¬½úÎÄ¹«ÕÙ¼ûÏåÍõ£¬ÏåÍõÇ°ÍùºÓÑô¡¢¼ùÍÁÓëËûÏà»á£¬Öîºî¶¼Ç°È¥³¯¼û£¬Ê·ÊéÒò±Ü»äÒÔ³¼ÕÙ¾ýÕâÖÖÊÂ£¬¾ÍÐ´³ÉÁË¡°ÌìÍõµ½ºÓÑôÑ²ÊÓ¡±¡£
¶þÊ®ËÄÄê£¨Ç°628£©£¬½úÎÄ¹«ÊÅÊÀ¡£
ÈýÊ®Ò»Äê£¨Ç°621£©£¬ÇØÄÂ¹«ÊÅÊÀ¡£
ÈýÊ®¶þÄê£¨Ç°620£©£¬ÖÜÏåÍõÊÅÊÀ¡£¶ù×ÓÇêÍõÈÉ³¼µÇÎ»¡£ÇêÍõÁùÄê£¨Ç°613£©£¬ÇêÍõÊÅÊÀ£¬¶ù×Ó¿ïÍõ°àµÇÎ»¡£¿ïÍõÁùÄê£¨Ç°607£©£¬¿ïÍõÊÅÊÀ£¬ËûµÄµÜµÜè¤µÇÎ»£¬Õâ¾ÍÊÇÖÜ¶¨Íõ¡£
¶¨ÍõÔªÄê£¨Ç°606£©£¬³þ×¯ÍõÕ÷·¥Â½»ëµØ·½µÄÈÖ×å£¬¾ü¶Ó×¤ÔúÔÚÂåÒØ£¬³þÍõÅÉÈËÑ¯ÎÊ¾Å¶¦µÄ´óÐ¡ÇáÖØ¡£¶¨ÍõÃüÍõËïÂúÓÃÇÉÃîµÄ´ÇÁîÓ¦¸¶ÁËËû£¬³þ±øÕâ²ÅÀëÈ¥¡£Ê®Äê£¨Ç°597£©£¬³þ×¯Íõ°üÎ§ÁËÖ£¹ú£¬Ö£²®Í¶½µ£¬²»¾ÃÓÖ»Ö¸´ÁËÖ£¹ú¡£Ê®ÁùÄê£¨Ç°591£©£¬³þ×¯ÍõÈ¥ÊÅ¡£
¶þÊ®Ò»Äê£¨Ç°586£©£¬¶¨ÍõÊÅÊÀ£¬¶ù×Ó¼òÍõÒÄµÇÎ»¡£¼òÍõÊ®ÈýÄê£¨Ç°573£©£¬½úÈËÉ±ÁËËûÃÇµÄ¹ú¾ýÀ÷¹«£¬´ÓÖÜÓ­»ØÁË×ÓÖÜ£¬Á¢Îªµ¿¹«¡£
Ê®ËÄÄê£¨Ç°572£©£¬¼òÍõÊÅÊÀ£¬¶ù×ÓÁéÍöÐ¹ÐÄµÇÎ»¡£ÁéÍõ¶þÊ®ËÄÄê£¨Ç°548£©£¬Æë¹úµÄ´ÞèÌÉ±ÁËËûÃÇµÄ¾ýÍõ×¯¹«¡£
¶þÊ®ÆßÄê£¨Ç°545£©£¬ÁéÍõÊÅÊÀ£¬¶ù×Ó¾°Íõ¹óÁ¢¡£¾°ÍõÊ®°ËÄê£¨Ç°527£©£¬ÍõºóËùÉúµÄÌ«×Ó¾«Ã÷Í¨´ïÈ´¹ýÔçÈ¥ÊÅ¡£¶þÊ®Äê£¨Ç°525£©£¬¾°ÍõÏ²°®×Ó³¯£¬ÏëÁ¢ËûÎªÌ«×Ó£¬ÕýºÃÕâÊ±¾°ÍõÊÅÊÀ£¬×ÓØ¤µÄµ³Í½ºÍËûÕù¶áÍõÎ»£¬³¯³¼ÓµÁ¢³¤×ÓÃÍÎªÍõ£¬×Ó³¯¹¥É±ÃÍ¡£ÃÍ¾ÍÊÇµ¿Íõ¡£½úÈË¹¥´ò×Ó³¯·öÁ¢Ø¤ÎªÍõ£¬Õâ¾ÍÊÇ¾´Íõ¡£
¾´ÍõÔªÄê£¨Ç°519£©£¬½úÈË»¤ËÍ¾´Íõ»Ø³¯¡£Òò×Ó³¯ÒÑ×ÔÁ¢ÎªÍõ£¬¾´Íõ²»ÄÜ½øÈë¹ú¶¼£¬¾Í¾Ó×¡ÔÚÔóÒØ¡£ËÄÄê£¨Ç°516£©£¬½úÂÊÁìÖîºî°Ñ¾´Íõ»¤ËÍ»ØÖÜ£¬×Ó³¯×öÁË³¼×Ó£¬Öîºî¸øÖÜÐÞÖþ¶¼³Ç¡£Ê®ÁùÄê£¨Ç°504£©£¬×Ó³¯µÄµ³ÓëÃÇÓÖÆðÀ´×öÂÒ£¬¾´ÍõÌÓ±¼µ½½ú¹ú¡£Ê®ÆßÄê£¨Ç°503£©£¬½ú¶¨¹«ÖÕÓÚ°Ñ¾´Íõ»¤ËÍ»ØÖÜÁË¡£
ÈýÊ®¾ÅÄê£¨Ç°481£©£¬Æë¹úÌï³£É±ÁËËûÃÇµÄ¹ú¾ý¼ò¹«¡£
ËÄÊ®Ò»Äê£¨Ç°479£©£¬³þÃðµôÁË³Â¹ú¡£¿××ÓÔÚÕâÒ»ÄêÈ¥ÊÀ¡£
ËÄÊ®¶þÄê£¨Ç°478£©£¬ÖÜ¾´ÍõÊÅÊÀ£¬¶ù×ÓÔªÍõÈÊµÇÎ»¡£ÔªÍõ°ËÄê£¨Ç°469£©£¬ÊÅÊÀ£¬¶ù×Ó¶¨Íõ½éµÇÎ»¡£
¶¨ÍõÊ®ÁùÄê£¨Ç°453£©£¬º«¡¢ÕÔ¡¢ÎºÈý¼ÒÏûÃðÁËÖÇ²®£¬¹Ï·ÖÁËËûµÄÍÁµØ¡£
¶þÊ®°ËÄê£¨Ç°441£©£¬¶¨ÍõÊÅÊÀ£¬³¤×ÓÈ¥¼²µÇÎ»£¬Õâ¾ÍÊÇ°§Íõ¡£°§ÍõµÇÎ»Èý¸öÔÂ£¬ËûµÄµÜµÜÊåÏ®É±ÁË°§Íõ£¬×Ô¼ºµÇÉÏÍõÎ»£¬Õâ¾ÍÊÇË¼Íõ¡£Ë¼ÍõµÇÎ»Îå¸öÔÂ£¬ËûµÄÐ¡µÜµÜáÍ£¨w¨¦£é£¬Î§£©¹¥É±Ë¼Íõ×ÔÁ¢ÎªÍõ£¬Õâ¾ÍÊÇ¿¼Íõ¡£ÕâÈý¸öÍõ¶¼ÊÇ¶¨ÍõµÄ¶ù×Ó¡£
¿¼ÍõÊ®ÎåÄê£¨Ç°426£©£¬ÊÅÊÀ£¬¶ù×ÓÍþÁÒÍõÎçµÇÎ»¡£
¿¼Íõ°ÑËûµÄµÜµÜ·âÔÚºÓÄÏ£¬Õâ¾ÍÊÇ»¸¹«£¬ÈÃËû³ÐÐøÖÜ¹«Õâ¸ö¹ÙÎ»Ö°ÊÂ¡£»¸¹«ËÀºó£¬¶ù×ÓÍþ¹«¼ÌÈÎ¡£Íþ¹«ËÀºó£¬¶ù×Ó»Ý¹«¼ÌÈÎ£¬°ÑËûµÄÐ¡¶ù×Ó·âÔÚ¹®µØÒÔ»¤ÎÀÖÜÍõ£¬ºÅÎª¶«ÖÜ»Ý¹«¡£
ÍþÁÒÍõ¶þÊ®ÈýÄê£¨Ç°403£©£¬¾Å¶¦Õð¶¯¡£ÕâÒ»Äê£¬ÖÜÍõÃüº«¡¢Îº¡¢ÕÔÎªÖîºî¡£
¶þÊ®ËÄÄê£¨Ç°402£©£¬ÍþÁÒÍõÊÅÊÀ£¬¶ù×Ó°²Íõ½¾µÇÎ»¡£ÕâÒ»Äê£¬µÁÔôÉ±ÁË³þÉùÍõ¡£
°²ÍõµÇÎ»¶þÊ®ÁùÄê£¨Ç°376£©£¬ÊÅÊÀ£¬¶ù×ÓÁÒÍõÏ²µÇÎ»¡£ÁÒÍõ¶þÄê£¨Ç°374£©£¬ÖÜÌ«Ê·ÙÙ£¨£ä¨¡£î£¬µ££©°Ý¼ûÇØÏ×¹«Ëµ£º¡°µ±³õÖÜºÍÇØÊÇºÏÔÚÒ»ÆðµÄ£¬ºóÀ´·Ö¿ªÁË£¬·Ö¿ªÎå°ÙÄêÖ®ºóÓÖºÏÔÚÒ»Æð£¬ºÏÔÚÒ»ÆðÊ®ÆßÄêºó£¬½«»áÓÐÒ»Î»³Æ°ÔÍ³Ò»ÌìÏÂµÄÈË³öÏÖ¡£¡±
¡²Æß¡³£¨Ê®£©Äê£¨Ç°369£©£¬ÖÜÁÒÍõÊÅÊÀ£¬ËûµÄµÜµÜ±âµÇÎ»£¬Õâ¾ÍÊÇÏÔÍõ¡£ÏÔÍõÎåÄê£¨Ç°364£©£¬×£ºØÇØÏ×¹«£¬Ï×¹«³Æ°Ô¡£¾ÅÄê£¨Ç°360£©£¬ÏÔÍõÓÖËÍÉÏÁË¼ÀìëÎÄÍõ¡¢ÎäÍõµÄëÑ£¨£ú£õ¨°£¬×÷£©Èâ¡£¶þÊ®ÎåÄê£¨Ç°344£©£¬ÇØÔÚÖÜ¹úÓëÖîºî»áÃË¡£¶þÊ®ÁùÄê£¨Ç°343£©£¬ÖÜÍõ°ÑÖîºîÖ®³¤·½²®Õâ¸öÃû³ÆËÍ¸øÇØÐ¢¹«¡£ÈýÊ®ÈýÄê£¨Ç°336£©£¬×£ºØÇØ»ÝÍõ¡£ÈýÊ®ÎåÄê£¨Ç°334£©£¬ÓÖËÍÉÏÁË¼ÀìëÎÄÍõ¡¢ÎäÍõµÄëÑÈâ¡£ËÄÊ®ËÄÄê£¨Ç°325£©£¬ÇØ»ÝÍõ³ÆÍõ¡£×Ô´ËÒÔºó£¬Öîºî¶¼¸÷×Ô³ÆÍõÁË¡£
ËÄÊ®°ËÄê£¨Ç°321£©£¬ÖÜÏÔÍõÊÅÊÀ£¬¶ù×ÓÉ÷ö¦£¨£ê¨¬£î£ç£¬¾²£©Íõ¶¨µÇÎ»¡£É÷ö¦ÍõµÇÎ»ÁùÄê£¬ÊÅÊÀ£¬¶ù×Óôö£¨£î¨££î£¬ÉÏÉùÄÏ£©ÍõÑÓµÇÎ»¡£ÍõôöÔÚÎ»Ê±£¬¶«Î÷ÖÜ¸÷×ÔÎªÕþ¡£ôöÍõ°Ñ¹ú¶¼Ç¨µ½ÁËÎ÷ÖÜ¡£
Î÷ÖÜÎä¹«µÄ¹²Ì«×ÓËÀÁË£¬»¹ÓÐÎå¸ö¶ù×Ó¶¼ÊÇÊü³öµÄ£¬Ã»ÓÐµÕ×Ó¿ÉÒÔÁ¢ÎªÌ«×Ó¡£Ë¾Âíôå£¨£ê£é¨££î£¬¼ô£©¶Ô³þÍõËµ£º¡°²»ÈçÓÃÍÁµØ×ÊÖú¹«×Ó¾Ì£¬ÌæËûÇëÇóÁ¢ÎªÌ«×Ó¡£¡±×ó³ÉËµ£º¡°²»ÐÐ¡£Èç¹ûÎÒÃÇÓÃÍÁµØ×ÊÖúÁË¹«×Ó¾Ì£¬¶øÖÜÈ´²»ÌýÎÒÃÇµÄ£¬ÕâÑùÄúµÄÖ÷Òâ¾ÍÐÐ²»Í¨ÁË£¬ÓëÖÜµÄ½»ÇéÒ²ÊèÔ¶ÁË¡£²»ÈçÈ¥ÎÊÎÊÖÜ¾ýÏëÒªÁ¢Ë­ÎªÌ«×Ó£¬ÇÄÇÄµØ¸æËß¸øôå£¬È»ºóôåÔÙÈÃ³þ¹ú×ÊÖú¸øËûÍÁµØ¡£¡±½á¹û£¬Î÷ÖÜÕæµÄÁ¢¹«×Ó¾ÌÎªÌ«×Ó¡£
°ËÄê£¨Ç°307£©£¬ÇØ¹¥´òÒËÑô£¬³þÅÉ±øÈ¥Ô®¾È¡£¶ø³þ¹úÒÔÎªÖÜÊÇ°ïÖúÇØ¹ú£¬ËùÒÔÏë¹¥´òÖÜ¡£ËÕ´úÎªÖÜÓÎËµ³þÍõËµ£º¡°ÄúÔõÃ´ÖªµÀÖÜÊÇ°ïÖúÇØ¹ú£¿ËµÖÜ°ïÖúÇØ¹ú±È°ïÖú³þ¹ú¸ü³öÁ¦µÄÈË£¬ÊÇÏëÈÃÖÜÍ¶µ½ÇØ¹ú·½ÃæÈ¥£¬ËùÒÔÈËÃÇ¶¼°ÑÖÜ¡¢ÇØ·ÅÔÚÒ»ÆðËµ¡®ÖÜÇØ¡¯°¡¡£ÖÜÃ÷°×ÁË×Ô¼º½âÍÑ²»ÁË£¬¾Í±Ø¶¨Í¶ÏòÇØ¹úÒ»·½£¬ÕâÕæÊÇ°ïÖúÇØ¹úÈ¡ÖÜµÄÃî¼ÆÑ½¡£Èç¹ûÎª´óÍõ¿¼ÂÇ£¬ÖÜÎªÇØ³öÁ¦£¬ÄúÒªºÃºÃ´ýËû£»²»ÎªÇØ³öÁ¦£¬ÈÔÈ»ºÃºÃ´ýËû£¬ÕâÑù£¬²ÅÄÜÈÃËüÓëÇØÊèÔ¶¡£ÖÜÓëÇØ¾øÁË½»£¬¾ÍÒ»¶¨Í¶Ïò³þ¹úÛ«¶¼µÄ¡£¡±
ÇØÏò¶«ÖÜºÍÎ÷ÖÜ½èµÀ£¬ÏëÍ¨¹ýÁ½ÖÜÖ®¼äµÄµØÇøÈ¥¹¥´òº«¹ú£¬ÖÜµ£ÐÄ½èÁË»áµÃ×ïº«£¬²»½èÓÖ»áµÃ×ïÇØ¡£Ê·Ñá¶ÔÖÜ¾ýËµ£º¡°ÎªÊ²Ã´²»ÅÉÈËÈ¥¼ûº«¹«ÊåÄØ£¿¾Í¶Ôº«¹«ÊåËµ£º¡®ÇØ¹ú¸Ò´©¹ýÖÜµØÈ¥¹¥´òº«¹ú£¬ÊÇÓÉÓÚÐÅÈÎ¶«ÖÜ¡£ÄúÎªÊ²Ã´²»¸øÖÜÒ»Ð©ÍÁµØ£¬²¢ÅÉ³öÈËÖÊÇ°Íù³þ¹úÄØ£¿¡¯ÕâÑù£¬ÇØ¹úÒ»¶¨»á»³ÒÉ³þ¹ú£¬²»ÏàÐÅÖÜ¾ý£¬Ò²¾Í²»»á¹¥´òº«¹úÁË¡£ÄúÔÙÅÉÈËÈ¥¶ÔÇØ¹úËµ£º¡®º«¹ú·ÇÒª¸øÎÒÃÇÖÜÒ»Ð©ÍÁµØ£¬ÏëÒÔ´ËÀ´ÈÃÇØ¹ú»³ÒÉÖÜ¾ý£¬ÖÜ²»¸Ò²»½ÓÊÜ¡£¡¯ÇØ¹úÒ²¾ÍÃ»ÓÐËµ´Ê¶ù£¬²»ÈÃÖÜ½ÓÊÜº«¹úµÄÍÁµØÁË£¬ÕâÑù¾Í¼ÈµÃµ½ÁËº«µÄÍÁµØ£¬ÓÖÊÇÌýÃüÓÚÇØ¹úÁË¡£¡±
ÇØ¹úÕÙ¼ûÎ÷ÖÜ¾ý£¬Î÷ÖÜ¾ý²»Ô¸ÒâÈ¥£¬¾ÍÅÉÈË¶Ôº«ÍõËµ£º¡°ÇØ¹úÕÙ¼ûÎ÷ÖÜ¾ý£¬ËûÊÇÏë¹¥´ò´óÍõµÄÄÏÑô£¬´óÍõÎªÊ²Ã´²»ÅÉ±ø×¤ÊØÄÏÑô£¿ÖÜ¾ý½«ÒÔ´ËÎª½è¿Ú²»µ½ÇØ¹úÈ¥¡£ÖÜ¾ý²»µ½ÇØ¹úÈ¥£¬ÇØ¹ú¾ÍÒ»¶¨²»¸Ò¶ÉºÓÀ´¹¥´òÄÏÑôÁË¡£¡±
¶«ÖÜºÍÎ÷ÖÜ´òÕÌ£¬º«¹úÅÉ±øÈ¥¾ÈÔ®Î÷ÖÜ¡£ÓÐÈËÎª¶«ÖÜÓÎËµº«ÍõËµ£º¡°Î÷ÖÜÔ­ÏÈÊÇÌì×ÓµÄ¹ú¶¼£¬ÓÐÐí¶àÖÓ¶¦±¦Æ÷ºÍ¹óÖØµÄ±¦Îï¡£ÄúÈç¹û¿ØÖÆ×¡¾ü¶Ó²»³ö¶¯£¬¾Í¿ÉÒÔÈÃ¶«ÖÜ¸Ð¼¤Äú£¬ÓÖ¿ÉÒÔÊ¹Äú¾¡µÃÎ÷ÖÜµÄ±¦Îï¡£¡±
ÖÜÍõôö±»³Æ×ö³É¾ý¡£³þ°üÎ§ÁËº«¹úµÄÓºÊÏ£¬º«¹úÏò¶«ÖÜÒª±øÆ÷ºÍÁ¸²Ý£¬¶«ÖÜ¾ýº¦ÅÂÁË£¬½ÐÀ´ËÕ´ú°ÑÕâÊÂ¸æËßÁËËû¡£ËÕ´úËµ£º¡°ÄúºÎ±ØÎªÕâ¼þÊÂµ£ÓÇÄØ£¡ÎÒÄÜÊ¹º«¹ú²»Ïò¶«ÖÜÒª±øÆ÷ºÍÁ¸²Ý£¬ÓÖÄÜÈÃÄúµÃµ½¸ß¶¼¡£¡±ÖÜ¾ýËµ£º¡°ÄãÈç¹ûÄÜ°ìµ½£¬ÎÒ¿ÉÒÔ°Ñ¹úÕþ½»¸øÄã¡£¡±ËÕ´ú»á¼ûÁËº«Ïà¹ú¹«ÖÙ³ÞËµ£º¡°³þ¹ú°üÎ§ÁËÓºÊÏ£¬Ô­À´¼Æ»®Èý¸öÔÂ¹¥ÏÂ£¬Èç½ñÎå¸öÔÂÁË£¬»¹¹¥²»ÏÂÀ´£¬ÕâËµÃ÷³þ±øÒÑ¾­Æ£±¹ÁË¡£ÏÖÔÚÄúÏòÖÜÒª±øÆ÷Á¸²Ý£¬¾ÍÊÇÏò³þÐû¸æÄú×Ô¼ºÒÑ¾­Æ£±¸ÁË¡£¡±º«Ïà¹úËµ£º¡°¶Ô¡£¿ÉÊÇÊ¹ÕßÒÑ¾­ÅÉ³öÈ¥ÁË¡£¡±ËÕ´úÓÚÊÇËµ£º¡°ÎªÊ²Ã´²»°Ñ¸ß¶¼ËÍ¸øÖÜÄØ£¿¡±º«Ïà¹ú·Ç³£ÉúÆø£¬Ëµ£º¡°ÎÒ²»ÏòÖÜÒª±øÆ÷Á¸²ÝÒ²¾Í¹»¿ÉÒÔÁË£¬ÎªÊ²Ã´»¹Òª°Ñ¸ß¶¼ËÍ¸øÖÜÄØ£¿¡±ËÕ´úËµ£º¡°°Ñ¸ß¶¼ËÍ¸øÖÜ£¬ÖÜ»á×ª¹ýÀ´Í¶Ïòº«¹ú£¬ÇØ¹úÌýÁËÒ»¶¨ºÜÄÕ»ð£¬Ô¹ºÞÖÜ£¬ÓëÖÜ¶Ï¾øÊ¹ÕßµÄÍùÀ´£¬ÕâÑù¾ÍµÈÓÚÊÇÄÃÒ»¸öÆÆÀÃµÄ¸ß¶¼»»À´Ò»¸öÍêÕûµÄÖÜ¡£ÎªÊ²Ã´²»¸øÄØ£¿¡±º«Ïà¹úËµ£º¡°ºÃ¡£¡±¹ûÈ»°Ñ¸ß¶¼ËÍ¸øÖÜÁË¡£
ÈýÊ®ËÄÄê£¨Ç°281£©£¬ËÕÀ÷¶ÔÖÜ¾ýËµ£º¡°ÇØ¹¥¿ËÁËº«¹ú¡¢Îº¹ú£¬´ò°ÜÁËÎº½«Ê¦Îä£¬Íù±±¹¥È¡ÁËÕÔµÄÝþ¡¢ÀëÊ¯¶þÏØ£¬ÕâÐ©¶¼ÊÇ°×Æð¸ÉµÄ¡£Õâ¸öÈËÉÆÓÚÓÃ±ø£¬ÓÖÓÐÌìÃüÓÓÖú¡£¶ø½ñËûÓÖ´ø±ø³öÒÁãÚÈûÈ¥¹¥´òÁº¹ú£¬Èç¹ûÁº¹ú±»¹¥ÆÆ£¬ÄÇÃ´ÖÜ¾ÍÎ£ÏÕÁË¡£ÄúÎªÊ²Ã´²»ÅÉÈËÈ¥È°Ëµ°×ÆðÄØ£¿Äú¿ÉÒÔËµ£º¡®³þ¹úÓÐ¸öÑøÓÉ»ù£¬ÊÇ¸öÉÆÓÚÉä¼ýµÄÈË¡£ÀëÁøÒ¶°Ù²½Ö®ÍâÉä¼ý£¬¿ÉÒÔ°Ù·¢°ÙÖÐ¡£×óÓÒµÛ¹ÛµÄÈËÓÐºÃ¼¸Ç§£¬¶¼ËµËû¼ýÉäµÃºÃ¡£¿ÉÊÇÓÐÒ»¸öºº×ÓÕ¾ÔÚËûµÄµÛ±ß£¬Ëµ£º¡°ºÃ£¬¿ÉÒÔ½Ì¸øËûÉä¼ýÁË¡£¡±ÑøÓÉ»ùºÜÉúÆø£¬ÈÓµô¹­£¬ÎÕ×¡½£Ëµ¡°ÄãÓÐÊ²Ã´±¾ÊÂ½ÌÎÒÉä¼ýÄØ¡±£¿ÄÇ¸öÈËËµ¡°²¢²»ÊÇËµÎÒÄÜ½ÌÄãÔõÃ´ÉìÖ±×ó±Û³Å×¡¹­Éí£¬ÔõÑùÍäÇúÓÒ±ÛÀ­¿ª¹­ÏÒ¡£Ò»¸öÈËÔÚ°Ù²½Ö®ÍâÉäÁøÒ¶£¬°Ù·¢°ÙÖÐ£¬Èç¹û²»ÔÚÉäµÃ×îºÃµÄÊ±ºòÍ£ÏÂÀ´£¬¹ýÒ»»á¶ùÁ¦ÆøÐ¡ÁË£¬ÉíÌåÀÛÁË£¬¹­°Ú²»Õý£¬¼ýÉä³öÈ¥²»Ö±£¬Ö»ÒªÓÐÒ»·¢Éä²»ÖÐ£¬ÄÇÃ´Ò»°Ù·¢¾ÍÈ«²¿×÷·ÏÁË¡±¡£Èç½ñ£¬Äú¹¥¿ËÁËº«¹ú¡¢Îº¹ú£¬´ò°ÜÁËÊ¦Îä£¬Íù±±¹¥È¡ÁËÕÔ¹úµÄÝþ¡¢ÀëÊ¯¶þÏØ£¬ÄúµÄ¹¦¼¨ÊÇºÜ´óÁË¡£ÏÖÔÚÄúÓÖ´ø±ø³öÒÁãÚÈû£¬¹ý¶«Î÷Á½ÖÜ£¬±³¶Ôº«¹ú£¬¹¥´òÁº¹ú£¬ÕâÒ»´ÎÈç¹û´ò²»Ê¤£¬¾Í»áÇ°¹¥¾¡Æú¡£Äú²»Èç¼Ù³ÆÓÐ²¡£¬²»Òª³öÒÁãÚÈûÈ¥¹¥´òÁº¹úÁË¡¯¡£¡±
ËÄÊ®¶þÄê£¨Ç°273£©£¬ÇØ¹ú¹¥ÆÆÁËÎº¹úµÄ»ªÑô¡£ÖÜµÄ´ó³¼Âí·¸¶ÔÖÜ¾ýËµ£º¡°ÇëÔÊÐíÎÒÈ¥ÈÃÁº¹ú¸øÖÜÖþ³Ç¡£¡±ËûÈ¥¶ÔÁºÍõËµ£º¡°ÖÜÍõ²¡ÁË£¬Èç¹ûËûÕæµÄËÀÁË£¬ÎÒÒ²Ò»¶¨»î²»³É¡£ÇëÈÃÎÒ°Ñ¾Å¶¦Ï×¸ø´óÍõ£¬ÄúÄÃµ½ÁË¾Å¶¦Ö®ºóÏ£ÍûÄÜÏë°ì·¨¾ÈÎÒ¡£¡±ÁºÍõËµ£º¡°ºÃ¡£¡±ÓÚÊÇ¸øËûÒ»ÅúÊ¿±ø£¬Éù³ÆÊÇÈ¥±£ÎÀÖÜ¡£Âí·¸ÓÖÈ¥¶ÔÇØÍõËµ£º¡°Áº²¢·ÇÊÇÏë±£ÎÀÖÜ£¬¶øÊÇÒª¹¥´òÖÜ¡£Äú¿ÉÒÔÅÉ±øµ½¹ú¾³È¥¿´¿´¡£¡±ÇØ¹ûÈ»³ö±ø¡£Âí·¸ÓÖÈ¥¶ÔÁºÍõËµ£º¡°ÖÜÍõ²¡ºÃÁË£¬¾Å¶¦µÄÊÂÃ»ÓÐ°ì³É£¬ÇëÄúÈÃÎÒÔÚÒÔºóÕÒÊÊµ±µÄ»ú»áÔÙÏ×¾Å¶¦°É¡£µ«ÊÇÏÖÔÚÄúÒÑ¾­ÅÉ±øµ½ÖÜÈ¥ÁË£¬Öîºî¶¼ÆðÁËÒÉÐÄ£¬»³ÒÉÄúÒª·¥ÖÜ£¬ÒÔºóÄú°ìÊÂ½«²»»áÓÐÈËÏàÐÅÁË¡£²»ÈçÈÃÄÇÐ©Ê¿±øÎªÖÜÖþ³Ç£¬½è´Ë°ÑÖîºî»³ÒÉÄúÒª·¥ÖÜµÄÊÂ¶Ë¸Ç×¡¡£¡±ÁºÍõËµ£º¡°ºÃ¡£¡±ÓÚÊÇ¾ÍÈÃÄÇÐ©Ê¿±ø¸øÖÜÖþ³Ç¡£
ËÄÊ®ÎåÄê£¨Ç°270£©£¬ÖÜ¾ýµÄÇØ¹ú±ö¿Í¶ÔÖÜâËµ£º¡°Äú²»Èç³ÆÔÞÇØÍõµÄÐ¢µÀ£¬³Ã±ã°ÑÓ¦µØÏ×¸øÇØ¹ú×÷ÎªÌ«ºóµÄ¹©ÑøÖ®µØ£¬ÇØÍõÒ»¶¨ºÜ¸ßÐË£¬ÕâÑùÄúºÍÇØ¹ú¾ÍÓÐÁË½»Çé¡£½»ÇéºÃÁË£¬ÖÜ¾ýÒ»¶¨ÈÏÎªÕâÊÇÄúµÄ¹¦¼¨£»½»Çé²»ºÃ£¬È°ÖÜ¾ý¹é¸½ÇØ¹úµÄÈËÒ»¶¨»á»ñ×ï¡£¡±ÇØÈ¥¹¥´òÖÜ£¬ÖÜâ¶ÔÇØÍõËµ£º¡°Èç¹ûÎª´óÍõÄú¿¼ÂÇ£¬ÄÇ¾Í²»Ó¦¸ÃÈ¥¹¥´òÖÜ¡£¹¥´òÖÜ£¬ÊµÔÚÀûÒæ²»¶à£¬È´Ê¹ÄúµÄÃûÉùÈÃÌìÏÂÈË¶¼º¦ÅÂ¡£ÌìÏÂÈË¶¼ÒòÎªÇØ¹¥´òÖÜµÄÃûÉù¶øº¦ÅÂ£¬Ò»¶¨»áÍù¶«±ßÈ¥ÓëÆë¹úÁªºÏ¡£ÄúµÄ¾ü¶ÓÔÚÖÜ´òµÃÆ£±¹ÁË£¬ÓÖÊ¹ÌìÏÂ¶¼È¥ÓëÆëÁªºÏ£¬ÕâÑù£¬ÇØ¹ú¾Í³Æ²»ÁËÍõÍ³Ò»²»ÁËÌìÏÂÁË¡£ÌìÏÂÕýÏ£ÍûÊ¹ÇØ¹úÆ£±¹ÄØ£¬ËùÒÔ¹ÄÀøÄúÈ¥¹¥´òÖÜ¡£Èç¹ûÇØ¹úºÍÖîºî¶¼Æ£±¹ÁË£¬ÄÇÑùÄúµÄ½ÌÃü¾Í²»»áÍ¨ÐÐÓÚÖîºîÁË¡£¡±
ÎåÊ®°ËÄê£¨Ç°257£©£¬º«¡¢ÕÔ¡¢ÎºÈý¹úÓëÇØ¹úÏà¶Ô¿¹¡£ÖÜÅÉÏà¹úÇ°ÍùÇØ¹ú£¬ÒòÎªÅÂÔâµ½ÇØ¹úµÄÇáÊÓ£¬¾Í°ëÂ··µ»ØÀ´ÁË¡£ÓÐÈË¶ÔÏà¹úËµ£º¡°ÇØ¹úÊÇÇáÊÓÄú»¹ÊÇÖØÊÓÄú£¬Õâ¸ö»¹²»ÄÜÈ·ÁÏ¡£ÇØÊÇÏëÒªÁË½âÄÇÈý¹úµÄÊµÇé¡£Äú²»Èç¸Ï¿ìÈ¥°Ý¼ûÇØÍõ£¬¾ÍËµ¡®ÇëÈÃÎÒÀ´¸øÄú´òÌ½¶«·½Èý¹úµÄ±ä»¯¡¯£¬ÇØÍõÒ»¶¨»áÖØÊÓÄú¡£ÇØÍõÖØÊÓÄú£¬¾Í±íÃ÷ÇØÖØÊÓÖÜ£¬ÖÜÒò´ËÒ²È¡µÃÁËÇØ¹úµÄÐÅÈÎ¡£ÖÁÓÚÆë¹ú¶ÔÖÜµÄÖØÊÓ£¬ÄÇÃ´Ôç¾ÍÓÐÖÜâºÍÆë¹úÁªÂçºÃÁË£ºÕâÑù£¬ÖÜ¾Í¿ÉÒÔÓÀÔ¶²»»áÊ§È¥ÓëÇ¿¹úµÄ½»Çé¡£¡±ÇØÐÅÈÎÖÜÁË£¬¾Í·¢±øÈ¥¹¥´òº«¡¢ÕÔ¡¢ÎºÈý¹ú¡£
ÎåÊ®¾ÅÄê£¨Ç°256£©£¬ÇØ¹¥È¡ÁËº«¹úµÄÑô³Ç¸ºÊò£¬Î÷ÖÜºÜº¦ÅÂ£¬±³ÅÑÁËÇØ¹ú£¬Óë¶«·½¸÷ÖîºîÏàÁªºÏ£¬ÂÊÁìÌìÏÂµÄ¾«Èñ²¿¶Ó³öÒÁãÚÈûÈ¥¹¥´òÇØ¹ú£¬Ê¹µÃÇØ¹úÓëÑô³ÇÖ®¼äÎÞ·¨ÏàÍ¨¡£ÇØÕÑÍõºÜÉúÆø£¬ÅÉ½«¾ü£¨£ê£é¨±£¬¾À£©¹¥´òÎ÷ÖÜ¡£Î÷ÖÜ¾ýÅÜµ½ÇØ¹ú£¬ßµÍ·ÈÏ×ï£¬°ÑÈ«²¿ÈýÊ®ÁùÒØÈýÍòÈË¿Ú¶¼Ï×¸øÁËÇØÍõ¡£ÇØ½ÓÊÜÁËÎ÷ÖÜ¾ýÏ×µÄÈË¿Ú¡¢ÍÁµØ£¬ÈÃËûÓÖ»Øµ½Î÷ÖÜÈ¥ÁË¡£
ÖÜ¾ý¡¢ÍõôöÊÅÊÀºó£¬ÖÜµØµÄÃñÖÚ¾ÍÏò¶«·½ÌÓÍö¡£ÇØÊÕÈ¡ÁË¾Å¶¦ºÍÆäËûÕä±¦Æ÷Îï£¬ÓÖ°ÑÎ÷ÖÜ¹«Ç¨µ½ºü¡£´ËºóÆßÄê£¬ÇØ×¯ÏåÍõÃðµôÁË¶«ÖÜ¡£¶«Î÷ÖÜ¾ÍÈ«¶¼¹éÊôÓÚÇØÁË£¬ÖÜ³¯µÄ¼Àìë´Ó´Ë¶Ï¾ø¡£

Ì«Ê·¹«Ëµ£ºÑ§Õß¶¼ËµÖÜ·¥æûÖ®ºó£¬¶¨¾ÓÔÚÂåÒØ£¬×ÛºÏ¿¼²ìËüµÄÊµ¼ÊÇé¿ö²¢·ÇÈç´Ë¡£ÂåÒØÊÇÎäÍõ²âÁ¿µÄ£¬³ÉÍõÓÖÅÉÕÙ¹«È¥½øÐÐÁËÕ¼²·£¬°Ñ¾Å¶¦°²·ÅÔÚÄÇÀï£¬¶øÖÜ¶¼ÈÔÈ»ÊÇÔÚ·áÒØ¡¢¸ä£¨£è¨¤£ï£¬ºÆ£©¾©¡£Ò»Ö±µ½È®ÈÖ´ò°ÜÁËÓÄÍõ£¬ÖÜ¶¼²Å¶«Ç¨µ½ÂåÒØ¡£ËùÎ½¡°ÖÜ¹«°²ÔáÓÚ±Ï¡±£¬±ÏÔÚ¸ä¾©¶«ÄÏµÄ¶ÅÖÐ¡£ÇØÃðµôÁËÖÜ¡£ºº³¯½¨Á¢¾ÅÊ®¶àÄêºó£¬Ìì×Ó½«ÒªÈ¥Ì©É½·âìø£¬Ïò¶«Ñ²ÊÓµ½ºÓÄÏÊ±£¬·ÃÇóÖÜµÄºó´ú£¬°ÑÈýÊ®ÀïµÄÍÁµØ·â¸øÖÜµÄºó´ú¼Î£¬ºÅÎªÖÜ×ÓÄÏ¾ý£¬ºÍÆäËûÁÐºîÆ½ÁÐ£¬ÈÃËû¹©·î¶ÔÖÜ³¯×æÏÈµÄ¼Àìë¡£
ÇØ±¾¼Í£¨·µ»ØÄ¿Â¼£©
¡¾ËµÃ÷¡¿ÕâÆª±¾¼Í¼ÇÔØµÄÊÇÇØÊÏ×å´ÓÐËÆð¡¢·¢Õ¹µ½³Æ°ÔÌìÏÂ¡¢ÇØÊ¼»ÊÍ³Ò»È«¹úÖ®Ç°µÄÀúÊ·¡£
ÇØ±¾ÎªµØ´¦Æ«Ô¶µÄÎ÷·½µÄÒ»¸ö²¿Âä£¬ÆäÔ¶×æ¶àÒÔÑ±ÊÞ¼Ý³µ¼û³¤£¬´ÓÓÝË´µ½ÖÜ´úÂÅÂÅÓÐ¹¦£º°Øôè£¨£ù¨¬£¬Òæ£©×ôÓíÖÎË®£¬Ë´´ÍÐÕÙøÊÏ£»·Ñ²ýÎªÌÀ¼Ý³µ°ÜèîÓÚÃùÌõ£¬ÖÐ£¨£ê£õ¨¦£¬¾ö£©ÔÚÎ÷ÈÖÎªÒó±£Î÷²¿±ß¾³£¬Ôì¸¸£¨£æ¨³£¬¸¦£©ÎªÖÜçÑ£¨£í¨´£¬ÄÂ£©Íõ¼Ü³µ£¬ÈÕÇýÇ§ÀïÒÔ¾ÈÖÜÂÒ£¬Æä×åÓÉ´ËÎªÕÔÊÏ£¬ÖÜÐûÍõÊ±ÇØÖÙÎªÎ÷´¹´ó·ò£¬Ïå¹«¾ÈÖÜÄÑ£¬ÓÖÂÊ±ø»¤ËÍÖÜÆ½Íõ¶«Ç¨£¬±»·âÎªÖîºî£¬½¨Á¢ÁËÇØ¹ú¡£ÇØ¹ú±¾ÎªÎ÷·½Ò»¸öÐ¡¹ú£¬¸÷·½Ãæ¶¼±È½ÏÂäºó£¬µ½ºóÀ´Ïàµ±Ç¿´óÁË£¬»¹±»ÖÐÔ­¸÷¹úÊÓÎªÈÖµÒ£¬²»ÈÃËü²ÎÓëÃË»á¡£µ«ÇØ¹úÒ»·½ÃæÔÚÈÖ×åµØÇøÀ©³äÍÁµØ£¬Ò»·½ÃæÓëÖÐÔ­¸÷¹úÀ´Íù£¬Í¨»é£¬ÎüÈ¡ÖÐÔ­ÎÄ»¯£¬Öð²½·¢Õ¹³ÉÎªÇ¿¹ú¡£
ÕâÆª±¾¼ÍÖ÷ÒªÈ¡²ÄÓÚ¡¶×ó´«¡·¡¢¡¶¹úÓï¡·ºÍ¡¶Õ½¹ú²ß¡·£¬Í¨ÆªÒÔÇØÎªÖÐÐÄ£¬Í¬Ê±°ÑÖÜÍõÊÒºÍÆäËû¸÷Öîºî¹úµÄÇé¿ö´©²å½øÈ¥£¬Ìõ·ÖÂÆÎö£¬¹´ÀÕ³öÁË´ºÇïÕ½¹úÊ±´úµÄÕþÖÎ¾üÊÂÐÎÊÆºÍÉç»á¸ÅÃ²¡£ÇØ¹úµÄ·¢Õ¹ÓëÇ¿Ê¢£¬Æð¹Ø¼ü×÷ÓÃµÄÊÇÓÐ¼¸´úÀø¾«Í¼ÖÎ¡¢¿ªÃ÷ÄÜ¸ÉµÄ¾ýÍõ£¬¶ø×÷ÕßÕýÊÇ×¥×¡ÁËÕâÐ©ÈËµÄÊÂ¼£¿ÌÒâÐðÐ´£¬ÈççÑ£¨ÄÂ£©¹«¡¢Ð¢¹«¡¢»ÝÎÄÍõ¡¢ÕÑÏåÍõµÈ£¬¶øÇÒ×¥×¡ÁËËûÃÇ¹ãÕÐÏÍ²Å¡¢ÖªÈËÉÆÈÎµÄÌØµã£¬ÆÃÄ«ÖØÐ´£¬ÕâÒ»ÀúÊ·Ê±ÆÚÐí¶àÖøÃûµÄÄ±³¼Îä½«¶¼ÔÚÕâÆªÀï³öÏÖ¹ý£¬Õâ²»½ö·´Ó³ÁËÀúÊ·µÄÕæÊµ£¬Ò²ÎªºóÃæÓÐ¹ØµÄ¸÷ÆªÁÐ´«Ìá¹©ÁË×ÜµÄ±³¾°¡£ÔÚÕâÐ©ÐðÐ´ÖÐÓÈÒÔçÑ¹«Ð´µÃÉú¶¯ÕæÇÐ£¬ÈçËûÒÔÎåÕÅÑòÆ¤ÊêÀ´°ÙÀïÝ£¨ÞÉ£©£¬°ÙÀïÝÓÖÏòËûÍÆ¼öå¿£¨£ê£é¨££î£¬¼ò£©Êå£»Óë½ú»Ý¹«Õ½ÓÚº«µØ£¬ÔÚ¹Ø¼üÊ±¿ÌÏçÃñ±¨Ê³ÂíÖ®µÂ£»ÇØ½ú¥£¨áÅ£©Ö®Õ½ºó£¬çÑ¹«µÄ×ÔÔð¡¢ÎªÕ½ËÀµÄ½«Ê¿Öþ·Ø·¢É¥£¬×÷ÊÄ¡°½ñºóÊÀÒÔ¼ÇÓà¹ý¡±£¬ÒÔ¼°¶ÔÃÏÃ÷µÈ½«ÁìµÄ¿íÈÝÓëÐÅÓÃ£»ÓÕ½µÓÉÓà£¬·¥Î÷ÈÖ£¬Òæ¹úÊ®¶þ£¬¿ªµØÇ§Àï£¬Ëì°ÔÎ÷ÈÖµÈµÈ£¬¶¼Ãè»æµÃèòèòÈçÉú£¬³äÂú¸ÐÇé¡£ÆäËûÈçÉÌ÷±¡¢ÕÅÒÇ¡¢Ë¾Âí´í¡¢éË£¨£ã£è¨±£¬³õ£©Àï¼²¡¢¸ÊÃ¯¡¢°×Æð¡¢Íõôå¡¢·¶î¡µÈÈËÒ²¶¼ÎªÇØ¹ú×ö³ö¹ýÖØ´ó¹±Ï×¡£Ö»ÊÇÓÉÓÚÈ«ÊéµÄÌåÀýºÍ°²ÅÅ£¬ÔÚ±¾ÆªÖÐËäÂÅÌá¼°£¬¶øÃ»ÓÐÏêÊö¡£
Ë¾ÂíÇ¨ÔÚ¡¶ÇØ±¾¼Í¡·ÖÐ£¬Èç´ËÏêÏ¸µÃµ±µØÐðÐ´ÓëÃè»æ£¬×ÅÒâ½ÒÊ¾ÇØÖ®ÓÉÈõ±äÇ¿£¬¡°ÎÄÊÆÈç½×¼¶¡±£¬Ò»²ã½ôÒ»²ã£¬¿ÉÒÔËµÎªÊ¼»ÊµÛ×îºóÒ»Í³ÌìÏÂ£¬×öÁËÁîÈËÐÅ·þµÄ¡¢ºÏÀíµÄÆÌµæ¡£ÕýÈçÀî¾°ÐÇÔÚ¡¶Ê·¼ÇÆÀÒé¡·ÖÐËùËµ£º´ËÆªÌØ±ð³öÉ«´¦£¬¡°ÖÐ¼äÐðçÑ¹«Ö®°Ô£¬ÇúÕÛ¶Ù´ì£¬²ÉÓÃ¡¶×ó¡·¡¢¡¶¹ú¡·£¬¶øÄÜÍÑ¡¶×ó¡·¡¢¡¶¹ú¡·Ö®¼ä¼ÜÒ²¡£ºóÂ·ÐðÐ¢¹«Ö®Ç¿£¬²¢ÁÐÉ½¶«Öî¹úÐÎÊÆ£¬Îª´ºÇï±äÎªÕ½¹úÒ»´ó¹Ø¼ü£¬ÇÒÎªÇØÈË²ÏÊ³²¢ÍÌ·ü¸ù¡£ÓÃ±ÊÈçÕÅÇ¿åó£¬Ò»Ë¿²»Ð¸Ò²¡£¡±
¡¶Ë÷Òþ¡·ÒÔÎªÇØÔÚÊ¼»Ê³ÆµÛÒÔÇ°Ö»ÊÇÖîºî¹ú£¬²»µ±Á¢Îª±¾¼Í£¬¶øÓ¦½µÎªÊÀ¼Ò¡£¹éÓÐ¹âµÈÔòÒÔÎª¡¶ÇØ±¾¼Í¡·Óë¡¶ÇØÊ¼»Ê±¾¼Í¡·±¾Ó¦ÎªÒ»Æª£¬ÕýÈç¡¶ÖÜ±¾¼Í¡·¼ÇÊÂÊÇ´Óºóð¢¿ªÊ¼Ò»Ñù£¬Ö»ÊÇÓÉÓÚÆª·ù¹ý³¤²Å·ÖÎªÁ½ÆªµÄ¡££¨¾ù¼û¡¶»á×¢¿¼Ö¤¡·Òý£©ÎÒÃÇÈÏÎªºóÒ»ÖÖ¿´·¨½ÏÎªºÏÀí£¬¿´À´Ë¾Âí¹«Èç´Ë°²ÅÅ»¹ÊÇÆÄ·ÑÁËÒ»·¬½³ÐÄµÄ¡£

ÇØµÄ×æÏÈ£¬ÊÇò§çïµÛµÄºó´úËïÅ®£¬Ãû½ÐÅ®ÐÞ¡£Å®ÐÞÖ¯²¼µÄÊ±ºò£¬ÓÐÒ»Ö»Ñà×ÓµôÂäÒ»¿Åµ°£¬Å®ÐÞ°ÑËüÍÌÊ³ÁË£¬ÉúÏÂ¶ù×Ó£¬Ãû½Ð´óÒµ¡£´óÒµÈ¢ÁËÉÙµä²¿×åµÄÅ®¶ù£¬Ãû½ÐÅ®»ª¡£Å®»ªÉúÏÂ´ó·Ñ£¬´ó·Ñ¸¨ÖúÏÄÓíÖÎÀíË®ÍÁ¡£ÖÎË®³É¹¦ºó£¬Ë´µÛÎª±íÕÃÓíµÄ¹¦ÀÍ£¬´Í¸øËûÒ»¿éºÚÉ«µÄÓñ¹ç¡£Óí½ÓÊÜÁËÉÍ´Í£¬Ëµ£º¡°ÖÎË®²»ÊÇÎÒÒ»¸öÈËÄÜÍê³ÉµÄ£¬Ò²ÊÇÒòÎªÓÐ´ó·Ñ×öÖúÊÖ¡£¡±Ë´µÛËµ£º¡°°¡£¡´ó·Ñ£¬Äã°ïÖúÓíÖÎË®³É¹¦£¡ÎÒ´ÍÄãÒ»¸±ºÚÉ«µÄìºÆìÆ®´ø¡£ÄãµÄºó´ú½«»áÐËÍú²ýÊ¢¡£¡±ÓÚÊÇ°ÑÒ»¸öÐÕÒ¦µÄÃÀÅ®¼Þ¸øËû¡£´ó·ÑÐÐ°ÝÀñ½ÓÊÜÁËÉÍ´Í£¬ÎªË´µÛÑ±ÑøÇÝÊÞ£¬ÇÝÊÞ´ó¶àÑ±·þ£¬Õâ¸öÈË¾ÍÊÇ°Øôè£¨£ù¨¬£¬Òæ£©¡£Ë´µÛ´ÍËûÐÕÙø¡£
´ó·ÑÉúÓÐ¶þ¸ö¶ù×Ó£¬Ò»¸öÃû½Ð´óÁ®£¬Õâ¾ÍÊÇÄñË×ÊÏ£»ÁíÒ»¸ö½ÐÈôÄ¾£¬Õâ¾ÍÊÇ·ÑÊÏ¡£·ÑÊÏµÄÐþËï½Ð·Ñ²ý£¬ËûµÄ×ÓËïÓÐµÄ×¡ÔÚÖÐÔ­µØÇø£¬ÓÐµÄ×¡ÔÚÒÄµÒÄÇÀï¡£·Ñ²ýÕý´¦ÔÚÏÄèîµÄÊ±ºò£¬ËûÀë¿ªÏÄ¹ú£¬¹é¸½ÁËÉÌÌÀ£¬¸øÉÌÌÀ¼Ý³µ£¬ÔÚÃùÌõ´ò°ÜÁËÏÄèî¡£´óÁ®µÄÐþËï½ÐÃÏÏ·¡¢ÖÐÑÜ£¬ÉíÌå³¤µÃºÜÏóÄñ£¬µ«ËµÈË»°¡£Ì«ÎìµÛÌýËµÁËËûÃÇ£¬ÏëÈÃËûÃÇ¸ø×Ô¼º¼Ý³µ£¬¾ÍÈ¥Õ¼²·£¬ØÔÏà¼ªÀû£¬ÓÚÊÇ°ÑËûÃÇÇëÀ´¼Ý³µ£¬²¢ÇÒ¸øËûÃÇÈ¢ÁËÆÞ×Ó¡£×ÔÌ«ÎìµÛÒÔºó£¬ÖÐÑÜµÄºó´ú×ÓËï£¬Ã¿´ú¶¼ÓÐ¹¦ÀÍ£¬¸¨×ôÒó¹ú£¬ËùÒÔÙøÐÕ×ÓËï´ó¶àÏÔ¹ó£¬ºóÀ´ÖÕÓÚ³ÉÁËÖîºî¡£
ÖÐÑÜµÄÐþËï½ÐÖÐ£¨£ê£õ¨¦£¬¾ö£©£¬×¡ÔÚÎ÷²¿ÈÖ×åµØÇø£¬±£ÎÀÎ÷²¿±ß½®¡£ÖÐÉúÁËòã£¨£æ¨¥£é£¬·Ç£©Á®¡£òãÁ®ÉúÁË¶ñÀ´¡£¶ñÀ´Á¦Æø´ó£¬òãÁ®ÉÆ±¼ÅÜ¡£¸¸×ÓÁ©¶¼Æ¾²ÅÄÜÁ¦ÆøÊÂ·îÒóæûÍõ¡£ÖÜÎäÍõ·¥æûµÄÊ±ºò£¬°Ñ¶ñÀ´Ò²Ò»²¢É±ÁË¡£µ±Ê±£¬òãÁ®Îªæû³öÊ¹±±·½£¬»ØÀ´Ê±£¬ÒòæûÒÑËÀ£¬Ã»ÓÐµØ·½Ù÷±¨£¬¾ÍÔÚ»ôÌ«É½ÖþÆð¼ÀÌ³ÏòæûÍõ±¨¸æ£¬¼ÀìëÊ±»ñµÃÒ»·ùÊ¯¹×£¬Ê¯¹×ÉÏ¿ÌµÄ×ÖËµ£º¡°ÌìµÛÃüÁîÄã²»²ÎÓëÒó³¯µÄÔÖÂÒ£¬´Í¸øÄãÒ»¿ÚÊ¯¹×£¬ÒÔ¹âÒ«ÄãµÄÊÏ×å¡£¡±òãÁ®ËÀºó£¬¾ÍÂñÔáÔÚ»ôÌ«É½¡£òãÁ®»¹ÓÐ¸ö¶ù×Ó½Ð¼¾Ê¤¡£¼¾Ê¤ÉúÁËÃÏÔö¡£ÃÏÔöÊÜµ½ÖÜ³ÉÍõµÄ³èÐÒ£¬Ëû¾ÍÊÇÕ¬¸ÞÀÇ¡£¸ÞÀÇÉúÁËºâ¸¸¡£ºâ¸¸ÉúÁËÔì¸¸¡£Ôì¸¸ÒòÉÆÓÚ¼Ý³µµÃµ½ÖÜçÑÍõµÄ³èÐÒ¡£ÖÜçÑÍõ»ñµÃÃû½Ðæ÷¡¢ÎÂæê¡¢æè£¨£è£õ¨¢£¬»ª£©æò£¨£ì£é¨²£¬Áô£©¡¢òJ£¨£ì¨´£¬Â»£©¶úµÄËÄÆ¥¿¥Âí£¬¼Ý³µµ½Î÷·½Ñ²ÊÓ£¬ÀÖ¶øÍü·µ¡£µÈµ½ÐìÙÈÍõ×÷ÂÒÊ±£¬Ôì¸¸¸øçÑÍõ¼Ý³µ£¬¼æ³ÌÇý¸Ï»ØÖÜ³¯£¬ÈÕÐÐÇ§Àï£¬Æ½¶¨ÁËÅÑÂÒ¡£çÑÍõ°ÑÕÔ³Ç·â¸øÔì¸¸£¬Ôì¸¸×åÈË´Ó´ËÐÕÕÔ¡£×ÔòãÁ®Éú¼¾Ê¤ÒÔÀ´¾­¹ýÎå´úÖ±µ½Ôì¸¸Ê±£¬²ÅÁíÍâ·Ö³öÀ´¾Ó×¡ÔÚÕÔ³Ç¡£´ºÇï½ú¹ú´ó·òÔ½Ë¥£¨£ã£õ¨©£¬´Þ£©¾ÍÊÇËûµÄºó´ú¡£¶ñÀ´¸ï£¬ÊÇòãÁ®µÄ¶ù×Ó£¬ËÀµÃÔç¡£ËûÓÐ¸ö¶ù×Ó½ÐÅ®·À¡£Å®·ÀÉúÁËÅÔ¸Þ£¬ÅÔ¸ÞÉúÁËÌ«¼¸£¬Ì«¼¸ÉúÁË´óÂæ£¬´óÂæÉúÁË·Ç×Ó¡£ÒòÎªÔì¸¸ÊÜµ½ÖÜÍõµÄ¶÷³è£¬ËûÃÇ¶¼³ÐÃÉ¶÷Òñ×¡ÔÚÕÔ³Ç£¬ÐÕÕÔ¡£
·Ç×Ó¾Ó×¡ÔÚÈ®Çð£¬Ï²°®ÂíºÍÆäËûÉü¿Ú£¬²¢ÉÆÓÚËÇÑø·±Ö³¡£È®ÇðµÄÈË°ÑÕâÊÂ¸æËßÁËÖÜÐ¢Íõ£¬Ð¢ÍõÕÙ¼û·Ç×Ó£¬ÈÃËûÔÚF£¨£ñ£é¨¡£î£¬Ç§£©ºÓ¡¢Î¼ºÓÖ®¼ä¹ÜÀíÂíÆ¥¡£ÂíÆ¥´óÁ¿·±Ö³¡£Ð¢ÍõÏëÈÃ·Ç×Ó×ö´óÂæµÄ¼Ì³ÐÈË¡£ÉêºîµÄÅ®¶ùÊÇ´óÂæµÄÆÞ×Ó£¬ÉúÁË¶ù×Ó³É£¬³É×öÁË¼Ì³ÐÈË¡£Éêºî¾Í¶ÔÐ¢ÍõËµ£º¡°´ÓÇ°ÎÒµÄ×æÏÈÊÇÛªÉ½ÄÇ¶ùµÄÅ®¶ù£¬Ëý×öÁËÎ÷ÈÖ×åÖÙÑÜµÄÔøËïñãÐùµÄÆÞ×Ó£¬ÉúÁËÖÐ£¬ÒòÎªÓëÖÜÏàÇ×¶ø¹é¸½ÖÜ³¯£¬ÊØÎÀÎ÷²¿±ß¾³£¬Î÷²¿±ß¾³Òò´ËºÍÄÀÌ«Æ½¡£ÏÖÔÚÎÒÓÖ°ÑÅ®¶ù¼Þ¸ø´óÂæÎªÆÞ£¬ÉúÏÂ³É×÷¼Ì³ÐÈË¡£ÉêºîÓë´óÂæÔÙ´ÎÁªÒö£¬Î÷ÈÖ×å¶¼¹éË³£¬ÕâÑù£¬Äú²ÅµÃÒÔ³ÆÍõ¡£Ï£ÍûÄú¿¼ÂÇÒ»ÏÂ°É¡£¡±ÓÚÊÇÐ¢ÍõËµ£º¡°´ÓÇ°²®ôèÎªË´µÛÕÆ¹ÜÉüÐó£¬ÉüÐó·±Ö³ºÜ¶à£¬ËùÒÔ»ñµÃÍÁµØµÄ·â´Í£¬ÊÜ´ÍÐÕÙø¡£ÏÖÔÚËûµÄºó´úÒ²¸øÎÒÑ±Ñø·±Ö³ÂíÆ¥£¬ÎÒÒ²·Ö¸øËûÍÁµØ×ö¸½Êô¹ú°É¡£¡±´Í¸øËûÇØµØ×÷Îª·âÒØ£¬ÈÃËû½Ó¹ÜÙøÊÏµÄ¼Àìë£¬ºÅ³ÆÇØÙø¡£µ«Ò²²»·Ï³ýÉêºîÅ®¶ùÉúµÄ¶ù×Ó×ö´óÂæµÄ¼Ì³ÐÈË£¬ÒÔ´ËÀ´ÓëÎ÷ÈÖºÍºÃ¡£
ÇØÙøÉúÁËÇØºî¡£ÇØºîÔÚÎ»Ê®ÄêÈ¥ÊÀ¡£ÇØºîÉú¹«²®¡£¹«²®ÔÚÎ»ÈýÄêÈ¥ÊÀ¡£¹«²®ÉúÇØÖÙ¡£
ÇØÖÙ¼´Î»ÈýÄê£¬ÖÜÀ÷ÍõÎÞµÀ£¬ÓÐµÄÖîºî±³ÅÑÁËËû¡£Î÷ÈÖ×å·´ÅÑÖÜÍõ³¯£¬ÃðÁËÈ®Çð´óÂæµÄÈ«×å¡£ÖÜÐûÍõµÇÉÏÍõÎ»Ö®ºó£¬ÈÎÓÃÇØÖÙµ±´ó·ò£¬ÌÖ·¥Î÷ÈÖ¡£Î÷ÈÖÉ±µôÁËÇØÖÙ¡£ÇØÖÙ¼´Î»ÎªºîÍõ¶þÊ®ÈýÄê£¬ËÀÔÚÎ÷ÈÖÊÖÀï¡£ÇØÖÙÓÐÎå¸ö¶ù×Ó£¬´ó¶ù×Ó½Ð×¯¹«¡£ÖÜÐûÍõÕÙ¼û×¯¹«ÐÖµÜÎåÈË£¬½»¸øËûÃÇÆßÇ§±ø×ä£¬ÃüÁîËûÃÇÌÖ·¥Î÷ÈÖ£¬°ÑÎ÷ÈÖ´ò°ÜÁË¡£ÖÜÐûÍõÓÚÊÇÔÙ´ÎÉÍ´ÍÇØÖÙµÄ×ÓËï£¬°üÀ¨ËûÃÇµÄ×æÏÈ´óÂæµÄ·âµØÈ®ÇðÔÚÄÚ£¬Ò»²¢¹éËûÃÇËùÓÐ£¬ÈÎÃüËûÃÇÎªÎ÷´¹´ó·ò¡£
×¯¹«¾Ó×¡ÔÚËûÃÇµÄ¹ÊµØÎ÷È®Çð£¬ÉúÏÂÈý¸ö¶ù×Ó£¬³¤×Ó½ÐÊÀ¸¸¡£ÊÀ¸¸Ëµ£º¡°Î÷ÈÖÉ±ÁËÎÒ×æ¸¸ÇØÖÙ£¬ÎÒ²»É±ËÀÈÖÍõ¾Í¾ö²»»Ø¼Ò¡£¡±ÓÚÊÇÂÊ±øÈ¥¹¥´òÎ÷ÈÖ£¬°Ñ¼Ì³ÐÈËµÄÎ»ÖÃÈÃ¸øËûµÜµÜÏå¹«¡£Ïå¹«×öÁËÌ«×Ó¡£×¯¹«ÔÚÎ»ËÄÊ®ËÄÄêÈ¥ÊÀ£¬Ì«×ÓÏå¹«¼ÌÎ»¡£Ïå¹«ÔªÄê£¨Ç°777£©£¬Ïå¹«°ÑËûÃÃÃÃçÑÙø¼Þ¸øÎ÷ÈÖ·áÍõ×öÆÞ×Ó¡£Ïå¹«¶þÄê£¨Ç°776£©£¬Î÷ÈÖ°üÎ§È®Çð£¬ÊÀ¸¸·´»÷£¬×îºó±»Î÷ÈÖ·ýÂ²¡£¹ýÁËÒ»Äê¶à£¬Î÷ÈÖ·Å»¹ÊÀ¸¸¡£ÆßÄê£¨Ç°771£©´º£¬ÖÜÓÄÍõÒò³è°®°ýæ¦£¨£ó¨¬£¬ËÆ£©¶ø·Ï³ýÌ«×ÓÒË¾Ê£¬°Ñ°ýæ¦ËùÉúµÄ¶ù×Ó²®·þÁ¢Îª¼Ì³ÐÈË£¬ÖÜÓÄÍõ¶à´Î¾Ù·é»ð°ÑÖîºîÆ­À´¾©Ê¦£¬ÒÔÇó°ýæ¦Ò»Ð¦£¬ÖîºîÃÇÒò´Ë±³ÅÑÁËËû¡£Î÷ÈÖµÄÈ®ÈÖºÍÉêºîÒ»Æð¹¥´òÖÜ³¯£¬ÔÚÛªÉ½ÏÂÉ±ËÀÁËÓÄÍõ¡£ÇØÏå¹«ÂÊ±øÓª¾ÈÖÜ³¯£¬×÷Õ½ÓÐÁ¦£¬Á¢ÁËÕ½¹¦¡£ÖÜÆ½ÍõÎª¶ã±ÜÈ®ÈÖµÄÉ§ÈÅ£¬°Ñ¶¼³ÇÏò¶«Ç¨µ½ÂåÒØ£¬Ïå¹«´ø±ø»¤ËÍÁËÖÜÆ½Íõ¡£ÖÜÆ½Íõ·âÏå¹«ÎªÖîºî£¬´Í¸øËûáªÉ½ÒÔÎ÷µÄÍÁµØ¡£Æ½ÍõËµ£º¡°Î÷ÈÖ²»½²µÀÒå£¬ÇÖ¶áÎÒáªÉ½¡¢·áË®µÄÍÁµØ£¬ÇØ¹úÈç¹ûÄÜ¸Ï×ßÎ÷ÈÖ£¬Î÷ÈÖµÄÍÁµØ¾Í¹éÇØ¹ú¡£¡±Æ½ÍõÓëËûÁ¢ÏÂÊÄÔ¼£¬´Í¸øËû·âµØ£¬ÊÚ¸øËû¾ôÎ»¡£Ïå¹«ÔÚÕâÊ±²ÅÊ¹ÇØ¹ú³ÉÎªÖîºî¹ú£¬¸úÆäËûÖîºî¹ú»¥Í¨Ê¹½Ú£¬»¥ÖÂÆ¸ÎÊÏ×ÄÉÖ®Àñ¡£ÓÖÓÃºÚ××³àÉíµÄÐ¡Âí¡¢»ÆÅ£¡¢¹«Ñò¸÷ÈýÆ¥£¬ÔÚÎ÷®¼ÀìëÌìµÛ¡£Ê®¶þÄê£¨Ç°766£©£¬ËûÌÖ·¥Î÷ÈÖ£¬µ½´ïáªÉ½Ê±£¬ÔÚÄÇÀïÈ¥ÊÀÁË¡£ËûÉúÁËÎÄ¹«¡£
ÎÄ¹«ÔªÄê£¨Ç°765£©£¬ÎÄ¹«×¡ÔÚÎ÷´¹¹¬¡£ÈýÄê£¨Ç°763£©£¬ÎÄ¹«´ø×ÅÆß°ÙÃû±ø×äµ½¶«±ßÈ¥´òÁÔ¡£ËÄÄê£¨Ç°762£©£¬ËûÃÇµ½´ïF¡¢Î¼Á½ºÓµÄ½»»áÖ®´¦¡£ÎÄ¹«Ëµ£º¡°´ÓÇ°£¬ÖÜ³¯°ÑÕâÀï´Í¸øÎÒµÄ×æÏÈÇØÙø×ö·âÒØ£¬ºóÀ´ÎÒÃÇÖÕÓÚ³ÉÁËÖîºî¡£¡±ÓÚÊÇÕ¼²·ÕâÀïÊÇ·ñÊÊÒË¾Ó×¡£¬Õ¼²·µÄ½á¹ûËµ¼ªÀû£¬¾ÍÔÚÕâÀïÓªÔìÆð³ÇÒØ¡£Ê®Äê£¨Ç°756£©£¬¿ªÊ¼½¨Ôì¼ÀÌìµØµÄà~£¨£æ¨±£¬·ò£©®£¬ÓÃÅ£ÑòÖíÈýÖÖÉüÐó¾ÙÐÐ¼Àìë¡£Ê®ÈýÄê£¨Ç°753£©£¬¿ªÊ¼ÉèÁ¢Ê·¹Ù¼ÇÔØ´óÊÂ£¬°ÙÐÕ´ó¶àÊÜµ½½Ì»¯¡£Ê®ÁùÄê£¨Ç°750£©£¬ÎÄ¹«ÅÉ±øÌÖ·¥Î÷ÈÖ£¬Î÷ÈÖ°ÜÌÓ¡£ÓÚÊÇÎÄ¹«¾ÍÊÕ¼¯ÖÜ³¯µÄÒÅÃñ¹éÎª¼ºÓÐ£¬µØÅÌÀ©Õ¹µ½áªÉ½£¬°ÑáªÉ½ÒÔ¶«µÄÍÁµØÏ×¸øÖÜÌì×Ó¡£Ê®¾ÅÄê£¨Ç°747£©£¬µÃµ½Ò»¿éÃû½Ð¡°³Â±¦¡±µÄÒìÊ¯¡£¶þÊ®Äê£¨Ç°746£©£¬¿ªÊ¼ÉèÁ¢ÖïÃðÈý×åµÄÐÌ·£¡£¶þÊ®ÆßÄê£¨Ç°739£©£¬¿³·¥ÄÏÉ½µÄ´óè÷Ê÷£¬è÷Ê÷ÖÐ´Ü³öÒ»Í·´óÇàÅ£ÌÓ½øÁË·áË®¡£ËÄÊ®°ËÄê£¨Ç°718£©£¬ÎÄ¹«µÄÌ«×ÓÈ¥ÊÀ£¬´ÍÚÖºÅÎª¸x£¨£ê¨¬£î£ç£¬¾²£©¹«¡£¸x¹«µÄ³¤×ÓÁ¢ÎªÌ«×Ó£¬ËûÊÇÎÄ¹«µÄËï×Ó¡£ÎåÊ®Äê£¨Ç°716£©£¬ÎÄ¹«È¥ÊÀ£¬ÂñÔáÔÚÎ÷É½¡£¸x¹«µÄ¶ù×ÓµÇÎ»£¬Õâ¾ÍÊÇÄþ¹«¡£
Äþ¹«¶þÄê£¨Ç°714£©£¬Äþ¹«Ç¨¾Óµ½Æ½Ñô£¬ÅÉÇ²¾ü¶ÓÕ÷·¥µ´Éç¡£ÈýÄê£¨Ç°713£©£¬ÓëÎ÷ÈÖµÄÒ»Ö§Ùñ£¨£â¨­£¬²®£©²¿Âä×÷Õ½£¬ÙñÍõÌÓÍùÎ÷ÈÖ£¬ÓÚÊÇÃðÁËµ´Éç¡£ËÄÄê£¨Ç°712£©£¬Â³¹«×ÓÁ£¨£è£õ¨©£¬»Ó£©É±ËÀÁËËûµÄ¾ýÍõÒþ¹«¡£Ê®¶þÄê£¨Ç°704£©£¬Äþ¹«¹¥´òµ´ÊÏ£¬¹¥ÁËÏÂÀ´¡£Äþ¹«´ÓÊ®Ëê¿ªÊ¼µÇÉÏÍõÎ»£¬ÔÚÎ»Ê®¶þÄêÈ¥ÊÀ£¬ÔáÔÚÎ÷É½¡£ËûÉúÁËÈý¸ö¶ù×Ó£º³¤×ÓÎä¹«ÎªÌ«×Ó£»Îä¹«µÄµÜµÜµÂ¹«£¬ÓëÎä¹«ÊÇÍ¬Ä¸ÐÖµÜ£»Äþ¹«Ö®æªÂ³¼§×ÓÉúÁË³ö×Ó¡£Äþ¹«È¥ÊÀºó£¬´óÊü³¤¸¥¼É¡¢ÍþÀÝºÍÈý¸¸·ÏµôÌ«×Ó£¬ÓµÁ¢³ö×ÓÎª¾ýÖ÷¡£³ö×ÓÁùÄê£¨Ç°698£©£¬Èý¸¸µÈÈËÓÖÒ»ÆðÅÉÈËÉ±º¦ÁË³ö×Ó¡£³ö×ÓÎåËê¼´Î»£¬ÔÚÎ»ÁùÄê±»É±¡£Èý¸¸µÈÈËÓÖÓµÁ¢ÁËÔ­Ì«×ÓÎä¹«¡£
Îä¹«ÔªÄê£¨Ç°697£©£¬Õ÷·¥ÅíÏ·ÊÏ£¬µ½ÁË»ªÉ½ÏÂ£¬×¡ÔÚÆ½ÑôµÄ·â¹¬Àï¡£ÈýÄê£¨Ç°695£©£¬É±ÁËÈý¸¸µÈÈË£¬ÒÄÃðÁËËûÃÇµÄÈý×å£¬ÒòÎªËûÃÇÉ±ÁË³ö×Ó¡£Ö£¹úµÄ¸ßÇþÃÐÉ±ÁËËûµÄ¾ýÖ÷ÕÑ¹«¡£Ê®Äê£¨Ç°688£©£¬¹¥´òß¡¢¼½ÈÖÁ½µØµÄÈÖ×å£¬²¢¿ªÊ¼ÔÚ¶Å¡¢Ö£Á½µØÉèÏØ£¬ÃðÁËÐ¡ë½£¨£ç£õ¨®£¬¹ú£©¡£
Ê®ÈýÄê£¨Ç°685£©£¬Æë¹úÈË¹ÜÖÁ¸¸¡¢Á¬³ÆµÈÉ±ÁËËûÃÇµÄ¾ýÖ÷Ïå¹«£¬ÓµÁ¢¹«ËïÎÞÖª¡£½ú¹úÃðÁË»ô¡¢Îº¡¢¹¢Èý¹ú¡£Æë¹úÓºâÞÉ±ËÀÎÞÖª¡¢¹ÜÖÁ¸¸µÈÈË£¬ÓµÁ¢Æë»¸¹«¡£Æë¹ú¡¢½ú¹ú³ÉÁËÇ¿¹ú¡£
Ê®¾ÅÄê£¨Ç°679£©£¬½ú¹úµÄÇúÎÖÎä¹«Ãðµô½úºîçÅ£¨£í¨ª£î£¬Ãñ£©£¬¿ªÊ¼×öÁË½úºî¡£Æë»¸¹«ÔÚÛ²£¨£ê£õ¨¤£î£¬¾ë£©µØ³Æ°Ô¡£
¶þÊ®Äê£¨Ç°678£©£¬ÇØÎä¹«È¥ÊÀ£¬ÔáÔÚÓºÒØÆ½Ñô¡£ÕâÊ±¿ªÊ¼ÓÃÈËÑ³Ôá£¬¸øÎä¹«Ñ³ÔáµÄÓÐÁùÊ®ÁùÈË¡£Îä¹«ÓÐ¸ö¶ù×Ó£¬Ãû½Ð°×¡£°×Ã»ÓÐ±»Á¢Îª¾ý£¬±»·âÔÚÆ½Ñô¡£Á¢Îä¹«µÄµÜµÜµÂ¹«×öÁË¹ú¾ý¡£
µÂ¹«ÔªÄê£¨Ç°677£©£¬¿ªÊ¼×¡½øÓº³ÇµÄ´óÖ£¹¬¡£ÓÃÅ£ÑòÖí¸÷Èý°ÙÍ·ÔÚà~®¼ÀìëÌìµØ¡£Õ¼²·¾Ó×¡ÔÚÓºµØÊÇ·ñÊÊÒË£¬Õ¼²·µÄ½á¹ûÊÇ£ººó´ú×ÓËï½«µ½»ÆºÓ±ßÉÏÈ¥ÒûÂí¡£Áº²®¡¢ÜÇ£¨£ò£õ¨¬£¬Èñ£©²®À´³¯¼û¡£¶þÄê£¨Ç°676£©£¬¿ªÊ¼¹æ¶¨·üÈÕ£¬É±¹·¼ÀìëÒÔìî³ýÈÈ¶¾Ð°Æø¡£µÂ¹«µ½ÈýÊ®ÈýËê²ÅµÇÎ»£¬ÔÚÎ»Á½ÄêÈ¥ÊÀ¡£ËûÉúÁËÈý¸ö¶ù×Ó£º³¤×ÓÐû¹«£¬´Î×Ó³É¹«£¬ÉÙ×ÓÄÂ¹«¡£³¤×ÓÐû¹«¼ÌÎ»¡£
Ðû¹«ÔªÄê£¨Ç°675£©£¬ÎÀ¹úÑà¹ú¹¥´òÖÜÍõÊÒ£¬°Ñ»ÝÍõ¸Ï³ö³¯Í¢£¬ÓµÁ¢Íõ×Ó·~£¨£ô£õ¨ª£¬ÍÇ£©ÎªµÛ¡£ÈýÄê£¨Ç°673£©£¬Ö£²®¡¢ë½ÊåÉ±ËÀÁËÍõ×Ó·~£¬ËÍ»ÝÍõ·µ»Ø³¯ÖÐ¡£ËÄÄê£¨Ç°672£©£¬ÇØ¹úÐÞ½¨ÃÜ®¡£Óë½ú¹úÔÚºÓÑô×÷Õ½£¬Õ½Ê¤ÁË½ú¾ü¡£Ê®¶þÄê£¨Ç°664£©£¬Ðû¹«È¥ÊÀ¡£ËûÉúÁË¾Å¸ö¶ù×Ó£¬Ã»ÓÐÒ»¸ö¼ÌÎ»£¬Á¢ÁËÐû¹«µÄµÜµÜ³É¹«¡£
³É¹«ÔªÄê£¨Ç°663£©£¬Áº²®¡¢ÜÇ²®À´³¯¼û¡£Æë»¸¹«Õ÷·¥É½ÈÖ£¬¾ü¶Ó×¤ÔúÔÚ¹ÂÖñ¡£
³É¹«ÔÚÎ»ËÄÄêÈ¥ÊÀ¡£ËûÓÐÆß¸ö¶ù×Ó£¬Ã»ÓÐÒ»¸ö¼ÌÎ»£¬Á¢ÁË³É¹«µÄµÜµÜçÑ£¨£í¨´£¬ÄÂ£©¹«¡£
çÑ¹«ÈÎºÃÔªÄê£¨Ç°659£©£¬çÑ¹«Ç××ÔÂÊ±øÕ÷·¥Ã©½ò£¬È¡µÃÊ¤Àû¡£ËÄÄê£¨Ç°656£©£¬´Ó½ú¹úÓ­È¢ÁËÆÞ×Ó£¬ËûÊÇ½úÌ«×ÓÉêÉúµÄ½ã½ã¡£ÕâÄê£¬Æë»¸¹«¹¥´ò³þ¹ú£¬´òµ½ÉÛÁê¡£
ÎåÄê£¨Ç°655£©£¬½úÏ×¹«ÃðÁËÓÝ¹úºÍë½¹ú£¬·ýÂ²ÁËÓÝ¾ýºÍËûµÄ´ó·ò°ÙÀïÝ£¨£ø¨©£¬ÞÉ£©£¬ÕâÊÇÓÉÓÚÊÂÏÈ½úÏ×¹«ËÍ¸øÓÝ¾ý°×ÓñºÍÁ¼ÂíÒÔ½èµÀ·¥ë½£¬ÓÝ¾ý´ðÓ¦ÁË¡£·ý»ñÁË°ÙÀïÝÖ®ºó£¬ÓÃËû×öÇØçÑ¹«·òÈË³ö¼ÞÊ±Åã¼ÞµÄÅ«Á¥ËÍµ½ÇØ¹ú¡£°ÙÀïÝÌÓÀëÇØ¹úÅÜµ½Íð£¨£ù£õ¨¡£î£¬Ô¨£©µØ£¬³þ¹ú±ß¾³µÄÈË×½×¡ÁËËû¡£çÑ¹«ÌýËµ°ÙÀïÝÓÐ²ÅÄÜ£¬ÏëÓÃÖØ½ðÊêÂòËû£¬µ«ÓÖµ£ÐÄ³þ¹ú²»¸ø£¬¾ÍÅÉÈË¶Ô³þÍõËµ£º¡°ÎÒ¼ÒµÄÅã¼ÞÅ«Á¥°ÙÀïÝÌÓµ½ÕâÀï£¬ÇëÔÊÐíÎÒÓÃÎåÕÅºÚÉ«¹«ÑòÆ¤Êê»ØËû¡£¡±³þ¹ú¾Í´ðÓ¦ÁË£¬½»³ö°ÙÀïÝ¡£ÔÚÕâÊ±£¬°ÙÀïÝÒÑ¾­ÆßÊ®¶àËê¡£çÑ¹«½â³ýÁË¶ÔËûµÄ½ûïÀ£¬¸úËûÌ¸ÂÛ¹ú¼Ò´óÊÂ¡£°ÙÀïÝÍÆ´ÇËµ£º¡°ÎÒÊÇÍö¹úÖ®³¼£¬ÄÄÀïÖµµÃÄúÀ´Ñ¯ÎÊ£¿¡±çÑ¹«Ëµ£º¡°ÓÝ¹ú¹ú¾ý²»ÈÎÓÃÄú£¬ËùÒÔÍö¹úÁË¡£Õâ²»ÊÇÄúµÄ×ï¹ý¡£¡±çÑ¹«¼á¾öÑ¯ÎÊ¡£Ì¸ÁËÈýÌì£¬çÑ¹«·Ç³£¸ßÐË£¬°Ñ¹ú¼ÒÕþÊÂ½»¸øÁËËû£¬ºÅ³ÆÎåÁl£¨£ç¨³£¬¹È£©´ó·ò¡£°ÙÀïÝÇ«ÈÃËµ£º¡°ÎÒ±È²»ÉÏÎÒµÄÅóÓÑå¿£¨£ê£é¨££î£¬¼ò£©Êå£¬å¿ÊåÓÐ²ÅÄÜ£¬¿ÉÊÇÊÀÈËÃ»ÓÐÈËÖªµÀ¡£ÎÒÔøÍâ³öÓÎÑ§Çó¹Ù£¬±»À§ÔÚÆë¹ú£¬Ïò¯Ð£¨£ú£è¨¬£¬ÖÁ£©µØµÄÈËÌÖ·¹³Ô£¬å¿ÊåÊÕÁôÁËÎÒ¡£ÎÒÒò¶øÏëÊÂ·îÆë¹ú¹ú¾ýÎÞÖª£¬å¿Êå×èÖ¹ÁËÎÒ£¬ÎÒµÃÒÔ¶ã¹ýÁËÆë¹ú·¢ÉúÕþ±äµÄÄÇ³¡ÔÖÄÑ£¬ÓÚÊÇµ½ÁËÖÜ³¯¡£ÖÜÍõ×Ó·~Ï²°®Å££¬ÎÒÆ¾×ÅÑøÅ£µÄ±¾ÁìÇóÈ¡Â»Î»£¬·~ÏëÈÎÓÃÎÒÊ±£¬å¿ÊåÈ°×èÎÒ£¬ÎÒÀë¿ªÁË·~£¬²ÅÃ»ÓÐ¸ú·~Ò»Æð±»É±£»ÊÂ·îÓÝ¾ýÊ±£¬å¿ÊåÒ²È°×è¹ýÎÒ¡£ÎÒËäÖªµÀÓÝ¾ý²»ÄÜÖØÓÃÎÒ£¬µ«ÊµÔÚÊÇÐÄÀïÏ²»¶ÀûÂ»ºÍ¾ôÎ»£¬¾ÍÔÝÊ±ÁôÏÂÁË¡£ÎÒÁ½´ÎÌýÁËå¿ÊåµÄ»°£¬¶¼µÃÒÔÌÓÍÑÏÕ¾³£»Ò»´ÎÃ»Ìý£¬¾ÍÓöÉÏÁËÕâ´ÎÒòÓÝ¾ýÍö¹ú¶øÔâÇÜµÄÔÖÄÑ£ºÒò´ËÎÒÖªµÀå¿ÊåÓÐ²ÅÄÜ¡£¡±ÓÚÊÇçÑ¹«ÅÉÈË´ø×ÅºñÖØµÄÀñÎïÈ¥Ó­Çëå¿Êå£¬ÈÃËûµ±ÁËÉÏ´ó·ò¡£
ÇïÌì£¬çÑ¹«Ç××Ô´ø±ø¹¥´ò½ú¹ú£¬ÔÚºÓÇúÓë½ú½»Õ½¡£½ú¹úæê¼§ÖÆÔìÁËÄÚÂÒ£¬Ì«×ÓÉêÉú±»æê¼§Ëùº¦£¬ËÀÔÚÐÂ³Ç£¬¹«×ÓÖØ¶ú¡¢ÒÄÎá³öÌÓ¡£
¾ÅÄê£¨Ç°651£©£¬Æë»¸¹«ÔÚ¿ûÇðÓë¸÷µØÖîºî»áÃË¡£
½úÏ×¹«È¥ÊÀ¡£Á¢æê¼§µÄ¶ù×ÓÞÉÆë£¬ËûµÄ³¼×ÓÀï¿ËÉ±ÁËÞÉÆë¡£Ü÷Ï¢Á¢×¿×Ó£¬Àï¿ËÓÖÉ±ËÀÁË×¿×ÓºÍÜ÷Ï¢¡£ÒÄÎáÅÉÈËÇëÇØ¹ú°ïËû»Ø½ú¹ú¡£çÑ¹«´ðÓ¦ÁË£¬ÅÉ°ÙÀïÝÂÊ±øÈ¥»¤ËÍÒÄÎá¡£ÒÄÎá¶ÔÇØ¹úÈËËµ£º¡°ÎÒÈç¹ûÕæÄÜµÇÎ»£¬Ô¸Òâ¸îÈÃ½ú¹úµÄºÓÎ÷°Ë×ù³Ç¸øÇØ¹ú¡£¡±µÈµ½Ëû»Øµ½½ú¹úµÇÉÏÁË¾ýÎ»£¬È´ÅÉØ§Ö£È¥ÏòÇØ¹úµÀÇ¸£¬Î¥±³ÁËÅµÑÔ£¬²»¿Ï¸øÇØ¹úºÓÎ÷°Ë×ù³Ç£¬²¢ÇÒÉ±ÁËÀï¿Ë¡£Ø§Ö£ÌýËµ´ËÊÂ£¬Ê®·Öº¦ÅÂ£¬¾Í¸úÇØçÑ¹«ÉÌÒéËµ£º¡°½ú¹úÈË²»ÏëÒªÒÄÎáÎª¾ý£¬Êµ¼ÊÉÏÏëÁ¢ÖØ¶úÎª¾ý¡£ÏÖÔÚÒÄÎáÎ¥±³ÅµÑÔ¶øÇÒÉ±ÁËÀï¿Ë£¬¶¼ÊÇÂÀÉû¡¢àS£¨£ø¨¬£¬Ï¸£©ÜÇµÄÖ÷Òâ¡£Ï£ÍûÄúÓÃÖØÀû¸Ï¿ì°ÑÂÀÉû¡¢àSÜÇ½Ðµ½ÇØ¹úÀ´£¬Èç¹ûÂÀ¡¢àSÁ½ÈËÀ´ÁË£¬ÄÇÃ´ÔÙËÍÖØ¶ú»Ø¹ú¾Í·½±ãÁË¡£¡±çÑ¹«´ðÓ¦ÁËËû£¬¾ÍÅÉÈË¸úØ§Ö£Ò»Æð»Ø½ú¹úÈ¥½ÐÂÀÉû¡¢àSÜÇ¡£ÂÀ¡¢àSµÈÈË»³ÒÉØ§Ö£ÓÐÕ©Ä±£¬¾Í±¨¸æÒÄÎá£¬É±ËÀÁËØ§Ö£¡£Ø§Ö£µÄ¶ù×ÓØ§±ªÌÓ±¼µ½ÇØ¹ú£¬È°çÑ¹«Ëµ£º¡°½ú¹ú¾ýÖ÷ÎÞµÀ£¬°ÙÐÕ²»Ç×¸½Ëû£¬¿ÉÒÔÌÖ·¥ËûÁË¡£¡±çÑ¹«Ëµ£º¡°°ÙÐÕÈç¹û²»ÈÏÎªºÏÊÊ£¬²»Óµ»¤½ú¾ý£¬ËûÃÇÎªÊ²Ã´ÄÜÉ±µôËûÃÇµÄ´ó³¼ÄØ£¿¼ÈÈ»ÄÜÉ±ËÀËûÃÇµÄ´ó³¼£¬ÕâÕýÊÇÓÉÓÚ½ú¹úÉÏÏÂ»¹ÊÇÐ­µ÷µÄ¡£¡±çÑ¹«²»¹«¿ªÌý´ÓØ§±ªµÄ¼ÆÄ±£¬µ«ÔÚ°µÖÐÈ´ÖØÓÃËû¡£
Ê®¶þÄê£¨Ç°648£©£¬Æë¹ú¹ÜÖÙ¡¢ÚôÅóÈ¥ÊÀ¡£
½ú¹ú´óºµ£¬ÅÉÈËÀ´ÇØ¹úÇëÇóÔ®ÖúÁ¸Ê³¡£Ø§±ªÈ°ËµçÑ¹«²»Òª¸ø£¬ÒªçÑ¹«³Ã×Å½ú¹ú»ÄÇ¸È¥¹¥´òËü¡£çÑ¹«È¥ÎÊ¹«ËïÖ§£¬¹«ËïÖ§Ëµ£º¡°»ÄÇ¸Óë·áÊÕÊÇ½»Ìæ³öÏÖµÄÊÂ£¬²»ÄÜ²»¸ø¡£¡±ÓÖÎÊ°ÙÀïÝ£¬°ÙÀïÝËµ£º¡°ÒÄÎáµÃ×ïÁËÄú£¬ËûµÄ°ÙÐÕÓÐÊ²Ã´×ï£¿¡±çÑ¹«²ÉÄÉ°ÙÀïÝ¡¢¹«ËïÖ§µÄÒâ¼û£¬×îºó»¹ÊÇ¸ø½ú¹úÁ¸Ê³ÁË¡£Ë®Â·ÓÃ´¬£¬Â½Â·ÓÃ³µ¸ø½ú¹úÔËÈ¥Á¸Ê³£¬´ÓÓº¶¼³ö·¢£¬Ô´Ô´²»¶ÏµØÖ±µ½ç­£¨£ê£é¨¤£î£ç£¬½µ£©³Ç¡£
Ê®ËÄÄê£¨Ç°646£©£¬ÇØ¹ú·¢Éú¼¢»Ä£¬ÇëÇó½ú¹úÔ®ÖúÁ¸Ê³¡£½ú¹ú¾Í´ËÊÂÕ÷ÇóÈº³¼µÄÒâ¼û¡£ë½ÉäËµ£º¡°³Ã×ÅÇØ¹úÄÖ¼¢»ÄÈ¥¹¥´òËü£¬¿ÉÒÔ´ó»ñ³É¹¦¡£¡±½ú¾ýÌý´ÓÁËËûµÄÒâ¼û¡£Ê®ÎåÄê£¨Ç°645£©½ú¹ú·¢¶¯¾ü¶Ó¹¥´òÇØ¹ú¡£çÑ¹«Ò²·¢±ø£¬ÈÃØ§±ªÂÊÁì´ó¾ü£¬Ç××ÔÇ°ÍùÓ­»÷¡£¾ÅÈÕÈÉÐçÈÕ£¬Óë½ú»Ý¹«ÒÄÎáÔÚº«µØ½»Õ½¡£½ú¾ýË¦ÏÂ×Ô¼ºµÄ²¿¶Ó¶À×ÔÍùÇ°³å£¬¸úÇØ¾üÕù¶á²ÆÎï£¬»ØÀ´µÄÊ±ºò£¬¼Ý³µµÄÕ½ÂíÏÝµ½ÉîÄàÀï¡£çÑ¹«Óë²¿ÏÂ×ÝÂíÇý³µ×·¸Ï£¬Ã»ÄÜ×¥µ½½ú¾ý£¬·´¶ø±»½ú¾ü°üÎ§ÁË¡£½ú¾ü¹¥»÷çÑ¹«£¬çÑ¹«ÊÜÁËÉË¡£ÕâÊ±£¬ÔøÔÚáªÉ½ÏÂÍµ³ÔçÑ¹«Á¼ÂíµÄÈý°Ù¶à¸öÏçÏÂÈË²»¹ËÎ£ÏÕÇýÂí³åÈë½ú¾ü£¬½ú¾üµÄ°üÎ§±»³å¿ª£¬²»½öÊ¹çÑ¹«µÃÒÔÍÑÏÕ£¬·´¶øÓÖ»î×½ÁË½ú¾ý¡£µ±³õ£¬çÑ¹«¶ªÊ§ÁËÒ»Æ¥Á¼Âí£¬áªÉ½ÏÂµÄÈý°Ù¶à¸öÏçÏÂÈËÒ»¿é¶ù°ÑËü×¥À´³ÔµôÁË£¬¹ÙÀô²¶×½µ½ËûÃÇ£¬Òª¼ÓÒÔ·¨°ì¡£çÑ¹«Ëµ£º¡°¾ý×Ó²»ÄÜÒòÎªÉüÐóµÄÔµ¹Ê¶øÉËº¦ÈË¡£ÎÒÌýËµ£¬³ÔÁËÁ¼ÂíÈâ£¬Èç¹û²»ºÈÈ÷£¬»áÉËÈË¡£¡±ÓÚÊÇ¾Í´Í¾Æ¸øËûÃÇºÈ£¬²¢ÉâÃâÁËËûÃÇ¡£ÕâÈý°ÙÈËÌýËµÇØ¹úÒªÈ¥¹¥´ò½ú¹ú£¬¶¼ÒªÇó¸ú×ÅÈ¥¡£ÔÚ×÷Õ½Ê±£¬ËûÃÇ·¢ÏÖçÑ¹«±»µÐ°üÎ§£¬¶¼¸ß¾Ù±øÆ÷£¬ÕùÏÈËÀÕ½£¬ÒÔ±¨´ð³ÔÂíÈâ±»ÉâÃâµÄ¶÷µÂ¡£ÓÚÊÇçÑ¹«·ýÂ²ÁË½ú¾ý»Øµ½ÇØ¹ú£¬ÏòÈ«¹ú·¢²¼ÃüÁî£º¡°ÈËÈËÕ«½ä¶ÀËÞ£¬ÎÒ½«ÓÃ½ú¾ý¼ÀìëÉÏµÛ¡£¡±ÖÜÌì×ÓÌýËµ´ËÊÂ£¬Ëµ¡°½ú¾ýÊÇÎÒµÄÍ¬ÐÕ¡±£¬Ìæ½ú¾ýÇóÇé¡£ÒÄÎáµÄ½ã½ãÊÇÇØçÑ¹«µÄ·òÈË£¬ËýÌýµ½Õâ¼þÊÂ£¬¾Í´©ÉÏÉ¥·þ£¬¹â×Å½Å£¬Ëµ£º¡°ÎÒ²»ÄÜÍì¾È×Ô¼ºµÄÐÖµÜ£¬ÒÔÖÂ»¹µÃÈÃ¾ýÉÏÏÂÃüÁîÉ±Ëû£¬ÊµÔÚÓÐÈèÓÚ¾ýÉÏ¡£¡±çÑ¹«Ëµ£º¡°ÎÒ·ý»ñÁË½ú¾ý£¬ÒÔÎªÊÇ³É¾ÍÁËÒ»¼þ´óÊÂ£¬¿ÉÊÇÏÖÔÚÌì×ÓÀ´ÇóÇé£¬·òÈËÒ²Îª´ËÊÂ¶øÓÇ³î¡£¡±ÓÚÊÇ¸ú½ú¾ý¶©Á¢ÃËÔ¼£¬´ðÓ¦ÈÃËû»Ø¹ú£¬²¢¸øËû»»ÁËÉÏµÈµÄ·¿Éá×¡ËÞ£¬ËÍ¸øËûÅ£ÑòÖí¸÷ÆßÍ·£¬ÒÔÖîºîÖ®ÀñÏà´ý¡£Ê®Ò»ÔÂ£¬ËÍ½ú¾ýÒÄÎá»Ø¹ú£»ÒÄÎáÏ×³ö½ú¹úºÓÎ÷µÄÍÁµØ£¬ÅÉÌ«×Óàö£¨£ù¨³£¬Óï£©µ½ÇØ¹ú×÷ÈËÖÊ¡£ÇØ¹ú°ÑÍ¬×ÚµÄÅ®¶ù¼Þ¸ø×Óàö¡£ÕâÊ±ºò£¬ÇØ¹úµÄµØÅÌÏò¶«ÒÑ¾­À©Õ¹µ½»ÆºÓ¡£
Ê®°ËÄê£¨Ç°642£©£¬Æë»¸¹«È¥ÊÀ¡£¶þÊ®Äê£¨Ç°640£©£¬ÇØ¹úÃðÁËÁº¡¢ÜÇ¶þ¹ú¡£
¶þÊ®¶þÄê£¨Ç°638£©£¬½ú¹«×ÓàöÌýËµ½ú¾ýÉú²¡£¬Ëµ£º¡°Áº¹úÊÇÎÒÄ¸Ç×µÄ¼ÒÏç£¬ÇØ¹úÈ´ÃðÁËËü¡£ÎÒÐÖµÜÖÚ¶à£¬Èç¹û¸¸¾ý°ÙÄêºó£¬ÇØ¹ú±Ø¶¨Áô×¡ÎÒ£¬½ú¹úÒ²²»»áÖØÊÓÎÒ£¬¶ø¸ÄÁ¢ÆäËû¹«×Ó¡£¡±ÓÚÊÇ×ÓàöÌÓÀëÇØ¹ú£¬»Øµ½½ú¹ú¡£¶þÊ®ÈýÄê£¨Ç°637£©£¬½ú»Ý¹«È¥ÊÀ£¬×Óàö¼´Î»Îª¾ý¡£ÇØ¾ý¶ÔàöµÄÌÓÀëÊ®·ÖÄÕºÞ£¬¾Í´Ó³þ¹úÓ­À´½ú¹«×ÓÖØ¶ú£¬²¢°ÑÔ­À´×ÓàöµÄÆÞ×Ó¼Þ¸øÖØ¶ú¡£ÖØ¶úÆð¶øÍÆ´Ç²»¿Ï£¬ºóÀ´¾Í½ÓÊÜÁË¡£çÑ¹«¶ÔÖØ¶ú¸ü¼ÓÒÔÀñºñ´ý¡£¶þÊ®ËÄÄê£¨Ç°636£©´ºÌì£¬ÇØ¹úÅÉÈË¸æËß½ú¹ú´ó³¼£¬ÒªËÍÖØ¶ú»Ø¹ú¡£½ú¹ú´ðÓ¦ÁË£¬ÓÚÊÇÅÉÈË»¤ËÍÖØ¶ú»Øµ½½ú¹ú¡£¶þÔÂ£¬ÖØ¶úµÇÎ»³ÉÎª½ú¾ý£¬Õâ¾ÍÊÇ½úÎÄ¹«¡£ÎÄ¹«ÅÉÈËÉ±ÁË×Óàö¡£×Óàö¾ÍÊÇ½ú»³¹«¡£
ÕâÄêÇïÌì£¬ÖÜÏåÍõµÄµÜµÜ´ø£¬½èÖúµÒÈËµÄ¾ü¶Ó¹¥´òÏåÍõ£¬ÏåÍõ³öÌÓ£¬×¡ÔÚÖ£¹ú¡£¶þÊ®ÎåÄê£¨Ç°635£©£¬ÖÜÏåÍõÅÉÈËÏò½ú¹ú¡¢ÇØ¹úÍ¨¸æÁË·¢Éú»öÄÑµÄÇé¿ö¡£ÇØçÑ¹«ÂÊ±ø°ïÖú½úÎÄ¹«»¤ËÍÖÜÏåÍõ»Ø³¯£¬É±ËÀÏåÍõµÄµÜµÜ´ø¡£¶þÊ®°ËÄê£¨Ç°632£©£¬½úÎÄ¹«ÔÚ³Çå§´ò°Ü³þ¾ü¡£ÈýÊ®Äê£¨Ç°630£©£¬çÑ¹«°ïÖú½úÎÄ¹«°üÎ§ÁËÖ£¹ú¡£Ö£¹úÅÉÈË¶ÔçÑ¹«Ëµ£º¡°ÃðµôÖ£¹ú£¬Æä½á¹ûÊÇÊ¹½ú¹úÊµÁ¦ÔöÇ¿£¬Õâ¶Ô½ú¹úÊÇÓÐÀûµÄ£¬¶ø¶ÔÇØ¹úÈ´ÎÞÀû¡£½ú¹úÇ¿´óÁË£¬¾Í»á³ÉÎªÇØ¹úµÄÓÇ»¼¡£¡±çÑ¹«ÓÚÊÇ³·¾ü£¬·µ»ØÇØ¹ú¡£½ú¹úÒ²Ö»ºÃ³·¾ü¡£ÈýÊ®¶þÄê£¨Ç°628£©¶¬£¬½úÎÄ¹«È¥ÊÀ¡£
Ö£¹úÓÐ¸öÈËÏòÇØ¹ú³öÂôÖ£¹úËµ£º¡°ÎÒÕÆ¹ÜÖ£¹úµÄ³ÇÃÅ£¬¿ÉÒÔÀ´ÍµÏ®Ö£¹ú¡£¡±çÑ¹«È¥ÎÊå¿Êå¡¢°ÙÀïÝ£¬Á½¸öÈË»Ø´ðËµ£º¡°Â·¾­Êý¹úµØ½ç£¬µ½Ç§ÀïÖ®ÍâÈ¥Ï®»÷±ðÈË£¬ºÜÉÙÓÐÕ¼±ãÒËµÄ¡£ÔÙËµ£¬¼ÈÈ»ÓÐÈË³öÂôÖ£¹ú£¬ÔõÃ´ÖªµÀÎÒ¹úµÄÈË¾ÍÃ»ÓÐ°ÑÎÒÃÇµÄÊµÇé¸æËßÖ£¹úÄØ£¿²»ÄÜÏ®»÷Ö£¹ú¡£¡±çÑ¹«Ëµ£º¡°ÄãÃÇ²»¶®µÃ£¬ÎÒÒÑ¾­¾ö¶¨ÁË¡£¡±ÓÚÊÇ³ö±ø£¬ÅÉ°ÙÀïÝµÄ¶ù×ÓÃÏÃ÷ÊÓ¡¢å¿ÊåµÄ¶ù×ÓÎ÷ÆòÊõºÍ°×ÒÒ±ûÂÊ±ø¡£¾ü¶Ó³ö·¢µÄÄÇÌì£¬°ÙÀïÝ¡¢å¿Êå¶þÈË¶Ô×Å¾ü¶Ó´ó¿Þ¡£çÑ¹«ÌýËµÁË£¬ÉúÆøµØËµ£º¡°ÎÒÅÉ±ø³ö·¢£¬ÄãÃÇÈ´À¹×Å¾ü¶Ó´ó¿Þ£¬ÕâÊÇÎªÊ²Ã´£¿¡±¶þÎ»ÀÏÈËËµ£º¡°Îª³¼²»¸Ò×èÀ¹¾ü¶Ó¡£²¿¶ÓÒª×ßÁË£¬ÎÒÁ©µÄ¶ù×ÓÔÚ¾ü¶ÓÖÐÒ²½«Ç°Íù£»Èç½ñÎÒÃÇÄêËêÒÑ´ó£¬ËûÃÇÈç¹û»ØÀ´ÍíÁË£¬¿ÖÅÂ¾Í¼û²»×ÅÁË£¬ËùÒÔ²Å¿Þ¡£¡±¶þÎ»ÀÏÈËÍË»ØÀ´¶ÔËûÃÇµÄ¶ù×ÓËµ£º¡°ÄãÃÇµÄ²¿¶ÓÈç¹ûÊ§°Ü£¬Ò»¶¨ÊÇÔÚ¥É½µÄÏÕÒª´¦¡£¡±ÈýÊ®ÈýÄê£¨Ç°627£©´ºÌì£¬ÇØ¹ú¾ü¶ÓÏò¶«½ø·¢£¬´©¹ý½ú¹ú£¬´ÓÖÜ³¯¶¼³Ç±±ÃÅ¾­¹ý¡£ÖÜ³¯µÄÍõËïÂú¿´¼ûÁËÇØ¹úµÄ¾ü¶ÓÒÔºóËµ£º¡°ÇØ¾ü²»¶®ÀñÒÇ£¬²»´ò°ÜÕÌ»¹µÈÊ²Ã´£¡¡±¾ü¶Ó¿ª½øµ½»¬ÒØ£¬Ö£¹úÉÌÈËÏÒ¸ß´ø×ÅÊ®¶þÍ·Å£×¼±¸È¥ÖÜ³¯¶¼³Ç³öÂô£¬Åö¼ûÁËÇØ¾ü£¬Ëûº¦ÅÂ±»ÇØ¾üÉ±µô»ò·ýÂ²£¬¾ÍÏ×ÉÏËûµÄÅ££¬Ëµ£º¡°ÌýËµ¹ó¹úÒªÈ¥ÌÖ·¥Ö£¹ú£¬Ö£¾ýÒÑÈÏÕæ×öÁË·ÀÊØºÍµÖÓùµÄ×¼±¸£¬»¹ÅÉÎÒ´øÁËÊ®¶þÍ·Å£À´Î¿ÀÍ¹ó¹úÊ¿±ø¡£¡±ÇØ¹úµÄÈýÎ»½«¾üÒ»ÆðÉÌÁ¿Ëµ£º¡° ÎÒÃÇÒªÈ¥Ï®»÷Ö£¹ú£¬Ö£¹úÏÖÔÚÒÑ¾­ÖªµÀÁË£¬È¥Ò²Ï®»÷²»³ÉÁË¡£¡±ÓÚÊÇÃðµô»¬ÒØ¡£»¬ÒØÊÇ½ú¹úµÄ±ß¾³³ÇÒØ¡£
ÕâÊ±ºò£¬½úÎÄ¹«ËÀÁË»¹Ã»ÓÐ°²Ôá¡£Ì«×ÓÏå¹«·ßÅ­µØËµ£º¡°ÇØ¹úÆÛÎêÎÒ¸Õ¸ÕÉ¥¸¸£¬³ÃÎÒ°ìÉ¥ÊÂµÄÊ±ºò¹¥ÆÆÎÒ¹úµÄ»¬ÒØ¡£¡±ÓÚÊÇ°ÑÉ¥·þÈ¾³ÉºÚÉ«£¬ÒÔ·½±ãÐÐ¾ü×÷Õ½£¬·¢±øÔÚ¥É½×è½ØÇØ¾ü¡£½ú¾ü·¢Æð¹¥»÷£¬°ÑÇØ¾ü´òµÃ´ó°Ü£¬Ã»ÓÐÒ»¸öÈËÄÜ¹»ÌÓÍÑ¡£½ú¾ü·ý»ñÁËÇØ¾üÈýÎ»½«¾ü·µ»Ø¶¼³Ç¡£½úÎÄ¹«µÄ·òÈËÊÇÇØçÑ¹«µÄÅ®¶ù£¬ËûÌæÇØ¹úÈýÎ»±»·ýµÄ½«¾üÇóÇéËµ£º¡°çÑ¹«¶ÔÕâÈý¸öÈËºÞÖ®Èë¹Ç£¬Ï£ÍûÄú·ÅËûÃÇ»Ø¹ú£¬ºÃÈÃÎÒ¹ú¹ú¾ýÄÜÇ××ÔÍ´Í´¿ì¿ìµØÖóµôËûÃÇ¡£¡±½ú¾ý´ðÓ¦ÁË£¬·ÅÇØ¾üÈýÎ»½«¾ü¹é¹ú¡£ÈýÎ»½«¾ü»Ø¹úºó£¬çÑ¹«´©×Å°×É«É¥·þµ½½¼ÍâÓ­½ÓËûÃÇ£¬ÏòÈýÈË¿Þ×ÅËµ£º¡°¹ÑÈËÒòÎªÃ»ÓÐÌý´Ó°ÙÀïÝ¡¢å¿ÊåµÄ»°£¬ÒÔÖÂÈÃÄãÃÇÈýÎ»ÊÜÁËÇüÈè£¬ÄãÃÇÈýÎ»ÓÐÊ²Ã´×ïÄØ£¿ÄãÃÇÒªÄÃ³öÈ«²¿ÐÄÁ¦Ï´Ñ©Õâ¸ö³ÜÈè£¬²»ÒªËÉÐ¸¡£¡±ÓÚÊÇ»Ö¸´ÁËÈý¸öÈËÔ­À´µÄ¹ÙÖ°ÙºÂ»£¬¸ü¼Óºñ´ýËûÃÇ¡£
ÈýÊ®ËÄÄê£¨Ç°626£©£¬³þ¹úÌ«×ÓÉÌ³¼É±ÁËËûµÄ¸¸Ç×³þ³ÉÍõ£¬½ÓÌæÁËÍõÎ»¡£
ÇØçÑ¹«ÕâÊ±ºòÔÙ´ÎÅÉÃÏÃ÷ÊÓµÈÂÊ±ø¹¥´ò½ú¹ú£¬ÔÚÅíÑÃ½»Õ½¡£ÇØ¾ü×÷Õ½²»Àû£¬³·¾ü·µ»Ø¡£
ÈÖÍõÅÉÓÉÓà³öÊ¹ÇØ¹ú¡£ÓÉÓà£¬×æÏÈÊÇ½ú¹úÈË£¬ÌÓÍöµ½ÈÖµØ£¬Ëû»¹ÄÜËµ½ú¹ú·½ÑÔ¡£ÈÖÍõÌýËµçÑ¹«ÏÍÃ÷£¬¾ÍÅÉÓÉÓàÈ¥¹Û²ìÇØ¹ú¡£ÇØçÑ¹«ÏòËûìÅÊ¾ÁË¹¬ÊÒºÍ»ýÐîµÄ²Æ±¦¡£ÓÉÓàËµ£º¡°ÕâÐ©¹¬ÊÒ»ýÐî£¬Èç¹ûÊÇÈÃ¹íÉñÓªÔì£¬ÄÇÃ´¾ÍÊ¹¹íÉñÀÍÀÛÁË£»Èç¹ûÊÇÈÃ°ÙÐÕÓªÔìµÄ£¬ÄÇÃ´Ò²Ê¹°ÙÐÕÊÜ¿àÁË¡£¡±çÑ¹«¾õµÃËûµÄ»°Ææ¹Ö£¬ÎÊµÀ£º¡°ÖÐÔ­¸÷¹ú½èÖúÊ«ÊéÀñÀÖºÍ·¨ÂÉ´¦ÀíÕþÎñ£¬»¹²»Ê±µØ³öÏÖ»öÂÒÄØ£¬ÏÖÔÚÈÖ×åÃ»ÓÐÕâÐ©£¬ÓÃÊ²Ã´À´ÖÎÀí¹ú¼Ò£¬Æñ²»ºÜÀ§ÄÑÂð£¡¡±ÓÉÓàÐ¦×ÅËµ£º¡°ÕâÐ©ÕýÊÇÖÐÔ­¸÷¹ú·¢Éú»öÂÒµÄ¸ùÔ´ËùÔÚ¡£×ÔÉÏ¹ÅÊ¥ÈË»ÆµÛ´´ÔìÁËÀñÀÖ·¨¶È£¬²¢Ç××Ô´øÍ·¹á³¹Ö´ÐÐ£¬Ò²Ö»ÊÇÊµÏÖÁËÐ¡µÄÌ«Æ½¡£µ½ÁËºó´ú¡£¾ýÖ÷Ò»Ìì±ÈÒ»Ìì½¾ÉÝÒùÒÝ¡£ÒÀÕÌ×Å·¨ÂÉÖÆ¶ÈµÄÍþÑÏÀ´ÒªÇóºÍ¼à¶½ÃñÖÚ£¬ÃñÖÚ¸Ðµ½Æ£±¹ÁË¾ÍÔ¹ºÞ¾ýÉÏ£¬ÒªÇóÊµÐÐÈÊÒå¡£ÉÏÏÂ»¥ÏàÔ¹ºÞ£¬´Û¶áÍÀÉ±£¬ÉõÖÁÃð¾ø¼Ò×å£¬¶¼ÊÇÓÉÓÚÀñÀÖ·¨¶ÈÕâÐ©¶«Î÷°¡¡£¶øÈÖ×åÈ´²»ÊÇÕâÑù¡£ÔÚÉÏÎ»Õß»³×Å´¾ºñµÄÈÊµÂÀ´¶Ô´ýÏÂÃæµÄ³¼Ãñ£¬³¼ÃñÂú»³ÖÒÐÅÀ´ÊÌ·î¾ýÉÏ£¬Õû¸ö¹ú¼ÒµÄÕþÊÂ¾ÍÏñÒ»¸öÈËÖ§Åä×Ô¼ºµÄÉíÌåÒ»Ñù£¬ÎÞÐëÁË½âÊ²Ã´ÖÎÀíµÄ·½·¨£¬Õâ²ÅÕæÕýÊÇÊ¥ÈËÖÎÀí¹ú¼Ò°¡¡£¡±çÑ¹«ÍË³¯Ö®ºó£¬¾ÍÎÊÄÚÊ·ÍõÁÎËµ£º¡°ÎÒÌýËµÁÚ¹úÓÐÊ¥ÈË£¬Õâ½«ÊÇ¶ÔÁ¢¹ú¼ÒµÄÓÇ»¼¡£ÏÖÔÚÓÉÓàÓÐ²ÅÄÜ£¬ÕâÊÇÎÒµÄ»öº¦£¬ÎÒ¸ÃÔõÃ´°ìÄØ£¿¡±ÄÚÊ·ÍõÁÎËµ£º¡°ÈÖÍõµØ´¦Æ«Æ§£¬²»ÔøÌý¹ýÖÐÔ­µØÇøµÄÀÖÇú¡£Äú²»·ÁÊÔÊÔËÍËû¸èÎè¼¿Å®£¬½èÒÔ¸Ä±äËûµÄÐÄÖ¾¡£²¢ÇÒÎªÓÉÓàÏòÈÖÍõÇëÇóÑÓÆÚ·µÈÖ£¬ÒÔ´ËÀ´ÊèÔ¶ËûÃÇ¾ý³¼Ö®¼äµÄ¹ØÏµ£»Í¬Ê±Áô×¡ÓÉÓà²»ÈÃËû»ØÈ¥£¬ÒÔ´ËÀ´ÑÓÎóËû»Ø¹úµÄÈÕÆÚ¡£ÈÖÍõÒ»¶¨»á¸Ðµ½Ææ¹Ö£¬Òò¶ø»³ÒÉÓÉÓà¡£ËûÃÇ¾ý³¼Ö®¼äÓÐÁË¸ôºÒ£¬¾Í¿ÉÒÔ·ý»ñËûÁË¡£ÔÙËµÈÖÍõÏ²»¶ÉÏÒôÀÖ£¬¾ÍÒ»¶¨Ã»ÓÐÐÄË¼´¦Àí¹úÊÂÁË¡£¡±çÑ¹«Ëµ£º¡°ºÃ¡£¡±ÓÚÊÇçÑ¹«ÓëÓÉÓà×ùÏ¯ÏàÁ¬¶ø×ø£¬»¥µÝ±­ÕµÒ»¿é¶ù³ÔºÈ£¬ÏòÓÉÓàÑ¯ÎÊÈÖµØµÄµØÐÎºÍ±øÁ¦£¬°ÑÇé¿öÁË½âµÃÒ»Çå¶þ³þ£¬È»ºóÃüÁîÄÚÊ·ÍõÁÎËÍ¸øÈÖÍõÊ®ÁùÃû¸è¼Ë¡£ÈÖÍõ½ÓÊÜ£¬²¢ÇÒ·Ç³£Ï²°®ÃÔÁµ£¬ÕûÕûÒ»Äê²»ÔøÇ¨áã£¬¸ü»»²ÝµØ£¬Å£ÂíËÀÁËÒ»°ë¡£ÕâÊ±ºò£¬ÇØ¹ú²ÅÈÃÓÉÓà»Ø¹ú¡£ÓÉÓà¶à´ÎÏòÈÖÍõ½øÚÉ£¬ÈÖÍõ¶¼²»Ìý£¬çÑ¹«ÓÖÂÅ´ÎÅÉÈËÃØÃÜÑûÇëÓÉÓà£¬ÓÉÓàÓÚÊÇÀë¿ªÈÖÍõ£¬Í¶½µÁËÇØ¹ú¡£çÑ¹«ÒÔ±ö¿ÍÖ®ÀñÏà´ý£¬¶ÔËû·Ç³£×ð¾´£¬ÏòËûÑ¯ÎÊÓ¦¸ÃÔÚÊ²Ã´ÑùµÄÐÎÊÆÏÂ½ø¹¥ÈÖ×å¡£
ÈýÊ®ÁùÄê£¨Ç°624£©£¬çÑ¹«¸ü¼Óºñ´ýÃÏÃ÷µÈÈË£¬ÅÉËûÃÇÂÊ±ø½ø¹¥½ú¹ú£¬¶É¹ý»ÆºÓ¾Í·Ù»ÙÁË´¬Ö»£¬ÒÔÊ¾¾öËÀÕ½¶·£¬½á¹û°Ñ½ú¹ú´òµÃ´ó°Ü£¬¶áÈ¡ÁËÍõ¹ÙºÍàz£¨£ê£é¨¡£ï£¬½¼£©µØ£¬Îª¥É½Õ½ÒÛ±¨ÁË³ð¡£½ú¹ú¾ü¶Ó¶¼¾Ý³Ç·ÀÊØ£¬²»¸Ò³öÕ½¡£ÓÚÊÇçÑ¹«¾Í´ÓÃ©½ò¶É¹ý»ÆºÓ£¬Îª¥É½Õ½ÒÛÎþÉüµÄ½«Ê¿Öþ·Ø£¬¸øËûÃÇ·¢É¥£¬Í´¿ÞÈýÌì¡£ÏòÇØ¾ü·¢ÊÄËµ£º¡°Î¹£¬½«Ê¿ÃÇ£¡ÄãÃÇÌý×Å£¬²»Òª³³ÈÂ£¬ÎÒÏòÄãÃÇ·¢ÊÄ¡£ÎÒÒª¸æËßÄãÃÇ£¬¹ÅÈË°ìÊÂÐéÐÄÌýÈ¡ÀÏÄêÈËµÄÒâ¼û£¬ËùÒÔ²»»áÓÐÊ²Ã´¹ý´í¡£¡±çÑ¹«·´¸´Ë¼¿¼×Ô¼º²»²ÉÄÉå¿Êå¡¢°ÙÀïÝµÄ¼ÆÄ±¶øÔì³ÉµÄ¹ýÊ§£¬Òò´Ë·¢³öÕâÑùµÄÊÄÑÔ£¬ÈÃºó´ú¼Ç×¡×Ô¼ºµÄ¹ýÊ§¡£¾ý×ÓÃÇÌýËµÕâ¼þÊÂ£¬¶¼ÎªÖ®ÂäÀá£¬Ëµ£º¡°°¡£¡ÇØçÑ¹«´ýÈËÕæÖÜµ½£¬ÖÕÓÚµÃµ½ÁËÃÏÃ÷µÈÈËÊ¤ÀûµÄÏ²Çì¡£¡±
ÈýÊ®ÆßÄê£¨Ç°623£©£¬ÇØ¹ú²ÉÓÃÓÉÓàµÄ¼ÆÄ±¹¥´òÈÖÍõ£¬Ôö¼ÓÁËÊ®¶þ¸öÊô¹ú£¬¿ª±ÜÁËÇ§Àï½®ÍÁ£¬ÖÕÓÚ³Æ°ÔÓÚÎ÷ÈÖµØÇø¡£ÖÜÌì×ÓÅÉÕÙ£¨£ó£è¨¤£ï£¬ÉÜ£©¹«¹ý´ø×ÅîÛ£¨£ú£è¨¥£î£ç£¬Õ÷£©¡¢¹ÄµÈ¾üÖÐÖ¸»ÓÓÃµÄÆ÷ÎïÈ¥ÏòçÑ¹«±íÊ¾×£ºØ¡£ÈýÊ®¾ÅÄê£¨Ç°621£©£¬ÇØçÑ¹«È¥ÊÀ£¬°²ÔáÔÚÓº¡£ÅãÔáµÄÈË´ïÒ»°ÙÆßÊ®ÆßÈË£¬ÇØ¹úÁ¼³¼×ÓÓßÊÏÃû½ÐÑÙÏ¢¡¢ÖÙÐÐ¡¢æP»¢µÄÈý¸öÈËÒ²ÊôÅãÔáÕßÖ®ÁÐ¡£ÇØ¹úÈËÎªËûÃÇ±¯Í´£¬²¢Îª´Ë¶ø×÷ÁËÒ»Ê×ÌâÎª¡¶»ÆÄñ¡·µÄÊ«¡£¾ý×ÓËµ£º¡°ÇØçÑ¹«À©Õ¹½®ÍÁ£¬Ôö¼ÓÊô¹ú£¬ÔÚ¶«·½Õ÷·þÁËÇ¿´óµÄ½ú¹ú£¬ÔÚÎ÷·½³Æ°ÔÁËÎ÷ÈÖ£¬µ«ÊÇËûÃ»ÓÐ³ÉÎªÖîºîµÄÃËÖ÷£¬ÕâÒ²ÊÇÀíËùµ±È»µÄ£¡ÒòÎªËûËÀÁË¾ÍÖÃ°ÙÐÕÓÚ²»¹Ë£¬»¹ÄÃËûµÄÁ¼³¼Îª×Ô¼ºÑ³Ôá¡£¹Å´úÓÐµÂÐÐµÄµÛÍõÊÅÊÀÉÐÇÒÒÅÁôÏÂºÃµÄµÀµÂºÍ·¨¶È£¬¶øËûÃ»ÓÐ×öµ½ÕâÐ©£¬¸üºÎ¿ö»¹¶á×ß°ÙÐÕËùÍ¬ÇéµÄºÃÈË¡¢Á¼³¼ÄØ£¿ÓÉ´Ë¿ÉÒÔ¶Ï¶¨ÇØ¹ú²»¿ÉÄÜÔÙ¶«½øÁË¡£¡±çÑ¹«µÄ¶ù×ÓÓÐËÄÊ®ÈË£¬ËûµÄÌ«×Ó®þ£¨£ù¨©£î£ç£¬Ó¤£©¼Ì³ÐÍõÎ»£¬Õâ¾ÍÊÇ¿µ¹«¡£
¿µ¹«ÔªÄê£¨Ç°620£©¡£Ç°Ò»Äê£¬çÑ¹«È¥ÊÀµÄÊ±ºò£¬½úÏå¹«Ò²È¥ÊÀÁË¡£½úÏå¹«µÄµÜµÜ½ÐÓº£¬ÊÇÇØ¹úÖ®Å®ËùÉú£¬×¡ÔÚÇØ¹ú¡£½úÇäÕÔ¶ÜÏëÓµÁ¢ËûÎª¾ý£¬ÅÉËæ»áÀ´½ÓËû£¬ÇØ¹úÅÉ±ø°ÑÓº»¤ËÍµ½Áîºü¡£¶ø½ú¹úÒÑÁ¢ÁËÏå¹«µÄ¶ù×Ó£¬·´µ¹À´¹¥´òÇØ¾ü£¬ÇØ¾üÕ½°Ü£¬Ëæ»áÌÓ±¼µ½ÇØ¹ú¡£¶þÄê£¨Ç°619£©£¬ÇØ¹¥´ò½ú¹ú£¬¹¥Õ¼ÁËÎä³Ç£¬ÎªÁîºüÖ®Õ½±¨ÁË³ð¡£ËÄÄê£¨Ç°617£©£¬½ú¹ú¹¥´òÇØ¹ú£¬¹¥Õ¼ÁËÉÙÁº¡£ÁùÄê£¨Ç°615£©£¬ÇØ¹ú¹¥´ò½ú¹ú£¬¹¥Õ¼ÁËî¿£¨£ê¨©£¬»ù£©Âí¡£Á½¾üÔÚºÓÇú½»Õ½£¬°Ñ½ú¾ü´òµÃ´ó°Ü¡£½ú¹úÈËµ£ÐÄËæ»áÔÚÇØ¹ú»á¸ø½ú¹úÔì³É»ö»¼£¬¾ÍÅÉÎºöÅ£¨£ó£è¨°£õ£¬ÊÙ£©ÓàÕ©³ÆÅÑ½ú½µÇØ£¬ÓëËæ»á¹²Ä±·µ½ú£¬ÓÃÃÉÆ­ÊÖ¶ÎÁý×¡ÁËËæ»á£¬Ëæ»áÓÚÊÇ»Øµ½½ú¹ú¡£¿µ¹«ÔÚÎ»¶þÊ®ÄêÈ¥ÊÀ£¬¶ù×Ó¹²¹«¼ÌÎ»¡£
¹²¹«¶þÄê£¨Ç°607£©£¬½ú¹úµÄÕÔ´©É±ÁËËûµÄ¾ýÖ÷Áé¹«¡£ÈýÄê£¨Ç°606£©£¬³þ×¯ÍõÇ¿´óÆðÀ´£¬Ïò±±½ø±ø£¬Ò»Ö±ÉîÈëµ½ÂåÒØ£¬Ñ¯ÎÊÖÜ³¯´«¹úÖ®±¦¾Å¶¦µÄ´óÐ¡ÇáÖØ£¬Í¼Ä±¶áÈ¡ÖÜ³¯µÄÕþÈ¨¡£¹²¹«ÔÚÎ»ÎåÄêÈ¥ÊÀ£¬¶ù×Ó»¸¹«¼ÌÎ»¡£
»¸¹«ÈýÄê£¨Ç°601£©£¬½ú¾ü´ò°ÜÇØ¾ü£¬·ýÂ²ÁËÇØ¹úµÄ½«Áì³à¡£Ê®Äê£¨Ç°594£©£¬³þ×¯ÍõÕ÷·þÖ£¹ú£¬Íù±±ÓÖÔÚ»ÆºÓ°¶ÉÏ´ò°ÜÁË½ú¾ü¡£¾ÍÔÚÕâ¸öÊ±ºò£¬³þ¹ú³Æ°Ô£¬ÕÙ¼¯¸÷Öîºî¾ÙÐÐÃË»á¡£¶þÊ®ËÄÄê£¨Ç°580£©£¬½úÀ÷¹«¸Õ¸Õ¼´Î»£¬ÓëÇØ»¸¹«¶©Á¢ÁËÒÔ»ÆºÓÎª½çµÄÃËÔ¼¡£»¸¹«»Ø¹úºó¾Í±³ÆúÁËÃËÔ¼£¬ÓëµÒÈËºÏÄ±Ò»¿é¶ù¹¥´ò½ú¹ú¡£¶þÊ®ÁùÄê£¨Ç°578£©£¬½ú¹úÂÊÁìÖîºî¹¥´òÇØ¹ú£¬ÇØ¾ü°ÜÌÓ£¬½ú¾üÒ»Ö±×·¸Ïµ½ãþË®±ßÉÏ²Å·µ»Ø¡£»¸¹«ÔÚÎ»¶þÊ®ÆßÄêÈ¥ÊÀ£¬¶ù×Ó¾°¹«¼ÌÎ»¡£
¾°¹«ËÄÄê£¨Ç°573£©£¬½ú¹úµÄèïÊéÉ±ÁËËûµÄ¾ýÖ÷À÷¹«¡£Ê®ÎåÄê£¨Ç°562£©£¬ÇØ¾ü¾ÈÖ£¹ú£¬ÔÚèÝ£¨£ì¨¬£¬Á¦£©ÒØ´ò°Ü½ú¾ü¡£ÕâÊ±ºò£¬½úµ¿¹«³ÉÎªÃËÖ÷¡£Ê®°ËÄê£¨Ç°559£©£¬½úµ¿¹«Ç¿´óÆðÀ´£¬¶à´ÎÕÙ¼¯Öîºî»áÃË£¬ÂÊÁìÖîºî¹¥´òÇØ¹ú£¬´ò°ÜÁËÇØ¾ü¡£ÇØ¾ü°ÜÌÓ£¬½ú±øÔÚºóÃæ×·¸Ï£¬Ò»Ö±¶É¹ýãþË®£¬×·µ½§ÁÖ²Å·µ»Ø¡£¶þÊ®ÆßÄê£¨Ç°550£©£¬ÇØ¾°¹«µ½ÁË½ú¹ú£¬Óë½úÆ½¹«¶©Á¢ÃËÔ¼£¬²»¾Ã¾Í±³ÅÑÁËÃËÔ¼¡£ÈýÊ®ÁùÄê£¨Ç°541£©£¬³þ¹ú¹«×ÓÎ§É±ÁËËûµÄ¾ýÖ÷×ÔÁ¢ÎªÍõ£¬Õâ¾ÍÊÇ³þÁéÍõ¡£ÇØ¾°¹«µÄÍ¬Ä¸ÐÖµÜºó×ÓæP£¨£ú£è¨¥£î£¬Õë£©µÃ³è£¬¶øÇÒ¸»ÓÐ£¬ÓÐÈËËµ»µ»°ÎÜÏÝËû£¬Ëûº¦ÅÂ±»É±£¬¾ÍÌÓ±¼µ½½ú¹ú£¬´ø×ÅïÅÖØ³µÉÏÇ§Á¾¡£½úÆ½¹«Ëµ£º¡°ÄúÕâÑù¸»ÓÐ£¬ÎªÊ²Ã´»¹ÒªÌÓÍöÄØ£¿¡±ºó×ÓæP»Ø´ðËµ£º¡°ÇØ¾ýÎÞµÀ£¬ÎÒº¦ÅÂ±»É±º¦¡£ÏëµÈµ½ËûµÄ¼Ì³ÐÈËµÇÎ»ÔÙ»ØÈ¥¡£¡±ÈýÊ®¾ÅÄê£¨Ç°538£©£¬³þÁéÍõÇ¿´óÆðÀ´£¬ÔÚÉêµØÓëÖîºî»áÃË£¬×öÁËÃËÖ÷£¬É±ÁËÆë¹úµÄÇì·â¡£¾°¹«ÔÚÎ»ËÄÊ®ÄêÈ¥ÊÀ£¬¶ù×Ó°§¹«¼ÌÎ»¡£ºó×ÓæPÓÖ»Øµ½ÇØ¹ú¡£
°§¹«°ËÄê£¨Ç°529£©£¬³þ¹ú¹«×ÓÆú¼²É±ÁË³þÁéÍõ£¬×ÔÁ¢ÎªÍõ£¬Õâ¾ÍÊÇÆ½Íõ¡£Ê®Ò»Äê£¨Ç°526£©³þÆ½ÍõÀ´Ó­È¢ÇØÅ®×öÌ«×Ó½¨µÄÆÞ×Ó¡£»Øµ½³þ¹ú£¬Æ½Íõ¼ûÅ®×ÓÆ¯ÁÁ£¬¾Í×Ô¼ºÈ¢ÁËËý¡£Ê®ÎåÄê£¨Ç°522£©£¬³þÆ½ÍõÏëÉ±ËÀÌ«×Ó½¨£¬½¨ÌÓÅÜÁË£»Îé×ÓñãÌÓ±¼µ½Îâ¹ú¡£½ú¹ú¹ú¾ý¼Ò×åµÄÈ¨Á¦Ï÷Èõ£¬·¶ÊÏ¡¢ÖÐÐÐÊÏ¡¢ÖÇÊÏ¡¢ÕÔÊÏ¡¢º«ÊÏ¡¢ÎºÊÏÁù¸ö¼Ò×åÊÀ´úÎª½úÇä£¬ÊÆÁ¦Ç¿´ó£¬Ïë²ß¶¯ÄÚÕ½£¬Òò´ËºÃ³¤Ê±¼äÇØ¡¢½úÁ½¹úÃ»ÓÐ´òÕÌ¡£ÈýÊ®Ò»Äê£¨Ç°506£©£¬ÎâÍõãØãÌ£¨£è¨¦ £ì¨¶£¬ºÏÑôÆ½ÂÀ£©ÓëÎé×Óñã¹¥´ò³þ¹ú£¬³þÍõÌÓÍùËæµØ£¬Îâ¾üÓÚÊÇ½øÈëÛ«¶¼¡£³þ¹ú´ó·òÉê°üñãÀ´ÇØ¹ú¸æ¼±ÇóÔ®£¬Ò»Á¬ÆßÌì²»³Ô·¹£¬ÈÕÒ¹¿ÞÆü¡£ÓÚÊÇÇØ¹ú¾ÍÅÉ±ø³µÎå°ÙÁ¾È¥Ô®¾È³þ¹ú£¬´ò°ÜÁËÎâ¹ú¾ü¶Ó¡£Îâ¾ü³·×ßÁË£¬³þÕÑÍõ²ÅµÃÒÔÖØ»ØÛ«¶¼¡£°§¹«ÔÚÎ»ÈýÊ®ÁùÄêÈ¥ÊÀ¡£Ì«×ÓÃû½ÐÒÄ¹«£¬ÒÄ¹«ÔçËÀ£¬Ã»ÄÜ¼ÌÎ»£¬ÒÄ¹«µÄ¶ù×Ó¼ÌÎ»£¬Õâ¾ÍÊÇ»Ý¹«¡£
»Ý¹«ÔªÄê£¨Ç°500£©£¬¿××Ó´úÀíÂ³¹ú¹úÏàµÄÖ°Îñ¡£ÎåÄê£¨Ç°496£©£¬½úÇäÖÐÐÐÊÏ¡¢·¶ÊÏ·´ÅÑ½ú¹ú£¬½ú¾ýÅÉÖÇÊÏºÍÕÔ¼ò×ÓÌÖ·¥ËûÃÇ£¬·¶ÊÏ¡¢ÖÐÐÐÊÏÌÓµ½Æë¹ú¡£»Ý¹«ÔÚÎ»Ê®ÄêÈ¥ÊÀ£¬¶ù×Óµ¿¹«¼ÌÎ»¡£
µ¿¹«¶þÄê£¨Ç°489£©£¬Æë¹ú´ó³¼ÌïÆòÉ±ÁËËûµÄ¹ú¾ýÈæ×Ó£¬Á¢Èæ×ÓµÄ¸ç¸çÑôÉúÎª¾ý£¬Õâ¾ÍÊÇÆëµ¿¹«¡£ÁùÄê£¨Ç°485£©£¬Îâ¾ü´ò°ÜÆë¾ü¡£Æë¹úÈËÉ±ÁËµ¿¹«£¬Á¢ËûµÄ¶ù×Ó¼ò¹«Îª¾ý¡£¾ÅÄê£¨Ç°482£©£¬½ú¶¨¹«ÓëÎâÍõ·ò²îÔÚ»Æ³Ø»áÃË£¬Õù×öÃËÖ÷£¬×îÖÕÊÇÈÃÎâÍõÕ¼ÁËÏÈ¡£Îâ¹úÇ¿Ê¢£¬ÆÛÁèÖÐÔ­¸÷¹ú¡£Ê®¶þÄê£¨Ç°479£©£¬Æë¹úÌï³£É±ÁËÆë¼ò¹«£¬Á¢ËûµÄµÜµÜÆ½¹«Îª¾ý£¬Ìï³£µ±ÁË¹úÏà¡£Ê®ÈýÄê£¨Ç°478£©£¬³þ¹úÃðµô³Â¹ú¡£ÇØµ¿¹«ÔÚÎ»Ê®ËÄÄêÈ¥ÊÀ£¬¶ù×ÓÀ÷¹²¹«¼ÌÎ»¡£¿××ÓÔÚµ¿¹«Ê®¶þÄêÈ¥ÊÀ¡£
À÷¹²¹«¶þÄê£¨Ç°475£©£¬ÊñÈËÇ°À´½øÏ×²ÆÎï¡£Ê®ÁùÄê£¨Ç°461£©£¬ÔÚ»ÆºÓÅÔÍÚ¾òº¾¹µ¡£ÅÉ±øÁ½ÍòÈ¥¹¥´ò´óÀó¹ú£¬¹¥Õ¼ÁË´óÀóÍõ³ÇÒØ¡£¶þÊ®Ò»Äê£¨Ç°456£©£¬¿ªÊ¼ÉèÖÃÆµÑôÏØ¡£½ú¹ú¹¥Õ¼ÁËÎä³Ç¡£¶þÊ®ËÄÄê£¨Ç°453£©£¬½ú¹ú·¢ÉúÄÚÂÒ£¬ÖÇ²®±»É±£¬°ÑÖÇ²®µÄÁìµØ·Ö¸øÕÔÊÏ¡¢º«ÊÏ¡¢ÎºÊÏ¡£¶þÊ®ÎåÄê£¨Ç°452£©£¬ÖÇ¿ª´øÁìÒØÈËÀ´Í¶±¼ÇØ¹ú¡£ÈýÊ®ÈýÄê£¨Ç°444£©£¬¹¥´òÒåÇþÈÖ×å£¬·ýÂ²ÁËÈÖÍõ¡£ÈýÊ®ËÄÄê£¨Ç°443£©£¬·¢ÉúÈÕÊ³¡£À÷¹²¹«È¥ÊÀ£¬ËûµÄ¶ù×ÓÔê¹«¼ÌÎ»¡£
Ôê¹«¶þÄê£¨Ç°441£©£¬ÄÏÖ£ÒØ·´ÅÑ¡£Ê®ÈýÄê£¨Ç°430£©£¬ÒåÇþÀ´¹¥´òÇØ¹ú£¬µ½ÁËÎ¼ÄÏ¡£Ê®ËÄÄê£¨Ç°429£©£¬Ôê¹«È¥ÊÀ£¬ËûµÄµÜµÜ»³¹«¼ÌÎ»¡£
»³¹«ËÄÄê£¨Ç°425£©£¬Êü³¤êËºÍ´ó³¼Î§¹¥»³¹«£¬»³¹«×ÔÉ±¡£»³¹«Ì«×ÓÃû½ÐÕÑ×Ó£¬ËÀµÃÔç£¬´ó³¼ÃÇ¾ÍÓµÁ¢Ì«×ÓÕÑ×ÓµÄ¶ù×ÓÎª¾ý£¬Õâ¾ÍÊÇÁé¹«¡£Áé¹«£¬ÊÇ»³¹«µÄËï×Ó¡£
Áé¹«ÁùÄê£¨Ç°419£©£¬½ú¹úÔÚÉÙÁºÖþ³Ç£¬ÇØ¾ü¹¥´ò½ú¹ú¡£Ê®ÈýÄê£¨Ç°412£©£¬ÇØ¹úÔÚ¼®¹ÃÖþ³Ç¡£Áé¹«È¥ÊÀ£¬¶ù×ÓÏ×¹«Ã»ÄÜ¼ÌÎ»£¬Á¢×ÓÁé¹«µÄÊå¸¸µ¿×Ó£¬Õâ¾ÍÊÇ¼ò¹«¡£¼ò¹«ÊÇÕÑ×ÓµÄµÜµÜ£¬»³¹«µÄ¶ù×Ó¡£
¼ò¹«ÁùÄê£¨Ç°409£©£¬¿ªÊ¼ÈÃ¹ÙÀô´ø½£¡£ÔÚÂåË®±ßÍÚÁËº¾¹µ¡£ÔÚÖØÈªÖþ³Ç¡£Ê®ÁùÄê£¨Ç°399£©£¬¼ò¹«È¥ÊÀ£¬¶ù×Ó»Ý¹«¼ÌÎ»¡£
»Ý¹«Ê®¶þÄê£¨Ç°388£©£¬¶ù×Ó³ö×Ó³öÉú¡£Ê®ÈýÄê£¬¹¥´òÊñ¹ú£¬¹¥Õ¼ÁËÄÏÖ£¡£»Ý¹«È¥ÊÀ£¬³ö×Ó¼ÌÎ»¡£
³ö×Ó¶þÄê£¨Ç°385£©£¬Êü³¤¸Ä´ÓºÓÎ÷Ó­½ÓÁé¹«µÄ¶ù×ÓÏ×¹«»Ø¹ú£¬Á¢ËûÎª¾ý¡£É±ÁË³ö×ÓºÍËûµÄÄ¸Ç×£¬°ÑËûÃÇµÄÊ¬Ìå³ÁÈëÉîÔ¨¡£ÇØ¹úÔÚÕâÒÔÇ°Æµ·±¸ü»»¾ýÖ÷£¬¾ý³¼Ö®¼ä¹ØÏµ²»Ð­µ÷£¬ËùÒÔ½ú¹úµÄÁ¦Á¿ÓÖÇ¿ÆðÀ´£¬¶áÈ¥ÁËÇØ¹úºÓÎ÷µÄÍÁµØ¡£
Ï×¹«ÔªÄê£¨Ç°384£©£¬·ÏÖ¹ÁËÑ³ÔáµÄÖÆ¶È¡£¶þÄê£¨Ç°383£©£¬ÔÚèÝÑôÖþ³Ç¡£ËÄÄêÕýÔÂ¸ýÒúÈÕ£¬Ð¢¹«³öÉú¡£Ê®Ò»Äê£¨Ç°374£©£¬ÖÜ³¯Ì«Ê·éÜ£¨£ä¨¡£î£¬µ££©£¬°Ý¼ûÏ×¹«Ëµ£º¡°ÖÜÓëÇØ±¾À´ÊÇºÏÔÚÒ»ÆðµÄ£¬ºóÀ´ÇØ·ÖÁË³öÈ¥£¬·Ö¿ªÎå°ÙÄêºóÓÖºÏÔÚÒ»Æð£¬ºÏÔÚÒ»ÆðÊ®ÆßÄêºó£¬½«»áÓÐ³Æ°ÔÍ³Ò»ÌìÏÂµÄÈË³öÏÖ¡£¡±Ê®ÁùÄê£¨Ç°369£©£¬ÌÒÊ÷¶¬Ìì¿ªÁË»¨¡£Ê®°ËÄê(Ç°367£©£¬èÝÑôÉÏ¿ÕÏÂÁË»Æ½ðÓê¡£¶þÊ®Ò»Äê£¨Ç°364£©£¬ÓëÎº¹úÔÚÊ¯ÃÅ½»Õ½£¬É±ÁËÎº±øÁùÍòÈË£¬Ìì×ÓËÍÀ´ÐåÓÐ»¨ÎÆµÄÀñ·þ×£ºØ¡£¶þÊ®ÈýÄê£¨Ç°362£©£¬ÓëÎº¹úÔÚÉÙÁº½»Õ½£¬·ýÂ²ÁËÎº½«¹«Ëïðî¡£¶þÊ®ËÄÄê£¨Ç°361£©£¬Ï×¹«È¥ÊÀ£¬¶ù×ÓÐ¢¹«¼ÌÎ»£¬ÕâÊ±Ð¢¹«ÒÑ¾­¶þÊ®Ò»ËêÁË¡£
Ð¢¹«ÔªÄê£¨Ç°361£©£¬»ÆºÓºÍ¥É½ÒÔ¶«ÓÐÁù¸öÇ¿¹ú£¬ÇØÐ¢¹«ÓëÆëÍþÍõ¡¢³þÐûÍõ¡¢Îº»ÝÍõ¡¢Ñàµ¿ºî¡¢º«°§ºî¡¢ÕÔ³Éºî²¢Á¢¡£»´ºÓ¡¢ãôË®Ö®¼äÓÐÊ®¶à¸öÐ¡¹ú¡£³þ¹ú¡¢Îº¹úÓëÇØ¹ú½ÓÈÀ¡£Îº¹úÐÞÖþ³¤³Ç£¬´ÓÖ£ÏØÖþÆð£¬ÑØÂåºÓ±±ÉÏ£¬±±±ß¾ÝÓÐÉÏ¿¤Ö®µØ¡£³þ¹úµÄÍÁµØ´ÓººÖÐÍùÄÏ£¬¾ÝÓÐ°Í¿¤¡¢Ç­ÖÐ¡£ÖÜÍõÊÒË¥Î¢£¬ÖîºîÓÃÎäÁ¦ÏàÕ÷·¥£¬±Ë´ËÕùÉ±ÍÌ²¢¡£ÇØ¹úµØ´¦Æ«Æ§µÄÓºÖÝ£¬²»²Î¼ÓÖÐÔ­¸÷¹úÖîºîµÄÃË»á£¬ÖîºîÃÇÏó¶Ô´ýÒÄµÒÒ»Ñù¶Ô´ýÇØ¹ú¡£Ð¢¹«ÓÚÊÇ¹ãÊ©¶÷µÂ£¬¾È¼Ã¹Â¹Ñ£¬ÕÐÄ¼Õ½Ê¿£¬Ã÷È·ÁËÂÛ¹¦ÐÐÉÍµÄ·¨Áî£¬²¢ÏòÈ«¹ú·¢²¼ÃüÁîËµ£º¡°´ÓÇ°£¬ÎÒÃÇçÑ¹«ÔÚáªÉ½¡¢ÓºÒØÖ®¼ä£¬ÊµÐÐµÂÕþ¡¢ÕñÐËÎäÁ¦£¬ÔÚ¶«±ßÆ½¶¨ÁË½ú¹úµÄÄÚÂÒ£¬½®ÍÁ´ïµ½»ÆºÓ±ßÉÏ£»ÔÚÎ÷±ß³Æ°ÔÓÚÈÖµÒ£¬ÍØÕ¹½®ÍÁ´ïÇ§Àï¡£Ìì×Ó´ÍÓè°ÔÖ÷³ÆºÅ¡£Öîºî¸÷¹ú¶¼À´×£ºØ£¬¸øºóÊÀ¿ª´´ÁË»ùÒµ£¬Ê¢´ó»Ô»Í¡£µ«ÊÇ¾ÍÔÚÇ°Ò»¶ÎÀ÷¹«¡¢Ôê¹«¡¢¼ò¹«¡¢³ö×ÓµÄÊ±ºò£¬½ÓÁ¬¼¸ÊÀ²»°²Äþ£¬¹ú¼ÒÄÚÓÐÓÇ»¼£¬Ã»ÓÐ¿ÕÏ¾¹Ë¼°¹úÍâµÄÊÂ£¬½á¹û½ú¹ú¹¥¶áÁËÎÒÃÇÏÈÍõºÓÎ÷µÄÍÁµØ£¬ÖîºîÒ²¶¼¿´²»ÆðÇØ¹ú£¬³ÜÈèÃ»ÓÐ±ÈÕâ¸ü´óµÄÁË¡£Ï×¹«¼´Î»£¬°²¶¨±ß¾³£¬Ç¨¶¼èÝÑô£¬²¢ÇÒÏëÒª¶«Õ÷£¬ÊÕ¸´çÑ¹«Ê±µÄÔ­ÓÐ½®ÍÁ£¬ÖØÐÞçÑ¹«Ê±µÄÕþÁî¡£ÎÒÃå»³ÏÈ¾ýµÄÒÅÖ¾£¬ÐÄÖÐ³£³£¸Ðµ½±¯Í´¡£±ö¿ÍºÍÈº³¼ÖÐÓÐË­ÄÜÏ×³ö¸ßÃ÷µÄ¼Æ²ß£¬Ê¹ÇØ¹úÇ¿Ê¢ÆðÀ´£¬ÎÒ½«ÈÃËû×ö¸ß¹Ù£¬·Ö·â¸øËûÍÁµØ¡£¡±ÓÚÊÇ±ã·¢±ø¶«½ø£¬Î§¹¥ÉÂ³Ç£¬Î÷½øÉ±ÁËÈÖ×åµÄªx£¨£è£õ¨¢£î£¬»·£©Íõ¡£
ÎÀ÷±ÌýËµ°ä²¼ÁËÕâ¸öÃüÁî£¬¾ÍÀ´µ½Î÷·½µÄÇØ¹ú£¬Í¨¹ý¾°¼àÇó¼ûÐ¢¹«¡£
¶þÄê£¨Ç°360£©£¬ÖÜÌì×ÓËÍÀ´¼ÀÈâ¡£
ÈýÄê£¨Ç°359£©£¬ÎÀ÷±È°ËµÐ¢¹«ÊµÐÐ±ä·¨£¬ÖÆ¶©ÐÌ·££¬ÔÚ¹úÄÚÖÂÁ¦ÓÚÅ©¸û£¬¶ÔÍâ¹ÄÀøÐ§ËÀ×÷Õ½£¬¸øÒÔ¸÷ÖÖ½±·£¡£Ð¢¹«ÈÏÎªÕâ¸ö°ì·¨ºÜºÃ¡£µ«¸ÊÁú¡¢¶ÅÖ¿µÈÈË²»Í¬Òâ£¬Ë«·½Îª´Ë¶øÕù±çÆðÀ´¡£×îºóÐ¢¹«²ÉÓÃÎÀ÷±µÄÐÂ·¨£¬°ÙÐÕ¶Ô´Ë±§Ô¹²»ÐÝ£»¹ýÁËÈýÄê£¬°ÙÐÕ·´¶ø¾õµÃÊÊÓ¦ÁË¡£ÓÚÊÇÐ¢¹«ÈÎÃüÎÀ÷±µ£ÈÎ×óÊü³¤¡£´ËÊÂ¼ÇÔØÔÚ¡¶ÉÌ¾ýÁÐ´«¡·Àï¡£
ÆßÄê£¨Ç°355£©£¬Ð¢¹«ÓëÎº»ÝÍõÔÚ¶ÅÆ½»áÃË¡£°ËÄê£¨Ç°354£©£¬ÇØ¹úÓëÎº¹úÔÚÔªÀï½»Õ½£¬È¡µÃÊ¤Àû¡£Ê®Äê£¨Ç°352£©£¬ÎÀ÷±ÈÎ´óÁ¼Ôì£¬ÂÊ±ø°üÎ§ÁËÎº¹ú°²ÒØ£¬Ê¹°²ÒØ¹é·þÁË¡£Ê®¶þÄê£¨Ç°350£©£¬ÐÞÔìÏÌÑô³Ç£¬ÖþÆðÁË¹«²¼·¨ÁîµÄÃÅãÚ£¬ÇØ¹ú¾ÍÇ¨¶¼µ½ÏÌÑô¡£°Ñ¸÷¸öÐ¡ÏçÐ¡´åºÏ²¢Îª´óÏØ£¬Ã¿ÏØÉèÏØÁîÒ»ÈË£¬È«¹ú¹²ÓÐËÄÊ®Ò»¸öÏØ¡£¿ª±ÙÌïµØ£¬·Ï³ýÁË¾®ÌïÖÆÏÂµÄ×Ýºá½»´íµÄÌï¹¡¡£ÕâÊ±ÇØ¹ú¶«±ßµÄµØ½çÒÑ¾­Ô½¹ýÁËÂåË®¡£Ê®ËÄÄê£¨Ç°348£©£¬¿ªÊ¼ÖÆ¶¨ÐÂµÄ¸³Ë°ÖÆ¶È¡£Ê®¾ÅÄê£¨Ç°343£©£¬Ìì×Ó´ÍÓè°ÔÖ÷³ÆºÅ¡£¶þÊ®Äê£¨Ç°342£©£¬Öîºî¶¼À´×£ºØ¡£ÇØ¹úÅÉ¹«×ÓÉÙ¹ÙÂÊÁì¾ü¶ÓÓëÖîºîÔÚ·êÔó»áÃË£¬³¯¼ûÌì×Ó¡£
¶þÊ®Ò»Äê£¨Ç°341£©£¬Æë¹úÔÚÂíÁê´ò°ÜÎº¹ú¡£
¶þÊ®¶þÄê£¨Ç°340£©£¬ÎÀ÷±¹¥´òÎº¹ú£¬·ýÂ²ÁËÎº¹«×Ón£¨¨¢£î£ç£¬°º£©¡£ÇØÐ¢¹«·âÎÀ÷±ÎªÁÐºî£¬ºÅÎªÉÌ¾ý¡£
¶þÊ®ËÄÄê£¨Ç°338£©£¬ÇØ¹úÓëÎº¾üÔÚ°¶ÃÅ×÷Õ½£¬·ýÂ²ÁËÎº¹ú½«¾üÎº´í¡£
ÇØÐ¢¹«È¥ÊÀ£¬¶ù×Ó»ÝÎÄ¾ý¼ÌÎ»¡£ÕâÒ»Äê£¬É±ÁËÎÀ÷±¡£ÎÀ÷±¸ÕÔÚÇØ¹úÊ©ÐÐÐÂ·¨Ê±£¬·¨ÁîÐÐ²»Í¨£¬Ì«×Ó´¥·¸ÁË½ûÁî¡£ÎÀ÷±Ëµ£º¡°·¨ÁîÐÐ²»Í¨£¬¸ùÔ´Æð×Ô¹ú¾ýµÄÇ××å¡£¹ú¾ý¹ûÕæÒªÊµÐÐÐÂ·¨£¬¾ÍÒª´ÓÌ«×Ó×öÆð¡£Ì«×Ó²»ÄÜÊÜ´ÌÃæµÄÄ«ÐÌ£¬¾ÍÈÃËûµÄÊ¦¸µ´úÊÜÄ«ÐÌ¡£¡±´Ó´Ë£¬·¨ÁîË³ÀûÊ©ÐÐ£¬ÇØ¹úÖÎÀíµÃºÜºÃ¡£µÈµ½Ð¢¹«È¥ÊÀ£¬Ì«×ÓµÇÎ»£¬ÇØ¹úµÄ×ÚÊÒ´ó¶àÔ¹ºÞÎÀ÷±£¬ÎÀ÷±ÌÓÅÜ£¬ÓÚÊÇ¶¨ËûÓÐ·´ÅÑÖ®×ï£¬×îºó´¦ÒÔÎåÂí·ÖÊ¬Ö®ÐÌ£¬ÔÚ¶¼³ÇÊ¾ÖÚ¡£
»ÝÎÄ¾ýÔªÄê£¨Ç°337£©£¬³þ¹ú¡¢º«¹ú¡¢ÕÔ¹ú¡¢Êñ¹úÅÉÈËÀ´³¯¼û¡£¶þÄê£¨Ç°336£©£¬ÖÜÌì×ÓÇ°À´×£ºØ¡£ÈýÄê£¨Ç°335£©£¬»ÝÎÄ¾ýÄêÂú¶þÊ®£¬¾ÙÐÐ¹ÚÀñ¡£ËÄÄê£¨Ç°334£©£¬Ìì×ÓËÍÀ´¼ÀìëÎÄÍõ¡¢ÎäÍõµÄ¼ÀÈâ¡£Æë¹ú¡¢Îº¹ú³ÆÍõ¡£
ÎåÄê£¨Ç°333£©£¬Òõ½úÈËÏ¬Ê×ÈÎ´óÁ¼Ôì¡£ÁùÄê£¨Ç°332£©£¬Îº¹ú°ÑÒõ½úËÍ¸øÇØ¹ú£¬Òõ½ú¸ÄÃûÎªÄþÇØ¡£ÆßÄê£¨Ç°331£©£¬¹«×ÓnÓëÎº×÷Õ½£¬·ýÂ²ÁËÎº½«Áú¼Ö£¬É±ÁË°ËÍòÈË¡£°ËÄê£¨Ç°330£©£¬Îº¹ú°ÑºÓÎ÷Ö®µØËÍ¸øÇØ¹ú¡£¾ÅÄê£¨Ç°329£©£¬ÇØ¾ü¶É¹ý»ÆºÓ£¬¹¥Õ¼ÁË·ÚÒõ¡¢Æ¤ÊÏ¡£ÇØÍõÓëÎºÍõÔÚÓ¦ÒØ»áÃË¡£ÇØ¾ü°üÎ§ÁË½¹³Ç£¬Ê¹½¹³Ç¹é½µÁË¡£Ê®Äê£¨Ç°328£©£¬ÕÅÒÇ×öÁËÇØÏà¡£Îº¹ú°ÑÉÏ¿¤Ê®ÎåÏØËÍ¸øÇØ¹ú¡£Ê®Ò»Äê£¨Ç°327£©£¬ÔÚÒåÇþÉèÏØ¡£°Ñ½¹³Ç¡¢ÇúÎÖ¹é»¹¸øÎº¹ú£¬ÒåÇþ¹ú¾ý³Æ³¼¡£°ÑÉÙÁº¸ÄÃûÎªÏÄÑô¡£Ê®¶þÄê£¨Ç°326£©£¬Ð§·ÂÖÐÔ­¸÷¹ú£¬³õ´Î¾ÙÐÐÊ®¶þÔÂµÄÀ°¼À¡£Ê®ÈýÄê£¨Ç°325£©£¬ËÄÔÂÎìÎçÈÕ£¬Îº¾ý³ÆÍõ£¬¼´ÎºÏåÍõ£»º«¾ýÒ²³ÆÍõ£¬¼´º«Ðû»ÝÍõ¡£ÇØ¾ýÅÉÕÅÒÇ¹¥È¡ÉÂÏØ£¬°ÑÄÇÀïµÄ¾ÓÃñ¸Ï³öÈ¥½»¸øÎº¹ú¡£
®ËÊ®ËÄÄê£¨Ç°324£©£¬¸ÄÎªºóÔªÔªÄê¡£¶þÄê£¨Ç°323£©£¬ÕÅÒÇÓëÆë¹úºÍ³þ¹úµÄ´ó³¼ÔÚÄö£¨£î£é¨¨£¬Äô£©É£»áÃË¡£ÈýÄê£¨Ç°322£©£¬º«¹ú¡¢Îº¹úµÄÌ«×ÓÇ°À´³¯¼û¡£ÕÅÒÇµ£ÈÎÎº¹ú¹úÏà¡£ÎåÄê£¨Ç°320£©£¬»ÝÎÄÍõÑ²ÓÎµ½±±ºÓ¡£ÆßÄê£¨Ç°318£©£¬ÀÖ³Ø×÷ÁËÇØÏà¡£º«¹ú¡¢ÕÔ¹ú¡¢Îº¹ú¡¢Ñà¹ú¡¢Æë¹ú´øÁìÐÙÅ«Ò»Æð½ø¹¥ÇØ¹ú¡£ÇØ¹úÅÉÊü³¤¼²ÓëËûÃÇÔÚÐÞÓã½»Õ½£¬·ýÂ²ÁËº«¹ú½«¾üÉê²î£¬´ò°ÜÕÔ¹ú¹«×Ó¿ÊºÍº«¹úÌ«×ÓÛ¼£¨£è£õ¨¤£î£¬»»£©£¬É±ÁË°ËÍò¶þÇ§ÈË¡£°ËÄê£¨Ç°317£©£¬ÕÅÒÇÔÙ´Îµ£ÈÎÇØÏà¡£¾ÅÄê£¨Ç°316£©£¬Ë¾Âí´í¹¥´òÊñ¹ú£¬ÃðµôÁËÊñ¹ú¡£¹¥Õ¼ÁËÕÔ¹úµÄÖÐ¶¼¡¢Î÷Ñô¡£Ê®Äê£¨Ç°315£©£¬º«¹úÌ«×Ó²ÔÀ´×÷ÈËÖÊ¡£¹¥Õ¼ÁËº«¹úÊ¯ÕÂ¡£´ò°ÜÁËÕÔ¹úµÄ½«¾üÄà¡£¹¥Õ¼ÁËÒåÇþµÄ¶þÊ®Îå×ù³ÇÒØ¡£Ê®Ò»Äê£¨Ç°314£©£¬ÇØ½«éË£¨£ã£è¨±£¬³õ£©Àï¼²¹¥´òÎº¹ú½¹³Ç£¬Ê¹½¹³Ç½µ·þÁË¡£ÔÚ°¶ÃÅ´ò°ÜÁËº«¾ü£¬É±ÁËÒ»ÍòÈË£¬º«½«Ï¬Ê×ÌÓÅÜ¡£¹«×ÓÍ¨±»·âÎªÊñºî¡£Ñà¾ü°Ñ¾ýÎ»ÈÃ¸øËûµÄ´ó³¼×ÓÖ®¡£Ê®¶þÄê£¨Ç°313£©£¬ÇØÍõÓëÁºÍõÔÚÁÙ½ú»áÃË¡£Êü³¤¼²½ø¹¥ÕÔ¹ú£¬·ýÂ²ÁËÕÔ¹ú½«¾ü×¯¡£ÕÅÒÇÈÎ³þÏà¡£Ê®ÈýÄê£¨Ç°312£©£¬Êü³¤ÕÂÔÚµ¤Ñô¹¥»÷³þ¹ú¾ü¶Ó£¬·ýÂ²ÁË³þ½«ÇüØ¤£¬É±ÁË°ËÍòÈË£»ÓÖ¹¥Èë³þ¹úµÄººÖÐ£¬¶áÈ¡ÁËÁù°ÙÀïÍÁµØ£¬ÉèÖÃÁËººÖÐ¿¤¡£³þ¾ü°üÎ§ÁË³¯¹úµÄÓºÊÏ£¬ÇØ¹úÅÉÇ²Êü³¤¼²°ïÖúº«¹úÏò¶«¹¥´òÆë¹ú£¬ÓÖÅÉµ½Âú°ïÖúÎº¹ú¹¥´òÑà¹ú¡£Ê®ËÄÄê£¨Ç°311£©£¬¹¥´ò³þ¹ú£¬¹¥Õ¼ÁËÕÙÁê¡£ÈÖ×åµÄµ¤¹ú¡¢ À¹úÏòÇØ¹ú³Æ³¼£¬ÊñÏà³Â×¯É±ËÀÊñºîÇ°À´Í¶½µ¡£
»ÝÍõÈ¥ÊÀ£¬¶ù×ÓÎäÍõ¼ÌÎ»¡£º«¹ú¡¢Îº¹ú¡¢Æë¹ú¡¢³þ¹ú¡¢ÕÔ¹ú¶¼¹é·þÇØ¹ú¡£
ÎäÍõÔªÄê£¨Ç°310£©£¬ÎäÍõÓëÎº»ÝÍõÔÚÁÙ½ú»áÃË¡£É±ÁËÊñÏà³Â×¯¡£ÕÅÒÇ¡¢ÎºÕÂ¶¼Àë¿ªÇØ¹úÍù¶«µ½Îº¹úÈ¥ÁË¡£ÇØ¾ü¹¥´òÒåÇþ¹ú¡¢µ¤¹ú¡¢ À¹ú¡£¶þÄê£¨Ç°309£©£¬¿ªÊ¼ÉèÖÃØ©Ïà£¬éËÀï¼²¡¢¸ÊÃ¯·Ö±ðµ£ÈÎ×óÓÒØ©Ïà¡£ÕÅÒÇËÀÔÚÎº¹ú¡£ÈýÄê£¨Ç°308£©£¬ÇØÍõÓëº«ÏåÍõÔÚÁÙ½ú³ÇÍâ»áÃË¡£ÄÏ¹«½ÒÈ¥ÊÀ£¬éËÀï¼²µ£ÈÎº«Ïà¡£ÎäÍõ¶Ô¸ÊÃ¯Ëµ£º¡°ÎÒÏë¿ªÒ»ÌõÄÄÅÂÖ»ÄÜÈÝ³µ×ÓÍ¨¹ýµÄÂ·£¬µ½´ïÂåÑô£¬¿´Ò»¿´ÖÜÍõµÄ¶¼³Ç£¬¼´Ê¹ËÀÁËÒ²²»ÒÅº¶ÁË¡£¡±ÄÇÄêÇïÌì£¬ÅÉ¸ÊÃ¯ºÍÊü³¤·â¹¥´òÒËÑô¡£ËÄÄê£¨Ç°307£©£¬¹¥Õ¼ÁËÒËÑô£¬É±ÁËÁùÍòÈË¡£¶É¹ý»ÆºÓ£¬ÔÚÎäËìÖþ³Ç¡£Îº¹úÌ«×ÓÀ´³¯¼û¡£ÇØÎäÍõÓÐÁ¦Æø£¬Ï²ºÃ½ÇÁ¦£¬ËùÒÔ´óÁ¦Ê¿ÈÎ±É¡¢ÎÚ»ñ¡¢ÃÏËµ£¨£ù£õ¨¨£¬ÔÃ£©¶¼×öÁË´ó¹Ù¡£ÎäÍõËµÃÏËµ¾Ù¶¦±ÈÁ¦Æø£¬ÕÛ¶ÏÁËÏ¥¸Ç¹Ç¡£°ËÔÂ£¬ÎäÍõÈ¥ÊÀ£»ÃÏËµ±»Ãð×å¡£ÎäÍõÈ¢Îº¹úÅ®×Ó×öÍõºó£¬Ã»ÓÐÉú¶ù×Ó¡£ÎäÍõËÀºó£¬Á¢ÁËËûµÄÒìÄ¸µÜµÜ£¬Õâ¾ÍÊÇÕÑÏåÍõ¡£ÕÑÏåÍõµÄÄ¸Ç×ÊÇ³þ¹úÈË£¬ÐÕØÂ£¨£í¨«£¬Ã×£©£¬³ÆÎªÐûÌ«ºó¡£ÎäÍõËÀÊ±£¬ÕÑÏåÍõÔÚÑà¹ú×öÈËÖÊ£¬Ñà¹úÈËËÍËû»Ø¹ú£¬Ëû²ÅµÃÒÔ¼ÌÎ»¡£
ÕÑÏåÍõÔªÄê£¨Ç°306£©£¬ÑÏ¾ý¼²µ£ÈÎÏà¡£¸ÊÃ¯Àë¿ªÇØ¹úµ½Îº¹úÈ¥ÁË¡£¶þÄê£¨Ç°305£©£¬åçÐÇ³öÏÖ¡£Êü³¤×³ºÍ´ó³¼¡¢Öîºî¡¢¹«×ÓÔì·´£¬¶¼±»É±£¬Ç£Á¬µ½»ÝÎÄÍõºóÒ²²»µÃÉÆÖÕ¡£µ¿ÎäÍõºóÀë¿ªÇØ¹ú»ØÎº¹úÁË¡£ÈýÄê£¨Ç°304£©£¬ÕÑÏåÍõ¾ÙÐÐ¹ÚÀñ£¬Óë³þÍõÔÚ»Æ¼¬»áÃË£¬°ÑÉÏÓ¹»¹¸ø³þ¹ú¡£ËÄÄê£¨Ç°303£©£¬¹¥Õ¼ÁËÆÑÚæ¡£åçÐÇ³öÏÖ¡£ÎåÄê£¨Ç°302£©£¬ÎºÍõÀ´Ó¦Í¤³¯¼û£¬ÇØ¹úÓÖ°ÑÆÑÚæ½»»¹¸øÎº¹ú¡£ÁùÄê£¨Ç°301£©£¬Êñºî£¨£è£õ¨©£¬»Ô£©·´ÅÑ£¬Ë¾Âí´íÆ½¶¨ÁËÊñ¹ú¡£Êü³¤Û¼¹¥´ò³þ¹ú£¬É±ÁËÁ½ÍòÈË¡£ãþÑô¾ý±»µÖÑºÔÚÆë¹ú×öÈËÖÊ¡£ÄÇÒ»Äê·¢ÉúÁËÈÕÊ³£¬°×ÖçÓÐÈçºÚÒ¹Ò»Ñù»è°µ¡£ÆßÄê£¨Ç°300£©£¬¹¥Õ¼ÁËÐÂ³Ç¡£éËÀï×ÓÈ¥ÊÀ¡£°ËÄê£¨Ç°299£©£¬ÅÉ½«¾üØÂÈÖ¹¥´ò³þ¹ú£¬¹¥Õ½ÁËÐÂÊÐ¡£Æë¹úÅÉÕÂ×Ó£¬Îº¹úÅÉ¹«ËïÏ²£¬º«¹úÅÉ±©ð°£¨£ù£õ¨¡£î£¬Ô¨£©£¬Ò»¿é¶ù½ø¹¥³þ¹úµÄ·½³Ç£¬·ý»ñÌÆ±t¡£ÕÔ¹ú¹¥ÆÆÁËÖÐÉ½¹ú£¬ÖÐÉ½¹ú¾ý³öÌÓ£¬×îºóËÀÔÚÆë¹ú¡£Îº¹«×Ó¾¢¡¢º«¹«×Ó³¤±»·âÎªÖîºî¡£¾ÅÄê£¨Ç°298£©£¬ÃÏ³¢¾ýÑ¦ÎÄÀ´ÇØ¹úµ±Ø©Ïà¡£Êü³¤Û¼¹¥´ò³þ¹ú£¬¹¥Õ¼ÁË°Ë×ù³Ç£¬É±ÁË³þ½«¾°¿ì¡£Ê®Äê£¨Ç°297£©£¬³þ»³ÍõÀ´ÇØ³¯¼û£¬ÇØ¹ú¿ÛÁôÁËËû¡£Ñ¦ÎÄÒòÎª½ðÊÜÔÚÕÑÍõÃæÇ°ËµÁË»µ»°£¬±»ÃâÁËÏàÖ°¡£Â¥»ºµ£ÈÎÁËØ©Ïà¡£Ê®Ò»Äê£¨Ç°296£©£¬Æë¹ú¡¢º«¹ú¡¢Îº¹ú¡¢ÕÔ¹ú¡¢ËÎ¹ú¡¢ÖÐÉ½Îå¹ú¹²Í¬¹¥´òÇØ¹ú£¬¾ü¶Ó¿ªµ½ÑÎÊÏ¾ÍÍËÁË»ØÈ¥¡£ÇØ¹úËÍ¸øº«¹ú¡¢Îº¹ú»ÆºÓ±±±ßÒÔ¼°·âÁêµÄÍÁµØ£¬Óëº«¡¢Îº½²ºÍ¡£ÕâÒ»Äê³öÏÖÁËåçÐÇ¡£³þ»³ÍõÌÓµ½ÕÔ¹ú£¬ÕÔ¹ú²»¸ÒÊÕÁô£¬ÓÖÈÃËû»Øµ½ÇØ¹ú£¬²»¾ÃËû¾ÍËÀÁË£¬ÇØ¹ú°ÑËûËÍ»¹¸ø³þ¹ú°²Ôá¡£Ê®¶þÄê£¨Ç°295£©£¬Â¥»º±»°ÕÃâ£¬ð¦£¨£ò¨¢£î£ç£¬È¿£©ºîÎºÈ½µ£ÈÎØ©Ïà¡£ÇØ¹úËÍ¸ø³þ¹úÎåÍòÊ¯Á¸Ê³¡£
Ê®ÈýÄê£¨Ç°294£©£¬ÏòÊÙ½ø¹¥º«¹ú£¬¹¥Õ¼ÁËÎäÊ¼¡£×ó¸ü°×Æð¹¥´òÐÂ³Ç¡£Îå´ó·òÂÀÀñ³öÍöÌÓµ½Îº¹ú¡£ÈÎ±Éµ£ÈÎººÖÐ¿¤ÊØ¡£Ê®ËÄÄê£¨Ç°293£©£¬×ó¸ü°×ÆðÔÚÒÁãÚ¹¥»÷º«¹úºÍÎº¹ú£¬É±ÁË¶þÊ®ËÄÍòÈË£¬·ýÂ²ÁË¹«ËïÏ²£¬¹¥¿ËÎå×ù³Ç¡£Ê®ÎåÄê£¨Ç°292£©£¬´óÁ¼Ôì°×Æð¹¥´òÎº¹ú£¬¹¥Õ¼ÁËÔ«³Ç£¬ÓÖ»¹¸øÁËÎº¹ú¡£½ø¹¥³þ¹ú£¬¹¥Õ¼ÁËÍð³Ç¡£Ê®ÁùÄê£¨Ç°291£©£¬×ó¸ü´í¹¥Õ¼ÁËéò³ÇºÍµË³Ç¡£ÎºÈ½±»Ãâ³ýØ©ÏàÖ°Îñ¡£°Ñ¹«×ÓÊÐ£¨£æ¨²£¬·ü£©·âÔÚÍð£¬¹«×Óã¦£¨£ë£õ¨©£¬¿÷£©·âÔÚµË£¬ÎºÈ½·âÔÚÌÕ£¬ËûÃÇ¶¼³ÉÁËÖîºî¡£Ê®ÆßÄê£¨Ç°290£©£¬³ÇÑô¾ýÀ´³¯¼û£¬¶«ÖÜ¹úÒ²À´³¯¼û¡£ÇØ¹ú°ÑÔ«³Ç¸ÄÎªÆÑÚæ¡¢Æ¤ÊÏ¡£ÇØÍõµ½ÁËÒËÑô¡£Ê®°ËÄê£¨Ç°289£©£¬×ó¸ü´í¹¥´òÔ«³Ç¡¢ºÓÓº£¬ÕÛ¶ÏÇÅÁº¹¥Õ¼ÁËÁ½µØ¡£Ê®¾ÅÄê£¨Ç°288£©£¬ÇØÕÑÍõ³ÆÎ÷µÛ£¬ÆëãÉÍõ³Æ¶«µÛ£¬²»¾Ã¶¼ÓÖÈ¡ÏûÁËµÛºÅ¡£ÂÀÀñ»ØÀ´×ÔÊ×¡£Æë¹ú¹¥ÆÆËÎ¹ú£¬ËÎÍõÌÓµ½Îº¹ú£¬ËÀÔÚÎÂµØ¡£ÈÎ±ÉÈ¥ÊÀ¡£¶þÊ®Äê£¨Ç°287£©£¬ÇØÍõÇ°ÍùººÖÐ£¬ÓÖµ½ÁËÉÏ¿¤¡¢±±ºÓ¡£¶þÊ®Ò»Äê£¨Ç°286£©£¬×ó¸ü´í½ø¹¥Îº¹úºÓÄÚ¡£Îº¹úÏ×³öÁË°²ÒØ¡£ÇØ¹ú¸Ï×ß³ÇÖÐµÄÎº¹ú¾ÓÃñ£¬È»ºóÕÐÄ¼ÇØ¹úÈËÇ¨µ½ºÓ¶«µØÇø¶¨¾Ó£¬²¢´Í¸ø¾ôÎ»£¬ÓÖ°Ñ±»ÉâÃâµÄ×ïÈËÇ¨µ½ºÓ¶«¡£ãþÑô¾ý±»·âÔÚÍð¡£¶þÊ®¶þÄê£¨Ç°285£©£¬ÃÉÎä¹¥´òÆë¹ú¡£ÔÚºÓ¶«ÉèÖÃÁË¾Å¸öÏØ¡£ÇØÍõÓë³þÍõÔÚÍð³Ç»áÃË£¬ÇØÍõÓëÕÔÍõÔÚÖÐÑô»áÃË¡£¶þÊ®ÈýÄê£¨Ç°284£©£¬¶¼Î¾Ë¹ÀëÓëº«¹ú¡¢ÕÔ¹ú¡¢Îº¹ú¼°Ñà¹úÒ»Æð½ø¹¥Æë¹ú£¬ÔÚ¼ÃË®Î÷°¶´ò°ÜÆë¾ü¡£ÇØÍõÓëÎºÍõÔÚÒËÑô»áÃË£¬Óëº«ÍõÔÚÐÂ³Ç»áÃË¡£¶þÊ®ËÄÄê£¨Ç°283£©£¬ÇØÍõÓë³þÍõÔÚÛ³³Ç»áÃË£¬ÓÖÔÚð¦³Ç»áÃË¡£ÇØ¹ú¹¥È¡Îº¹úµÄ°²³Ç£¬Ò»Ö±´òµ½¹ú¶¼´óÁº£¬Ñà¹ú¡¢ÕÔ¹úÔ®¾ÈÎº¹ú£¬ÇØ¾ü³·Àë¡£ÎºÈ½±»ÃâÈ¥Ø©ÏàÖ°Îñ¡£¶þÊ®ÎåÄê£¨Ç°282£©£¬ÇØ¹¥Õ¼ÕÔ¹úÁ½×ù³Ç¡£ÇØÍõÓëº«ÍõÔÚÐÂ³Ç»áÃË£¬ÓëÎºÍõÔÚÐÂÃ÷ÒØ»áÃË¡£¶þÊ®ÁùÄê£¨Ç°281£©£¬ÉâÃâ×ïÈË£¬°ÑËûÃÇÇ¨Íùð¦³Ç¡£ºîÎºÈ½»Ö¸´Ø©ÏàÖ°Î»¡£¶þÊ®ÆßÄê£¨Ç°280£©£¬×ó¸ü´í¹¥´ò³þ¹ú¡£ÉâÃâÁË×ï·¸²¢°ÑËûÃÇÇ¨ÍùÄÏÑô¡£°×Æð¹¥´òÕÔ¹ú£¬¶áÈ¡´úµØµÄ¹âÀÇ³Ç¡£ÓÖÅÉË¾Âí´í´ÓÂ¤Î÷³ö·¢£¬Í¨¹ýÊñµØ¹¥´ò³þ¹úµÄÇ­ÖÐ£¬¹¥Õ¼ÏÂÀ´¡£¶þÊ®°ËÄê£¨Ç°279£©£¬´óÁ¼Ôì°×Æð½ø¹¥³þ¹ú£¬¹¥Õ¼ÁËÛ³³Ç¡¢µË³Ç£¬ÉâÃâ×ïÈËÇ¨ÍùÄÇÀï¡£¶þÊ®¾ÅÄê£¨Ç°278£©£¬´óÁ¼Ôì°×Æð½ø¹¥³þ¹ú£¬¹¥Õ¼ÁËÛ«¶¼£¬¸ÄÎªÄÏ¿¤£¬³þÍõÌÓÅÜÁË¡£ÖÜ¾ýÀ´ÇØ¡£ÇØÍõÓë³þÍõÔÚÏåÁê»áÃË¡£°×Æð±»·âÎªÎä°²¾ý¡£ÈýÊ®Äê£¨Ç°277£©£¬ÊñÊØÕÅÈô½ø¹¥³þ¹ú£¬¶áÈ¡Î×¿¤ºÍ½­ÄÏ£¬ÉèÖÃÇ­ÖÐ¿¤¡£ÈýÊ®Ò»Äê£¨Ç°276£©£¬°×Æð¹¥´òÎº¹ú£¬¹¥Õ¼ÁËÁ½×ù³Ç¡£³þ¹úÈËÔÚ½­ÄÏ·´ÇØ¡£ÈýÊ®¶þÄê£¨Ç°275£©£¬Ø©Ïàð¦ºî½ø¹¥Îº¹ú£¬Ò»Ö±¹¥µ½´óÁº£¬´ò°Ü±©ð°£¬É±ÁËËÄÍòÈË£¬±©ð°ÌÓÅÜÁË£¬Îº¹ú¸øÇØ¹úÈý¸öÏØÇëÇó½²ºÍ¡£ÈýÊ®ÈýÄê£¨Ç°274£©£¬¿ÍÇäºúÑô½ø¹¥Îº¹úµÄ¾í³Ç¡¢²ÌÑô¡¢³¤Éç£¬¶¼¹¥ÁËÏÂÀ´¡£ÔÚ»ªÑô¹¥´òÃ¢Ã®£¬´ò°ÜÁËËû£¬É±ÁËÊ®ÎåÍòÈË¡£Îº¹ú°ÑÄÏÑôËÍ¸øÇØ¹úÇëÇó½²ºÍ¡£ÈýÊ®ËÄÄê£¨Ç°273£©£¬ÇØ¹ú°ÑÉÏÓ¹¸øÁËº«¹úºÍÎº¹ú£¬ÉèÁ¢Ò»¸ö¿¤£¬ÈÃÄÏÑô±»Ãâ×ïµÄ³¼ÃñÇ¨ÍùÄÇÀï¾Ó×¡¡£ÈýÊ®ÎåÄê£¨Ç°272£©£¬°ïÖúº«¹ú¡¢Îº¹ú¡¢³þ¹ú¹¥´òÑà¹ú£¬¿ªÊ¼ÉèÖÃÄÏÑô¿¤¡£ÈýÊ®ÁùÄê£¨Ç°271£©£¬¿ÍÇäÔî½ø¹¥Æë¹ú£¬¹¥Õ¼ÁË¸Õ¡¢ÊÙÁ½µØ£¬ËÍ¸øÁËð¦ºî¡£ÈýÊ®°ËÄê£¨Ç°269£©£¬ÖÐ¸üºúÑô½ø¹¥ÕÔ¹úµÄãÕ£¨£ù¨¡£î£¬ÑÌ£©Óë£¬Ã»ÓÐ¹¥ÏÂ¡£ËÄÊ®Äê£¨Ç°267£©£¬µ¿Ì«×ÓËÀÔÚÎº¹ú£¬ÔË»Ø¹úÔáÔÚÜÆÑô¡£ËÄÊ®Ò»Äê£¨Ç°266£©ÏÄÌì£¬¹¥´òÎº¹ú£¬¹¥Õ¼ÁËÐÏÇð¡¢»³Á½µØ¡£ËÄÊ®¶þÄê£¨Ç°265£©£¬°²¹ú¾ýÁ¢ÎªÌ«×Ó¡£Ê®ÔÂ£¬ÐûÌ«ºóÈ¥ÊÀ£¬ÂñÔáÔÚÜÆÑôÛªÉ½¡£¾ÅÔÂ£¬ð¦ºîÀë¿ª¶¼³Çµ½ÌÕµØÈ¥ÁË¡£ËÄÊ®ÈýÄê£¨Ç°264£©£¬Îä°²¾ý°×Æð¹¥´òº«¹ú£¬¹¥ÏÂ¾Å×ù³Ç£¬É±ÁËÎåÍòÈË¡£ËÄÊ®ËÄÄê£¨Ç°263£©£¬½ø¹¥º«¹úµÄÄÏÑô£¬¹¥ÁËÏÂÀ´¡£ËÄÊ®ÎåÄê£¨Ç°262£©£¬Îå´ó·òêÚ£¨£â¨¥£î£¬±¼£©¹¥´òº«¹ú£¬¹¥ÏÂÁËÊ®×ù³Ç¡£Ò¶Ñô¾ýã¦Àë¿ª¶¼³ÇÇ°Íù·â¹ú£¬Ã»ÓÐµ½ÄÇÀï¾ÍËÀÁË¡£ËÄÊ®ÆßÄê£¨Ç°260£©£¬ÇØ¹ú¹¥´òº«¹úµÄÉÏµ³£¬ÉÏµ³È´Í¶½µÁËÕÔ¹ú£¬ÇØ¹úÒò´ËÈ¥¹¥´òÕÔ¹ú£¬ÕÔ¹ú³ö±ø·´»÷ÇØ¾ü£¬Á½¾üÏà³Ö²»ÏÂ¡£ÇØÅÉÎä°²¾ý°×Æð¹¥»÷ÕÔ¹ú£¬ÔÚ³¤Æ½´ó°ÜÕÔ¾ü£¬ËÄÊ®¶àÍò½µ×äÈ«²¿±»»îÂñ¡£ËÄÊ®°ËÄê£¨Ç°259£©Ê®ÔÂ£¬º«¹úÏòÇØÏ×³öÔ«Óº¡£ÇØ¾ü·ÖÎªÈý²¿·Ö£ºÎä°²¾ýÂÊ¾ü»Ø¹ú£»Íõý£¨£è¨¦£¬ºÍ£©´ø±ø¹¥´òÕÔ¹úµÄÆ¤ÀÎ£¬¹¥ÁËÏÂÀ´£»Ë¾Âí¹£ÂÊ¾üÏò±±£¬Æ½¶¨Ì«Ô­£¬È«²¿Õ¼ÁìÁËº«¹úµÄÉÏµ³¡£ÕýÔÂ£¬¾ü¶ÓÍ£Ö¹Õ½¶·£¬×¤ÊØÔÚÉÏµ³¡£ÕâÄêÊ®ÔÂ£¬Îå´ó·òÁê½ø¹¥ÕÔ¹úµÄºªµ¦¡£ËÄÊ®¾ÅÄê£¨Ç°258£©ÕýÔÂ£¬Ôö¼Ó±øÁ¦°ïÖúÎå´ó·òÁê¡£Áê×÷Õ½²»Á¦£¬±»ÃâÖ°£¬ÍõýÌæ´úËû´ø±ø¡£ÕâÄêÊ®ÔÂ£¬½«¾üÕÅÌÆ¹¥´òÎº¹ú£¬²ÌÎ¾°Ñ·ÀÊØµÄµØÅÌ¶ªÁË£¬ÕÅÌÆ»ØÀ´¾ÍÕ¶ÁËËû¡£ÎåÊ®Äê£¨Ç°257£©Ê®ÔÂ£¬Îä°²¾ý°×Æð·¸ÁË×ï£¬±»ÃâÖ°½µÎªÊ¿±ø£¬±áÚØµ½ÒõÃÜ¡£ÕÅÌÆ½ø¹¥Ö££¬¹¥ÁËÏÂÀ´¡£Ê®¶þÔÂ£¬ÔöÅÉ¾ü¶Ó×¤ÔúÔÚ·Ú³ÇÅÔ±ß¡£Îä°²¾ý°×ÆðÓÐ×ï£¬×ÔÉ±¶øËÀ¡£Íõý¹¥´òºªµ¦£¬Ã»´òÏÂÀ´ £¬³·¾üÀëÈ¥£¬·µ»ØÍ¶±¼×¤ÔúÔÚ·Ú³ÇÅÔµÄ¾ü¶Ó¡£Á½¸öÔÂÒÔºó£¬¹¥´òÎº¾ü£¬É±ÁËÁùÇ§ÈË£¬Îº¾üºÍ³þ¾üÂäË®Æ¯Á÷ËÀÔÚ»ÆºÓÖÐµÄÓÐÁ½Íò¶àÈË¡£ÓÖ½ø¹¥·Ú³Ç¡£½Ó×ÅÓÖ¸úËæÕÅÌÆ¹¥ÏÂÁËÄþÐÂÖÐ£¬°ÑÄþÐÂÖÐ¸ÄÃûÎª°²Ñô¡£¿ªÊ¼ÐÞÔìÆÑ½òÇÅ¡£
ÎåÊ®Ò»Äê£¨Ç°256£©£¬½«¾ü£¨£ê£é¨±£¬¾À£©½ø¹¥º«¹ú£¬¹¥Õ¼ÁËÑô³Ç¡¢¸ºÊò£¬É±ÁËËÄÍòÈË¡£¹¥´òÕÔ¹ú£¬¹¥Õ¼ÁË¶þÊ®¶à¸öÏØ£¬Õ¶»ñÊ×¼¶¾ÅÍò¡£Î÷ÖÜ¾ýÎä¹«±³ÅÑÇØ¹ú£¬ºÍ¸÷Öîºî¶©Ô¼ÁªºÏÂÊÁìÌìÏÂµÄ¾«Èñ²¿¶Ó³öÒÁãÚ½ø¹¥ÇØ¹ú£¬Ê¹µÃÇØ¹úÓëÑô³ÇÖ®¼äµÄ½»Í¨±»×è¶Ï¡£ÇØ¹úÓÚÊÇÅÉ½«¾ü½ø¹¥Î÷ÖÜ¡£Î÷ÖÜ¾ýÅÜµ½ÇØ¹úÀ´×ÔÊ×£¬ßµÍ·ÈÏ×ï£¬Ô¸Òâ½ÓÊÜ³Í´¦£¬²¢È«²¿Ï×³öËûµÄÈýÊ®Áù¸ö³ÇÒØºÍÈýÍòÈË¿Ú¡£ÇØÍõ½ÓÊÜÁËÕâÐ©³ÇÒØºÍÈË¿Ú£¬ÈÃÎ÷ÖÜ¾ý»ØÎ÷ÖÜÈ¥ÁË¡£ÎåÊ®¶þÄê£¨Ç°255£©£¬ÖÜµØµÄÃñÖÚÏò¶«·½ÌÓÍö£¬ÖÜ³¯µÄ´«¹ú±¦Æ÷¾Å¶¦ÔË½øÁËÇØ¹ú¡£ÖÜ³¯´ÓÕâÊ±ºòÆð¾ÍÃðÍöÁË¡£
ÎåÊ®ÈýÄê£¨Ç°254£©£¬ÌìÏÂ¶¼À´¹é·þ¡£Îº¹úÂäÔÚ×îºó£¬ÇØ¹ú¾ÍÅÉ½«¾üÈ¥ÌÖ·¥Îº¹ú£¬¹¥Õ¼ÁËÎâ³Ç¡£º«ÍõÀ´³¯¼û£»ÎºÍõÒ²°Ñ¹ú¼ÒÍÐ¸¶¸øÇØ¹úÌý´ÓÃüÁîÁË¡£ÎåÊ®ËÄÄê£¨Ç°253£©£¬ÇØÍõÔÚÓº³ÇÄÏ½¼¼ÀìëÉÏµÛ¡£ÎåÊ®ÁùÄê£¨Ç°251£©ÇïÌì£¬ÕÑÏåÍõÈ¥ÊÀ£¬¶ù×ÓÐ¢ÎÄÍõµÇÎ»¡£×·×ðÉúÄ¸ÌÆ°Ë×ÓÎªÌÆÌ«ºó£¬ÓëÕÑÏåÍõºÏÔáÒ»´¦¡£º«Íõ´©×ÅÐ¢·þÇ°À´¼Àµõ£¬ÆäËûÖîºîÒ²¶¼ÅÉËûÃÇµÄ½«ÏàÇ°À´¼Àµõ£¬ÁÏÀíÉ¥ÊÂ¡£
Ð¢ÎÄÍõÔªÄê£¨Ç°250£©£¬´óÉâ×ïÈË£¬ÂÛÁÐ±íÕÃÏÈÍõµÄ¹¦³¼£¬ÓÅ´ý×Ú×åÇ×Êô£¬»ÙµôÍõ¼ÒµÄÔ°àó¡£Ð¢ÎÄÍõ·þÉ¥ÆÚÂú£¬Ê®ÔÂ¼ºº¥ÈÕµÇÎ»£¬µÚÈýÌìÐÁ³óÈÕÈ¥ÊÀ£¬¶ù×Ó×¯ÏåÍõ¼ÌÎ»¡£
×¯ÏåÍõÔªÄê£¨Ç°249£©£¬´óÉâ×ïÈË£¬ÂÛÁÐ±íÕÃÏÈÍõµÄ¹¦³¼£¬¹ãÊ©µÂ»Ý£¬ºñ´ý×ÚÇ××åÊô£¬¶ÔÃñÖÚÊ©ÒÔ¶÷Ôó¡£¶«ÖÜ¾ýÓëÖîºîÍ¼Ä±·´ÇØ£¬ÇØÏåÍõÅÉÏà¹úÂÀ²»Î¤Ç°È¥ÌÖ·¥£¬È«²¿¼æ²¢ÁË¶«ÖÜµÄÍÁµØ¡£ÇØ¹úÃ»ÓÐ¶Ï¾øÖÜ³¯µÄ¼Àìë£¬°ÑÑôÈË¾ÛÕâ¿éµØÅÌ´Í¸øÖÜ¾ý£¬ÈÃËûÀ´¼ÀìëÖÜ³¯µÄ×æÏÈ¡£ÇØÍõÅÉÃÉæñ½ø¹¥º«¹ú£¬º«¹úÏ×³ö³É¸Þ¡¢¹®ÏØ¡£ÇØ¹ú¹ú½çÉìÕ¹µ½´óÁº£¬¿ªÊ¼ÉèÖÃÈý´¨¿¤¡£¶þÄê£¨Ç°248£©£¬ÇØÍõÓÖÅÉÃÉæñ¹¥´òÕÔ¹ú£¬Æ½¶¨ÁËÌ«Ô­¡£ÈýÄê£¨Ç°247£©£¬ÃÉæñ½ø¹¥Îº¹úµÄ¸ß¶¼¡¢¼³ÏØ£¬¹¥ÁËÏÂÀ´¡£ÃÉæñÓÖ½ø¹¥ÕÔ¹úµÄÓÜ´Î¡¢ÐÂ³Ç¡¢ÀÇÃÏ£¬¹¥Õ¼ÁËÈýÊ®Æß×ù³Ç¡£ËÄÔÂ¼ä·¢ÉúÈÕÊ³¡£Íõý¹¥´òÉÏµ³£¬¿ªÊ¼ÉèÖÃÌ«Ô­¿¤¡£Îº½«ÎÞ¼ÉÂÊÎå¹úµÄ¾ü¶Ó·´»÷ÇØ¾ü£¬ÇØ¾üÍËµ½»ÆºÓÒÔÄÏ¡£ÃÉæñ´òÁË°ÜÕÌ£¬½âÍÑÎ§À§³·ÀëÁË¡£ÎåÔÂ±ûÎçÈÕ£¬×¯ÏåÍõÈ¥ÊÀ£¬¶ù×ÓÙøÕþµÇÎ»£¬Õâ¾ÍÊÇÇØÊ¼»ÊµÛ¡£
ÇØÍõÙøÕþµÇÎ»¶þÊ®ÁùÄê²Å²¢ÍÌÁËÌìÏÂ£¬ÉèÁ¢ÈýÊ®Áù¿¤£¬ºÅ³ÆÊ¼»ÊµÛ¡£Ê¼»ÊÎåÊ®Ò»ËêÈ¥ÊÀ£¬¶ù×Óºúº¥µÇÎ»£¬¾ÍÊÇ¶þÊÀ»ÊµÛ¡£ÈýÄê£¨Ç°207£©£¬Öîºî·×·×ÆðÀ´·´ÅÑÇØ³¯£¬ÕÔ¸ßÉ±ËÀ¶þÊÀ£¬ÓµÁ¢×ÓÓ¤Îª»ÊµÛ¡£×ÓÓ¤¼´Î»Ò»¸ö¶àÔÂ£¬ÖîºîÉ±ÁËËû£¬ÓÚÊÇÃðµôÁËÇØ³¯¡£ÕâÐ©¶¼¼ÇÔØÔÚ¡¶Ê¼»Ê±¾¼Ç¡·ÖÐ¡£

Ì«Ê·¹«Ëµ£º¡°ÇØ¹úµÄ×æÏÈÐÕÙø¡£ËûµÄºó´ú·Ö·â¸÷µØ£¬¸÷×ÔÒÔËù·â¹úÃû×÷ÎªÐÕÊÏ£¬ÓÐÐìÊÏ¡¢Û°£¨£ô¨¢£î£¬Ì¸£©ÊÏ¡¢Üì£¨£ê¨³£¬¾Ù£©ÊÏ¡¢ÖÕÀèÊÏ¡¢ÔËÑÙÊÏ¡¢ÝË£¨£ô¨²£¬Í¾£©ôÃÊÏ¡¢½«ÁºÊÏ¡¢»ÆÊÏ¡¢½­ÊÏ¡¢ÐÞÓãÊÏ¡¢°×Ú¤ÊÏ¡¢òãÁ®ÊÏ¡¢ÇØÊÏ¡£¶øÇØ¹úÒòÎªËüµÄ×æÏÈÔì¸¸·âÔÚÕÔ³Ç£¬ËùÒÔÊÇÕÔÊÏ¡£
ÇØÊ¼»Ê±¾¼Í£¨·µ»ØÄ¿Â¼£©
¡¾ËµÃ÷¡¿ÕâÆª±¾¼ÍÒÔ±àÄê¼ÇÊÂµÄÐÎÊ½£¬¼ÇÔØÁËÇØÊ¼»Ê¼°ÇØ¶þÊÀÒ»ÉúµÄÖ÷Òª»î¶¯ºÍËù·¢ÉúµÄÖØ´óÊÂ¼þ£¬ÌõÀíÇåÎú£¬ÄÚÈÝ·á¸»£¬ÕæÊµµØ·´Ó³ÁËÇØÍõ³¯½¨Á¢Ç°ºóËÄÊ®Äê¼ä·çÔÆ±ä»ÃµÄÀúÊ·³¡Ãæ¡£
ÇØ¹ú£¬´ÓÏå¹«±»·âÎªÖîºîÒÔºó£¬¾­¹ý¶þÊ®¼¸´úÈËµÄ¿àÐÄ¾­Óª£¬ÔÚÕþÖÎ¡¢¾­¼Ã¡¢¾üÊÂÉÏ£¬¶ÔÉ½¶«Áù¹ú¶¼Õ¼¾ÝÁË¾ø¶ÔµÄÓÅÊÆ£¬ÌìÏÂÍ³Ò»Ò²ÒÑ³ÉÎª´óÊÆËùÇ÷¡£ÇØÊ¼»ÊË³Ê±³ËÊÆ£¬·Ü·¢Å¬Á¦£¬ÖÕÓÚ¼æ²¢Áù¹ú£¬½¨Á¢ÁËÎÒ¹úÀúÊ·ÉÏµÚÒ»¸ö×¨ÖÆÖ÷ÒåÖÐÑë¼¯È¨µÄ·â½¨¹ú¼Ò£¬½Ó×ÅËûÓÖÔÚÕþÖÎ¡¢¾­¼Ã¡¢¾üÊÂ¡¢ÎÄ»¯Öî·½ÃæÊµÊ©ÁËÒ»ÏµÁÐÖØ´ó´ëÊ©£¬ÒÔ½¡È«ºÍ¹®¹ÌÐÂÕþÈ¨¡£È»¶ø£¬Ù¿ºöÖ®¼ä£¬Õâ¸ö¿ÕÇ°Ç¿´óµÄ·â½¨Íõ³¯¾Í±»Å©ÃñÆðÒåµÄÐÚÓ¿²¨ÌÎ³å»ÙÁË¡£Ó¦¸ÃËµ£¬ÇØÊ¼»Ê¶ÔÖÐ»ªÃñ×åµÄÐÎ³ÉºÍ×³´óËù×ö³öµÄÖØ´ó¹±Ï×£¬ÓÉËûÁìµ¼ÖÆ¶¨µÄÒ»ÏµÁÐ¹ÜÀí¹ú¼ÒµÄ·¨Áî¡¢ÖÆ¶È¡¢·½Õë¡¢Õþ²ß¶ÔºóÊÀµÄÉîÔ¶Ó°Ïì£¬ÔÚÖÐ¹úµÄÀúÊ·ÉÏÊÇÓÀÔ¶²»»áÄ¥ÃðµÄ¡£¿ÉÏ§µÄÊÇ£¬ÓÉÓÚËûµÄ½¾ºá²Ð±©£¬ÀÄÓÃÃñÁ¦£¬ºáÕ÷±©Á²£¬ÑÏÐÌ¿á·¨£¬½Ó×Å»èÓ¹µÄÇØ¶þÊÀÓÖÔÚÕâ·½Ãæ¼Ì³ÐÁËËûµÄÒÂ²§£¬±ä±¾¼ÓÀ÷£¬²»½öÊ¹ËûµÄÐí¶à±¾À´¿ÉÄÜÓÐÀûÓÚÉç»á¾­¼Ã¡¢ÎÄ»¯·¢Õ¹µÄÕþ²ß²¢Î´ÄÜÆðµ½Ó¦ÓÐµÄ×÷ÓÃ£¬Ê¹¹ã´óÈËÃñÖØÐÂÏÝÈëË®Éî»ðÈÈÖ®ÖÐ£¬¶øÇÒÒ²¼ÓËÙÁËÇØÍõ³¯µÄÃðÍö¡£
ÕâÆª±¾¼ÍÒÔÇØÊ¼»ÊºÍÇØ¶þÊÀµÄ»î¶¯ÎªÖÐÐÄ£¬ÖðÄêÐðÐ´£¬¼òÖÐÓÐ·±£¬¸ÅÀ¨ÓëÖØ±ÊÏà¼ä£¬Í¨Æª¶ÁÀ´£¬²»½ö¸øÈËÒÔÀúÊ·µÄÔ­Ã²£¬»¹¿ÉÒÔÊ¹ÈË¸Ðµ½Ò»ÇÐ¶¼ÊÇÀúÊ·µÄ±ØÈ»£¬Á½´úµÛÍõµÄÐÎÏó»îÍÑÍÑµØ³ÊÏÖÔÚÑÛÇ°¡£Ð´ÇØÊ¼»Ê£¬Ê×ÏÈ¼òÒªµØÀúÊýÁËËûÔÚÇ°´úÈ¡µÃÖØ´óÊ¤ÀûµÄ»ù´¡ÉÏ£¬µ÷±øÇ²½«£¬³ËÊ¤½ø»÷£¬²¢ÍÌÁù¹úµÄ¹ý³Ì£¬ÖÐ¼ä´©²å¼ÇÐðÁË·ÛËéª±£¨£ì¨¤£ï ¨££é£¬ÀÓ°ª£©ÂÀ²»Î¤¼¯ÍÅ¡¢ÀîË¹ÉÏÊéÚÉÖð¿Í¡¢Î¾çÔÏ×¼Æ¡¢¾£éðÐÐ´ÌµÈÊÂ¼þ¡£È»ºóÒÀ´ÎÐðÐ´ËûÍ³Ò»ÌìÏÂºóµÄÑÔÐÐºÍÊÂ¼þ£¬Ò»·½ÃæÁÐ¾ÙÁËÖîÈçÒéµÛºÅ¡¢¸ÄÀú·¨·þÉ«¡¢·ÖÌìÏÂÎªÈýÊ®Áù¿¤¡¢Í³Ò»·¨ÂÉ¡¢Í³Ò»¶ÈÁ¿ºâºÍÎÄ×Ö¡¢Ñ²ÐÐ¿ÌÊ¯¡¢ÄÏÈ¡Â½ÁºµØ¡¢±±»÷ÐÙÅ«¡¢ÐÞÖþ³¤³Ç¡¢ÏÌÑô¹¬¹ØÓÚÑ§¹ÅÓëÊ¦½ñµÄÒ»³¡´ó±çÂÛ¡¢·ÙÊé¿ÓÈåµÈµÈ£»ÁíÒ»·½ÃæÓÖÁÐ¾ÙÁËÇØÊ¼»Ê²»Ï§¾Þ×ÊÅÉÈËÈëº£ÇóÏÉ¡¢´óÐËÍÁÄ¾½¨Ôì°¢·¿¹¬ºÍæêÉ½ÁêÄ¹¡¢ËæÒâÉ±Â¾ÎÞ¹¼µÈµÈ¡£Í¨¹ýÒÔÉÏÕâÐ©£¬²»½ö±íÏÖÁËÇØÊ¼»ÊµÄÕþÖÎ¡¢¾üÊÂ²ÅÄÜºÍÀñÏÍÏÂÊ¿¡¢ÖØÓÃÈË²ÅµÄ×÷·ç£¬¶øÇÒÒ²±íÏÖÁËËûµÄÓÞÃÁ»Äµ®¡¢±©Å°Ð×²Ð£¬ÎªÁË×Ô¼ºÉúÇ°ËÀºóµÄÏíÊÜ¶ø²»Ï§ÃñÁ¦Ãñ²ÆµÄ½¾ÉÝÒùÒÝ¡£ÆäÖÐÓÐÐí¶àµäÐÍµÄÊÂÀý»òÍ¨¹ýÐðÐ´£¬»ò½èÓÃËûÈËÖ®¿Ú£¬²¹Ð´Ê¼»ÊµÛÖ®ÐÔÇé£¬¾ùÐ´µÃÓÐÉùÓÐÉ«£¬»îÁé»îÏÖ¡£Ò»¸ö½Ü³ö¾ýÖ÷Í¬Ê±ÓÖÊÇÐ×ºÝ±©¾ýµÄÇØÊ¼»ÊµÄÐÎÏó¾ÍÕâÑù±»Éú¶¯ÐÎÏóµØ¹´ÀÕ³öÀ´¡£Ð´ÇØ¶þÊÀ£¬ÔòÊ©ÒÔÖØÄ«£¬×ÅÒâÐðÐ´ÁËÔÚÇØÊ¼»ÊÊÅÊÀÖ®ºó£¬ËûÓëÕÔ¸ßºÏÄ±´ÛÈ¨µÄÏêÏ¸¾­¹ýºÍËûµÄ¼«¶Ë²ÐÅ°¡¢¼«¶Ë¸¯Ðà£¬Éú¶¯Éî¿ÌµØ½ÒÂ¶³öÒ»¸ö»èÓ¹±©¾ýºÍÒ»¸öÒõÄ±¼ÒµÄ³ó¶ñ×ìÁ³¡£ÓÈÆäÊÇ¶ÔÕÔ¸ßÉ±¶þÊÀ¡¢×ÓÓ¤É±ÕÔ¸ßµÄ¾«µñÏ¸¿Ì£¬ÇúÕÛ¾ªÏÕ£¬±¥º¬×Å×÷Õß¶Ô¶þÊÀºÍÕÔ¸ßµÄÉîÉîÔ÷¶ñ¡£
ÀúÊ··¢Õ¹µÄ×ÜÇ÷ÊÆ×ÜÊÇÔ½À´Ô½×ßÏò½ø²½¡£Ë¾ÂíÇ¨ÒÔÆäÆÓËØµÄÎ¨ÎïÖ÷ÒåÀúÊ·¹Û£¬°Ñ¿¼²ìÇØ³¯¡°³É°ÜÐË»µÖ®¼Í¡±µÄË¼Ïë¹á´©ÓÚ¡¶ÇØÊ¼»Ê±¾¼Í¡·È«Æª£¬²»½ö¸øÈËÃÇÕ¹Ê¾ÁËÇØÊ¼»ÊÕâ¸ö´óÓþ´ó»Ù¼¯ÓÚÒ»ÉíµÄ·â½¨µÛÍõµÄÒ»Éú£¬¶øÇÒÒ»Ö±ÔÚÌ½Ñ°×ÅÇØ³¯µÄÍ³Ò»¼°ÃðÍöµÄÔ­Òò£¬ËûÔÚÆªÄ©µÄÂÛÔÞÖÐ´ó¶ÎÒýÊöÎ÷ººÕþÂÛ¼Ò¼ÖÒê¡¶¹ýÇØÂÛ¡·µÄÄÚÈÝ£¬²¢³ÆÔÞËµ£º¡°ÉÆÔÕºõ¼ÖÉúÖ®ÍÆÑÔÖ®Ò²£¡¡±ËùÎ½¡°¹ýÇØ¡±£¬¾ÍÊÇÅúÆÀÇØµÄ¹ýÊ§¡£¡¶¹ýÇØÂÛ¡·ÊÇÒ»ÆªÆøÊÆ°õíç¡¢ºÜÓÐ¸ÐÈ¾Á¦µÄÕþÂÛÎÄ£¬Ëü°ÑÇØ³¯ÃðÍöµÄÔ­Òò¹é½áÎª¡°ÈÊÒå²»Ê©£¬¹¥ÊØÖ®ÊÆÒìÒ²¡±£¬Õâ¶ÔÎÒÃÇÈÏÊ¶ÇØ³¯µÄÀúÊ·ÓÐÒ»¶¨²Î¿¼ÒâÒå¡£
ÇØÊ¼»ÊµÛ£¬ÊÇÇØ¹ú×¯ÏåÍõµÄ¶ù×Ó¡£×¯ÏåÍõÔøÒÔÇØÕÑÍõµÄËï×ÓµÄÉí·Ý×÷ÎªÈËÖÊµÖÑºÔÚÕÔ¹ú£¬ÔÚÄÇÀï¿´¼ûÂÀ²»Î¤µÄæª£¬Ê®·ÖÏ²°®£¬¾ÍÈ¢ÁËËý£¬ÉúÁËÊ¼»Ê¡£ÇØÊ¼»ÊÊÇÇØÕÑÍõËÄÊ®°ËÄê£¨Ç°529£©ÔÚºªµ¦³öÉúµÄ¡£³öÉúºó£¬ÆðÃû½ÐÕþ£¬ÐÕÕÔ¡£ÔÚËûÊ®ÈýËêÄÇÄê£¬×¯ÏåÍõÈ¥ÊÀ£¬Õþ¼Ì³ÐÍõÎ»×öÁËÇØÍõ¡£ÕâÊ±ºò£¬ÇØ¹úµÄ½®ÓòÒÑÍÌ²¢ÁË°Í¿¤¡¢Êñ¿¤ºÍººÖÐ£¬¿ç¹ýÍðÏØÕ¼¾ÝÁË³þ¹úµÄÛ«£¨£ù¨«£î£ç£¬Ó°£©¶¼£¬ÉèÖÃÁËÄÏ¿¤£»Íù±±ÊÕÈ¡ÁËÉÏ¿¤ÒÔ¶«£¬Õ¼¾ÝÁËºÓ¶«¡¢Ì«Ô­ºÍÉÏµ³¿¤£»Íù¶«µ½ÜþÑô£¬ÃðµôÎ÷ÖÜ¡¢¶«ÖÜÁ½¹ú£¬ÉèÖÃÁËÈý´¨¿¤¡£ÂÀ²»Î¤ÎªÏà¹ú£¬·âÊ®Íò»§£¬·âºÅÊÇÎÄÐÅºî¡£ÕÐÀ¿±ö¿ÍÓÎÊ¿£¬Ïë½è´ËÍÌ²¢ÌìÏÂ¡£ÀîË¹ÎªÉáÈË¡£ÃÉæñ¡¢Íõýt¡¢û¹«µÈÎª½«¾ü¡£ÇØÍõÄê¼ÍÐ¡£¬¸Õ¸ÕµÇÉÏÎ»£¬°Ñ¹úÊÂÎ¯ÍÐ¸ø´ó³¼ÃÇ¡£
½úÑô·¢ÉúÅÑÂÒ£¬Ê¼»ÊÔªÄê£¨Ç°246£©£¬½«¾üÃÉæñÇ°È¥ÌÖ·¥£¬Æ½¶¨ÁËÅÑÂÒ¡£¶þÄê£¨Ç°245£©£¬û¹«ÂÊ±ø¹¥´ò¾í£¨£ñ£õ¨¡£î£¬È¦£©ÒØ£¬É±ÁËÈýÍòÈË¡£ÈýÄê£¨Ç°244£©ÃÉæñ¹¥´òº«¹ú£¬¶áÈ¡Ê®Èý×ù³ÇÒØ¡£ÍõýtËÀÁË¡£½«¾üÃÉæñ¹¥´òÎº¹ú¯Ó£¨£ã£è¨¤£î£ç£¬³©£©¡¢ÓÐ¹î¡£ÕâÄê·¢ÉúÑÏÖØ¼¢»Ä¡£ËÄÄê£¨Ç°243£©£¬¹¥È¡ÁË¯ÓÒØ¡¢ÓÐ¹î¡£ÈýÔÂ£¬Í£Ö¹½ø¾ü¡£ÇØ¹úÈËÖÊ´ÓÕÔ¹ú·µ¹ú£¬ÕÔ¹úÌ«×ÓÒ²´ÓÇØ¹ú»ØÕÔ¡£Ê®ÔÂ¸ýÒúÈÕ£¬»È³æ´Ó¶«·½·ÉÀ´£¬ÕÚÌì±ÎÈÕ¡£È«¹úÎÁÒßÁ÷ÐÐ¡£ÀÏ°ÙÐÕÏ×ÉÏÒ»Ç§Ê¯Á¸Ê³£¬ÊÚ¸ø¾ôÎ»Ò»¼¶¡£ÎåÄê£¨Ç°242£©£¬½«¾üÃÉæñ¹¥´òÎº¹ú£¬Æ½¶¨ÁËËáÔæ¡¢ÑàÒØ¡¢ÐéÒØ¡¢³¤Æ½¡¢ÓºÇð¡¢É½Ñô³Ç£¬È«²¿¹¥ÏÂÀ´£¬¶áÈ¡ÁË¶þÊ®¸ö³ÇÒØ¡£¿ªÊ¼ÉèÖÃ¶«¿¤¡£ÕâÄê¶¬Ìì´òÀ×ÁË¡£ÁùÄê£¨Ç°241£©£¬º«¹ú¡¢Îº¹ú¡¢ÕÔ¹ú¡¢ÎÀ¹ú¡¢³þ¹úÒ»Æð½ø¹¥ÇØ¹ú£¬¹¥Õ¼ÁËÊÙÁêÒØ¡£ÇØ¹úÅÉ³ö¾ü¶Ó£¬Îå¹úÍ£Ö¹ÁË½ø¾ü¡£ÇØ¹ú¹¥ÏÂÎÀ¹ú£¬±Æ½ü¶«¿¤£¬ÎÀ¾ý½ÇÂÊÁìËûµÄ×Ú×åÇ¨¾Óµ½Ò°Íõ£¬Æ¾½èÉ½ÊÆÏÕ×è£¬±£×¡ÁËÎº¹úµÄºÓÄÚ¡£ÆßÄê£¨Ç°240£©£¬åçÐÇÏÈÔÚ¶«·½³öÏÖ£¬ÓÖÔÚ±±·½³öÏÖ£¬ÎåÔÂ£¬ÓÖÔÚÎ÷·½³öÏÖ¡£½«¾üÃÉæñÔÚ¹¥´òÁú¡¢¹Â¡¢Çì¶¼Ê±Õ½ËÀÁË£¬ÇØ¾ü»ØÊ¦½ø¹¥¼³ÏØ¡£åçÐÇÓÖÔÚÎ÷·½Á¬Ðø³öÏÖÁËÊ®ÁùÌì¡£ÏÄÌ«ºóÈ¥ÊÀ¡£
°ËÄê£¨Ç°239£©£¬ÇØÍõµÜ³¤°²¾ý³É®´£¨£ê£é¨¡£ï£¬½¾£©ÂÊÁì¾ü¶Ó¹¥´òÕÔ¹ú£¬ÔÚÍÍÁôÔì·´ÁË£¬½á¹ûËûÊÖÏÂµÄ¾ü¹Ù¶¼±»É±ËÀ£¬ÄÇÀïµÄ°ÙÐÕ±»Ç¨ÍùÁÙä¬£¨£ô¨¢£ï£¬ÌÓ£©¡£Ç°À´ÌÖ·¥³É®´µÄ½«¾ü±ÚËÀÁË£¬ÍÍÁôÈËÊ¿±øÆÑúK£¨£è¨¨£¬º×£©¡£ÓÖÔì·´£¬½á¹ûÕ½ËÀ£¬ËÀºó»¹Ôâµ½±ÞÂ¾Ê¬ÌåµÄ¿áÐÌ¡£»ÆºÓµÄÓã´óÅúÓ¿ÉÏ°¶±ß£¬ÈËÃÇ¸Ï×ÅÂí³µµ½¶«·½È¥ÕÒÊ³Îï¡£
ª±£¨£ì¨¤£ï ¨££é£¬ÀÔ°«£©±»·âÎª³¤ÐÅºî£¬´Í¸øËûÉ½ÑôµÄÍÁµØ£¬ÈÃËû¾Ó×¡ÔÚÄÇÀï¡£¹¬ÊÒ¡¢³µÂí¡¢ÒÂ·þ¡¢Ô°ÁÖ¡¢´òÁÔ¶¼ÌýÆ¾ª±µÄÒâÔ¸¡£ÊÂÇéÎÞÂÛ´óÐ¡È«ÓÉª±¾ö¶¨¡£ÓÖ°ÑºÓÎ÷Ì«Ô­¿¤¸ÄÎªª±µÄ·â¹ú¡£
¾ÅÄê£¨Ç°238£©£¬åçÐÇÓÖ³öÏÖÁË£¬ÓÐÊ±»®¹ýÕû¸öÌì¿Õ¡£½ø¹¥Îº¹úµÄÔ«ÒØºÍÆÑÑôÒØ¡£ËÄÔÂ£¬ÇØÍõÁôËÞÔÚÓºµØ¡£¼ºÓÏÈÕ£¬ÇØÍõ¾ÙÐÐ±íÊ¾ÒÑ¾­³ÉÄêµÄ¼Ó¹ÚÀñ£¬Åå´ø±¦½£¡£³¤ÐÅºîª±×÷ÂÒµÄÊÂ±»·¢¾õ£¬ËûµÁÓÃÇØÍõµÄ´óÓ¡ºÍÌ«ºóµÄÓ¡çô£¬·¢¶¯¾©³Ç²¿¶ÓºÍÊÌÎÀ¡¢¹ÙÆï¡¢ÈÖµÒ×åÊ×Áì¡¢¼Ò³¼£¬ÆóÍ¼¹¥´òÞ­£¨£ñ¨ª£¬Æä£©Äê¹¬£¬·¢¶¯ÅÑÂÒ¡£Ê¼»ÊµÃÖªºó£¬ÃüÁîÏà¹ú²ýÆ½¾ý¡¢²ýÎÄ¾ý·¢±ø¹¥»÷ª±¡£ÔÚÏÌÑô×÷Õ½ÖÐ£¬É±ËÀÊý°ÙÈË£¬ÇØÍõ¶¼ÊÚ¸øËûÃÇÒÔ¾ôÎ»£¬Á¬Í¬²ÎÕ½µÄ»Â¹Ù£¬Ò²ÊÚ¸ø¾ôÎ»Ò»¼¶¡£ª±µÈÈËÕ½°ÜÌÓ×ß¡£µ±¼´Í¨ÁîÈ«¹ú£ºÈçË­»î×½µ½ª±£¬´Í¸øÉÍÇ®Ò»°ÙÍò£»É±µôËû£¬´Í¸øÉÍÇ®ÎåÊ®Íò¡£ª±µÈÈËÈ«²¿±»×¥»ñ¡£ÎÀÎ¾½ß¡¢ÄÚÊ·ËÁ¡¢×ô¸ê½ß¡¢ÖÐ´ó·òÁîÆëµÈ¶þÊ®ÈË¶¼±»ÅÐ´¦èÉ£¨£ø£é¨¡£ï£¬Ïû£©ÐÌ£¬¼´Õ¶ÏÂÍ·Â­Ðü¹ÒÔÚÄ¾¸ÍÉÏ¡£¶Ôª±´¦ÒÔÎåÂí·ÖÊ¬µÄ³µÁÑÖ®ÐÌÒÔÊ¾ÖÚ£¬²¢ÃðÁËËûµÄ¼Ò×å¡£ÖÁÓÚËûµÄ¼Ò³¼£¬×ïÇáµÄ´¦ÒÔ¹íÐ½Ö®ÐÌ£¬¼´·þÎª×ÚÃí´ò²ñÈýÄêµÄÀÍÒÛ¡£»¹ÓÐËÄÇ§Óà¼Ò±»°þ¶áÁË¹Ù¾ô£¬Ç¨áãµ½Êñ¿¤£¬×¡ÔÚ·¿ÁêÏØ¡£Õâ¸öÔÂËäÊôÃÏÏÄ£¬µ«Ê®·Öº®Àä£¬ÓÐ¶³ËÀµÄÈË¡£Ñî¶ËºÍ½ø¹¥ÑÜÊÏÒØ¡£åçÐÇ³öÏÖÔÚÎ÷·½£¬²»¾ÃÓÖ³öÏÖÔÚ±±·½£¬´Ó±±¶·ÍùÄÏ½ÓÁ¬³öÏÖÁË°ËÊ®Ìì¡£
Ê®Äê£¨Ç°237£©£¬Ïà¹úÂÀ²»Î¤ÒòÊÜª±Ç£Á¬¶ø±»°Õ¹Ù¡£»¸ýtÎª½«¾ü¡£Æë¹úºÍÕÔ¹úÅÉÀ´Ê¹³¼°Ú¾Æ×£ºØ¡£Æë¹úÈËÃ©½¹È°ËµÇØÍõµÀ£º¡°ÇØ¹úÕýÒÔ¶áÈ¡ÌìÏÂÎª´óÊÂ£¬¶ø´óÍõÓÐÁ÷·ÅÌ«ºóµÄÃûÉù£¬¿ÖÅÂÖîºîÌýËµÁË£¬Òò´Ë¶ø±³ÆúÇØ¹ú°¡¡£¡±ÇØÍõÓÚÊÇ°ÑÌ«ºó´ÓÓºµØ½Ó»ØÏÌÑô£¬ÈÔÈÃËý×¡ÔÚ¸ÊÈª¹¬¡£
ÇØ¹ú´ó¹æÄ£µØ½øÐÐËÑË÷£¬ÇýÖðÔÚÇØ¹ú×ö¹ÙµÄ±ð¹úÈË¡£ÀîË¹ÉÏÊéÈ°Ëµ£¬ÇØÍõ²Å·ÏÖ¹ÁËÖð¿ÍÁî¡£ÀîË¹½è»úÈ°ËµÇØÍõ£¬½¨ÒéÊ×ÏÈ¹¥È¡º«¹ú£¬ÒÔ´ËÀ´¿ÖÏÅÆäËü¹ú¼Ò£¬ÓÚÊÇÇØÍõÅÉÀîË¹È¥½µ·þº«¹ú¡£º«ÍõÎª´Ë¶øµ£ÓÇ£¬¾Í¸úº«·ÇÄ±»®Ï÷ÈõÇØ¹ú¡£´óÁºÈËÎ¾çÔÀ´µ½ÇØ¹ú£¬È°ËµÇØÍõµÀ£º¡°Æ¾×ÅÇØ¹úÕâÑùÇ¿´ó£¬Öîºî¾ÍÏó¿¤ÏØµÄÊ×ÄÔ£¬ÎÒÖ»µ£ÐÄÉ½¶«¸÷¹úºÏ×Ý£¬ÁªºÏÆðÀ´½øÐÐ³öÆä²»ÒâµÄÏ®»÷£¬Õâ¾ÍÊÇ´ÓÇ°ÖÇ²®¡¢·ò²î¡¢¡£¨£í¨«£î£¬Ãô£©ÍõËùÒÔÃðÍöµÄÔ­ÒòËùÔÚ¡£Ï£Íû´óÍõ²»ÒªÁßÏ§²ÆÎï£¬¸ø¸÷¹úÈ¨¹ó´ó³¼ËÍÀñ£¬ÀûÓÃËûÃÇ´òÂÒÖîºîµÄ¼Æ»®£¬ÕâÑùÖ»²»¹ýËðÊ§ÈýÊ®Íò½ð£¬¶øÖîºî¾Í¿ÉÒÔÍêÈ«ÏûÃðÁË¡£¡±ÇØÍõÌý´ÓÁËËûµÄ¼ÆÄ±£¬»á¼ûçÔÊ±ÒÔÆ½µÈµÄÀñ½ÚÏà´ý£¬ÒÂ·þÒûÊ³Ò²ÓëÎ¾çÔÒ»Ñù¡£Î¾çÔËµ£º¡°ÇØÍõÕâ¸öÈË£¬¸ß±ÇÁº£¬´óÑÛ¾¦£¬ÀÏÓ¥µÄÐØ¸¬£¬²òÀÇµÄÉùÒô£¬È±·¦ÈÊµÂ£¬¶øÓÐ»¢ÀÇÖ®ÐÄ£¬ÇîÀ§µÄÊ±ºòÈÝÒ×¶ÔÈËÇ«ÏÂ£¬µÃÖ¾µÄÊ±ºòÒ²»áÇáÒ×µØ³ÔÈË¡£ÎÒÊÇ¸öÆ½Ãñ£¬È»¶øËû¼ûµ½ÎÒ×ÜÊÇÄÇÑùÇ«ÏÂ¡£Èç¹ûÇØÍõ¶áÈ¡ÌìÏÂµÄÐÄÔ¸µÃÒÔÊµÏÖ£¬ÌìÏÂµÄÈË¾Í¶¼³ÉÎªÅ«Á¥ÁË¡£ÎÒ²»ÄÜ¸úËû³¤¾Ã½»Íù¡£¡±ÓÚÊÇÌÓ×ß£¬ÇØÍõ·¢¾õ£¬¼á¾öÈ°Ö¹£¬ÈÃËûµ±ÇØ¹úµÄ×î¸ß¾üÊÂ³¤¹Ù£¬Ê¼ÖÕ²ÉÓÃÁËËûµÄ¼ÆÄ±¡£ÀîË¹Ö´ÕÆ¹úÕþ¡£
Ê®Ò»Äê£¨Ç°236£©£¬Ö÷½«Íõôå¡¢´Î½«»¸ýt¡¢Ä©½«Ñî¶ËºÍÈý¾ü²¢ÎªÒ»¾üÈ¥¹¥´òÚþÒØ£¬Ã»ÓÐ¹¥ÏÂ£¬ÏÈ¶áÈ¡ÁË¾Å×ù³ÇÒØ¡£Íõôå¾ÍÁíÍâÈ¥¹¥´òãÕ£¨¨¨£¬¶ñ£©Óë¡¢÷£¨£ì£é¨¢£ï£¬ÁÉ£©Ñî£¬ÁôÏÂÍõ÷¼ÌÐø¹¥´òÚþÒØ¡£
ÍõôåÍ³ÂÊ¾ü¶ÓÊ®°ËÌì£¬ÈÃ¾üÖÐÄêÙºÂ»²»Âú°ÙÊ¯µÄÐ¡¹Ù»Ø¼Ò£¬Ê®ÈËÖÐÌôÑ¡¶þÈËÁôÔÚ¾ü¶Ó¡£»¸ýt¶áÈ¡ÁËÚþ³Ç£¬ÍõôåÓÖÃüÁîËûÂÊ±øÈ¥¹¥´òèÝÑô£¬×Ô¼º¹¥´òãÕÓë£¬¶¼¹¥ÁËÏÂÀ´¡£Ê®¶þÄê£¨Ç°235£©£¬ÎÄÐÅºîÂÀ²»Î¤ËÀÈ¥£¬±»Æä±ö¿ÍÍµÍµ°²ÔáÔÚÂåÑô±±Ã¢É½¡£¶ÔÓÚËûµÄ¼Ò³¼²Î¼Ó¿ÞµõµÄ£¬ÈçÊÇ½ú¹úÈË£¬¾Í¸Ï³ö¹ú¾³£»ÈçÊÇÇØ¹úÈË£¬ÙºÂ»ÔÚÁù°ÙÊ¯ÒÔÉÏµÄ¹Ù°þ¶áÆä¾ôÎ»£¬Ç¨µ½·¿Áê£»ÙºÂ»ÔÚÎå°ÙÊ¯ÒÔÏÂ¶øÎ´²ÎÓë¿ÞµõµÄ£¬Ò²Ç¨µ½·¿Áê£¬µ«²»°þ¶á¾ôÎ»¡£´Ó´ËÒÔºó£¬ÕÆ¹Ü¹úÊÂ²»×ñÑ­ÕýµÀÏóª±¡¢ÂÀ²»Î¤ÕâÑùµÄ£¬£¬¾ÍµÇ¼ÇÃ»ÊÕËûµÄ¼ÒÈË³ä×÷Å«Á¥£¬²»µÃ×ö¹Ù£¬È«²¿ÕÕ´Ë°ìÀí¡£ÇïÌì£¬Ãâ³ýÇ¨¾ÓÊñ¿¤µÄª±¼Ò³¼µÄ¸³Ë°áæÒÛ¡£ÕâÊ±£¬È«¹ú´óºµ£¬´ÓÁùÔÂÆð£¬Ö±µ½°ËÔÂ²ÅÏÂÁËÓê¡£
Ê®ÈýÄê£¨Ç°234£©£¬»¸ýt¹¥´òÕÔ¹úÆ½ÑôÒØ£¬É±ÁËÕÔ½«ìè£¨£è¨´£¬»¤£©éü£¬Õ¶Ê×Ê®ÍòÈË¡£ÇØÍõµ½ºÓÄÏÈ¥¡£ÕýÔÂ£¬åçÐÇ³öÏÖÔÚ¶«·½¡£Ê®ÔÂ£¬»¸ýt¹¥´òÕÔ¹ú¡£Ê®ËÄÄê£¨Ç°233£©£¬ÔÚÆ½Ñô¹¥»÷ÕÔ¾ü£¬¹¥Õ¼ÁËÒË°²£¬´ò°ÜÁËÕÔ¹ú¾ü¶Ó£¬É±ËÀÁËÕÔ¹úµÄ½«¾ü¡£»¸ýtÆ½¶¨ÁËÆ½Ñô¡¢Îä³Ç¡£º«·Ç³öÊ¹µ½ÇØ¹ú£¬ÇØ¹ú²ÉÄÉÁËÀîË¹µÄ¼ÆÄ±£¬¿ÛÁôÁËº«·Ç£¬º«·ÇËÀÔÚÔÆÑô¡£º«ÍõÇëÇóÏòÇØ³Æ³¼¡£
Ê®ÎåÄê£¨Ç°232£©£¬ÇØ¹ú´ó¾Ù³ö±ø£¬Ò»Â·µ½´ïÚþÏØ£¬Ò»Â·µ½´ïÌ«Ô­£¬¹¥Õ¼ÁËÀÇÃÏ¡£ÕâÒ»Äê·¢ÉúÁËµØÕð¡£Ê®ÁùÄê£¨Ç°231£©¾ÅÔÂ£¬ÅÉ¾ü¶ÓÈ¥½ÓÊÕÔ­º«¹úÄÏÑôÒ»´øÍÁµØ£¬ÈÎÃüÌÚÎª´úÀíÄÏÑôÌ«ÊØ¡£¿ªÊ¼ÃüÁîÄÐ×ÓµÇ¼ÇÄêÁä£¬ÒÔ±ãÕ÷·¢±ø×ä¡¢áæÒÛ¡£Îº¹úÏòÇØ¹úÏ×µØ¡£ÇØ¹úÉèÖÃÀöÒØ¡£Ê®ÆßÄê£¨Ç°230£©£¬ÄÚÊ·ÌÚÈ¥¹¥´òº«¹ú£¬ÇÜ»ñÁËº«Íõ°²£¬ÊÕ½ÉÁËËûµÄÈ«²¿ÍÁµØ¡£°ÑÄÇ¸öµØ·½ÉèÖÃÎª¿¤¡£ÃüÃûÎªò£´¨¿¤¡£ÓÖ·¢ÉúÁËµØÕð¡£»ªÑôÌ«ºóÈ¥ÊÀ¡£ÈËÃñÔâÓöµ½´ó¼¢»Ä¡£
Ê®°ËÄê£¨Ç°229£©£¬ÇØ´ó¾ÙÐË±ø¹¥ÕÔ£¬ÍõôåÍ³ÂÊÉÏµØµÄ¾ü¶Ó£¬¹¥Õ¼ÁË¾®Úê¡£Ñî¶ËºÍÂÊÁìºÓÄÚµÄ¾ü¶Ó£¬Ç¼¯£¨£è£õ¨¬£¬»á£©¹¥´òÕÔ¹ú£¬Ñî¶ËºÍ°üÎ§ÁËºªµ¦³Ç¡£Ê®¾ÅÄê£¨Ç°228£©£¬Íõôå¡¢Ç¼¯È«²¿Æ½¶¨´òÏÂÁËÕÔ¹úµÄ¶«Ñô£¬·ý»ñÕÔÍõ¡£ËûÃÇÓÖÏëÂÊ±ø¹¥´òÑà¹ú£¬×¤ÔúÔÚÖÐÉ½¡£ÇØÍõµ½ºªµ¦È¥£¬ÕÒµ½µ±³õÓëÇØÍõÉúÔÚÕÔ¹úÊ±µÄÄ¸¼ÒÓÐ³ðµÄÄÇÐ©ÈË£¬°ÑËûÃÇÈ«²¿»îÂñÁË¡£ÇØÍõ·µ»Ø£¬¾­ÓÉÌ«Ô­¡¢ÉÏ¿¤»Øµ½¶¼³Ç¡£ÇØÊ¼»ÊµÄÄ¸Ì«ºóÈ¥ÊÀ¡£ÕÔ¹«×Ó¼ÎÂÊÁìËûµÄ×Ú×å¼¸°ÙÈËµ½´úµØ£¬×ÔÁ¢Îª´úÍõ£¬Ïò¶«ÓëÑà¹úµÄ¾ü¶Ó»áºÏ£¬×¤ÔúÔÚÉÏ¹È¿¤¡£ÕâÄê·¢Éú´ó¼¢»Ä¡£
¶þÊ®Äê£¨Ç°227£©£¬ÑàÌ«×Óµ¤µ£ÐÄÇØ¹ú¾ü¶Ó´òµ½Ñà¹úÀ´£¬Ê®·Ö¿Ö»Å£¬ÅÉ¾£éðÈ¥´ÌÉ±ÇØÍõ¡£ÇØÍõ·¢ÏÖÁË£¬´¦¾£éðÒÔÖ«½âÖ®ÐÌÀ´Ê¾ÖÚ£¬È»ºó¾ÍÅÉÇ²Íõôå¡¢ÐÁÊ¤È¥¹¥´òÑà¹ú¡£Ñà¹ú¡¢´ú¹ú·¢±øÓ­»÷ÇØ¾ü£¬ÇØ¾üÔÚÒ×Ë®Î÷±ß»÷À£ÁËÑà¾ü¡£¶þÊ®Ò»Äê£¨Ç°226£©£¬ÍõêÚ£¨£â¨¥£î£¬±¼£©È¥¹¥´ò³þ¹ú¡£ÇØÍõÔöÅÉÔ®±øµ½Íõôå¾ü¶ÓÖÐÈ¥£¬ÖÕÓÚ´ò°ÜÑàÌ«×ÓµÄ¾ü¶Ó£¬¹¥Õ¼ÁËÑà¹úµÄ¼»³Ç£¬ÄÃµ½ÁËÑàÌ«×Óµ¤µÄÊ×¼¶¡£ÑàÍõÏò¶«ÊÕÈ¡ÁËÁÉ¶«¿¤µÄµØÅÌ£¬ÔÚÄÇÀï³ÆÍõ¡£ÍõôåÍÆËµÓÐ²¡£¬¸æÀÏ»¹Ïç¡£ÐÂÖ£Ôì·´¡£²ýÆ½¾ý±»Ç¨ÚØµ½Û«³Ç¡£ÕâÒ»ÄêÏÂÁË´óÑ©£¬Ñ©ºñ¶þ³ßÎå´ç¡£
¶þÊ®¶þÄê£¨Ç°225£©£¬ÍõêÚÈ¥¹¥´òÎº¹ú£¬ÒýãêºÓµÄË®¹à´óÁº³Ç£¬´óÁº³ÇÇ½Ëú»µ£¬ÎºÍõ¼ÙÇëÇóÍ¶½µ£¬ÇØ¾üÈ¡µÃÁËÎº¹úµÄÈ«²¿ÍÁµØ¡£
¶þÊ®ÈýÄê£¨Ç°224£©£¬ÇØÍõÔÙ´ÎÚ¯ÁîÕ÷ÕÙÍõôå£¬Ç¿ÐÐÆðÓÃËû£¬ÅÉËûÈ¥¹¥´ò³þ¹ú¡£¹¥Õ¼ÁË³ÂÏØÍùÄÏÖ±µ½Æ½ÓßÏØµÄÍÁµØ£¬·ýÂ²ÁË³þÍõ¡£ÇØÍõÑ²ÓÎÀ´µ½Û«¶¼ºÍ³ÂÏØ¡£³þ½«ÏîÑàÓµÁ¢²ýÆ½¾ý×öÁË³þÍõ£¬ÔÚ»´ºÓÒÔÄÏ·´ÇØ¡£¶þÊ®ËÄÄê£¨Ç°223£©£¬Íõôå¡¢ÃÉÎäÈ¥¹¥´ò³þ¹ú£¬´ò°Ü³þ¾ü£¬²ýÆ½¾ýËÀ£¬ÏîÑàÓÚÊÇÒ²¾Í×ÔÉ±ÁË¡£
¶þÊ®ÎåÄê£¨Ç°222£©£¬´ó¹æÄ£¾Ù±ø£¬ÅÉÍõêÚÎª½«Áì£¬¹¥´òÑà¹úµÄÁÉ¶«¿¤£¬·ý»ñÑàÍõ¼§Ï²¡£»ØÀ´Ê±ÓÖ½ø¹¥´ú¹ú£¬·ýÂ²ÁË´úÍõÕÔ¼Î¡£ÍõôåÓÚÊÇÆ½¶¨ÁË³þ¹úµÄ³¤½­ÒÔÄÏÒ»´ø£¬½µ·þÁËÔ½×åµÄÊ×Áì£¬ÉèÖÃÁË»á»ü¿¤¡£ÎåÔÂ£¬ÇØ¹úÎªÇì×£ÃðµôÎå¹ú¶øÏÂÁîÌØÐíÌìÏÂ¾ÛÒû¡£
¶þÊ®ÁùÄê£¨Ç°221£©£¬ÆëÍõÌï½¨ºÍËûµÄÏà¹úºóÊ¤ÅÉ¾ü¶Ó·ÀÊØÆë¹úÎ÷²¿±ß¾³£¬¶Ï¾øºÍÇØ¹úµÄÀ´Íù¡£ÇØÍõÅÉ½«¾üÍõêÚ¾­ÓÉÑà¹úÍùÄÏ½ø¹¥Æë¹ú£¬·ý»ñÁËÆëÍõÌï½¨¡£
ÇØ¹ú¸ÕÍ³Ò»ÌìÏÂ£¬ÃüÁîØ©Ïà¡¢ÓùÊ·Ëµ£º¡°´ÓÇ°º«Íõ½»³öÍÁµØÏ×ÉÏÓ¡çô£¬ÇëÇó×öÊØÎÀ±ß¾³µÄ³¼×Ó£¬²»¾ÃÓÖ±³ÆúÊÄÔ¼£¬ÓëÕÔ¹ú¡¢Îº¹úÁªºÏ·´ÅÑÇØ¹ú£¬ËùÒÔÅÉ±øÈ¥ÌÖ·¥ËûÃÇ£¬·ýÂ²ÁËº«¹úµÄ¹úÍõ¡£ÎÒÈÏÎªÕâºÜºÃ£¬ÒòÎªÕâÑù»òÐí¾Í¿ÉÒÔÍ£Ö¹Õ½ÕùÁË¡£ÕÔÍõÅÉËûµÄÏà¹úÀîÄÁÀ´¶©Á¢ÃËÔ¼£¬ËùÒÔ¹é»¹ÁËËûÃÇµÖÑºÔÚÕâÀïµÄÖÊ×Ó¡£²»¾ÃËûÃÇ¾ÍÎ¥±³ÁËÃËÔ¼£¬ÔÚÌ«Ô­·´¿¹ÎÒÃÇ£¬ËùÒÔÅÉ±øÈ¥ÌÖ·¥ËûÃÇ£¬·ý»ñÁËÕÔ¹úµÄ¹úÍõ¡£ÕÔ¹«×Ó¼Î¾¹È»×ÔÁ¢Îª´úÍõ£¬ËùÒÔ¾ÍÅÉ±øÈ¥ÃðÁËÕÔ¹ú¡£ÎºÍõÆð³õÒÑÔ¼¶¨¹é·þÓÚÇØ£¬²»¾ÃÈ´Óëº«¹ú¡¢ÕÔ¹úºÏÄ±Ï®»÷ÇØ¹ú£¬ÇØ¹ú¹Ù±øÇ°È¥ÌÖ·¥£¬ÖÕÓÚ´ò°ÜÁËËûÃÇ¡£³þÍõÏ×³öÇàÑôÒÔÎ÷µÄµØÅÌ£¬²»¾ÃÒ²±³ÆúÊÄÔ¼£¬Ï®»÷ÎÒÄÏ¿¤£¬ËùÒÔÅÉ±øÈ¥ÌÖ·¥£¬·ý»ñÁË³þ¹úµÄ¹úÍõ£¬ÖÕÓÚÆ½¶¨ÁË³þµØ¡£ÑàÍõ»èÂÒºýÍ¿£¬ËûµÄÌ«×Óµ¤¾¹È»°µÖÐÅÉ¾£éðÀ´×ö´Ì¿Í£¬ÇØ¹ú¹Ù±øÇ°È¥ÌÖ·¥£¬ÃðµôÁËËûµÄ¹ú¼Ò¡£ÆëÍõ²ÉÓÃºóÊ¤µÄ¼Æ²ß£¬¼Ì¾øÁËÓëÇØ¹úµÄÊ¹³¼À´Íù£¬ÏëÒª×÷ÂÒ£¬ÇØ¹ú¹Ù±øÇ°È¥ÌÖ·¥£¬·ýÂ²ÁËÆë¹ú¹úÍõ£¬Æ½¶¨ÁËÆëµØ¡£ÎÒÆ¾×ÅÕâ¸öÃìÐ¡Ö®Éí£¬ÐË±øÖïÌÖ±©ÂÒ£¬¿¿µÄÊÇ×æ×ÚµÄÉñÁé£¬Áù¹ú¹úÍõ¶¼ÒÀËûÃÇµÄ×ï¹ýÊÜµ½ÁËÓ¦ÓÐµÄ³Í·££¬ÌìÏÂ°²¶¨ÁË¡£ÏÖÔÚÈç¹û²»¸ü¸ÄÃûºÅ£¬¾ÍÎÞ·¨ÏÔÑïÎÒµÄ¹¦Òµ£¬´«¸øºó´ú¡£ÇëÉÌÒéµÛºÅ¡£¡±Ø©ÏàÍõçº£¨£÷¨££î£¬Íë£©¡¢ÓùÊ·´ó·ò·ë½Ù¡¢Í¢Î¾ÀîË¹µÈ¶¼Ëµ£º¡°´ÓÇ°ÎåµÛµÄÍÁµØ×Ýºá¸÷Ç§Àï£¬ÍâÃæ»¹»®·ÖÓÐºî·þ¡¢ÒÄ·þµÈµØÇø£¬ÖîºîÓÐµÄ³¯¼û£¬ÓÐµÄ²»³¯¼û£¬Ìì×Ó²»ÄÜ¿ØÖÆ£¬ÏÖÔÚÄúÐËÕýÒåÖ®Ê¦£¬ÌÖ·¥ËÄ·½²ÐÔôÖ®ÈË£¬Æ½¶¨ÁËÌìÏÂ£¬ÔÚÈ«¹úÉèÖÃ¿¤ÏØ£¬·¨Áî¹éÓÚÒ»Í³£¬ÕâÊÇØ¨¹Å²»ÔøÓÐ£¬ÎåµÛÒ²±È²»ÉÏµÄ¡£ÎÒÃÇ¹§½÷µØ¸ú²©Ê¿ÃÇÉÌÒéËµ£º¡®¹Å´úÓÐÌì»Ê¡¢ÓÐµØ»Ê¡¢ÓÐÌ©»Ê£¬Ì©»Ê×î×ð¹ó¡£¡¯ÎÒÃÇÕâÐ©³¼×ÓÃ°ËÀ×ïÏ×ÉÏ×ðºÅ£¬Íõ³ÆÎª¡®Ì©»Ê¡¯¡£·¢½ÌÁî³ÆÎª¡®ÖÆÊé¡¯£¬ÏÂÃüÁî³ÆÎª¡®Ú¯Êé¡¯£¬Ìì×Ó×Ô³ÆÎª¡®ëÞ¡¯¡£ÇØÍõËµ£º¡°È¥µô¡®Ì©¡¯×Ö£¬ÁôÏÂ¡®»Ê¡¯×Ö£¬²ÉÓÃÉÏ¹Å¡®µÛ¡¯µÄÎ»ºÅ£¬³ÆÎª¡®»ÊµÛ¡¯£¬ÆäËü¾Í°´ÄãÃÇÒéÂÛµÄ°ì¡£¡±ÓÚÊÇÏÂÁîËµ£º¡°¿ÉÒÔ¡±¡£×·×ð×¯ÏåÍõÎªÌ«ÉÏ»Ê¡£ÓÖÏÂÁîËµ£º¡°ÎÒÌýËµÉÏ¹ÅÓÐºÅ¶øÃ»ÓÐÚÖ£¬ÖÐ¹ÅÓÐºÅ£¬ËÀºó¸ù¾ÝÉúÇ°Æ·ÐÐÊÂ¼£¸ø¸öÚÖºÅ¡£ÕâÑù×ö£¬¾ÍÊÇ¶ù×ÓÒéÂÛ¸¸Ç×£¬³¼×ÓÒéÂÛ¾ýÖ÷ÁË£¬·Ç³£Ã»ÓÐÒâÒå£¬ÎÒ²»È¡ÕâÖÖ×ö·¨¡£´Ó½ñÒÔºó£¬·Ï³ýÚÖ·¨¡£ÎÒ¾Í½Ð×öÊ¼»ÊµÛ£¬ºó´ú¾Í´ÓÎÒÕâ¶ù¿ªÊ¼£¬³Æ¶þÊÀ¡¢ÈýÊÀÖ±µ½ÍòÊÀ£¬ÓÀÔ¶Ïà´«£¬Ã»ÓÐÇî¾¡¡£¡±
ÇØÊ¼»Ê°´ÕÕË®¡¢»ð¡¢Ä¾¡¢½ð¡¢ÍÁÎåÐÐÏàÉúÏà¿Ë¡¢ÖÕÊ¼Ñ­»·µÄÔ­Àí½øÐÐÍÆÇó£¬ÈÏÎªÖÜ³¯Õ¼ÓÐ»ðµÂµÄÊôÐÔ£¬ÇØ³¯ÒªÈ¡´úÖÜ³¯£¬¾Í±ØÐëÈ¡ÖÜ³¯µÄ»ðµÂËùµÖ²»¹ýµÄË®µÂ¡£ÏÖÔÚÊÇË®µÂ¿ªÊ¼Ö®Äê£¬ÎªË³ÌìÒâ£¬Òª¸ü¸ÄÒ»ÄêµÄ¿ªÊ¼¡£Èº³¼³¯¼û°ÝºØ¶¼ÔÚÊ®ÔÂ³õÒ»ÕâÒ»Ìì¡£ÒÂ·þ¡¢·û½ÚºÍÆìÖÄµÄ×°ÊÎ£¬¶¼³çÉÐºÚÉ«¡£ÒòÎªË®µÂÊôÒõ£¬¶ø¡¶Ò×¡·ØÔÖÐ±íÊ¾ÒõµÄ·ûºÅÒõØ³£¨£ù¨¢£ï£¬Ò££©½Ð×ö¡°Ôª¡±£¬¾Í°ÑÊýÄ¿ÒÔÊ®ÎªÖÕ¼«¸Ä³ÉÒÔÁùÎªÖÕ¼«£¬ËùÒÔ·û½ÚºÍÓùÊ·Ëù´÷µÄ·¨¹Ú¶¼¹æ¶¨ÎªÁù´ç£¬³µ¿íÎªÁù³ß£¬Áù³ßÎªÒ»²½£¬Ò»Á¾³µ¼ÝÁùÒ½Âí¡£°Ñ»ÆºÓ¸ÄÃûÎª¡°µÂË®¡±£¬ÒÔ´ËÀ´±íÊ¾Ë®µÂµÄ¿ªÊ¼¡£¸ÕÒãÑÏÀ÷£¬Ò»ÇÐÊÂÇé¶¼ÒÀ·¨ÂÉ¾ö¶¨£¬¿Ì±¡¶ø²»½²ÈÊ°®¡¢¶÷»Ý¡¢ºÍÉÆ¡¢ÇéÒå£¬ÕâÑù²Å·ûºÏÎåµÂÖÐË®Ö÷ÒõµÄÃüÊý¡£ÓÚÊÇ°Ñ·¨Áî¸ãµÃ¼«ÎªÑÏ¿á£¬·¸ÁË·¨¾Ã¾Ã²»ÄÜµÃµ½¿íÉâ¡£
Ø©ÏàÍõçºµÈ½øÑÔËµ£º¡°Öîºî¸Õ¸Õ±»´ò°Ü£¬Ñà¹ú¡¢Æë¹ú¡¢³þ¹úµØ´¦Æ«Ô¶£¬²»¸øËüÃÇÉèÍõ£¬¾ÍÎÞ·¨Õò¸§ÄÇÀï¡£Çë·âÁ¢¸÷Î»»Ê×ÓÎªÍõ£¬Ï£Íû»ÊÉÏ¶÷×¼¡£¡±Ê¼»Ê°ÑÕâ¸ö½¨ÒéÏÂ½»¸øÈº³¼ÉÌÒé£¬Èº³¼¶¼ÈÏÎªÕâÑù×öÓÐÀû¡£Í¢Î¾ÀîË¹·¢±íÒâ¼ûËµ£º¡°ÖÜÎÄÍõ¡¢ÖÜÎäÍõ·Ö·â×ÓµÜºÍÍ¬ÐÕÇ×ÊôºÜ¶à£¬¿ÉÊÇËûÃÇµÄºó´úÖð½¥ÊèÔ¶ÁË£¬»¥Ïà¹¥»÷£¬¾ÍÏñ³ðÈËÒ»Ñù£¬ÖîºîÖ®¼ä±Ë´ËÕ÷Õ½£¬ÖÜÌì×ÓÒ²ÎÞ·¨×èÖ¹¡£ÏÖÔÚÌìÏÂ¿¿ÄúµÄÉñÁéÖ®Íþ»ñµÃÍ³Ò»£¬¶¼»®·Ö³ÉÁË¿¤ÏØ£¬¶ÔÓÚ»Ê×Ó¹¦³¼£¬ÓÃ¹«¼ÒµÄ¸³Ë°ÖØÖØÉÍ´Í£¬ÕâÑù¾ÍºÜÈÝÒ×¿ØÖÆÁË¡£ÒªÈÃÌìÏÂÈËÃ»ÓÐÐ°ÒìÖ®ÐÄ£¬Õâ²ÅÊÇÊ¹ÌìÏÂ°²ÄþµÄºÃ°ì·¨°¡¡£ÉèÖÃÖîºîÃ»ÓÐºÃ´¦¡£¡±Ê¼»ÊËµ£º¡°ÒÔÇ°£¬ÌìÏÂÈË¶¼¿àÓÚÁ¬ÄêÕ½ÕùÎÞÖ¹ÎÞÐÝ£¬¾ÍÊÇÒòÎªÓÐÄÇÐ©ÖîºîÍõ¡£ÏÖÔÚÎÒÒÀÕÌ×æ×ÚµÄÉñÁé£¬ÌìÏÂ¸Õ¸Õ°²¶¨Èç¹ûÓÖÉèÁ¢Öîºî¹ú£¬ÕâµÈÓÚÊÇÓÖÌôÆðÕ½ÕùÏëÒªÇóµÃ°²ÄþÌ«Æ½£¬Æñ²»À§ÄÑÂð£¿Í¢Î¾ËµµÃ¶Ô¡£¡±
ÓÚÊÇ°ÑÌìÏÂ·ÖÎªÈýÊ®Áù¿¤¡£Ã¿¿¤¶¼ÉèÖÃÊØ¡¢Î¾¡¢¼à¡£¸Ä³ÆÈËÃñËù×ö¡°Ç­Ê×¡±¡£ÏÂÁîÈ«¹úÌØÐí¾ÛÒûÒÔ±íÊ¾»¶Çì¡£ÊÕ¼¯ÌìÏÂµÄ±øÆ÷£¬¾Û¼¯µ½ÏÌÑô£¬ÈÛ»¯Ö®ºóÖý³É´óÖÓ£¬Ê®¶þ¸öÍ­ÈË£¬Ã¿¸öÖØ´ïÊ®¶þÍò½ï£¬·ÅÖÃÔÚ¹¬Í¢Àï¡£Í³Ò»·¨ÁîºÍ¶ÈÁ¿ºâ±ê×¼¡£Í³Ò»³µÁ¾Á½ÂÖ¼äµÄ¿í¶È¡£ÊéÐ´Ê¹ÓÃÍ³Ò»µÄÁ¥Êé¡£ÁìÍÁ¶«µ½´óº£ºÍ³¯ÏÊ£¬Î÷µ½ÁÙä¬¡¢Ç¼ÖÐ£¬ÄÏµ½±±Ïò»§£¬Íù±±¾ÝÊØ»ÆºÓ×÷ÎªÒªº®¡£ÑØ×ÅÒõÉ½Íù¶«Ò»Ö±µ½´ïÁÉ¶«¿¤¡£Ç¨áãÌìÏÂ¸»ºÀÈË¼ÒÊ®¶þÍò»§µ½ÏÌÑô¾Ó×¡¡£ÖîÈç×æÃí¼°ÕÂÌ¨¹¬¡¢ÉÏÁÖÔ·¶¼ÔÚÎ¼Ë®ÄÏ°¶¡£ÇØ¹úÃ¿ÃðµôÒ»¸öÖîºî£¬¶¼°´ÕÕ¸Ã¹ú¹¬ÊÒµÄÑù×Ó£¬ÔÚÏÌÑô±±ÃæµÄÉ½ÆÂÉÏ½øÐÐ·ÂÔì£¬ÄÏ±ß±ôÁÙÎ¼Ë®£¬´ÓÓºÃÅÍù¶«Ö±µ½ãþ¡¢Î¼¶þË®½»»á´¦£¬µîÎÝÖ®¼äÓÐÌìÇÅºÍ»·ÐÐ³¤ÀÈ»¥ÏàÁ¬½ÓÆðÀ´¡£´ÓÖîºîÄÇÀïÂ²µÃµÄÃÀÈËºÍÖÓ¹ÄÀÖÆ÷Ö®Àà£¬¶¼·Åµ½ÄÇÀïÃæ¡£
¶þÊ®ÆßÄê£¨Ç°220£©£¬ÇØÊ¼»ÊÈ¥Ñ²ÊÓÂ¤Î÷¡¢±±µØ£¬´©¹ý¼¦Í·É½£¬Â·¾­»ØÖÐ¡£ÓÚÊÇÔÚÎ¼Ë®ÄÏÃæ½¨ÔìÐÅ¹¬¡£²»¾Ã£¬ÓÖ°ÑÐÅ¹¬¸ÄÃû½Ð¼«Ãí£¬ÒÔÏóÕ÷´¦ÓÚÌì¼«µÄ±±¼«ÐÇ¡£´Ó¼«Ãí¿ªÍ¨µÀÂ·Ö±´ïÛªÉ½£¬ÓÖÐÞ½¨ÁË¸ÊÈªÇ°µî¡£ÐÞÔìÁ½ÅÔÖþÇ½µÄð®µÀ£¬´ÓÏÌÑôÒ»Ö±Á¬½Óµ½æêÉ½¡£ÕâÒ»Äê£¬ÆÕ±é´Í¸ø¾ôÎ»Ò»¼¶¡£ÐÞÖþ¹©»ÊµÛÑ²ÐÐÓÃµÄÍ¨ÏòÈ«¹ú¸÷µØµÄ³ÛµÀ¡£
¶þÊ®°ËÄê£¨Ç°219£©£¬Ê¼»Êµ½¶«·½È¥Ñ²ÊÓ¿¤ÏØ£¬µÇÉÏ×ÞÏØá»£¨£ù¨¬£¬Òë£©É½¡£ÔÚÉ½ÉÏÁ¢ÁËÊ¯±®£¬ÓÖ¸úÂ³µØÈåÉúÃÇÉÌÒé£¬Ïë¿ÌÊ¯ÒÔËÌÑïÇØÖ®µÂÒµ£¬ÉÌÒéÔÚÌ©É½¼ÀÌì¡¢ÔÚÁº¸¸É½¼ÀµØºÍÒ£¼ÀÃûÉ½´ó´¨µÄÊÂÇé¡£ÓÚÊÇµÇÉÏÌ©É½£¬Ê÷Á¢Ê¯±®£¬ÖþÆðÍÁÌ³£¬¾ÙÐÐ¼ÀÌìÊ¢µä¡£ÏÂÉ½Ê±£¬Í»È»·çÓê´ó×÷£¬Ê¼»ÊÐªÏ¢ÔÚÒ»¿ÅÊ÷ÏÂ£¬Òò´Ë´Í·âÄÇ¿ÅÊ÷Îª¡°Îå´ó·ò¡±£¬½Ó×ÅÔÚÁº¸¸É½¾ÙÐÐ¼ÀµØµäÀñ£¬ÔÚÊ¯±®ÉÏïÔ¿Ì±®ÎÄ¡£±®ÎÄÊÇ£º
»ÊµÛµÇ»ù¼´Î»£¬´´Á¢²ýÃ÷·¨¶È£¬³¼ÏÂ¶ËÕý½÷É÷¡£¾ÍÔÚ¶þÊ®ÁùÄê£¨Ç°222£©£¬ÌìÏÂ¹éÓÚÒ»Í³£¬ËÄ·½ÎÞ²»¹éË³¡£Ç××ÔÑ²ÊÓÔ¶·½£¬µÇÁÙÕâ×ùÌ©É½£¬¶«·½Ò»ÀÀ¼«¾¡¡£Ëæ³¼Ë¼ÄîÎ°¼¨£¬ÍÆËÝÊÂÒµ±¾Ô´£¬¾´ÔÞ¹¦µÂÎÞÏÞ¡£ÖÎÊÀÖ®µÀÊµÊ©£¬ÖîÖÖ²úÒµµÃÒË£¬Ò»ÇÐ·¨Ôò´óÕñ£¬´óÒåÇåÃ÷ÃÀÉÆ£¬´«ÓÚºó´ú×ÓËï£¬ÓÀÊÀ³Ð¼Ì²»±ä¡£»ÊµÛÊ¥Ã÷Í¨´ï£¬¼ÈÒÑÆ½¶¨ÌìÏÂ£¬ºÁ²»Ð¸µ¡¹úÕþ¡£Ã¿ÈÕÔçÆðÍíË¯£¬½¨Éè³¤Ô¶ÀûÒæ£¬×¨ÐÄ½Ì»¯ÐËÊ¢¡£ÑµÃñ½ÔÒÔ³£µÀ£¬Ô¶½üÍ¨´ïÆ½ÖÎ£¬Ê¥ÒâÈËÈË×ð·î¡£¹ó¼úÇå³þ·ÖÃ÷£¬ÄÐÅ®ÒÀÀñÓÐ±ð£¬¹©Ö°¸ö¸öò¯¾´¡£¹âÃ÷Í¨ÕÕÄÚÍâ£¬´¦´¦Çå¾»°²Ì©£¬ºóÊÀÓÀÐøµÂÕþ¡£½Ì»¯Ëù¼°ÎÞÇî£¬¶¨Òª×ñ´ÓÒÅÚ¯£¬ÖØ´ó¸æ½ëÓÀÊÀ×ñ·î¡£
ÓÚÊÇ¾ÍÑØ×Å²³º£°¶Íù¶«×ß£¬Í¾¾­»ÆÏØ¡¢ÄDÏØ£¬ÅÊÉÏ³ÉÉ½µÄ¶¥·å£¬ÓÖµÇÉÏÖ®î·£¨£æ¨²£¬¸¡£©É½£¬Ê÷Á¢Ê¯±®¸èËÌÇØÖ®¹¦µÂ£¬È»ºóÀëÈ¥¡£
ÓÖÍùÄÏ×ßµÇÉÏÁËÀÅÐ°É½£¬Ê®·Ö¸ßÐË£¬ÔÚÄÇÀïÍ£ÁôÁËÈý¸öÔÂ¡£ÓÚÊÇÇ¨À´°ÙÐÕÈýÍò»§µ½ÀÅÐ°Ì¨ÏÂ¾Ó×¡£¬Ãâ³ýËûÃÇÊ®¶þÄêµÄ¸³Ë°áæÒÛ¡£ÐÞÖþÀÅÐ°Ì¨¡£Á¢Ê¯¿Ì×Ö£¬¸èËÌÇØÖ®¹¦µÂ£¬±íÃ÷×Ô¼ºÒòÈçÔ¸ÒÔ³¥¶ø¸Ðµ½ÂúÒâµÄÐÄÇé¡£±®ÎÄËµ£º
¶þÊ®°ËÄê£¨Ç°219£©£¬»ÊµÛ¸Õ¸ÕµÇ»ù¡£¶ËÕýÒ»ÇÐ·¨¶È£¬ÕûÖÎÍòÎï¸Ù¼Í¡£ÕÃÃ÷ÈËÊÂÖ®ÒË£¬Ìá³«×ÓÐ¢¸¸´È¡£»ÊµÛÊ¥ÖÇÈÊÒå£¬ÐûÃ÷¸÷ÖÖµÀÀí¡£Ç×ÁÙ¶«ÍÁ°²¸§£¬Î¿ÀÍÊÓ²ì±øÊ¿¡£´óÊÂÒµÒÑÍê±Ï£¬Ñ²ÐÐ±õº£Ö®µØ¡£»ÊµÛÎ°´ó¹¦¼¨£¬²ÙÀÍ¸ù±¾´óÊÂ¡£ÊµÐÐÖØÅ©ÒÖÉÌ£¬ÎªÊ¹°ÙÐÕ¸»Ô£¡£ÆÕÌìÖ®ÏÂÍ¬ÐÄ£¬Ë³´Ó»ÊµÛÒâÖ¾¡£Í³Ò»Æ÷Îï¶ÈÁ¿£¬Í³Ò»ÊéÐ´ÎÄ×Ö¡£ÈÕÔÂÕÕÒ«Ö®´¦£¬³µ´¬Ëùµ½Ö®µØ£¬ÎÞ²»×ñ·îÍõÃü£¬ÈËÈËµÃÖ¾ÂúÒâ¡£Ë³Ó¦ËÄÊ±ÐÐÊÂ£¬×ÔÓÐ´óÇØ»ÊµÛ¡£Õû¶Ù¶ñÁÓÏ°Ë×£¬°ÏÉ½ÉæË®Ç§Àï¡£Á¯Ï§ÀèÃñ°ÙÐÕ£¬ÈÕÒ¹²»¿ÏÐªÏ¢¡£³ýÒÉ»ó¶¨·¨ÂÉ£¬ÎÞÈË²»ÊØ·¨¼Í¡£µØ·½³¤¹Ù·ÖÖ°£¬¸÷¼¶¹ÙÊð ÖÎÀí£¬¾Ù´ë±ØÇóµÃµ±£¬ÎÞ²»¹«Æ½ÕûÆë¡£»ÊµÛÈç´ËÊ¥Ã÷£¬Ç××ÔÊÓ²ìËÄ·½¡£ÎÞÂÛ×ð±°¹ó¼ú£¬²»Ô½µÈ¼¶¹æÕÂ¡£¼éÐ°Ò»ÂÉ²»ÈÝ£¬ÎñÇóÖÒÕêÏÍÁ¼¡£ÊÂÇé²»·Ö´óÐ¡£¬½ßÁ¦²»¾ëÕùÇ¿¡£ÎÞÂÛÔ¶´¦½ü´¦£¬Ö»ÇóÑÏËà¶Ë×¯¡£ÕýÖ±¶ØºñÖÒ³Ï£¬ÊÂÒµ²ÅÄÜ¾Ã³¤¡£»ÊµÛ´ó¶÷´óµÂ£¬ËÄ·½¾ùµÃ°²¸§¡£Öï³ý»öÂÒÔÖº¦¡£Îª¹úÄ±ÀûÔì¸£¡£ÀÍÒÛ²»ÎóÅ©Ê±£¬°ÙÒµ·±ÈÙ¸»×ã¡£ÀèÃñ°²¾ÓÀÖÒµ£¬²»ÔÙÓÃ±ø¶¯Îä¡£ÁùÇ×ÖÕµÃÏà±££¬µÁ¿Ü´Ó´Ë¾¡³ý¡£»¶ÐÀ½ÓÊÜ½Ì»¯£¬·¨¹æ¶¼ÄÜ¼Ç×¡¡£ÌìµØËÄ·½Ö®ÄÚ£¬¾¡ÊÇ»ÊµÛÖ®ÍÁ¡£Î÷±ßÔ½¹ýÉ³Ä®£¬ÄÏ±ßµ½´ï±±»§¡£¶«±ßµ½´ï¶«º££¬±±±ßÔ½¹ý´óÏÄ¡£ÈË¼£Ëùµ½Ö®´¦£¬ÎÞ²»³Æ³¼¹é·þ¡£¹¦¸ß¸Ç¹ýÎåµÛ£¬¶÷Ôó±é¼°ÂíÅ£¡£ÎÞÈË²»ÊÜÆäµÂ£¬¼Ò¼Ò°²ÄþºÍÄÀ¡£
ÇØÍõ¼æÓÐÌìÏÂ£¬½¨Á¢ÃûºÅ³Æ×ö»ÊµÛ£¬Ç×ÁÙ¶«ÍÁ°²¸§°ÙÐÕ£¬µ½´ïÀÅÐ°¡£ÁÐºîÎä³ÉºîÍõÀë¡¢ÁÐºîÍ¨ÎäºîÍõêÚ¡¢Â×ºî½¨³ÉºîÕÔº¥¡¢Â×ºî²ýÎäºî³É¡¢Â×ºîÎäÐÅºî·ëÎãÔñ¡¢Ø©ÏàÚó£¨£ë£õ¨ª£¬åÓ£©ÁÖ¡¢Ø©ÏàÍõçº¡¢ÇäÀîË¹¡¢ÇäÍõÎì¡¢Îå´ó·òÕÔÓ¤¡¢Îå´ó·òÑîÍ£¨£ê£é¨±£¬¾¿£©Ëæ´Ó×ÅÔÚº£ÉÏÒ»ÆðÒéÂÛ»ÊµÛµÄ¹¦µÂ¡£¶¼Ëµ£º¡°¹Å´úµÄµÛÍõ£¬ÍÁµØ²»³¬¹ýÇ§Àï£¬Öîºî¸÷ÊØÊÜ·âÖ®ÍÁ£¬³¯¼ûÓë·ñ¸÷Òì¡£»¥Ïà¹¥·¥ÇÖ·¸£¬±©ÂÒ²ÐÉ±²»Ö¹£¬»¹Òª¿Ì½ðïÎÊ¯£¬Á¢±®¿äÒ«×Ô¼º¡£¹Å´úÎåµÛÈýÍõ£¬ÖªÊ¶½ÌÓý²»Í¬£¬·¨ÁîÖÆ¶È²»Ã÷£¬½èÖú¹íÉñÖ®Íþ£¬ÆÛÁèÑ¹ÆÈÔ¶·½£¬ÆäÊµ²»³ÆÆäÃû£¬ËùÒÔ²»ÄÜ¾Ã³¤¡£ËûÃÇ»¹Î´ËÀ£¬ÖîºîÒµÒÑ±³ÅÑ£¬·¨ÁîÃû´æÊµÍö¡£µ±½ñ»ÊµÛÍ³Ò»º£ÄÚ£¬È«¹úÉèÁ¢¿¤ÏØ£¬ÌìÏÂ°²¶¨Ì«Æ½¡£ÏÔÃ÷×æÏÈ×ÚÃí£¬Ê©ÐÐ¹«µÀµÂÕþ£¬»ÊµÛ×ðºÅ´ó³É¡£Èº³¼ÆëËÌ»ÊµÛ£¬¹¦µÂ¿ÌÓÚ½ðÊ¯£¬Ê÷×÷µä·¶ÓÀºã¡£¡±
¿ÌÊ¯ÊÂÇéÍê±Ï£¬ÆëµØÈËÐìÊÐµÈÉÏÊé£¬Ëµ´óº£Ö®ÖÐÓÐÈý×ùÉñÉ½£¬Ãû½ÐÅîÀ³¡¢·½ÕÉ¡¢å­ÖÞ£¬ÓÐÏÉÈË¾Ó×¡ÔÚÄÇÀï¡£Ï£ÍûÄÜÕ«½äãåÔ¡£¬´øÁìÍ¯ÄÐÍ¯Å®Ç°ÍùÇóÏÉ¡£ÓÚÊÇ¾ÍÅÉÐìÊÐÌôÑ¡Í¯ÄÐÍ¯Å®¼¸Ç§ÈË£¬µ½º£ÖÐÈ¥Ñ°ÕÒÏÉÈË¡£
Ê¼»Ê·µ»Ø¾©³Ç£¬Â·¾­Åí³Ç£¬Õ«½äÆíµ»£¬ÏëÒª´ÓãôË®ÖÐ´òÀÌ³öÄÇÖ»ÂäË®µÄÖÜ¶¦¡£ÅÉÁËÒ»Ç§ÈËÇ±ÈëË®µ×Ñ°ÕÒ£¬Ã»ÓÐÕÒµ½¡£ÓÚÊÇÏòÎ÷ÄÏ¶É¹ý»´ºÓ£¬Ç°ÍùºâÉ½¡¢ÄÏ¿¤¡£³Ë´¬Ë³½­¶øÏÂ£¬À´µ½ÏæÉ½ìô¡£ÓöÉÏÁË´ó·ç£¬¼¸ºõ²»ÄÜ¶ÉºÓ¡£»ÊÉÏÎÊ²©Ê¿Ëµ£º¡°Ïæ¾ýÊÇÊ²Ã´Éñ£¿¡±²©Ê¿»Ø´ðËµ£º¡°ÌýËµÊÇÒ¢µÄÅ®¶ù£¬Ë´µÄÆÞ×Ó£¬ÂñÔáÔÚÕâÀï¡£¡±Ê¼»Ê·Ç³£ÉúÆø£¬¾ÍÅÉÁËÈýÇ§·þÐÌÒÛµÄ×ï·¸£¬°ÑÏæÉ½ÉÏµÄÊ÷È«²¿¿³¹â£¬ÒòÎªµ±µØÊÇºìÍÁ£¬ËùÒÔÊ¹É½±ä³ÉÁËô÷ºìÉ«¡£»ÊÉÏ´ÓÄÏ¿¤¾­ÓÉÎä¹Ø»Øµ½¾©³Ç¡£
¶þÊ®¾ÅÄê£¨Ç°218£©£¬Ê¼»Êµ½¶«·½È¥Ñ²ÓÎ¡£µ½´ïÑôÎäÏØ²©ÀËÉ³Ê±£¬Ôâµ½ÕÅÁ¼ºÍÒ»ÃûÁ¦Ê¿µÄÐÐ´Ì£¬´Ì¿ÍÎóÖÐ¸±³µ£¬Ê¼»ÊÊÜÁË¾ªÏÅ£¬×½ÄÃ´Ì¿ÍÃ»ÓÐ×½µ½£¬¾ÍÃüÁîÈ«¹ú´ó¹æÄ£ËÑ²¶ÁËÊ®Ìì¡£
µÇÉÏÖ®î·É½£¬¿ÌÊ¯Á¢±®£¬±®ÎÄÊÇ£º
¶þÊ®¾ÅÄê£¨Ç°218£©£¬ÕýÖµÖÙ´ºÊ±½Ú£¬´ºÈÕÑôÆøÉÏÉý¡£»ÊµÛ¶«À´ÓÎÀÀ£¬Ñ²ÐÐµÇÉÏÖ®î·£¬¹ÛÉÍ´óº£ÍôÑó¡£Öî³¼ÔÞÉÍ¾°Îï£¬×·ËÌÎ°Òµ³õ´´¡£Ê¥¾ýÊ¼½¨ÖÎµÀ£¬È·¶¨ÖÆ¶È·¨¹æ£¬ÕÃÃ÷×¼Ôò¼Í¸Ù¡£¶ÔÍâ½Ì»¯Öîºî£¬¹ãÊ©ÀñÀÖ¶÷µÂ£¬´óÒå¹«ÀíÏÔÑï¡£Áù¹úÖ®¾ýÐ°Æ§£¬Ì°ÀûÓÀÎÞÂú×ã£¬Å°É±²»Ö¹·è¿ñ¡£»ÊµÛ°§Á¯ÃñÖÚ£¬·¢Ê¦Ç°ÍùÕ÷ÌÖ£¬ÎäµÂ·ÜÑï´óÕñ¡£ÕÌÒåÌÖ·¥ÊØÐÅ£¬ÉùÍþ¹âÁÒ±é´«£¬º£ÄÚÎÞ²»¹éË³¡£³¹µ×Ïû³ýÇ¿±©£¬Å¬Á¦Õü¾ÈÍòÃñ£¬±é°²ËÄ·½Ô¶½ü¡£Ã÷·¨ÆÕ±éÊ©ÐÐ£¬ÌìÏÂÖÎÀí°²¶¨£¬ÓÀÎª·¨ÔòÎÞÂ×¡£Î°´ó°¡£¡ÌìµØÉñÖÝ³àÏØ£¬Ê¥Òâ¹²Í¬×ñÑ­¡£Èº³¼¸èËÌ¹¦µÂ£¬ÇëÇó¿ÌÓÚÊ¯±®£¬±íÂÊÇ§¹ÅÓÀ²»ÔÉ¡£
ÔÚ¶«¹Û£¬ÓÖ¿Ì±®ÎÄËµ£º
¶þÊ®¾ÅÄê£¨Ç°218£©£¬»ÊµÛ´ºÈÕ³öÓÎ£¬Ñ²ÐÐÀ´µ½Ô¶·½¡£ÐÒÁÙ¶«º£Ö®±õ£¬µÇÉÏÖ®î·¸ßÉ½£¬¹ÛÉÍ³õÉý³¯Ñô¡£Ò£Íû¹ãÀ«Ñ¤Àö£¬ÖÚ³¼ÍÆÔ­Ë¼Äî£¬Ê¥µÀ²ÓÀÃ»Ô»Í¡£Ê¥·¨¸Õ¸ÕÊµÐÐ£¬¶ÔÄÚÇåÀíÂªÏ°£¬¶ÔÍâÖïÃð±©Ç¿¡£¾üÍþÔ¶ÑïËÄº££¬Õðº³ËÄÃæ°Ë·½£¬ÖÕÓÚÇÝÃðÁùÍõ¡£¿ªÍØÒ»Í³ÌìÏÂ£¬Ãð¾øÖÖÖÖÔÖº¦£¬±øÆ÷ÓÀÔ¶ÊÕ²Ø¡£»ÊµÛÐÞÃ÷Ê¥µÂ£¬¾­ÓªÖÎÀíÌìÏÂ£¬Ã÷ÊÓ¼æÌý²»¾ë¡£Ê÷Á¢ÉêÃ÷´óÒå£¬ÉèÖÃÖÖÖÖÆ÷Îï£¬È«ÓÐµÈ¼¶±êÖ¾¡£´ó³¼°²ÊØÖ°·Ö£¬¶¼Öª¸÷×ÔÊÂÎñ£¬ÖîÊÂ±ÏÎÞ²ÂÒÉ¡£°ÙÐÕÒÆ·çÒ×Ë×£¬Ô¶½üÍ¬Ò»·¨¶È£¬ÖÕÉíÊØ·¨²»ÒÆ¡£¹á³£Ö°ÎñÒÑ¶¨£¬ºó´ú×ñÑ­ÏÈÒµ£¬ÓÀÔ¶³ÐÏ®Ê¥ÖÎ¡£Èº³¼ËÌÑï´óµÂ£¬¾´ÔÞÊ¥Ã÷Î°Òµ£¬Çë¿ÌÖ®î·ÓÀÖ¾¡£
²»¾Ã£¬Ê¼»ÊÇ°ÍùÀÅÐ°£¬¾­ÓÉÉÏµ³·µ»Ø¾©³Ç¡£
ÈýÊ®Äê£¨Ç°217£©£¬Ã»ÓÐÊ²Ã´ÊÂÇé¡£
ÈýÊ®Ò»Äê£¨Ç°216£©Ê®¶þÔÂ£¬ÒòÎªÒ»Ê×ÃñÒ¥Ëµ¡°µÛÈôÑ§Ö®£¨ÏÉ£©À°¼ÎÆ½¡±£¬Ê¼»ÊÓÐÇóÏÉÖ®Ö¾£¬ËùÒÔ°ÑÀ°ÔÂ¸ÄÃûÎª¡°¼ÎÆ½¡±¡£´Í¸øÃ¿¸öÀï£¨Ò»°Ù»§£©ÁùÊ¯Ã×£¬¶þÖ»Ñò¡£Ê¼»ÊÔÚÏÌÑô´©±ã×°³öÐÐ£¬ºÍËÄ¸öÎäÊ¿Ò»Æð£¬ÍíÉÏÔÚÀ¼³ØÓö¼ûÁËÇ¿µÁ£¬ÇéÊÆÎ£¼±£¬ÎäÊ¿ÃÇ´òËÀÁËÇ¿µÁ£¬ÓÚÊÇÔÚ¹ØÖÐ´ó¹æÄ£ËÑ²éÁË¶þÊ®Ìì¡£Ã×¼ÛÃ¿Ê¯Ò»Ç§Áù°ÙÇ®¡£
ÈýÊ®¶þÄê£¨Ç°215£©£¬Ê¼»ÊÇ°ÍùíÙÊ¯£¬ÅÉÑà¹úÈËÂ¬Éú·ÃÇó·½Ê¿ÏÛÃÅ¡¢¸ßÊÄ¡£ÔÚíÙÊ¯É½ÃÅ¿ÌÊ¯Á¢±®¡£»Ù»µÁË³ÇÇ½£¬ÍÚÍ¨ÁËµÌ·À¡£ËùÒÔ±®ÎÄËµ£º
»ÊµÛÐËÊ¦ÓÃ±ø£¬ÖïÃðÎÞµÀÖ®¾ý£¬Òª°Ñ·´ÅÑÆ½Ï¢¡£ÎäÁ¦ÏûÃð±©Í½£¬ÒÀ·¨Æ½·´Á¼Ãñ£¬ÃñÐÄÈ«¶¼¹é·þ¡£ÂÛ¹¦ÐÐÉÍÖÚ³¼£¬»ÝÔóÊ©¼°Å£Âí£¬»Ê¶÷±é²¼È«¹ú¡£»ÊµÛÕñ·ÜÉñÍþ£¬ÒÔµÂ¼æ²¢Öîºî£¬ÌìÏÂÍ³Ò»Ì«Æ½¡£²ð³ý¹Ø¶«¾É³Ç£¬ÍÚÍ¨ºÓ´¨µÌ·À£¬ÒÄÆ½¸÷´¦ÏÕ×è¡£µØÊÆ¼ÈÒÑÆ½Ì¹£¬ÖÚÃñ²»·þáæÒÛ£¬ÌìÏÂ¶¼µÃ°²¸§¡£ÄÐ×ÓÐÀÏ²¸û×÷£¬Å®×ÓÐÞÖÎÅ®ºì£¬ÊÂÊÂ¾®È»ÓÐÐò¡£»Ê¶÷¸²¸Ç°ÙÒµ£¬ºÏÁ¦ÇÚÃã¸ûÌï£¬ÎÞ²»ÀÖÒµ°²¾Ó¡£Èº³¼¾´ËÌÎ°Òµ£¬¾´ÇëïÔ¿Ì´ËÊ¯£¬ÓÀÁôµä·¶¹æ¾Ø¡£
ÓÚÊÇÅÉº«ÖÕ¡¢ºî¹«¡¢Ê¯ÉúÈ¥Ñ°ÕÒÏÉÈË²»ËÀÖ®Ò©¡£Ê¼»ÊÑ²ÊÓ±±²¿±ß½ç£¬¾­ÓÉÉÏ¿¤·µ»Ø¾©³Ç¡£Ñà¹úÈËÂ¬Éú±»ÅÉÈëº£ÇóÏÉ»ØÀ´ÁË¡£ÎªÁË¹íÉñµÄÊÂ£¬Ëû×àÉÏÁËÐûÑï·ûÃüÕ¼ÑéµÄÍ¼Â¼Ö®Êé£¬ÉÏÃæÐ´×Å¡°ÃðÍöÇØ³¯µÄÊÇºú¡±¡£¾ÝËµÕâ¸ö¡°ºú¡±×ÖÊÇÖ¸ºúº¥£¬¿ÉÊÇÊ¼»ÊÃ»ÓÐÀí½â£¬¾ÍÅÉ½«¾üÃÉÌñÂÊ±øÈýÊ®ÍòÈ¥¹¥´ò±±·½µÄºúÈË£¬¶áÈ¡ÁË»ÆºÓÒÔÄÏµÄÍÁµØ¡£
ÈýÊ®ÈýÄê£¨Ç°214£©£¬Õ÷·¢ÄÇÐ©Ôø¾­ÌÓÍöµÄ·¸ÈË£¬µäÑº¸ø¸»ÈË×öÅ«Á¥¡¢Ö÷¼ÒÓÖ¸øÈ¢ÁËÆÞ×ÓµÄÈË£¬ÒÔ¼°ÉÌ··£¬È¥¶áÈ¡Â½ÁºµØÇø£¬ÉèÖÃ¹ðÁÖ¡¢Ïó¿¤¡¢ÄÏº£µÈ¿¤£¬°ÑÊÜ±áÚØµÄÈËÅÉÈ¥·ÀÊØ¡£ÓÖÔÚÎ÷±±ÇýÖðÐÙÅ«¡£´ÓÓÜÖÐÑØ»ÆºÓÍù¶«Ò»Ö±Á¬½Óµ½ÒõÉ½£¬»®·Ö³ÉËÄÊ®ËÄ¸öÏØ¡£ÑØºÓÐÞÖþ³ÇÇ½£¬ÉèÖÃÒªÈû¡£ÓÖÅÉÃÉÌñ¶É¹ý»ÆºÓÈ¥¶áÈ¡¸ßãÚ¡¢ÑôÉ½¡¢±±¼ÙÒ»´øµØ·½£¬ÖþÆð±¤ÀÝÒÔÇýÖðÈÖµÒ¡£Ç¨ÒÆ±»±áÚØµÄÈË£¬ÈÃËûÃÇ³äÊµÐÂÉèÖÃµÄÏØ¡£·¢²¼½ûÁî²»×¼¼ÀìëÖ÷¼Úð£µÄÁéÐÇ¡£åçÐÇ³öÏÖÔÚÎ÷·½¡£ÈýÊ®ËÄÄê£¨Ç°213£©£¬±áÚØÖ´·¨²»ÕýµÄ·¨¹ÙÈ¥ÐÞÖþ³¤³Ç¼°ÐçÊØÄÏÔ½µØÇø¡£
ÇØÊ¼»ÊÔÚÏÌÑô¹¬°ÚÉè¾ÆÑç£¬ÆßÊ®Î»²©Ê¿ÉÏÇ°Ï×¾ÆËÌ×£ÊÙ´Ç¡£ÆÍÉä£¨£ù¨¨£¬Ò¹£©ÖÜÇà³¼×ßÉÏÇ°È¥ËÌÑïËµ£º¡°´ÓÇ°ÇØ¹úÍÁµØ²»¹ýÇ§Àï£¬ÑöÕÌ±ÝÏÂÉñÁéÃ÷Ê¥£¬Æ½¶¨ÌìÏÂ£¬ÇýÖðÂùÒÄ£¬·²ÊÇÈÕÔÂËùÕÕÒ«µ½µÄµØ·½£¬Ã»ÓÐ²»³¼·þµÄ¡£°ÑÖîºî¹ú¸ÄÖÃÎª¿¤ÏØ£¬ÈËÈË°²¾ÓÀÖÒµ£¬²»±ØÔÙµ£ÐÄÕ½Õù£¬¹¦Òµ¿ÉÒÔ´«Ö®Íò´ú¡£ÄúµÄÍþµÂ£¬×Ô¹Å¼°½ñÎÞÈËÄÜ±È¡£¡±Ê¼»ÊÊ®·Ö¸ßÐË¡£²©Ê¿ÆëÈË´¾ÓÚÔ½ÉÏÇ°Ëµ£º¡°ÎÒÌýËµÒó³¯¡¢ÖÜ³¯Í³ÖÎÌìÏÂ´ïÒ»Ç§¶àÄê£¬·Ö·â×ÓµÜ¹¦³¼£¬¸ø×Ô¼ºµ±×÷¸¨×ô¡£Èç½ñ±ÝÏÂÓµÓÐÌìÏÂ£¬¶øÄúµÄ×ÓµÜÈ´ÊÇÆ½Ãñ°ÙÐÕ£¬Ò»µ©³öÏÖÏóÆë¹úÌï³£¡¢½ú¹úÁùÇäÖ®ÀàÄ±É±¾ýÖ÷µÄ³¼×Ó£¬Ã»ÓÐ¸¨×ô£¬¿¿Ë­À´¾ÈÔ®ÄØ£¿·²ÊÂ²»Ê¦·¨¹ÅÈË¶øÄÜ³¤¾ÃµÄ£¬»¹Ã»ÓÐÌýËµ¹ý¡£¸Õ²ÅÖÜÇà³¼ÓÖµ±Ãæ°¢ÚÄ£¬ÒÔÖÂ¼ÓÖØ±ÝÏÂµÄ¹ýÊ§£¬Õâ²»ÊÇÖÒ³¼¡£¡±Ê¼»Ê°ÑËûÃÇµÄÒâ¼ûÏÂ½»Èº³¼ÒéÂÛ¡£Ø©ÏàÀîË¹Ëµ£º¡°ÎåµÛµÄÖÆ¶È²»ÊÇÒ»´úÖØ¸´Ò»´ú£¬ÏÄ¡¢ÉÌ¡¢ÖÜµÄÖÆ¶ÈÒ²²»ÊÇÒ»´úÒòÏ®Ò»´ú£¬¿ÉÊÇ¶¼Æ¾×Å¸÷×ÔµÄÖÆ¶ÈÖÎÀíºÃÁË£¬Õâ²¢²»ÊÇËûÃÇ¹ÊÒâÒª±Ë´ËÏà·´£¬¶øÊÇÓÉÓÚÊ±´ú±äÁË£¬Çé¿ö²»Í¬ÁË¡£ÏÖÔÚ±ÝÏÂ¿ª´´ÁË´óÒµ£¬½¨Á¢ÆðÍòÊÀ²»ÐàÖ®¹¦£¬Õâ±¾À´¾Í²»ÊÇÓÞÂªµÄÈåÉúËùÄÜÀí½âµÄ¡£¿öÇÒ´¾ÓÚÔ½ËùËµµÄÊÇÏÄ¡¢ÉÌ¡¢ÖÜÈý´úµÄÊÂ£¬ÄÄÀïÖµµÃÈ¡·¨ÄØ£¿´ÓÇ°Öîºî²¢Æð·×Õù£¬²Å´óÁ¿ÕÐÀ¿ÓÎËµÖ®Ê¿¡£ÏÖÔÚÌìÏÂÆ½¶¨£¬·¨Áî³ö×Ô±ÝÏÂÒ»ÈË£¬°ÙÐÕÔÚ¼Ò¾ÍÓ¦¸ÃÖÂÁ¦ÓÚÅ©¹¤Éú²ú£¬¶ÁÊéÈË¾ÍÓ¦¸ÃÑ§Ï°·¨ÁîÐÌ½û¡£ÏÖÔÚÈåÉúÃÇ²»Ñ§Ï°½ñÌìµÄÈ´ÒªÐ§·¨¹Å´úµÄ£¬ÒÔ´ËÀ´·Ì°ùµ±ÊÀ£¬»óÂÒÃñÐÄ¡£Ø©ÏàÀîË¹Ã°ËÀ×ï½øÑÔ£º¹Å´úÌìÏÂÉ¢ÂÒ£¬Ã»ÓÐÈËÄÜ¹»Í³Ò»£¬ËùÒÔÖîºî²¢Æð£¬Ëµ»°¶¼ÊÇ³ÆÒý¹ÅÈËÎªº¦µ±½ñ£¬½ÃÊÎÐéÑÔÄÓÂÒÃûÊµ£¬ÈËÃÇÖ»ÐÀÉÍ×Ô¼ºË½ÏÂËùÑ§µÄÖªÊ¶£¬Ö¸Ôð³¯Í¢Ëù½¨Á¢µÄÖÆ¶È¡£µ±½ñ»ÊµÛÒÑÍ³Ò»ÌìÏÂ£¬·Ö±æÊÇ·ÇºÚ°×£¬Ò»ÇÐ¾ö¶¨ÓÚÖÁ×ð»ÊµÛÒ»ÈË¡£¿ÉÊÇË½Ñ§È´Ò»Æð·ÇÒé·¨Áî£¬½Ì»¯ÈËÃÇÒ»ÌýËµÓÐÃüÁîÏÂ´ï£¬¾Í¸÷¸ù¾Ý×Ô¼ºËùÑ§¼ÓÒÔÒéÂÛ£¬Èë³¯¾ÍÔÚÐÄÀïÖ¸Ôð£¬³ö³¯¾ÍÈ¥½ÖÏïÌ¸Òé£¬ÔÚ¾ýÖ÷ÃæÇ°¿äÒ«×Ô¼ºÒÔÇóÈ¡ÃûÀû£¬×·ÇóÆæÒìËµ·¨ÒÔÌ§¸ß×Ô¼º£¬ÔÚÃñÖÚµ±ÖÐ´øÍ·ÖÆÔì°ùÑÔ¡£ÏóÕâÑùÈ´²»½ûÖ¹£¬ÔÚÉÏÃæ¾ýÖ÷ÍþÊÆ¾Í»áÏÂ½µ£¬ÔÚÏÂÃæÅóµ³µÄÊÆÁ¦¾Í»áÐÎ³É¡£³¼ÒÔÎª½ûÖ¹ÕâÐ©ÊÇºÏÊÊµÄ¡£ÎÒÇëÇóÈÃÊ·¹Ù°Ñ²»ÊÇÇØ¹úµÄµä¼®È«²¿·Ù»Ù¡£³ý²©Ê¿¹ÙÊðËùÕÆ¹ÜµÄÖ®Íâ£¬ÌìÏÂ¸ÒÓÐÊÕ²Ø¡¶Ê«¡·¡¢¡¶Êé¡·¡¢Öî×Ó°Ù¼ÒÖø×÷µÄ£¬È«¶¼ËÍµ½µØ·½¹ÙÄÇÀïÈ¥Ò»ÆðÉÕµô¡£ÓÐ¸ÒÔÚÒ»¿é¶ùÌ¸Òé¡¶Ê«¡·¡¢¡¶Êé¡·µÄ´¦ÒÔËÀÐÌÊ¾ÖÚ£¬½è¹Å·Ç½ñµÄÂúÃÅ³­Õ¶¡£¹ÙÀôÈç¹ûÖªµÀ¶ø²»¾Ù±¨£¬ÒÔÍ¬×ïÂÛ´¦¡£ÃüÁîÏÂ´ïÈýÊ®ÌìÈÔ²»ÉÕÊéµÄ£¬´¦ÒÔÁ³ÉÏ´Ì×ÖµÄ÷ôÐÌ£¬´¦ÒÔ³Çµ©Ö®ÐÌËÄÄê£¬·¢Åä±ß½®£¬°×Ìì·À¿Ü£¬Ò¹ÍíÖþ³Ç¡£Ëù²»È¡µÞµÄ£¬ÊÇÒ½Ò©¡¢Õ¼²·¡¢ÖÖÖ²Ö®ÀàµÄÊé¡£Èç¹ûÓÐÈËÏëÒªÑ§Ï°·¨Áî£¬¾ÍÒÔ¹ÙÀôÎªÊ¦¡£¡±ÇØÊ¼»ÊÏÂÚ¯Ëµ£º¡°¿ÉÒÔ¡£¡±
ÈýÊ®ÎåÄê£¨Ç°212£©£¬¿ªÊ¼ÐÞÖþµÀÂ·£¬¾­ÓÉ¾ÅÔ­Ò»Ö±ÐÞµ½ÔÆÑô£¬ÍÚµôÉ½·åÌîÆ½ºÓ¹È£¬±ÊÖ±¹áÍ¨¡£ÕâÊ±Ê¼»ÊÈÏÎªÏÌÑôÈË¿Ú¶à£¬ÏÈÍõ¹¬Í¢Õ­Ð¡£¬ÌýËµÖÜÎÄÍõ½¨¶¼ÔÚ·á£¬ÎäÍõ½¨¶¼ÔÚ¸ä£¨£è¨¤£ï£¬ºÅ£©£¬·á¡¢¸äÁ½³ÇÖ®¼ä£¬²ÅÊÇµÛÍõµÄ¶¼³ÇËùÔÚ¡£ÓÚÊÇ¾ÍÔÚÎ¼Ë®ÄÏÉÏÁÖÔ·ÄÚÐÞ½¨³¯¹¬¡£ÏÈÔÚ°¢·¿£¨¨¥ £ð¨¢£î£ç£¬ÒõÆ½¶ì¡¢ÅÔ£©½¨Ç°µî£¬¶«Î÷³¤Îå°Ù²½£¬ÄÏ±±¿íÎåÊ®ÕÉ£¬¹¬ÖÐ¿ÉÒÔÈÝÄÉÒ»ÍòÈË£¬ÏÂÃæ¿ÉÒÔÊ÷Á¢ÎåÕÉ¸ßµÄ´óÆì¡£ËÄÖÜ¼ÜÓÐÌìÇÅ¿É¹©³Û×ß£¬´Ó¹¬µîÖ®ÏÂÒ»Ö±Í¨µ½ÄÏÉ½¡£ÔÚÄÏÉ½µÄ¶¥·åÐÞ½¨ÃÅãÚ×÷Îª±êÖ¾¡£ÓÖÐÞÔìÌìÇÅ£¬´Ó°¢·¿¿ç¹ýÎ¼Ë®£¬ÓëÏÌÑôÁ¬½ÓÆðÀ´£¬ÒÔÏóÕ÷ÌìÉÏµÄ±±¼«ÐÇ¡¢¸óµÀÐÇ¿ç¹ýÒøºÓµÖ´ïÓªÊÒÐÇ¡£°¢·¿¹¬Ã»ÓÐ½¨³É£»¼Æ»®µÈ¿¢¹¤Ö®ºó£¬ÔÙÑ¡ÔñÒ»¸öºÃÃû×Ö¸øËüÃüÃû¡£ÒòÎªÊÇÔÚ°¢·¿ÐÞÖþ´Ë¹¬£¬ËùÒÔÈËÃÇ¾Í³ÆËüÎª°¢·¿¹¬£¬°®¹ý¹¬ÐÌ¡¢Í½ÐÌµÄÆßÊ®¶àÍòÈË£¬·Ö±ð±»ÅÉÈ¥ÐÞ½¨°¢·¿¹¬£¬ÓÐµÄÈ¥Óª½¨æêÉ½¡£´Ó±±É½¿ª²ÉÀ´É½Ê¯£¬´ÓÊñµØ¡¢¾£µØÔËÀ´Ä¾ÁÏ¡£¹ØÖÐ×Ü¹²½¨Ôì¹¬µîÈý°Ù×ù£¬¹ØÍâ½¨ËÄ°Ù×ù¡£ÓÚÊÇÔÚ¶«º£±ßµÄëÔ£¨£ñ¨²£¬Çþ£©É½ÉÏÊúÁ¢´óÊ¯£¬×÷ÎªÇØ³¯¹ú¾³µÄ¶«ÃÅ¡£Îª´ËÇ¨áãÈýÍò¼Òµ½æêÒØ£¬ÎåÍò¼Òµ½ÔÆÑô£¬¶¼Ãâ³ýÊ®ÄêµÄ¸³Ë°ºÍáæÒÛ¡£
Â¬ÉúÈ°ËµÊ¼»ÊµÀ£º¡°ÎÒÃÇÑ°ÕÒÁéÖ¥¡¢ÆæÒ©ºÍÏÉÈË£¬Ò»Ö±ÕÒ²»µ½£¬ºÃÏñÊÇÓÐÊ²Ã´¶«Î÷ÉËº¦ÁËËüÃÇ¡£ÎÒÃÇÐÄÏë£¬»ÊµÛÒª¾­³£ÃØÃÜ³öÐÐÒÔ±ãÇýÖð¶ñ¹í£¬¶ñ¹í±Ü¿ªÁË£¬ÉñÏÉÕæÈË²Å»áÀ´µ½¡£»ÊÉÏ×¡µÄµØ·½Èç¹ûÈÃ³¼×ÓÃÇÖªµÀ£¬¾Í»á·Áº¦ÉñÏÉ¡£ÕæÈËÊÇÈëË®²»»áÕ´Êª£¬Èë»ð²»»áÉÕÉËµÄ£¬ÄÜ¹»³Ë¼ÝÔÆÆøåÛÓÎ£¬ÊÙÃüºÍÌìµØ¹²¾Ã³¤¡£ÏÖÔÚ»ÊÉÏÖÎÀíÌìÏÂ£¬»¹Ã»ÄÜ×öµ½Çå¾²Ìñµ­¡£Ï£Íû»ÊÉÏËù×¡µÄ¹¬ÊÒ²»ÒªÈÃ±ðÈËÖªµÀ£¬ÕâÑù£¬²»ËÀÖ®Ò©»òÐíÄÜ¹»µÃµ½¡£¡±ÓÚÊÇÊ¼»ÊËµ£º¡°ÎÒÏÛÄ½ÉñÏÉÕæÈË£¬ÎÒ×Ô¼º¾Í½Ð¡®ÕæÈË¡¯£¬²»ÔÙ³Æ¡®ëÞ¡¯ÁË¡£¡±ÓÚÊÇÁîÏÌÑôËÄÅÔ¶þ°ÙÀïÄÚµÄ¶þ°ÙÆßÊ®×ù¹¬¹Û¶¼ÓÃÌìÇÅ¡¢ð®µÀÏà»¥Á¬½ÓÆðÀ´£»°Ñá¡ÕÊ¡¢ÖÓ¹ÄºÍÃÀÈË¶¼°²ÖÃÔÚÀï±ß£¬È«²¿°´ÕÕËùµÇ¼ÇµÄÎ»ÖÃ²»µÃÒÆ¶¯¡£»ÊµÛËùµ½µÄµØ·½£¬ÈçÓÐÈËËµ³öÈ¥£¬¾ÍÅÐËÀ×ï¡£ÓÐÒ»´Î»ÊµÛÐÒÁÙÁºÉ½¹¬£¬´ÓÉ½ÉÏÍû¼ûØ©ÏàµÄËæ´Ó³µÂíÖÚ¶à£¬ºÜ²»ÔÞ³É¡£»Â¹Ù½ü³¼ÀïÓÐÈË°ÑÕâ¼þÊÂ¸æËßÁËØ©Ïà£¬Ø©ÏàÒÔºó¾Í¼õÉÙÁË³µÂíÊýÄ¿£¬Ê¼»ÊÉúÆøµØËµ£º¡°ÕâÊÇ¹¬ÖÐÓÐÈËÐ¹Â¶ÁËÎÒµÄ»°¡£¡±¾­¹ýÉóÎÊ£¬Ã»ÓÐÈËÈÏ×ï£¬¾ÍÏÂÚ¯°Ñµ±Ê±¸úËæÔÚÅÔµÄÈË×¥ÆðÀ´£¬È«²¿É±µô¡£´Ó´ËÒÔºóÔÙÃ»ÓÐÈËÖªµÀ»ÊµÛµÄÐÐ×Ù¡£´¦ÀíÊÂÎñ£¬Èº³¼½ÓÊÜÃüÁî£¬È«ÔÚÏÌÑô¹¬½øÐÐ¡£
ºîÉú¡¢Â¬ÉúÒ»ÆðÉÌÁ¿Ëµ£º¡°Ê¼»ÊÎªÈË£¬ÌìÐÔ´Ö±©Ð×ºÝ£¬×ÔÒÔÎªÊÇ£¬Ëû³öÉíÖîºî£¬¼æ²¢ÌìÏÂ£¬ÖîÊÂ³ÆÐÄ£¬ÎªËùÓûÎª£¬ÈÏÎª´Ó¹Åµ½½ñÃ»ÓÐÈË±ÈµÃÉÏËû¡£Ëû×¨ÃÅÈÎÓÃÖÎÓüµÄ¹ÙÀô£¬ÓüÀôÃÇ¶¼ÊÜµ½Ç×½üºÍ³èÐÒ¡£²©Ê¿ËäÈ»Ò²ÓÐÆßÊ®ÈË£¬µ«Ö»²»¹ýÊÇÐéÉè³äÊýµÄÈËÔ±¡£Ø©ÏàºÍ¸÷Î»´ó³¼¶¼Ö»ÊÇ½ÓÊÜÒÑ¾­¾ö¶¨µÄÃüÁî£¬ÒÀÕÌ»ÊÉÏ°ìÊÂ¡£»ÊÉÏÏ²»¶ÓÃÖØÐÌ¡¢É±Â¾ÏÔÊ¾ÍþÑÏ£¬¹ÙÔ±ÃÇ¶¼ÅÂ»ñ×ï£¬¶¼Ïë±£³Ö×¡Â»Î»£¬ËùÒÔÃ»ÓÐÈË¸ÒÕæÕý½ß³Ï¾¡ÖÒ¡£»ÊÉÏÌý²»µ½×Ô¼ºµÄ¹ý´í£¬Òò¶øÒ»Ìì¸ü±ÈÒ»Ìì½¾ºá¡£³¼×ÓÃÇµ£ÐÄº¦ÅÂ£¬×¨ÊÂÆÛÆ­£¬Çü´ÓÌÖºÃ¡£ÇØ·¨¹æ¶¨£¬Ò»¸ö·½Ê¿²»ÄÜ¼æÓÐÁ½ÖÖ·½Êõ£¬Èç¹û·½Êõ²»ÄÜÓ¦Ñé£¬¾ÍÒª´¦ËÀ¡£È»¶øÕ¼ºîÐÇÏóÔÆÆøÒÔ²â¼ªÐ×µÄÈË¶à´ïÈý°Ù£¬¶¼ÊÇÁ¼ÍÁ£¬È»¶øÓÉÓÚº¦ÅÂ»ñ×ï£¬¾ÍµÃ±Ü»ä·î³Ð£¬²»¸ÒÕýÖ±µØËµ³ö»ÊµÛµÄ¹ý´í¡£ÌìÏÂµÄÊÂÎÞÂÛ´óÐ¡¶¼ÓÉ»ÊÉÏ¾ö¶¨£¬»ÊÉÏÉõÖÁÓÃ³ÆÀ´³ÆÁ¿¸÷ÖÖÊéÐ´ÎÄ¼þµÄÖñ¼òÄ¾¼òµÄÖØÁ¿£¬ÈÕÒ¹¶¼ÓÐ¶¨¶î£¬ÔÄ¶Á´ï²»µ½¶¨¶î£¬¾Í²»ÄÜÐÝÏ¢¡£ËûÌ°ÓÚÈ¨ÊÆµ½Èç´ËµØ²½£¬ÔÛÃÇ²»ÄÜÎªËûÈ¥ÕÒÏÉÒ©¡£¡±ÓÚÊÇ¾ÍÌÓÅÜÁË¡£Ê¼»ÊÌýËµ¶þÈËÌÓÅÜ£¬Ê®·ÖÄÕÅ­µØËµ£º¡°ÎÒÏÈÇ°²éÊÕÁËÌìÏÂËùÓÐ²»ÊÊÓÃµÄÊé¶¼°ÑËüÃÇÉÕµô¡£Õ÷ÕÙÁË´óÅúÎÄÕÂ²©Ñ§Ö®Ê¿ºÍÓÐ¸÷ÖÖ¼¼ÒÕµÄ·½ÊõÖ®Ê¿£¬ÏëÓÃËûÃÇÕñÐËÌ«Æ½£¬ÕâÐ©·½Ê¿ÏëÒªÁ¶ÔìÏÉµ¤Ñ°ÕÒÆæÒ©¡£½ñÌìÌýËµº«ÖÚÌÓÅÜÁË²»ÔÙ»¹±¨¡£ÐìÊÐµÈÈË»¨·ÑµÄÇ®ÒÔÊýÍò¼ÆËã£¬×îÖÕÒ²Ã»ÕÒµ½ÆæÒ©£¬Ö»ÊÇËûÃÇ·Ç·¨Ä±Àû»¥Ïà¸æ·¢µÄÏûÏ¢´«µ½ÎÒ¶ú¶äÀï¡£¶ÔÂ¬ÉúµÈÈËÎÒ×ðÖØËûÃÇ£¬ÉÍ´ÍÊ®·ÖÓÅºñ£¬Èç½ñ¾¹È»·Ì°ùÎÒ£¬ÆóÍ¼ÒÔ´Ë¼ÓÖØÎÒµÄÎÞµÂ¡£ÕâÐ©ÈËÔÚÏÌÑôµÄ£¬ÎÒÅÉÈËÈ¥²éÎÊ¹ý£¬ÓÐµÄÈË¾¹ÑýÑÔ»óÖÚ£¬ÈÅÂÒÃñÐÄ¡£¡±ÓÚÊÇÅÉÓùÀôÈ¥Ò»Ò»Éó²é£¬ÕâÐ©ÈËÕ·×ª¸æ·¢£¬Ò»¸ö¹©³öÒ»¸ö£¬Ê¼»ÊÇ××Ô°ÑËûÃÇ´ÓÃû¼®ÉÏ³ýÃû£¬Ò»¹²ËÄ°ÙÁùÊ®¶àÈË£¬È«²¿»îÂñÔÚÏÌÑô£¬ÈÃÌìÏÂµÄÈËÖªµÀ£¬ÒÔ³Í½äÒÔºóµÄÈË¡£Õ÷·¢¸ü¶àµÄÁ÷·ÅÈËÔ±È¥ÐçÊØ±ß½®¡£Ê¼»ÊµÄ´ó¶ù×Ó·öËÕ½øÚÉËµ£º¡°ÌìÏÂ¸Õ¸ÕÆ½¶¨£¬Ô¶·½°ÙÐÕ»¹Ã»ÓÐ¹é¸½£¬ÈåÉúÃÇ¶¼ËÐ¶ÁÊ«Êé£¬Ð§·¨¿××Ó£¬ÏÖÔÚ»ÊÉÏÒ»ÂÉÓÃÖØ·¨ÖÆ²ÃËûÃÇ£¬ÎÒµ£ÐÄÌìÏÂ½«»á²»°²¶¨£¬Ï£Íû»ÊÉÏÃ÷²ì¡£¡±Ê¼»ÊÌýÁËºÜÉúÆø£¬¾ÍÅÉ·öËÕµ½±±·½ÉÏ¿¤È¥¼à¶½ÃÉÌñµÄ¾ü¶Ó¡£
ÈýÊ®ÁùÄê£¨Ç°211£©£¬»ðÐÇÇÖÈëÐÄËÞ£¨£ø£é¨´£¬Ðã£©£¬ÕâÖÖÌìÏóÏóÕ÷×ÅµÛÍõÓÐÔÖ¡£ÓÐ¿ÅÔÉÐÇ×¹ÂäÔÚ¶«¿¤£¬ÂäµØºó±äÎªÊ¯¿é£¬ÀÏ°ÙÐÕÓÐÈËÔÚÄÇ¿éÊ¯Í·ÉÏ¿ÌÁË¡°Ê¼»ÊµÛËÀ¶øÍÁµØ·Ö¡£¡±Ê¼»ÊÌýËµÁË£¬¾ÍÅÉÓùÊ·Ç°È¥°¤¼Ò²éÎÊ£¬Ã»ÓÐÈËÈÏ×ï£¬ÓÚÊÇ°Ñ¾Ó×¡ÔÚÄÇ¿éÊ¯Í·ÖÜÎ§µÄÈËÈ«²¿×¥À´É±ÁË£¬·Ù»ÙÁËÄÇ¿éÔÉÊ¯¡£Ê¼»Ê²»¸ßÐË£¬ÈÃ²©Ê¿×÷ÁËÒ»Ê×¡¶ÏÉÕæÈËÊ«¡·£¬µÈµ½Ñ²ÐÐÌìÏÂÊ±£¬×ßµ½Ò»´¦¾Í´«ÁîÀÖÊ¦µ¯×à³ª¸è¡£ÇïÌì£¬Ê¹Õß´Ó¹Ø¶«×ßÒ¹Â·¾­¹ý»ªÒõÆ½ÊæµÀ£¬ÓÐÈËÊÖ³ÖÓñèµÀ¹×¡Ê¹ÕßËµ£º¡°ÌæÎÒËÍ¸øé£¨£è¨¤£ï£¬ð©£©³Ø¾ý¡£¡±³Ã±ãËµ£º¡°½ñÄê×æÁúËÀ¡£¡±Ê¹ÕßÎÊËûÔµÓÉ£¬ÄÇÈËºöÈ»¾Í²»¼ûÁË£¬·ÅÏÂÄÇÕæÓñèµÀëÈ¥¡£Ê¹ÕßÅõ»ØÓñèµÏòÇØÍõ³ÂÊöÁËËùÓö¼ûµÄÇé¿ö¡£Ê¼»Ê³ÁÄ¬ÁËºÃÒ»»á£¬Ëµ£º¡°É½Àï¹í¹Ö±¾À´²»¹ýÄÜÔ¤ÖªÒ»ÄêµÄÊÂ¡£¡±µ±Ê±ÒÑÊÇÇï¼¾£¬Ê¼»ÊËµ½ñÄêµÄÈÕ×ÓÒÑ²»¶à£¬Õâ»°Î´±ØÄÜÓ¦Ñé¡£µ½ÍË³¯Ê±ËûÓÖËµ£º¡°×æÁú¾ÍÊÇÈËµÄ×æÏÈ¡£¡±¹ÊÒâ°Ñ¡°×æ¡±½âÊÍ³É×æÏÈ£¬×æÏÈÊÇÒÑËÀÈ¥µÄÈË£¬Òò´Ë¡°×æÁúËÀ¡±×ÔÈ»ÓëËûÎÞ¹Ø¡£Ê¼»ÊÈÃÓù¸®²ì¿´ÄÇ¿éÓñèµ£¬¾¹È»ÊÇÊ¼»Ê¶þÊ®°ËÄê³öÍâÑ²ÊÓ¶É½­Ê±³ÁÈëË®ÖÐµÄÄÇ¿é¡£ÓÚÊÇÊ¼»ÊÎª´ËÊÂ½øÐÐÕ¼²·£¬Õ¼²·µÄ½á¹ûÊÇÇ¨áã²Å¼ªÀû¡£Ç¨ÒÆÈýÍò»§ÈË¼Òµ½±±ºÓ¡¢ÓÜÖÐµØÇø£¬Ã¿»§ÊÚ¸ø¾ôÎ»Ò»¼¶¡£
ÈýÊ®ÆßÄê£¨Ç°210£©Ê®ÔÂ¹ï³óÈÕ£¬Ê¼»ÊÍâ³öÑ²ÓÎ¡£×óØ©ÏàÀîË¹¸úËæ×Å£¬ÓÒØ©Ïà·ëÈ¥¼²ÁôÊØ¾©³Ç¡£ÉÙ×Óºúº¥ÏëÈ¥Ñ²ÓÎ£¬ÒªÇó¸úËæ×Å£¬»ÊÉÏ´ðÓ¦ÁËËû¡£Ê®Ò»ÔÂ£¬×ßµ½ÔÆÃÎ£¬ÔÚ¾ÅÒÉÉ½Ò£¼ÀÓÝË´¡£È»ºó³Ë´¬ÑØ³¤½­¶øÏÂ£¬¹ÛÀÀ¼®¿Â£¬¶É¹ýº£ä¾£¨£ú£è¨³£¬Öó£©£¬¾­¹ýµ¤Ñô£¬µ½´ïÇ®ÌÁ¡£µ½Õã½­±ßÉÏµÄÊ±ºò£¬Ë®²¨Ð×ÏÕ£¬¾ÍÏòÎ÷×ßÁËÒ»°Ù¶þÊ®Àï£¬´Ó½­ÃæÏÁÕ­µÄµØ·½¶É¹ý¡£µÇÉÏ»á»üÉ½£¬¼Àìë´óÓí£¬Ò£ÍûÄÏº£¡£ÔÚÄÇÀï¿ÌÊ¯Á¢±®£¬ËÌÑïÇØ³¯µÄ¹¦µÂ¡£±®ÎÄÊÇ£º
»ÊµÛ¹¦ÒµÎ°´ó£¬Í³Ò»Æ½¶¨ÌìÏÂ£¬µÂ»ÝÉîºñ¾Ã³¤¡£ÈýÊ®ÆßÄê£¬Ç××ÔÑ²ÐÐÌìÏÂ£¬±éÓÎ¹ÛÀÀÔ¶·½¡£µÇÁÙ»á»üÉ½·å£¬¿¼²ìÃñ¼äÏ°Ë×£¬°ÙÐÕ¹§¾´¾°Ñö¡£Èº³¼ÆëËÌ¹¦µÂ£¬ÍÆÔ­»ÊµÛÊÂ¼££¬×·ËÝÓ¢Ã÷¸ßÇ¿¡£ÇØ³¯Ê¥ÍõµÇÎ»£¬´´ÖÆÐÌ·¨Ãû³Æ£¬²ûÊö¾ÉÓÐ¹æÕÂ¡£½¨Á¢¹«Æ½·¨Ôò£¬ÉóÉ÷Çø·ÖÖ°Ôð£¬È·Á¢ÓÀ¾Ã¸Ù¼Í¡£Áù¹úÖ®Íõ×¨ºá£¬Ì°Àû°ÁÂýÐ×ºÝ£¬Æ¾½èÈË¶à³ÑÇ¿¡£±©Å°ºáÐÐÎÞ¼É£¬ÒÐÕÌÎäÁ¦½¾ºá£¬ÂÅ¶¯¸É¸ê´òÕÌ¡£°µÖÐ°²ÖÃ×øÌ½£¬ÁªºÏÁù¹úºÏ×Ý£¬ÐÐÎª±°±É²þ¿ñ¡£¶ÔÄÚËµ»Ñ½ÆÕ©£¬ÏòÍâÇÖÎÒ±ß¾³£¬ÓÉ´ËÒýÆð»öÑê¡£ÕÌÒåÑïÍþÖïÌÖ£¬ÏûÃðÐ×±©ÅÑÄæ£¬ÂÒÔôÖÕÓÚÃðÍö¡£Ê¥µÂ¹ã²©Éîºñ£¬ÌìµØËÄº£Ö®ÄÚ£¬¶÷Ôó¸²¸ÇÎÞ½®¡£»ÊµÛÍ³Ò»ÌìÏÂ£¬Ò»ÈË¼æÀíÍò»ú£¬Ô¶½üµ½´¦ÇåÃ÷¡£Ö´ÕÆ¹ÜÀíÍòÎï£¬¿¼²ìÑéÖ¤ÊÂÊµ£¬·Ö±ð¼ÇÂ¼ÆäÃû¡£¹ó¼ú¶¼ÄÜÏàÍ¨£¬ºÃ»µµ±Ç°³ÂÊö£¬ÎÞÈËÒþÂ÷ÊµÇé¡£ÖÎÓÐ¹ýÑïµÀÒå£¬ÓÐ·òÆú×Ó¶ø¼Þ£¬±³·ò²»ÕêÎÞÇé¡£ÒÔÀñ·Ö±ðÄÚÍâ£¬½ûÖ¹×ÝÓû·Åµ´£¬ÄÐÅ®¶¼Ó¦½à³Ï¡£ÕÉ·òÔÚÍâÒùÂÒ£¬É±ÁËÃ»ÓÐ×ï¹ý£¬ÄÐ×ÓÐëÊØ¹æ³Ì¡£ÆÞ×ÓÆú·òÌÓ¼Þ£¬×Ó²»ÈÏËýÎªÄ¸£¬¶¼Òª¸Ð»¯ÇåÕý¡£ÖÎÀíµ´µÓ¶ñË×£¬È«Ãñ³ÐÊÜ½Ì»¯£¬ÌìÏÂãåÔ¡ÐÂ·ç¡£ÈËÈË×ñÊØ¹æ¾Ø£¬ºÍºÃ°²¶¨»¥Ãã£¬ÎÞ²»Ë³´ÓÃüÁî¡£°ÙÐÕÃÀÉÆÇå½à£¬È«¶¼×ÔÔ¸ÊØ·¨£¬ÀÖ±£ÌìÏÂÌ«Æ½¡£ºóÈË¾´·îÊ¥·¨£¬´óÖÎ´ó°²ÎÞ±ß£¬³µ´¬²»·­²»Çã¡£ÖÚ³¼ËÌÑï¹¦Òµ£¬ÇëÇó¿ÌÊ¯×÷Ãú£¬´«Ç§¹Å·Å¹âÃ÷¡£
Ê¼»Ê·µ»Ø£¬Í¾¾­ÎâµØ£¬´Ó½­³ËÏØ¶É½­¡£ÑØº£°¶±±ÉÏ£¬µ½´ïÀÅÐ°¡£·½Ê¿ÐìÊÐµÈÈËÈëº£Ñ°ÕÒÏÉÒ©£¬ºÃ¼¸ÄêÒ²Ã»ÕÒµ½£¬»¨·ÑÇ®²ÆºÜ¶à£¬º¦ÅÂÔâÊÜÔð·££¬¾ÍÆÛÆ­Ëµ£º¡°ÅîÀ³ÏÉÒ©¿ÉÒÔÕÒµ½£¬µ«³£±»´óöèÓãÀ§ÈÅ£¬ËùÒÔÎÞ·¨µ½´ï£¬Ï£Íû»ÊÉÏÅÉÉÆÓÚÉä¼ýµÄÈËÒ»ÆðÈ¥£¬Óöµ½´óöèÓã¾ÍÓÃ×°ÓÐ»ú¹Ø¿ÉÒÔÁ¬Ðø·¢ÉäµÄ¹­åóÉäËü¡£¡±Ê¼»Ê×÷ÃÎÓëº£Éñ½»Õ½£¬º£ÉñµÄÐÎ×´ºÃÏóÈË¡£ÇëÕ¼ÃÎµÄ²©Ê¿¸øÔ²ÃÎ£¬²©Ê¿Ëµ£º¡°Ë®Éñ±¾À´ÊÇ¿´²»µ½µÄ£¬ËüÓÃ´óÓãòÔÁú×öÕìÌ½¡£ÏÖÔÚ»ÊÉÏ¼ÀìëÖÜµ½¹§¾´£¬È´³öÏÖÕâÖÖ¶ñÉñ£¬Ó¦µ±³ýµôËü£¬È»ºóÕæÕýµÄÉÆÉñ¾Í¿ÉÒÔÕÒµ½ÁË¡£¡±ÓÚÊÇÃüÁîÈëº£µÄÈËÐ¯´ø²¶´óÓãµÄ¹¤¾ß£¬Ç××Ô´ø×ÅÓÐ»ú¹ØµÄ¹­åóÈ¥µÈºî´óÓã³öÀ´ÒÔ±ãÉäËü¡£´ÓÀÅÐ°Ïò±±Ö±µ½ÈÙ³ÉÉ½£¬¶¼²»ÔøÓö¼û¡£µ½´ïÖ®î·µÄÊ±ºò£¬Óö¼ûÁË´óÓã£¬ÉäËÀÁËÒ»Ìõ¡£½Ó×ÅÓÖÑØº£ÏòÎ÷½ø·¢¡£
ÇØÊ¼»Êµ½´ïÆ½Ô­½òÊ±ÉúÁË²¡¡£Ê¼»ÊÌÖÑáËµ¡°ËÀ¡±Õâ¸ö×Ö£¬Èº³¼Ã»ÓÐ¸ÒËµËÀµÄÊÂÇé¡£»ÊµÛ²¡µÃ¸üÀ÷º¦ÁË£¬¾ÍÐ´ÁËÒ»·â¸ÇÉÏÓùÓ¡µÄÐÅ¸ø¹«×Ó·öËÕËµ£º¡°»ØÏÌÑôÀ´²Î¼ÓÉ¥ÊÂ£¬ÔÚÏÌÑô°²Ôá¡£¡±ÐÅÒÑ·âºÃÁË£¬´æ·ÅÔÚÖÐ¶«¸®ÁîÕÔ¸ß¼æÕÆÓ¡çôÊÂÎñµÄ°ì¹«´¦£¬Ã»ÓÐ½»¸øÊ¹Õß¡£ÆßÔÂ±ûÒúÈÕ£¬Ê¼»ÊÔÚÉ³ÇðÆ½Ì¨ÊÅÊÀ¡£Ø©ÏàÀîË¹ÈÏÎª»ÊµÛÔÚÍâµØÊÅÊÀ£¬¿ÖÅÂ»Ê×ÓÃÇºÍ¸÷µØ³Ë»úÖÆÔì±ä¹Ê£¬¾Í¶Ô´ËÊÂÑÏÊØÃØÃÜ£¬²»·¢²¼É¥ÊÂÏûÏ¢¡£¹×²Ä·ÅÖÃÔÚ¼ÈÃÜ±ÕÓÖÄÜÍ¨·çµÄÞd£¨£÷¨¥£î£¬ÎÂ£©Á¹³µÖÐ£¬ÈÃ¹ýÈ¥ÊÜÊ¼»Ê³èÐÒµÄ»Â¹Ù×öÅã³Ë£¬Ã¿×ßµ½ÊÊµ±µÄµØ·½£¬¾ÍÏ×ÉÏ·¹Ê³£¬°Ù¹ÙÏóÆ½³£Ò»ÑùÏò»ÊÉÏ×àÊÂ¡£»Â¹Ù¾ÍÔÚÞdÁ¹³µÖÐ½µÚ¯ÅúÇ©¡£Ö»ÓÐºúº¥¡¢ÕÔ¸ßºÍÎåÁù¸öÔøÊÜ³èÐÒµÄ»Â¹ÙÖªµÀ»ÊÉÏËÀÁË¡£ÕÔ¸ß¹ýÈ¥Ôø¾­½Ìºúº¥Ð´×ÖºÍÓüÂÉ·¨ÁîµÈÊÂ£¬ºúº¥Ë½ÏÂÀïºÜÏ²»¶Ëû¡£ÕÔ¸ßÓë¹«×Óºúº¥¡¢Ø©ÏàÀîË¹ÃØÃÜÉÌÁ¿²ð¿ªÊ¼»Ê´Í¸ø¹«×Ó·öËÕµÄÄÇ·âÒÑ·âºÃµÄÐÅ¡£»Ñ³ÆÀîË¹ÔÚÉ³Çð½ÓÊÜÁËÊ¼»ÊÒÅÚ¯£¬Á¢»Ê×Óºúº¥ÎªÌ«×Ó¡£ÓÖÐ´ÁËÒ»·âÐÅ¸ø¹«×Ó·öËÕ¡¢ÃÉÌñ£¬ÁÐ¾ÙËûÃÇµÄ×ï×´£¬´ÍÃüËûÃÇ×ÔÉ±¡£ÕâÐ©ÊÂ¶¼¼ÇÔØÔÚ¡¶ÀîË¹ÁÐ´«¡·ÖÐ£¬¼ÌÐøÍùÇ°×ß£¬´Ó¾®Úêµ½´ï¾ÅÔ­¡£Õý¸ÏÉÏÊÇÊîÌì£¬»ÊÉÏµÄÊ¬ÌåÔÚÞdÁ¹³µÖÐ·¢³öÁË³ôÎ¶£¬¾ÍÏÂÁîËæ´Ó¹ÙÔ±ÈÃËûÃÇÍù³µÀï×°Ò»Ê¯ÓÐÐÈ³ôÆøµÄëçÓã£¬ÈÃÈËÃÇ·Ö²»ÇåÊ¬³ôºÍÓã³ô¡£
Ò»Â·ÐÐ½ø£¬´ÓÖ±µÀ»Øµ½ÏÌÑô£¬·¢²¼ÖÎÉ¥µÄ¹«¸æ¡£»ÊÌ«×Ó¼Ì³Ð»ÊÎ»£¬¾ÍÊÇ¶þÊÀ»ÊµÛ¡£¾ÅÔÂ£¬°ÑÊ¼»Ê°²ÔáÔÚÛªÉ½¡£Ê¼»Êµ±³õ¸Õ¸ÕµÇÎ»£¬¾ÍÍÚÍ¨ÖÎÀíÁËÛªÉ½£¬µ½Í³Ò»ÌìÏÂºó£¬´ÓÈ«¹ú¸÷µØËÍÀ´ÆßÊ®¶àÍòÍ½ÒÛ£¬ÔäµØÈýÖØÈªË®ÄÇÃ´Éî£¬¹à×¢Í­Ë®£¬ÌîÈû·ìÏ¶£¬°ÑÍâ¹×·Å½øÈ¥£¬ÓÖÐÞÔì¹¬¹Û£¬ÉèÖÃ°Ù¹ÙÎ»´Î£¬°ÑÕäÆæÆ÷Îï¡¢Õä±¦¹ÖÊ¯µÈ°áÁË½øÈ¥£¬·ÅµÃÂúÂúµÄ¡£ÃüÁî¹¤½³ÖÆÔìÓÉ»ú¹Ø²Ù×ÝµÄ¹­¼ý£¬ÈçÓÐÈËÍÚÄ¹Ò»×ß½ü¾ÍÄÜÉäËÀËû¡£ÓÃË®Òø×ö³É°Ù´¨½­ºÓ´óº££¬ÓÃ»úÆ÷µÝÏà¹à×¢ÊäËÍ£¬¶¥±Ú×°ÓÐÌìÎÄÍ¼Ïó£¬ÏÂÃæÖÃÓÐµØÀíÍ¼ÐÎ¡£ÓÃÍÞÍÞÓãµÄÓÍÖ¬×ö³É»ð¾æ£¬¹À¼ÆºÜ¾Ã²»»áÏ¨Ãð¡£¶þÊÀËµ£º¡°ÏÈµÛºó¹¬åúæÉÃ»ÓÐ×ÓÅ®µÄ£¬·ÅËýÃÇ³öÈ¥²»ºÏÊÊ¡£¡±¾ÍÃüÁîÕâÐ©ÈËÈ«²¿Ñ³Ôá£¬Ñ³ÔáµÄÈËºÜ¶à¡£ÏÂÔáÍê±Ï£¬ÓÐÈËËµÊÇ¹¤½³ÖÆÔìÁË»úÐµ£¬Ä¹ÖÐËù²Ø±¦ÎïËûÃÇ¶¼ÖªµÀ£¬±¦Îï¶à¶ø¹óÖØ£¬Õâ¾ÍÄÑÃâ»áÐ¹Â¶³öÈ¥¡£Â¡ÖØµÄÉ¥ÀñÍê±Ï£¬±¦Îï¶¼ÒÑ²ØºÃ£¬¾Í·â±ÕÁËÄ¹µÀµÄÖÐ¼äÒ»µÀÃÅ£¬ÓÖ°ÑÄ¹µØ×îÍâÃæµÄÒ»µÀÃÅ·ÅÏÂÀ´£¬¹¤½³ÃÇÈ«²¿±»·â±ÕÔÚÀï±ß£¬Ã»ÓÐÒ»¸öÔÙ³öÀ´µÄ¡£Ä¹ÉÏÔÔÖÖ²ÝÄ¾£¬´ÓÍâ±ß¿´ÉÏÈ¥ºÃÏñÒ»×ùÉ½¡£
¶þÊÀ»ÊµÛÔªÄê£¨Ç°209£©£¬¶þÊÀ¶þÊ®Ò»Ëê£¬ÕÔ¸ßµ£ÈÎÀÉÖÐÁî£¬Ö´ÕÆ³¯Í¢´óÈ¨¡£¶þÊÀÏÂÚ¯£¬Ôö¼ÓÊ¼»ÊìôÃíÀïÓÃÀ´¼ÀìëµÄÉüÐóÊýÁ¿£¬Ôö¼ÓÉ½´¨¸÷ÖÖ¼ÀìëµÄÀñÒÇ¡£ÃüÁî´ó³¼ÃÇÌÖÂÛÍÆ×ðÊ¼»ÊÃíºÅµÄÊÂ¡£´ó³¼ÃÇ¶¼ßµÍ·Ëµ£º¡°¹ÅÊ±ºòÌì×ÓµÄ×æÃíÎªÆßÃí£¬¼ÀìëÆß´ú×æ×Ú£¬ÖîºîÎåÃí£¬´ó·òÈýÃí£¬Èç½ñÊ¼»ÊÃíÊÇÖÁ¸ßÎÞÉÏµÄ£¬¼´Ê¹ÊÇÍòÊÀÒÔºóÒ²²»ÄÜ»Ù³ý£¬ÌìÏÂÈË¶¼Òª¹±Ï×¼ÀÆ·¸³Ë°£¬Ôö¼Ó¼ÀìëÓÃµÄÉüÐó£¬ÀñÒÇÍêÈ«¾ß±¸£¬²»ÄÜÓÐ±ÈÕâ¸öÔÙ¸ßµÄ¡£ÏÈÍõÃíÓÐµÄÔÚÎ÷Óº£¬ÓÐµÄÔÚÏÌÑô¡£Ìì×Ó°´ÀñÒÇÓ¦µ±µ¥¶ÀÅõ×Å¾­¶à´ÎÄðÖÆ¶øÇÒÖÊ´¼µÄôü£¨£ú£è£ï¨´£¬æû£©¾Æ¼ÀìëÊ¼»ÊÃí¡£´ÓÏå¹«ÒÔÏÂµÄÃí¶¼»Ù³ý¡£Ëù½¨¹²ÆßÃí¡£´ó³¼ÃÇ¶¼ÒÀÀñ½øÏ×¼Àìë£¬ÍÆ×ðÊ¼»ÊÃíÎª»ÊµÛÊ¼×æÃí¡£»ÊµÛÈÔ×Ô³ÆÎª¡®ëÞ¡¯¡£¡±
¶þÊÀ¸úÕÔ¸ßÉÌÒéËµ£º¡°ÎÒÄê¼ÍÇá£¬¸ÕµÇÎ»£¬°ÙÐÕ»¹²»Ë³´Ó¡£ÏÈµÛÑ²ÊÓ¸÷¿¤ÏØ£¬ÒÔÏÔÊ¾ËûµÄÇ¿ÓÐÁ¦£¬ÍþÊÆÕð·þº£ÄÚ¡£ÏÖÔÚÎÒ°²È»×¡ÔÚ»Ê¹¬²»³öÑ²ÓÎ£¬¾ÍÈÃÈË¿´×ÅÎÒÎÞÄÜ£¬Ã»ÓÐ°ì·¨Í³ÖÎÌìÏÂ¡£¡±´ºÌì£¬¶þÊÀ¶«ÐÐÑ²ÊÓ¿¤ÏØ£¬ÀîË¹¸úËæ×Å¡£µ½´ïíÙÊ¯É½£¬ÑØº£ÄÏÐÐµ½´ï»á»ü£¬ÔÚÊ¼»ÊËùÁ¢µÄÊ¯±®ÉÏ¶¼¿ÌÉÏ×Ö£¬±®Ê¯ÅÔ¶¼Ôö¿ÌÉÏËæ´ÓµÄ´ó³¼µÄÃû×Ö£¬ÒÔÊ¹ÏÈµÛµÄ¹¦ÒµÊ¢µÂ¸ü¼ÓÃ÷ÏÔ¡£
»ÊµÛËµ£º¡°½ðÊ¯±®¿ÌÈ«ÊÇÊ¼»ÊµÛ½¨ÔìµÄ¡£ÏÖÔÚÎÒ³ÐÏ®ÁË»ÊµÛÃûºÅ£¬¿ÉÊÇ½ðÊ¯±®¿ÌÉÏ²»³ÆÊ¼»ÊµÛ£¬ÒÔºóÄê´ú¾ÃÔ¶ÁË£¬¾ÍºÃÏñÊÇºó´ú×ÓËï½¨ÔìµÄ£¬ÒÔÖÂ²»ÄÜ³ÆÑïÊ¼»ÊµÛµÄ¹¦ÒµºÍÊ¢µÂ¡£¡±Ø©Ïà³¼ÀîË¹¡¢³¼·ëÈ¥¼²¡¢ÓùÊ·´ó·ò³¼µÂÃ°ËÀ×ï½øÑÔËµ£º¡°ÎÒÃÇÇëÇó°ÑÚ¯ÊéÈ«¿ÌÔÚÊ¯±®ÉÏ£¬ÕâÑù¾ÍÃ÷°×ÁË¡£Îª³¼Ã°ËÀ×ïÇëÇó¡£¡±ÖÆÊéÅú¸´Ëµ£º¡°¿ÉÒÔ¡£¡±
½Ó×Åµ½ÁËÁÉ¶«£¬È»ºó·µ»Ø¡£
ÕâÊ±ºòÇØ¶þÊÀ¾Í°´ÕÕÕÔ¸ßµÄ½¨Òé£¬ÉêÃ÷·¨Áî¡£Ëû°µÖÐÓëÕÔ¸ßÄ±»®Ëµ£º¡°´ó³¼ÃÇ¶¼²»·þ´Ó£¬¹ÙÀô»¹ºÜÓÐÁ¦£¬»¹ÓÐ¸÷Î»»Ê×ÓÒ»¶¨Òª¸úÎÒÕùÈ¨£¬¶ÔÕâÐ©ÎÒ¸ÃÔõÃ´°ìÄØ£¿¡±ÕÔ¸ßËµ£º¡°ÕâÐ©»°ÎÒ±¾À´¾ÍÏëËµÈ´Ã»¸ÒËµ¡£ÏÈµÛÔÚÎ»Ê±µÄ´ó³¼£¬¶¼ÊÇ½ÓÁ¬¶àÉÙ´úÓÐÃûÍûµÄ¹óÈË£¬½¨¹¦Á¢Òµ£¬ÊÀ´úÏà´«£¬ÒÑ¾­ºÜ¾ÃÁË¡£Èç½ñÎª³¼ÕÔ¸ßÉúÀ´±°¼ú£¬ÐÒÃÉ±ÝÏÂÌ§¾Ù£¬ÈÃÎÒÉí¾Ó¸ßÎ»£¬¹ÜÀí¹¬Í¢ÊÂÎñ¡£´ó³¼ÃÇ²¢²»ÂúÒâ£¬Ö»ÔÚ±íÃæÉÏ·þ´Ó£¬Êµ¼ÊÉÏÐÄÀï²»·þ¡£ÏÖÔÚ»ÊÉÏ³öÑ²£¬ºÎ²»½è´Ë»ú»á²é°ì¿¤ÏØÊØÎ¾ÖÐµÄÓÐ×ïÕß£¬°ÑËûÃÇÉ±µô£¬ÕâÑù£¬ÔÚÉÏ¿ÉÒÔÊ¹»ÊÉÏµÄÍþÑÏÕðÌìÏÂ£¬ÔÚÏÂ¿ÉÒÔ³ýµô»ÊÉÏÒ»ÏòËù²»ÂúÒâµÄÈË¡£ÏÖÊ±²»ÄÜÊ¦·¨ÎÄÖÎ¶øÓ¦È¡¾öÓÚÎäÁ¦£¬Ï£Íû±ÝÏÂÄÜË³Ó¦Ê±ÊÆ£¬ÇÐÎðÓÌÔ¥£¬ÄÇÃ´´ó³¼ÃÇ¾ÍÀ´²»¼°Ä±ËãÁË¡£Ó¢Ã÷µÄ¾ýÖ÷ÊÕ¼¯¾ÙÓÃÄÇÐ©±»Æú²»ÓÃµÄÈË¡£ÈÃ±°¼úµÄÏÔ¹óÆðÀ´£¬ÈÃÆ¶ÇîµÄ¸»Ô£ÆðÀ´£¬ÈÃÊèÔ¶µÄ±äµÃÇ×½ü£¬ÕâÑù¾ÍÄÜÉÏÏÂÍÅ½á¹ú¼Ò°²¶¨ÁË¡£¡±¶þÊÀËµ£º¡°ºÃ£¡¡±ÓÚÊÇ¾ÍÖïÉ±´ó³¼ºÍ»Ê×ÓÃÇ£¬ÖÆÔì×ïÃûÁ¬´ø¾Ð²¶½üÊÌÐ¡³¼ÖÐÀÉ¡¢ÍâÀÉ¡¢É¢ÀÉ£¬Ã»ÓÐÒ»¸öµÃÒÔÃâ×ï£¬Áù¸ö»Ê×Ó±»É±ËÀÔÚ¶ÅÏØ¡£»Ê×Ó½«ãÌÐÖµÜÈýÈË±»Çô½ûÔÚÄÚ¹¬£¬Òé¶¨ËûÃÇµÄ×ï×´¡£ÇØ¶þÊÀÅÉÊ¹ÕßÃüÁî½«ãÌËµ£º¡°ÄãÃÇ²»¾¡³¼µÀ£¬µ±ÍâËÀ×ï£¬¹ÙÀôÒÀ·¨ÐÐÐÌÀ´ÁË¡£¡±½«ãÌËµ£º¡°¹¬Í¢µÄÀñ½Ú£¬ÎÒ´ÓÀ´²»¸Ò²»Ìý´ÓÕÆ¹ÜË¾ÒÇµÄ±öÔÞ£»³¯Í¢µÄÎ»´Î£¬ÎÒ´ÓÀ´²»¸ÒÓÐÊ§Àñ½Ú£»·îÃü¶Ô´ð£¬ÎÒ´ÓÀ´²»¸ÒËµ´í»°¡£ÔõÃ´ÄÜËµ²»¾¡³¼µÀÄØ£¿Ï£ÍûÄÜÖªµÀ×ïÃûÔÙËÀ¡£¡±Ê¹ÕßËµ£º¡°ÎÒ²»ÄÜ²ÎÓëÄ±Òé£¬Ö»ÊÇ·îÃüÐÐÊÂ¡£¡±½«ãÌÑöÌì´óÉùºôº°£¬ºôº°ÁË¼¸´ÎËµ£º¡°Ìì°¡£¡ÎÒÃ»ÓÐ×ï£¡¡±ÐÖµÜÈýÈË¶¼Á÷×ÅÑÛÀá°Î½£×ÔÉ±ÁË¡£»Ê×åÎªÖ®Õð¾ª¿Ö»Å¡£´ó³¼ÃÇ½øÚÉµÄ±»ÈÏÎªÊÇ·Ì°ù£¬´ó¹ÙÃÇÎª±£×¡Â»Î»¶øÇü´ÓÌÖºÃ£¬°ÙÐÕÕð¾ª¿Ö¾å¡£
ËÄÔÂ£¬¶þÊÀ·µ»Øµ½ÏÌÑô£¬Ëµ£º¡°ÏÈµÛÒòÎªÏÌÑô³¯Í¢Ð¡£¬ËùÒÔÓª½¨°¢·¿¹¬£¬ÊÒÌÃ»¹Ã»ÓÐ½¨³É£¬¸ÏÉÏÊ¼»ÊÈ¥ÊÀ£¬Ö»µÃÈÃÐÞ½¨µÄÈËÍ£ÏÂÀ´£¬µ÷µ½ÛªÉ½È¥ÐÞÄ¹¡£ÛªÉ½ÐÞÄ¹µÄ¹¤×÷ÒÑÈ«²¿Íê±Ï£¬ÏÖÔÚ·ÅÏÂ°¢·¿¹¬¶ø²»°ÑËü½¨³É£¬¾ÍÊÇ±íÃ÷ÏÈµÛ°ìÊÂÓÐÊ§Îó¡£¡±ÓÖ¿ªÊ¼ÐÞ½¨°¢·¿¹¬¡£¶ÔÍâ°²¸§ËÄ·½µÄÍâ×å£¬×ñÑ­Ê¼»ÊµÄ²ßÂÔ£¬Õ÷ÕÙÁËÎåÍòÉíÇ¿Á¦×³µÄ±ø¶¡ÊØÎÀÏÌÑô¡£ÏÂÁî½ÌÏ°Éä¼ý£¬»¹ÒªËÇÑø¹©¹¬Í¢ÍæÉÍµÄ¹·ÂíÇÝÊÞ£¬±ø¶¡¹·ÂíÇÝÊÞËùÐèÁ¸Ê³ºÜ¶à£¬¹À¼ÆÏÌÑô²ÖÀïµÄÁ¸Ê³²»¹»ÓÃ£¬¾Í´ÓÏÂÃæ¸÷¿¤ÏØÕ÷µ÷ÔËÀ´Á¸Ê³ºÍËÇÁÏ£¬ÈÃ×ªÔËÈËÔ±¶¼×Ô´ø¸ÉÁ¸£¬ÏÌÑôËÄ°ÙÀïÖ®ÄÚ²»×¼³ÔÕâÐ©Á¸Ê³¡£Ê©·¨¸ü¼ÓÑÏ¿á¡£
ÆßÔÂ£¬Ðç×ä³ÂÊ¤µÈÔÚÔ­Éú³þ¹úÖ®µØÔì·´£¬¹úºÅÎª¡°ÕÅ³þ¡±È¡ÕÅ´ó³þ¹úÖ®Òâ¡£³ÂÊ¤×ÔÁ¢Îª³þÍõ£¬×¡ÔÚ³ÂÏØ£¬ÅÉÇ²½«ÁìÃÇ¶áÈ¡ÍÁµØ¡£áÅÉ½º¯¹È¹ØÒÔ¶«µÄÉ½¶«¸÷¿¤ÏØ£¬ÄêÇáÈËÒòÎªÊÜ¾¡ÇØ³¯¹ÙÀôÖ®¿à£¬¶¼É±µôÁËËûÃÇµÄ¿¤ÊØ¡¢¿¤Î¾¡¢ÏØÁî¡¢ÏØØ©£¬ÆðÀ´Ôì·´£¬ÒÔÏìÓ¦³ÂÊ¤£¬²¢ÔÚ¸÷µØÏà¼ÌÓµÁ¢ºîÍõ£¬È¡ºÏÆðÀ´ÏòÎ÷½ø¹¥£¬ÆìºÅ¶¼ÊÇÌÖ·¥ÇØ³¯£¬ÈËÊý¶àµÃÊýÒ²Êý²»Çå¡£ÕÆ¹Ü´«´ïÍ¨±¨µÄÚËÕß³öÊ¹É½¶«»ØÀ´£¬°ÑÉ½¶«Ôì·´µÄÇé¿ö±¨¸æÁË¶þÊÀ¡£¶þÊÀºÜÉúÆø£¬¾Í°ÑÚËÕßÏÂ½»¸øÖ÷¹Ü¹ÙÀôÈ¥´¦Àí¡£ºó±ßµÄÊ¹Õß»ØÀ´£¬»ÊÉÏÎÊËû£¬Ëû»Ø´ðËµ£º¡°ÄÇ²»¹ýÊÇÒ»ÈºµÁ·Ë£¬¿¤ÊØ¡¢¿¤Î¾ÕýÔÚ×·²¶£¬ÏÖÔÚÈ«²¿×¥»ñÁË£¬²»ÖµµÃµ£ÐÄ¡£¡±»ÊÉÏ¸ßÐËÁË¡£Îä³¼×ÔÁ¢ÎªÕÔÍõ£¬Îº¾ÌÎªÎºÍõ£¬ÌïÙÙ£¨£ä¨¡£í£¬µ££©ÎªÆëÍõ£¬Åæ¹«ÔÚÅæÏØÆðÒå¡£ÏîÁºÔÚ»á»ü¿¤Æð±ø¡£
¶þÄê£¨Ç°208£©¶¬Ìì£¬³ÂÊ¤ÅÉÇ²µÄÖÜÕÂµÈ½«ÁìÏòÎ÷µ½´ïÏ·Ë®£¬±øÁ¦ÓÐ¼¸Ê®Íò¡£¶þÊÀ´óÎª³Ô¾ª£¬¸úÈº³¼ÉÌÒéËµ£º¡°ÔõÃ´°ì£¿¡±ÉÙ¸®ÕÂºªËµ£º¡°µÁ·ËÒÑ¾­À´ÁË£¬ÈËÊý¶àÊÆÁ¦Ç¿£¬ÏÖÔÚÕ÷·¢¸½½ü¸÷ÏØµÄ¾ü¶ÓÊÇÀ´²»¼°ÁË¡£ÛªÉ½Í½ÒÛºÜ¶à£¬ÇëÉâÃâËûÃÇ£¬ÊÚÓèËûÃÇ±øÆ÷È¥Ó­»÷ÆðÒå¾ü¡£¡±ÓÚÊÇ¶þÊÀ´óÉâÌìÏÂ£¬ÅÉÕÂºªÁì±øÎª½«£¬´ò°ÜÁËÖÜÕÂµÄ¾ü¶Ó£¬ÖÜÕÂ°ÜÌÓ£¬±»É±ËÀÔÚ²ÜÑô¡£¶þÊÀÓÖÔöÅÉ³¤Ê·Ë¾ÂíÐÀ¡¢¶­ôè£¨£ù¨¬£¬Òå£©È¥°ïÖúÕÂºª¹¥´òÆðÒå¾ü£¬ÔÚ³Ç¸¸É±ËÀÁË³ÂÊ¤£¬ÔÚ¶¨ÌÕ´ò°ÜÁËÏîÁº£¬ÔÚÁÙ¼ÃÉ±ËÀÁËÎº¾Ì¡£³þµØÆðÒå¾üµÄÃû½«ÒÑ¾­±»É±ËÀ£¬ÕÂºª¾ÍÏò±±¶É¹ý»ÆºÓ£¬µ½îÒÂ¹¹¥´òÕÔÍõÕÔÐªµÈÈË¡£
ÕÔ¸ßÈ°Ëµ¶þÊÀµÀ£º¡°ÏÈµÛµÇÎ»ÖÎÀíÌìÏÂÊ±¼äºÜ¾Ã£¬ËùÒÔÈº³¼²»¸Ò×ö·Ç·ÖÖ®ÊÂ£¬²»¸Ò½øÑÔÒì¶ËÐ°Ëµ¡£ÏÖÔÚ±ÝÏÂÕýÄêÇá£¬¸ÕµÇ»ÊÎ»£¬ÔõÃ´ÄÜ¸ú¹«ÇäÔÚ³¯Í¢ÉÏÒé¾ö´óÊÂÄØ£¿ÊÂÇéÈç¹ûÓÐ´íÎó£¬¾ÍÈÃÈº³¼¿´³öÁË×Ô¼ºµÄÈõµã¡£Ìì×Ó³Æ¡°ëÞ¡±£¬ëÞ¼ÈÈ»ÓÐÕ÷Õ×µÄÒâË¼£¬±¾À´¾ÍÊÇ²»ÈÃ±ðÈËÌýµ½ËûµÄÉùÒô¡£¡±ÓÚÊÇ¶þÊÀ¾­³£¾Ó×¡ÔÚÉî¹¬Ö®ÄÚ£¬Ö»¸úÕÔ¸ßÒ»¸öÈË¾ö¶¨¸÷ÖÖÊÂÇé¡£´ÓÕâÒÔºó¹«ÇäºÜÉÙÓÐ»ú»á³¯¼û»ÊÉÏ£¬¸÷µØÆðÒåµÄÈË¸ü¶àÁË£¬¹ØÖÐ¾ü¶Ó±»Õ÷·¢µ½¶«±ßÈ¥¹¥´òÆðÒå¾üµÄÒ»Ö±Ã»ÓÐÍ£Ö¹¡£ÓÒØ©Ïà·ëÈ¥¼²¡¢×óØ©ÏàÀîË¹¡¢½«¾ü·ë½Ù½øÚÉËµ£º¡°¹Ø¶«¸÷Â·µÁÔô·×·×¶øÆð£¬³¯Í¢ÅÉ±øÇ°È¥ÖïÌÖ£¬É±ËÀµÄÈËºÜ¶à£¬È»¶ø»¹²»ÄÜÆ½Ï¢¡£µÁÔô¶à¶¼ÊÇÒòÎªÐç±ß¡¢ÔËÊä¡¢ÀÍ×÷µÄÊÂÇéÌ«ÀÍ¿à£¬¸³Ë°Ì«ÖØ¡£ÎÒÃÇÇëÇóÔÝÍ£°¢·¿¹¬µÄÐÞ½¨£¬¼õÉÙÐç±ß±øÒÛºÍÔËÊäáæÒÛ¡£¡±¶þÊÀËµ£º¡°ÎÒÌýº«×ÓËµ£º¡®Ò¢¡¢Ë´ÓÃ×õÄ¾×ö´ª×Ó£¬²»½øÐÐ¿³Ï÷¼Ó¹¤£¬ÓÃÂ«Î­Ã©²Ý¸ÇÎÝ¶¥²»ÐÞ¼ô£¬³Ô·¹ÓÃÍßÍë£¬ºÈË®ÓÃÍß¹Þ£¬¼´Ê¹ÊÇ¿´ÃÅÈËµÄ¹©Ñø£¬Ò²²»»á±ÈÕâÔÙ¼ó±¡ÁË¡£ÓíÆ½ÔäÁúÃÅ£¬ÊèÍ¨´óÏÄ£¬Êèµ¼»ÆºÓÓÙ»ýÍ£ÖÍÖ®Ë®£¬ÒýË®Èëº££¬Ç××ÔÄÃ×ÅèÆºÍÇÂ£¬Ð¡ÍÈÉÏµÄÃ«¶¼±»Ä¥¹âÁË£¬¼´Ê¹ÊÇÅ«Á¥µÄÀÍ¿à£¬Ò²²»»á±ÈÕâÔÙÀ÷º¦ÁË¡£¡¯ÈËÃÇÖ®ËùÒÔ¿´ÖØÏíÓÐÌìÏÂ£¬¾ÍÊÇÎªÁËÄÜ×ÝÓû¶øÎª£¬¾¡ÇéÏíÊÜ£¬×ö¾ýÖ÷ÖØÒªµÄÊÇÐÞÃ÷·¨ÖÆ£¬ÕâÑù£¬³¼ÏÂ¾Í²»¸Ò¸É»µÊÂ£¬¾ÍÄÜÍ³ÖÎÌìÏÂÁË¡£ÓÝ¡¢ÏÄµÄ¾ýÖ÷£¬µØÎ»×ð¹ó£¬×öÁËÌì×Ó£¬È´Éí´¦Çî¿à¾³µØ£¬Îª°ÙÐÕ×÷³öÎþÉü£¬Õâ»¹ÓÐÊ²Ã´ÖµµÃÑ§Ï°ÄØ£¿ÌìÏÂ±»³ÆÎªÍò³Ë£¨£ó£è¨¨£î£ç£¬Ê¤£©Ö®Ö÷£¬ÓµÓÐÍòÁ¾±ø³µ£¬ÎÒÉí¾ÓÍò³ËÖ®¸ßÎ»£¬È´Ã»ÓÐÍò³ËµÄÊµ¼Ê£¬ÎÒÒª½¨ÔìÇ§³ËÖ®³µ¼Ý£¬ÉèÁ¢Íò³ËÖ®Í½Êô£¬ÈÃÊµ¼Ê¸úÎÒµÄÃûºÅÏà¸±¡£ÔÙËµ£¬ÏÈµÛ³öÉíÓÚÖîºî£¬¼æ²¢ÁËÌìÏÂ£¬ÌìÏÂÒÑ¾­Æ½¶¨£¬¶ÔÍâÅÅ³ýËÄ·½Íâ×åÒÔ°²¶¨±ß¾³£¬¶ÔÄÚÐÞ½¨¹¬ÊÒÀ´ÏÔÊ¾³É¹¦µÄµÃÒâ£¬ÄãÃÇ¶¼¿´µ½ÁËÏÈµÛ¹¦ÒµÒÑ¾­¾ÍÐò¡£¶øÏÖÔÚÎÒµÇÎ»Á½ÄêµÄÊ±¼ä£¬µÁÔô·×Æð£¬ÄãÃÇ²»ÄÜ½ûÖ¹£¬ÓÖÏëÒªÖÕÖ¹ÏÈµÛËùÒª×öµÄÊÂÇé¡£ÕâÑù×ö£¬¶ÔÉÏ²»ÄÜ±¨´ðÏÈµÛ£¬Æä´ÎÒ²ÊÇ²»ÎªÎÒ¾¡ÖÒ¾¡Á¦£¬ÄãÃÇ»¹Æ¾Ê²Ã´Éí´¦¸ßÎ»ÄØ£¿¡±ÓÚÊÇ°Ñ·ëÈ¥¼²¡¢ÀîË¹¡¢·ë½ÙÏÂ½»¸øÓüÀô£¬ÉóÑ¶×·¾¿ÈýÈËµÄÆäËû×ï¹ý¡£·ëÈ¥¼²¡¢·ë½ÙËµ£º¡°½«Ïà²»ÄÜÊÜÎêÈè¡£¡±×ÔÉ±ÁË¡£ÀîË¹½á¹û±»ÇôÊÜÐÌ¡£
¶þÊÀÈýÄê£¨Ç°207£©£¬ÕÂºªµÈÂÊ±ø°üÎ§ÁË¾ÞÂ¹£¬³þ¹úÉÏ½«¾üÏîÓðÂÊÁì³þ±øÇ°È¥Ô®¾È¾ÞÂ¹¡£¶¬Ìì£¬ÕÔ¸ßµ£ÈÎØ©Ïà£¬ÖÕÓÚÅÐ¾öÉ±ÁËÀîË¹¡£ÏÄÌì£¬ÕÂºªµÈ×÷Õ½¶à´Î°ÜÍË£¬¶þÊÀÅÉÈËÈ¥Ç´ÔðÕÂºª£¬ÕÂºªº¦ÅÂÁË£¬¾ÍÅÉ³¤Ê·Ë¾ÂíÐÀ»Ø¾©»ã±¨Çé¿ö£¬ÇëÇóÖ¸Ê¾¡£ÕÔ¸ß¼È²»½Ó¼û£¬Ò²²»ÐÅÈÎ¡£Ë¾ÂíÐÀº¦ÅÂÁË£¬¸Ï½ôÌÓÀë£¬ÕÔ¸ßÅÉÈËÈ¥×·£¬Ã»ÓÐ×·µ½¡£Ë¾ÂíÐÀ¼ûµ½ÕÂºªËµ£º¡°ÕÔ¸ßÔÚ³¯Í¢ÖÐÕÆÈ¨£¬½«¾üÄúÓÐ¹¦ÊÇ±»É±£¬ÎÞ¹¦Ò²ÊÇ±»É±¡£¡±ÕâÊ±£¬ÏîÓð¼Ó½ô½ø¹¥ÇØ¾ü£¬·ýÂ²ÁËÍõÀë£¬ÕÂºªµÈÈË¾ÍÂÊ±øÍ¶½µÁËÖîºî¡£°ËÔÂ¼ºº¥ÈÕ£¬ÕÔ¸ßÏëÒªÄ±·´£¬¿ÖÅÂÈº³¼²»Ìý´ÓËû£¬¾ÍÏÈÉèÏÂ¼ÆÄ±½øÐÐÊÔÑé£¬´øÀ´Ò»Ö»Â¹Ï×¸ø¶þÊÀ£¬Ëµ£º¡°ÕâÊÇÒ»Æ¥Âí¡£¡±¶þÊÀÐ¦×ÅËµ£º¡°Ø©Ïà´íÁË£¬°ÑÂ¹Ëµ³ÉÊÇÂí¡£¡±ÎÊ×óÓÒ´ó³¼£¬×óÓÒ´ó³¼ÓÐµÄ³ÁÄ¬£¬ÓÐµÄ¹ÊÒâÓ­ºÏÕÔ¸ßËµÊÇÂí£¬ÓÐµÄËµÊÇÂ¹£¬ÕÔ¸ß¾ÍÔÚ°µÖÐ¼Ù½è·¨ÂÉÏÝº¦ÄÇÐ©ËµÊÇÂ¹µÄÈË¡£ÒÔºó£¬´ó³¼ÃÇ¶¼Î·¾åÕÔ¸ß¡£
ÕÔ¸ßÒÔÇ°¶à´ÎËµ£º¡°¹Ø¶«µÄµÁÔô³É²»ÁËÊ²Ã´Æøºî¡£¡±ºóÀ´ÏîÓðÔÚîÒÂ¹³ÇÏÂ·ýÂ²ÁËÍõÀëµÈÈË²¢¼ÌÐøÇ°½ø£¬ÕÂºªµÈÈËµÄ¾ü¶Ó¶à´Î°ÜÍË£¬ÉÏÊéÇëÇóÔöÔ®£¬Ñà¹ú¡¢ÕÔ¹ú¡¢Æë¹ú¡¢³þ¹ú¡¢º«¹ú¡¢Îº¹ú¶¼×ÔÁ¢ÎªÍõ£¬´Óº¯¹È¹ØÍù¶«£¬´óµÖÈ«²¿±³ÅÑÁËÇØ³¯¹ÙÀô¶øÏìÓ¦Öîºî£¬Öîºî¶¼ÂÊ±øÎ÷½ø¡£Åæ¹«ÂÊÁì¼¸ÍòÈËÍÀÃðÁËÎä¹Ø£¬ÅÉÈËÀ´¸úÕÔ¸ßÃØÃÜ½Ó´¥¡£ÕÔ¸ßº¦ÅÂ¶þÊÀ·¢Å­£¬ÖïÉ±¼Óº¦×ÔÉí£¬¾Í»Ñ³ÆÓÐ²¡²»È¥³¯¼û»ÊÉÏ¡£¶þÊÀÃÎ¼ûÒ»Ö»°×»¢Ò§ÁËËû³µ¼ÝµÄæî£¨£ã¨¡£î£¬²Î£©Âí£¬ËûÉ±ÁËÄÇÖ»°×»¢£¬µ«ÐÄÖÐ²»ÀÖ£¬¾õµÃÆæ¹Ö£¬¾ÍÈ¥ÎÊ½âÃÎµÄÈË¡£½âÃÎÈË²·µÃØÔ´ÇËµ£º¡°ãþË®Ë®ÉñÔÚ×÷¹Ö¡£¡±¶þÊÀ¾ÍÔÚÍûÒÄ¹¬Õ«½ä£¬ÏëÒª¼ÀìëãþË®Ë®Éñ£¬°ÑËÄÆ¥°×Âí³ÁÈëãþË®¡£¶þÊÀÅÉÈËÒÔÆðÒåÕßÈÕÒæ±Æ½üµÄÊÂÇ´ÔðÕÔ¸ß¡£ÕÔ¸ß¿Ö¾å²»°²£¬¾Í°µÖÐ¸úËûµÄÅ®ÐöÏÌÑôÏØÁîÑÖÀÖ¡¢ËûµÄµÜµÜÕÔ³ÉÉÌÁ¿Ëµ£º¡°»ÊÉÏ²»ÌýÈ°ÚÉ£¬Èç½ñÊÂÌ¬Î£¼±£¬ÏëÒª°Ñ×ï»öÍÆ¸øÔÛÃÇ¼Ò×å¡£ÎÒÏëÁíÁ¢Ìì×Ó£¬¸ÄÁ¢¹«×ÓÓ¤¡£×ÓÓ¤ÈÊ°®Ç«ÏÂ£¬°ÙÐÕ¶¼Óµ»¤ËûµÄ»°¡£¡±¾ÍÈÃÀÉÖÐÁî×÷ÄÚÓ¦£¬»Ñ³ÆÓÐ´óµÁ£¬ÃüÁîÑÖÀÖÕÙ¼¯¹ÙÀô·¢±ø×·²¶£¬ÓÖ½Ù³ÖÁËÑÖÀÖµÄÄ¸Ç×£¬°²ÖÃµ½ÕÔ¸ß¸®ÖÐµ±ÈËÖÊ¡£ÅÉÑÖÀÖ´øÁì¹Ù±øÒ»Ç§¶àÈËÔÚÍûÒÄ¹¬µîÃÅÇ°£¬À¦°óÉÏÎÀÁîÆÍÉä£¬ºÈÎÊµÀ£º¡°µÁÔô´ÓÕâÀï½øÈ¥ÁË£¬ÎªÊ²Ã´²»×èÖ¹£¿¡±ÎÀÁîËµ£º¡°»Ê¹¬ÖÜÎ§¾¯ÎÀÉÚËù¶¼ÓÐÎÀ±ø·ÀÊØ£¬Ê®·ÖÑÏÃÜ£¬µÁÔôÔõÃ´¸Ò½øÈë¹¬ÖÐ£¿¡±ÑÖÀÖ¾ÍÕ¶ÁËÎÀÁî£¬´øÁì¹Ù±ø¾¶Ö±³å½øÈ¥£¬Ò»±ß×ßÒ»±ßÉä¼ý£¬ÀÉ¹Ù»Â¹Ù´óÎª³Ô¾ª£¬ÓÐµÄÌÓÅÜ£¬ÓÐµÄ¸ñ¶·£¬¸ñ¶·µÄ¾Í±»É±ËÀ£¬±»É±ËÀµÄÓÐ¼¸Ê®ÈË¡£ÀÉÖÐÁîºÍÑÖÀÖÒ»Í¬³å½øÈ¥£¬ÓÃ¼ýÉäÖÐÁË¶þÊÀµÄá¡ÕÊ¡£¶þÊÀºÜÉúÆø£¬ÕÙ»½×óÓÒµÄÈË£¬×óÓÒµÄÈË¶¼»ÅÂÒÁË²»¸Ò¶¯ÊÖ¡£ÅÔ±ßÓÐÒ»¸ö»Â¹Ù·þÊÌ×Å¶þÊÀ²»¸ÒÀë¿ª¡£¶þÊÀ½øÈëÄÚ¹¬£¬¶ÔËûËµ£º¡°ÄúÎªÊ²Ã´²»Ôç¸æËßÎÒ£¬¾¹µ½ÁËÏÖÔÚÕâÖÖµØ²½£¡¡±»Â¹ÙËµ£º¡±Îª³¼²»¸ÒËµ£¬²ÅµÃÒÔ±£×¡ÐÔÃü£¬Èç¹ûÔçËµ£¬ÎÒÃÇÕâ°àÈËÔç¾Í¶¼±»ÄúÉ±ÁË£¬ÔõÄÜ»îµ½½ñÌì£¿¡±ÑÖÀÖ×ßÉÏÇ°È¥ÀúÊý¶þÊÀµÄ×ï×´Ëµ£º¡°Äã½¾ºá·Å×Ý¡¢ËÁÒâÖïÉ±£¬²»½²µÀÀí£¬ÌìÏÂµÄÈË¶¼±³ÅÑÁËÄã£¬ÔõÃ´°ìÄã×Ô¼º¿¼ÂÇ°É£¡¡±¶þÊÀËµ£º¡°ÎÒ¿ÉÒÔ¼ûØ©ÏàÂð£¿¡±ÑÖÀÖËµ£º¡°²»ÐÐ¡£¡±¶þÊÀËµ£º¡°ÎÒÏ£ÍûµÃµ½Ò»¸ö¿¤×ö¸öÍõ¡£¡±ÑÖÀÖ²»´ðÓ¦¡£ÓÖËµ£º¡°ÎÒÏ£Íû×ö¸öÍò»§ºî¡£¡±»¹ÊÇ²»´ðÓ¦¡£¶þÊÀÓÖËµ£º¡°ÎÒÔ¸ÒâºÍÆÞ×Ó¶ùÅ®È¥×öÆÕÍ¨°ÙÐÕ£¬¸úÖî¹«×ÓÒ»Ñù¡£¡±ÑÖÀÖËµ£º¡°ÎÒÊÇ·îØ©ÏàÖ®Ãü£¬ÎªÌìÏÂÈËÀ´ÖïÉ±Äã£¬Äã¼´Ê¹ËµÁËÔÙ¶àµÄ»°£¬ÎÒÒ²²»¸ÒÌæÄã»Ø±¨¡£¡±ÓÚÊÇÖ¸»ÓÊ¿±øÉÏÇ°¡£¶þÊÀ×ÔÉ±¡£
ÑÖÀÖ»ØÈ¥Ù÷±¨ÕÔ¸ß£¬ÕÔ¸ß¾ÍÕÙÀ´ÁËËùÓÐµÄ´ó³¼ºÍ¹«×Ó£¬°ÑÉ±ËÀ¶þÊÀµÄÇé¿ö¸æËßÁËËûÃÇ¡£ÕÔ¸ßËµ£º¡°ÇØ¹ú±¾À´ÊÇ¸öÖîºî¹ú£¬Ê¼»ÊÍ³ÖÎÁËÌìÏÂ£¬ËùÒÔ³ÆµÛ¡£ÏÖÔÚÁù¹úÓÖ¸÷×ÔÁ¢ÁËÍõ£¬ÇØ¹úµØÅÌÔ½À´Ô½Ð¡£¬¾¹È»»¹Æ¾×Å¸ö¿ÕÃû³Æ»ÊµÛ£¬Õâ²»ºÏÊÊ¡£Ó¦Ïó¹ýÈ¥Ò»Ñù³ÆÍõ£¬²ÅºÏÊÊ¡£¡±ÓÚÊÇÁ¢¶þÊÀÐÖ³¤µÄ¶ù×ÓÓ¤ÎªÇØÍõ¡£°´ÕÕÆ½ÃñµÄÔáÒÇ°Ñ¶þÊÀÂñÔáÔÚ¶ÅÄÏÒË´ºÔ·ÖÐ¡£ÈÃ×ÓÓ¤Õ«½ä£¬µ½×ÚÃíÈ¥°Ý×æÏÈ£¬½ÓÊÜ¹úÍõÓ¡çô¡£Õ«½äÎåÌìºó£¬×ÓÓ¤¸úËûµÄÁ½¸ö¶ù×ÓÉÌÒéËµ£º¡°Ø©ÏàÕÔ¸ßÔÚÍûÒÄ¹¬É±ÁË¶þÊÀ£¬º¦ÅÂ´ó³¼ÃÇÉ±Ëû£¬¾Í¼Ù×°°´ÕÕµÀÒåÁ¢ÎÒÎªÍõ¡£ÎÒÌýËµÕÔ¸ß¾¹Óë³þ¹úÔ¼¶¨£¬ÃðµôÇØ×ÚÊÒºóËûÔÚ¹ØÖÐ³ÆÍõ¡£ÏÖÔÚÈÃÎÒÕ«½ä£¬³¯¼û×ÚÃí£¬ÕâÊÇÏë³Ã×ÅÎÒÔÚÃíÀï°ÑÎÒÉ±µô¡£ÎÒÍÆËµÉú²¡²»ÄÜÇ°Íù£¬Ø©ÏàÒ»¶¨»áÇ××ÔÀ´£¬ËûÀ´ÁË¾ÍÉ±µôËû¡£¡±ÕÔ¸ßÅÉÈËÈ¥Çë×ÓÓ¤£¬Ç°ºóÈ¥ÁËºÃ¼¸ÌË£¬×ÓÓ¤È´²»×ß£¬ÕÔ¸ß¹ûÈ»Ç××ÔÈ¥Çë¡£Ëµ£º¡°¹ú¼Ò´óÊÂ£¬ÍõÎªÊ²Ã´²»È¥ÄØ£¿¡±×ÓÓ¤ÓÚÊÇÔÚÕ«¹¬É±ÁËÕÔ¸ß£¬É±ËÀÕÔ¸ß¼ÒÈý×å£¬ÔÚÏÌÑôÊ¾ÖÚ¡£×ÓÓ¤×öÇØÍõËÄÊ®ÁùÌì£¬³þ½«Åæ¹«´ò°ÜÇØ¾ü½øÈëÎä¹Ø£¬½Ó×Å¾Íµ½ÁË°ÔÉÏ£¬ÅÉÈËÈ¥ÕÐ½µ×ÓÓ¤¡£×ÓÓ¤ÓÃË¿´øÏµÉÏ²±×Ó£¬¼Ý×Å°×³µ°×Âí£¬Åõ×ÅÌì×ÓµÄÓ¡çô·û½Ú£¬ÔÚéòµÀÍ¤ÅÔÍ¶½µ¡£Åæ¹«ÓÚÊÇ½øÈëÏÌÑô£¬·âÁË¹¬ÊÒ¸®¿â£¬»ØÊ¦×¤ÔúÔÚ°ÔÉÏ¡£¹ýÁËÒ»¸ö¶àÔÂ£¬¸÷Â·ÖîºîµÄ¾ü¶ÓÒ²µ½ÁË£¬ÏîÓðÊÇ¸÷Â·ÖîºîµÄÃËÖ÷£¬É±ÁË×ÓÓ¤ºÍÇØ¹«×Ó×ÚÊÒËùÓÐµÄÈË¡£ËæºóÍÀÂ¾ÏÌÑô£¬·ÙÉÕ¹¬ÊÒ£¬·ýÂ²¹¬Å®£¬Ã»ÊÕÇØ¹¬µÄÕä±¦²ÆÎï£¬¸ú¸÷Â·ÖîºîÒ»Æð·ÖÁË¡£ÃðµôÇØÍõ³¯Ö®ºó£¬°ÑÔ­À´ÇØ¹úµÄµØÅÌ»®³ÉÈý·Ý¸÷×ÔÎªÍõ£¬¾ÍÊÇÓºÍõ¡¢ÈûÍõ¡¢µÔÍõ£¬ºÅ³ÆÈýÇØ¡£ÏîÓðÎªÎ÷³þ°ÔÍõ£¬Ö÷³Ö·Ö¸îÌìÏÂ£¬´Í·âÖîºîÍõ£¬ÇØ³¯ÖÕÓÚÃðÍöÁË¡£´ËºóÎåÄê£¬ÌìÏÂÍ³Ò»ÓÚºº¡£

Ì«Ê·¹«Ëµ£ºÇØ³¯µÄ×æÏÈ²®Òæ£¬ÔÚÌÆÒ¢¡¢ÓÝË´µÄÊ±ºò£¬Ôø¾­½¨Á¢¹¦Ñ«£¬±»·â¸øÍÁµØ£¬ÊÜ´ÍÐÕÙø¡£µ½ÏÄ³¯¡¢ÉÌ³¯Ê±Ë¥ÂäÁË¡£µ½ÖÜ³¯Ë¥ÂäµÄÊ±ºò£¬ÇØ¹úÐËÆð£¬ÔÚÎ÷²¿±ß¾³½¨Æð³ÇÒØ¡£´ÓÄÂ¹«¼´Î»ÒÔÀ´£¬Öð½¥²ÏÊ³Öîºî£¬×îÖÕ³É¾ÍÁËÊ¼»Ê¡£Ê¼»Ê×ÔÒÔÎª¹¦Òµ±ÈÎåµÛÎ°´ó£¬µØÅÌ±ÈÈýÍõ¿í¹ã£¬¾ÍÈÏÎª¸úÎåµÛ¡¢ÈýÍõÏà±ÈÊÇÐß³Ü¡£¼ÖÉúÆÀÂÛµÄ»°ËµµÃ¶àºÃ°¡£¡ËûËµ£º
ÇØ³¯¼æ²¢ÁËÖîºî£¬É½¶«ÓÐÈýÊ®¶à¸ö¿¤£¬ÐÞÖþ¶É¿Ú¹Ø°¯£¬Õ¼¾Ý×ÅÏÕÒªµØÊÆ£¬ÐÞÖÎÎäÆ÷£¬ÊØ»¤×ÅÕâÐ©µØ·½¡£È»¶ø³ÂÉæÆ¾×Å¼¸°ÙÃûÉ¢ÂÒµÄÐç×ä£¬Õñ±Û´óºô£¬²»ÓÃ¹­¼ýÃ¬êªµÈÎäÆ÷£¬¹â¿¿³ú°ÑºÍÄ¾¹÷£¬ËäÈ»Ã»ÓÐ¸øÑø£¬µ«Ö»Òª¿´µ½ÓÐÈË¼Ò×¡µÄ·¿ÎÝ¾ÍÄÜ³ÔÉÏ·¹£¬×Ýºá³Û³ÒÌìÏÂ£¬ËùÏòÎÞµÐ¡£ÇØ³¯ÏÕ×èÖ®µØ·ÀÊØ²»×¡ÁË£¬¹Ø¿¨ÇÅÁº·âÏú²»·âÁË£¬³¤êª´Ì²»ÁË£¬Ç¿åóÉä²»ÁË¡£³þ¾üºÜ¿ìÉîÈë¾³ÄÚ£¬ºèÃÅÒ»Õ½£¬¾¹È»Á¬Àé°ÊÒ»ÑùµÄ×èÀ¹¶¼Ã»ÓÐÓöµ½¡£ÓÚÊÇÉ½¶«´óÂÒ£¬Öîºî·×·×ÆðÊÂ£¬ºÀ½ÜÏà¼ÌÁ¢Íõ¡£ÇØÍõÅÉÕÂºªÂÊ±ø¶«Õ÷£¬ÕÂºªµÃ´Ë»ú»á£¬¾ÍÆ¾×ÅÈý¾üµÄÖÚ¶à±øÁ¦£¬ÔÚÍâÃæ¸úÖîºîÏàÔ¼£¬×ö½»Ò×£¬Í¼Ä±ËûµÄÖ÷ÉÏ¡£´ó³¼ÃÇ²»¿ÉÐÅÓÃ£¬´ÓÕâ¼þÊÂ¾Í¿ÉÒÔ¿´³öÀ´ÁË¡£×ÓÓ¤µÇÎ»£¬×îÖÕÒ²²»Ôø¾õÎò£¬¼ÙÊ¹×ÓÓ¤ÓÐÒ»°ã¾ýÖ÷µÄ²ÅÄÜ£¬½ö½öµÃµ½ÖÐµÈµÄ¸¨×ôÖ®³¼£¬É½¶«µØÇøËäÈ»»ìÂÒ£¬ÇØ¹úµÄµØÅÌ»¹ÊÇ¿ÉÒÔ±£È«µÄ£¬×ÚÃíµÄ¼ÀìëÒ²²»»á¶Ï¾ø¡£
ÇØ¹úµØÊÆÓÐ¸ßÉ½×è¸ô£¬ÓÐ´óºÓ»·ÈÆ£¬ÐÎ³É¼á¹Ì·ÀÓù£¬ÊÇ¸öËÄÃæ¶¼ÓÐÏÕÒª¹ØÈûµÄ¹ú¼Ò¡£´ÓÄÂ¹«ÒÔÀ´£¬Ò»Ö±µ½ÇØÊ¼»Ê£¬¶þÊ®¶à¸ö¹ú¾ý£¬¾­³£ÔÚÖîºîÖÐ³ÆÐÛ¡£ÄÑµÀ´ú´úÏÍÃ÷Âð£¿ÕâÊÇµØÎ»ÐÎÊÆÔì³ÉµÄÑ½£¡ÔÙËµÌìÏÂ¸÷¹úÔø¾­Í¬ÐÄºÏÁ¦½ø¹¥ÇØ¹ú¡£ÔÚÕâÖÖÊ±ºò£¬ÏÍÈËÖÇÊ¿»á¾Û£¬ÓÐÁ¼½«Ö¸»Ó¸÷¹úµÄ¾ü¶Ó£¬ÓÐÏÍÏà¹µÍ¨±Ë´ËµÄ¼ÆÄ±£¬È»¶ø±»ÏÕ×èÀ§×¡²»ÄÜÇ°½ø£¬ÇØ¹ú¾ÍÒýÓÕÖîºî½øÈëÇØ¹ú¾³ÄÚ×÷Õ½£¬ÎªËûÃÇ´ò¿ª¹ØÈû£¬½á¹ûÉ½¶«°ÙÍò¾ü¶Ó°ÜÌÓ±ÀÀ£¡£ÄÑµÀÊÇÒòÎªÓÂÆø¡¢Á¦Á¿ºÍÖÇ»Û²»¹»Âð£¿ÊÇµØÐÎ²»Àû£¬µØÊÆ²»±ã°¡¡£ÇØ¹ú°ÑÐ¡ÒØ²¢Îª´ó³Ç£¬ÔÚÏÕÒª¹ØÈû×¤¾ü·ÀÊØ£¬°ÑÓªÀÝÖþµÃ¸ß¸ßµÄ¶ø²»ÇáÒ×¸úµÐ·½×÷Õ½£¬½ô±Õ¹ØÃÅ¾ÝÊØÏÕÈû£¬¼ç¿¸Ã¬êªÊØÎÀÔÚÄÇÀï¡£ÖîºîÃÇ³öÉíÆ½Ãñ£¬ÊÇÎªÁËÀûÒæÁªºÏÆðÀ´£¬²¢Ã»µÂ¸ßÍûÖÚ¶øÎ´¾ÓÍõÎ»ÕßµÄµÂÐÐ¡£ËûÃÇµÄ½»Íù²»Ç×ÃÜ£¬ËûÃÇµÄÏÂÊô²»Ç×¸½¡£ÃûÒåÉÏÊÇËµÃðÍöÇØ³¯£¬Êµ¼ÊÉÏÊÇÎª×Ô¼ºÄ±ÇóË½Àû¡£ËûÃÇ¿´¼ûÇØµØÏÕ×èÄÑÒÔ½ø·¸£¬¾Í±Ø¶¨ÍË±ø¡£Èç¹ûËûÃÇÄÜ°²¶¨±¾ÍÁ£¬ÈÃÈËÃñÐÝÑøÉúÏ¢£¬µÈ´ýÇØµÄË¥°Ü£¬ÊÕÄÉÈõÐ¡£¬·öÖúÆ£À§£¬ÄÇÃ´Æ¾×ÅÄÜ¶Ô´ó¹ú·¢ºÅÊ©ÁîµÄ¾ýÖ÷£¬¾Í²»ÓÃµ£ÐÄÔÚÌìÏÂÊµÏÖ²»ÁË×Ô¼ºµÄÔ¸ÍûÁË¡£¿ÉÊÇËûÃÇ×ð¹óÉíÎªÌì×Ó£¬¸»×ãÓµÓÐÌìÏÂ£¬×Ô¼ºÈ´ÔâÇÜ»ñ£¬ÕâÊÇÒòÎªËûÃÇÍì¾È°ÜÍöµÄ²ßÂÔ´íÎó°¡¡£
ÇØÍõÂú×ãÒ»¼ºÖ®¹¦£¬²»Çó½ÌÓÚÈË£¬Ò»´íµ½µ×¶ø²»¸Ä±ä¡£¶þÊÀ³ÐÏ®¸¸¹ý£¬ÒòÑ­²»¸Ä£¬²Ð±©¿ÁÅ°ÒÔÖÂ¼ÓÖØÁË»ö»¼¡£×ÓÓ¤¹ÂÁ¢ÎÞÇ×£¬×Ô´¦Î£¾³£¬È´ÓÖÈáÈõ¶øÃ»ÓÐ¸¨×ô£¬ÈýÎ»¾ýÖ÷Ò»Éú»è»ó¶ø²»¾õÎò£¬ÇØ³¯ÃðÍö£¬²»Ò²ÊÇÓ¦¸ÃµÄÂð£¿ÔÚÕâ¸öÊ±ºò£¬ÊÀÉÏ²¢·ÇÃ»ÓÐÉîÄ±Ô¶ÂÇ¶®µÃÐÎÊÆ±ä»¯µÄÈËÊ¿£¬È»¶øËûÃÇËùÒÔ²»¸Ò½ß³Ï¾¡ÖÒ£¬¾ÀÕýÖ÷ÉÏÖ®¹ý£¬¾ÍÊÇÓÉÓÚÇØ³¯µÄ·çÆø¶àÓÐ¼É»äµÄ½û¹æ£¬ÖÒÑÔ»¹Ã»ËµÍê¶ø×Ô¼º¾Í±»É±Â¾ÁË¡£ËùÒÔÊ¹µÃÌìÏÂÖ®Ê¿Ö»ÄÜ²à×Å¶ú¶äÌý£¬ÖØµþË«½ÅÕ¾Á¢£¬±ÕÉÏ×ì°Í²»¸ÒËµ»°¡£Òò´Ë£¬ÈýÎ»¾ýÖ÷ÃÔÊ§ÁËÂ·Í¾£¬¶øÖÒ³¼²»¸Ò½øÚÉÑÔ£¬ÖÇÊ¿²»¸Ò³öÖ÷Òâ£¬ÌìÏÂÒÑ¾­´óÂÒ£¬»ÊÉÏ»¹²»ÖªµÀ£¬ÄÑµÀ²»¿É±¯Âð£¿ÏÈÍõÖªµÀÛÕÈû²»Í¨¾Í»áÉËº¦¹ú¼Ò£¬ËùÒÔÉèÖÃ¹«Çä¡¢´ó·òºÍÊ¿£¬À´ÕûÖÎ·¨ÂÉÉèÁ¢ÐÌ·££¬ÌìÏÂÒò¶øµÃµ½ÖÎÀí¡£Ç¿Ê¢µÄÊ±ºò£¬½ûÖ¹²Ð±©ÖïÌÖÅÑÂÒ£¬ÌìÏÂ·þ´Ó£»Ë¥ÈõµÄÊ±ºò£¬Îå°ÔÎªÌì×ÓÕ÷ÌÖ£¬ÖîºîÒ²Ë³´Ó£»ÍÁµØ±»¸îÏ÷µÄÊ±ºò£¬ÔÚÄÚÄÜ×ÔÊØ±¸£¬ÔÚÍâ»¹ÓÐÇ×¸½£¬Éçð¢µÃÒÔ±£´æ¡£ËùÒÔÇØ³¯Ç¿Ê¢µÄÊ±ºò£¬·±·¨ÑÏÐÌ£¬ÌìÏÂÕð¾ª£»µÈµ½ËüË¥ÈõµÄÊ±ºò£¬°ÙÐÕÔ¹ºÞ£¬ÌìÏÂ±³ÅÑ¡£ÖÜ³¯µÄ¹«¡¢ºî¡¢²®¡¢×Ó¡¢ÄÐÎåµÈ¾ôÎ»ºÏºõ¸ù±¾´óµÀ£¬Òò¶ø´«¹úÒ»Ç§¶àÄê²»¶Ï¾ø¡£¶øÇØ³¯ÔòÊÇ±¾Ä©½ÔÊ§£¬ËùÒÔ²»ÄÜ³¤¾Ã¡£ÓÉ´Ë¿´À´£¬°²¶¨ºÍÎ£ÍöµÄ¸Ù¼ÍÏà¾àÌ«Ô¶ÁË£¡Ë×»°Ëµ¡®Ç°ÊÂ²»Íü£¬ºóÊÂÖ®Ê¦¡¯£¨¹ýÈ¥µÄ¾­Ñé½ÌÑµ²»Íü¼Ç£¬¾ÍÊÇÒÔºó×öÊÂµÄ½è¼ø£©¡£Òò´Ë¾ý×ÓÖÎÀí¹ú¼Ò£¬¿¼²ìÓÚÉÏ¹ÅµÄÀúÊ·£¬ÑéÖ¤ÒÔµ±´úµÄÇé¿ö£¬»¹ÒªÍ¨¹ýÈËÊÂ¼ÓÒÔ¼ìÑé£¬´Ó¶øÁË½âÐËÊ¢Ë¥ÍöµÄ¹æÂÉ£¬ÏêÖªÄ±ÂÔºÍÐÎÊÆÊÇ·ñºÏÒË£¬×öµ½È¡ÉáÓÐÐò£¬±ä»¯ÊÊÊ±£¬ËùÒÔÀúÊ±³¤¾Ã£¬¹ú¼Ò°²¶¨¡£
ÇØÐ¢¹«Õ¼¾ÝÁË¥É½ºÍº¯¹È¹ØµÄÏÕ¹ÌµØÊÆ£¬ÓµÓÐÓºÖÝµÄÍÁµØ£¬¾ý³¼ÀÎ¹Ì·ÀÊØ£¬¿úËÅ×ÅÖÜ³¯ÍõÊÒÒÔÍ¼¶áÈ¡ÕþÈ¨£¬ÐÄ»³Ï¯¾íÌìÏÂ¡¢°ü¾ÙÓîÄÚµÄÒâÍ¼£¬ÓÐ×ÅÄÒÀ¨ËÄº£¡¢²¢ÍÌ°Ë·½µÄÐÛÐÄ¡£ÄÇÊ±ºò£¬ÉÌ¾ý¸¨×ôËû£¬¶ÔÄÚ½¨Á¢·¨ÁîÖÆ¶È£¬ÖÂÁ¦ÓÚÅ©¸ûºÍ·ÄÖ¯£¬ÐÞÖÎ·ÀÊØºÍ¹¥Õ½µÄÆ÷ÐµÉè±¸£¬¶ÔÍâÊµÐÐÁ¬ºâ£¬ÌôÆðÖîºîÖ®¼äµÄÕù¶·£¬ÓÚÊÇÇØ¹úÈË½öÒÔ¾ÙÊÖÖ®ÀÍ¾ÍÈ¡µÃÁËÎ÷ºÓÒÔÍâµÄÍÁµØ¡£
Ð¢¹«ËÀºó£¬»ÝÍõ¡¢ÎäÍõ¼Ì³ÐÔ­ÓÐµÄ»ùÒµ£¬×ñÑ­Ð¢¹«ÁôÏÂÀ´µÄ²ßÂÔ£¬ÏòÄÏ¼æ²¢ÁËººÖÐ£¬ÏòÎ÷¶áµÃÁË°Í¡¢Êñ£¬Ïò¶«¸îÈ¡ÁË·ÊÎÖµÄÍÁµØ£¬Õ¼¾ÝÁËÏÕÒªµÄ¿¤ÏØ¡£Öîºîº¦ÅÂÁË£¬¾ÙÐÐÃË»áÀ´ÉÌÒéÏ÷ÈõÇØ¹ú£¬²»ÁßÏ§ÕäÆæµÄÆ÷Îï¡¢¹óÖØµÄ²Æ±¦ºÍ·ÊÃÀµÄÍÁµØ£¬ÓÃÀ´ÕÐÇëÌìÏÂÏÍÊ¿£¬ÊµÐÐºÏ×Ý£¬µÞÔ¼½á½»£¬»¥ÏàÁªºÏ£¬½á³ÉÒ»Ìå¡£ÔÚÕâ¸öÊ±ºò£¬Æë¹úÓÐÃÏ³¢¾ý£¬ÕÔ¹úÓÐÆ½Ô­¾ý£¬³þ¹úÓÐ´ºÉê¾ý£¬Îº¹úÓÐÐÅÁê¾ý¡£ÕâËÄ¾ý×Ó£¬¸ö¸öÃ÷ÖÇÖÒÐÅ£¬¿íÈÊ°®ÈË£¬×ðÖØÏÍÊ¿£¬ÖØÓÃÄÜÈË£¬ËûÃÇ½áÔ¼ºÏ×Ý£¬²ðÉ¢Á¬ºá£¬¾ÛºÏÆðº«¡¢Îº¡¢Ñà¡¢³þ¡¢Æë¡¢ÕÔ¡¢ËÎ¡¢ÎÀ¡¢ÖÐÉ½µÈ¹úµÄÖÚ¶à¾ü¶Ó¡£ÕâÊ±ºòÁù¹úµÄÄ±Ê¿ÓÐÄþÔ½¡¢ÐìÉÐ¡¢ËÕÇØ¡¢¶ÅºÕÕâÐ©ÈË¸øËûÃÇÄ±»®£¬ÓÐÆëÃ÷¡¢ÖÜ×î¡¢³Âéô¡¢ÕÑ»¬¡¢Â¥»º¡¢µÔ¾°¡¢ËÕÀ÷¡¢ÀÖÒãÕâÐ©ÈËÎªËûÃÇ¹µÍ¨¸÷¹úµÄÒâ¼û£¬ÓÐÎâÆð¡¢Ëïë÷¡¢´øÙ¢¡¢ÄßÁ¼¡¢ÍõÁÎ¡¢Ìï¼É¡¢Á®ÆÄ¡¢ÕÔÉÝÕâÐ©ÈËÎªËûÃÇÍ³ÂÊ¾ü¶Ó¡£ËûÃÇÔø¾­Æ¾×ÅÊ®±¶ÓÚÇØ¹úµÄÍÁµØ£¬ÓÃÉÏ°ÙÍòµÄ¾ü¶Ó£¬È¥¹¥´òº¯¹È¹Ø½ø¹¥ÇØ¹ú¡£ÇØ¹ú³¨¿ª¹ØÃÅ°ÑµÐÈË·Å½øÀ´´ò£¬¾Å¹úµÄ¾ü¶ÓÈ´ÍËËõ±¼ÌÓ£¬²»¸ÒÇ°½ø¡£ÇØ¹úÃ»ÓÐËðÊ§Ò»Ö¦¼ý¡¢¶ªÒ»¸ö¼ýÍ·µÄºÄ·Ñ£¬¸÷¹úÖîºî¾ÍÒÑ¾­Æ£À§²»¿°ÁË¡£Òò´ËºÏ×ÝÀëÉ¢ÁË£¬ÃËÔ¼½â³ýÁË£¬Õù×Å¸îÈÃµØÅÌÒÔÊÌ·îÇØ¹ú¡£Õâ¾ÍÊ¹µÃÇØ¹úÓÐ³ä×ãµÄÁ¦Á¿ÀûÓÃ¸÷¹úÆ£À§µÄ»ú»áÈ¥ÖÆ·þËûÃÇ£¬×·Öð°ÜÌÓÖ®µÐ£¬É±ÈËÉÏ°ÙÍò£¬Ê¬Ìå±éµØ£»ÏÊÑªÁ÷³ÉºÓ£¬¿ÉÒÔÆ¯Æð¶ÜÅÆ¡£ÇØ¹ú³Ë×ÅÓÐÀûµÄÐÎÊÆ£¬¿ØÖÆÁËÌìÏÂ£¬ÇÐ¸îÖîºîÍÁµØ£¬Ê¹µÃÇ¿¹úÇëÇó¹é·þ£¬Èõ¹úÈëÇØ³¯°Ý¡£ÍõÎ»´«µ½Ð¢ÎÄÍõ¡¢×¯ÏåÍõ£¬ËûÃÇÔÚÎ»µÄÊ±¼äºÜ¶Ì£¬¹ú¼ÒÃ»ÓÐÊ²Ã´´óÊÂ¡£
µ½ÁËÇØÊ¼»Ê£¬¼Ì³ÐÁËÁù´úÏÈÈËÁôÏÂÀ´µÄ¹¦Òµ£¬¾ÙÆð³¤±Þ¼ÝÔ¦¸÷¹ú£¬ÍÌ²¢¶«ÖÜ¡¢Î÷ÖÜ£¬ÃðÍöÖîºî£¬µÇÁÙ»ÊµÛÖ®Î»£¬Í³Ò»ÁËÕû¸öÌìÏÂ£¬ÓÃÐÌ·£²Ð¿áÍ³ÖÎÈ«¹ú£¬ÉùÍþÕð¶¯ËÄº£¡£ÓÖÏòÄÏ¶áÈ¡ÁË°ÙÔ½µÄÍÁµØ£¬¸ÄÉè³É¹ðÁÖ¡¢Ïó¿¤¡£°ÙÔ½µÄ¾ý³¤µÍ×ÅÍ·£¬ÏµÉÏ²±¾±£¬°ÑÐÔÃü½»¸¶¸øÇØ¹ú¹ÙÀô¡£ÓÚÊÇÅÉÃÉÌñÔÚ±±·½ÐÞÖþ³¤³ÇÐçÊØ±ß·À£¬Çý¸ÏÐÙÅ«Ê¹ËüºóÍËÆß°Ù¶àÀï£¬ÐÙÅ«ÈË²»¸ÒÄÏÏÂÄÁÂí£¬Áù¹úÖ®Ê¿²»¸ÒÕÅ¹­±¨³ð¡£ÓÚÊÇ·ÏÆúÁËÏÈÍõµÄÖÎ¹úÖ®µÀ£¬·Ù»ÙÁË°Ù¼ÒµÄÊé¼®Öø×÷£¬¶Ô°ÙÐÕÊµÐÐÓÞÃñÕþ²ß¡£²ð»ÙÃû³Ç£¬É±Â¾ºÀ½Ü£¬ÊÕ½ÉÌìÏÂ±øÆ÷£¬¾Û¼¯µ½ÏÌÑô£¬Ïú»Ù±øÈÐ£¬ÈÛ»¯ÀÖÆ÷£¬ÓÃËüÃÇ×ö³ÉÊ®¶þ×ðÍ­ÈË£¬ÒÔÏ÷Èõ°ÙÐÕµÄ·´¿¹Á¦Á¿¡£È»ºó¾ÝÊØ»ªÉ½µ±×÷³ÇÇ½£¬Æ¾½è»ÆºÓµ±×÷º¾¹µ£¬ÉÏ¾ÝÍòÕÉ¸ß³Ç£¬ÏÂÁÙÎÞµ×Éî¹µ£¬ÒÔ´Ë×÷Îª¼á¹ÌµÄÆÁÕÏ¡£ÓÐÓÅÐãµÄ½«Áì¡¢Ç¿¾¢µÄ¹­åó°ÑÊØ×ÅÏÕ¹ØÒªÈû£¬ÓÐÖÒÐÅµÄ´ó³¼£¬ÓÖÓÐ¾«ÈñµÄ²¿¶Ó£¬°Ú¿ªÁËÈñÀûÎäÆ÷£¬Ë­ÈËÄÜÄÎÎÒºÎ£¿ÌìÏÂÒÑ¾­°²¶¨¡£ÇØÊ¼»ÊµÄÐÄÀí£¬ÒÔÎª¹ØÖÐÄÇÑù¼á¹Ì£¬ÓÐÈçÇ§Àï³¤µÄÍ­Öý³ÇÇ½£¬ÊÇ×Ó×ÓËïËï×÷µÛÍõµÄÍòÊÀ»ùÒµ¡£
Ê¼»ÊËÀºó£¬ËûµÄÓàÍþÈÔÈ»ÕðÉå×Å·çË×¸÷ÒìµÄ±ßÔ¶µØÇø¡£³ÂÉæ²»¹ýÊÇ¸öÆÆÎÍ×ö´°»§¡¢Éþ×ÓÀ¦ÃÅÊàµÄÆ¶º®ÈË¼Ò×ÓµÜ£¬ÊÇ¸öÎªÈË¸ûÌïµÄ¹ÍÅ©£¬±»Õ÷·þÒÛµÄÐç×ä£¬²ÅÄÜ¸Ï²»ÉÏÖÐµÈÈË£¬Ã»ÓÐÖÙÄá¡¢Ä«µÔ£¨£ä¨ª£¬µÒ£©µÄÏÍÄÜ£¬Ã»ÓÐÌÕÖì¡¢â¢¶ÙµÄ¸»ÓÐ£¬³öÉíÓÚÊ¿×äÐÐÎé£¬ÆðÊÂÓÚÌï¼ä´åÒ°£¬´ø×ÅÆ£ÀÍ»ÁÉ¢µÄÊ¿±ø£¬Áì×Å¼¸°ÙÈËµÄÍ½ÖÚ£¬×ª¹ýÉíÀ´¹¥´òÇØ³¯¡£¿³ÏÂÊ÷Ö¦×öÎäÆ÷£¬¾ÙÆðÖñ¸Íµ±ÆìÖÄ£¬ÌìÏÂµÄÈËÏñÔÆ²ÊÒ»ÑùµØ¾Û¼¯³ÉÈº£¬Ïñ»ØÉùÒ»ÑùÏìÓ¦ÆðÒå£¬±³¸º¸ÉÁ¸£¬ÏóÓ°²»ÀëÉíÒ»Ñù¸úËæ×ÅËû£¬É½¶«µØÇøµÄºÀ½Ü¿¡Ê¿£¬ÓÚÊÇÍ¬Ê±ÆðÀ´ÖïÃðÁËÇØ³¯Íõ×å¡£
ÔÙËµÇØ³¯µÄÌìÏÂ²¢Ã»ÓÐ±äÐ¡Ï÷Èõ£¬ÓºÖÝµÄÍÁµØ¡¢¥É½ºÍº¯¹È¹ØµÄ¼á¹Ì£¬ÈÔÈ»ÏóÒÔÇ°Ò»Ñù¡£³ÂÉæµÄµØÎ»£¬±È²»ÉÏÆë¡¢³þ¡¢Ñà¡¢ÕÔ¡¢º«¡¢Îº¡¢ËÎ¡¢ÎÀ¡¢ÖÐÉ½¸÷¹úµÄ¹ú¾ýÄÇÃ´×ð¹ó£¬³ú°ÑºÍÄ¾¹÷£¬±È²»ÉÏ¹³êª¡¢³¤Ã¬ÄÇÑù·æÀû£»±»Á÷·ÅÊØ±ßµÄÍ½ÖÚ£¬±È²»ÉÏ¾Å¹úµÄ¾ü¶Ó£»ÉîÄ±Ô¶ÂÇ¡¢ÐÐ¾üÓÃ±øµÄ·½ÂÔ£¬Ò²±È²»ÉÏÏÈÇ°Áù¹úµÄÄ±Ê¿¡£È»¶ø³É¹¦Ê§°Ü¸÷²»ÏàÍ¬£¬¹¦Òµ³É¾ÍÍêÈ«Ïà·´¡£¼ÙÊ¹ÈÃÉ½¶«¸÷¹ú¸ú³ÂÉæ±È±È³¤¶Ì´óÐ¡£¬Á¿Á¿È¨ÊÆÊµÁ¦£¬¾Í²»ÄÜÍ¬ÈÕ¶øÓïÁË¡£È»¶øÇØ¹úÆ¾×ÅÓºÖÝÄÇ¿éÐ¡Ð¡µÄµØÅÌ£¬ÓµÓÐÇ§Á¾±ø³µµÄÖîºîµÄÈ¨Á¦£¬¹¥È¡ÁË°ËÖÝ¼æÓÐÁËÌìÏÂ£¬Ê¹µØÎ»µÈ¼¶ÏàÍ¬µÄÁù¹úÖîºî¶¼³¯°Ý³¼·þ£¬¾­ÀúÁËÒ»°Ù¶àÄê¡£È»¶øºóÀ´ÇØÍ³Ò»ÁËÌìÏÂ£¬ÒÔÌìÏÂÎª¼Ò£¬ÒÔ¥É½ºÍº¯¹È¹ØÎª¹¬µî£¬Ë­Ïëµ½Ò»¸öÆÕÍ¨ÈË´øÍ··¢ÄÑ£¬¾ÍÊ¹µÃÇØÖ®×ÚÃí±»»Ù£¬¹ú¼ÒÃðÍö£¬»Ê×Ó»ÊËïËÀÔÚËûÈËÊÖÖÐ£¬ÈÃÌìÏÂÈË³ÜÐ¦£¬ÕâÊÇÒòÎªÊ²Ã´ÄØ£¿ÕâÊÇÒòÎª²»Ê©ÐÐÈÊÒå£¬¶áÈ¡ÌìÏÂ¸úÊØ×¡ÌìÏÂµÄÐÎÊÆ¾Í²»Í¬°¡£¡
ÇØÍ³Ò»ÌìÏÂ£¬ÍÌ²¢Öîºî£¬ÁÙ³¯³ÆµÛ£¬¹©ÑøËÄº££¬ÌìÏÂµÄÊ¿ÈËË³·þµØÄ½·çÏòÍù£¬ÎªÊ²Ã´»áÏóÕâÑùÄØ£¿»Ø´ðÊÇ£º½ü¹ÅÒÔÀ´Ã»ÓÐÍ³Ò»ÌìÏÂµÄµÛÍõÒÑ¾­ºÜ¾ÃÁË¡£ÖÜÍõÊÒÁ¦Á¿Î¢Èõ£¬Îå°ÔÏà¼ÌËÀÈ¥ÒÔºó£¬Ìì×ÓµÄÃüÁî²»ÄÜÍ¨ÐÐÌìÏÂ£¬Òò´ËÖîºîÆ¾×ÅÎäÁ¦ÏàÕ÷·¥£¬Ç¿´óµÄÇÖÂÔÈõÐ¡µÄ£¬ÈË¶àµÄÆÛÁèÈËÉÙµÄ£¬Õ½ÊÂ²»Ö¹£¬¾üÃñÆ£±¹¡£ÏÖÔÚÇØ»ÊÄÏÃæ³ÆµÛÍ³ÖÎÁËÌìÏÂ£¬Õâ¾ÍÊÇÔÚÉÏÓÐÁËÌì×Ó°¡¡£ÕâÑùÒ»À´£¬ÄÇÐ©¿ÉÁ¯µÄ°ÙÐÕ¾Í¶¼Ï£ÍûÄÜ¿¿Ëû°²Éí»îÃü£¬Ã»ÓÐË­²»³ÏÐÄ¾°Ñö»ÊÉÏ£¬ÔÚÕâ¸öÊ±ºò£¬Ó¦¸Ã±£×¡ÍþÈ¨£¬ÎÈ¶¨¹¦Òµ£¬ÊÇ°²¶¨£¬ÊÇÎ£°Ü£¬¹Ø¼ü¾ÍÔÚÓÚ´ËÁË¡£
ÇØÍõ»³×ÅÌ°À·±°±ÉÖ®ÐÄ£¬Ö»ÏëÊ©Õ¹Ëû¸öÈËµÄÖÇ»Û£¬²»ÐÅÈÎ¹¦³¼£¬²»Ç×½üÊ¿Ãñ£¬Å×ÆúÈÊÕþÍõµÀ£¬Ê÷Á¢¸öÈËÈ¨Íþ£¬½û³ýÊ«Êé¹Å¼®£¬ÊµÐÐÑÏÐÌ¿á·¨£¬°Ñ¹îÕ©È¨ÊÆ·ÅÔÚÇ°Í·£¬°ÑÈÊµÂÐÅÒå¶ªÔÚºóÍ·£¬°Ñ²Ð±©¿ÁÅ°×÷ÎªÖÎÀíÌìÏÂµÄÇ°Ìá¡£ÊµÐÐ¼æ²¢£¬ÒªÖØÊÓ¹îÕ©ºÍÊµÁ¦£»°²¶¨¹ú¼Ò£¬ÒªÖØÊÓË³Ê±È¨±ä£ºÕâ¾ÍÊÇËµ¶áÌìÏÂºÍ±£ÌìÏÂ²»ÄÜÓÃÍ¬ÑùµÄ·½·¨¡£ÇØ¾­ÀúÁËÕ½¹úµ½Í³Ò»ÌìÏÂ£¬ËüµÄÂ·ÏßÃ»ÓÐ¸Ä£¬ËûµÄÕþÁîÃ»ÓÐ±ä£¬ÕâÊÇËü¶áÌìÏÂºÍ±£ÌìÏÂËùÓÃµÄ·½·¨Ã»ÓÐ²»Í¬¡£ÇØÍõ¹ÂÉíÎÞ¸¨È´ÓµÓÐÌìÏÂ£¬ËùÒÔËûµÄÃðÍöºÜ¿ì¾ÍÀ´µ½ÁË¡£¼ÙÊ¹ÇØÍõÄÜ¹»¿¼ÂÇ¹Å´úµÄÇé¿ö£¬Ë³×ÅÉÌ¡¢ÖÜµÄµÀÂ·£¬À´ÖÆ¶¨ÊµÐÐ×Ô¼ºµÄÕþ²ß£¬ÄÇÃ´ºó´ú¼´Ê¹³öÏÖ½¾ÉÝÒùÒÝµÄ¾ýÖ÷£¬Ò²²»»áÓÐÇã¸²Î£ÍöµÄ»ö»¼¡£ËùÒÔÏÄÓí¡¢ÉÌÌÀ¡¢ÖÜÎÄÍõºÍÖÜÎäÍõ½¨Á¢ÁË¹ú¼Ò£¬ÃûºÅ×¿Öø£¬¹¦Òµ³¤¾Ã¡£
µ±½ñÇØ¶þÊÀµÇÉÏÍõÎ»£¬ÆÕÌìÖ®ÏÂÃ»ÓÐÈË²»Éì³¤²±×ÓÅÎ×Å¿´Ò»¿´ËûµÄÕþ²ß¡£ÊÜ¶³µÄÈË´©ÉÏ´Ö²¼¶Ì°À¾Í¾õµÃºÜºÃ£¬°¤¶öµÄÈË³ÔÉÏÔã¿·Ò²¾õµÃÏãÌð¡£ÌìÏÂ¿à¿à°§½ÐµÄ°ÙÐÕ£¬ÕýÊÇÐÂ»ÊµÛÖ´ÕýµÄÆ¾½è¡£Õâ¾ÍÊÇËµÀÍ¿àÈËÃñÈÝÒ×½ÓÊÜÈÊÕþ¡£Èç¹û¶þÊÀÓÐÒ»°ã¾ýÖ÷µÄµÂÐÐ£¬ÈÎÓÃÖÒÕêÏÍÄÜµÄÈË£¬¾ý³¼Ò»ÐÄ£¬ÎªÌìÏÂµÄ¿àÄÑ¶øÓÇÐÄ£¬É¥·þÆÚ¼ä¾Í¸ÄÕýÏÈµÛµÄ¹ýÊ§£¬¸îµØ·ÖÃñ£¬·âÉÍ¹¦³¼µÄºó´ú£¬·â¹úÁ¢¾ý£¬¶ÔÌìÏÂµÄÏÍÊ¿ÒÔÀñÏà´ý£¬°ÑÀÎÓüÀïµÄ·¸ÈË·Å³öÀ´£¬ÃâÈ¥ÐÌÂ¾£¬·Ï³ýÃ»ÊÕ·¸×ïÕßÆÞ×Ó¶ùÅ®Îª¹Ù¼ÒÅ«æ¾Ö®ÀàµÄÔÓÂÒÐÌ·££¬ÈÃ±»ÅÐÐÌµÄÈË¸÷×Ô·µ»Ø¼ÒÏç¡£´ò¿ª²Ö¿â£¬É¢·¢Ç®²Æ£¬ÒÔêâ¼Ã¹Â¶ÀÇîÀ§µÄÊ¿ÈË£»¼õÇá¸³Ë°£¬¼õÉÙÀÍÒÛ£¬°ïÖú°ÙÐÕ½â³ý¼±À§£»¼ò»¯·¨ÂÉ£¬¼õÉÙÐÌ·££¬¸ø·¸×ïÈËÒÔ°ÑÎÕÒÔºóµÄ»ú»á£¬Ê¹ÌìÏÂµÄÈË¶¼ÄÜ×ÔÐÂ£¬¸Ä±ä½Ú²Ù£¬ÐÞÑøÆ·ÐÐ£¬¸÷×Ô½÷É÷¶Ô´ý×ÔÉí£»Âú×ãÍòÃñµÄÔ¸Íû£¬ÒÔÍþÐÅÈÊµÂ¶Ô´ýÌìÏÂÈË£¬ÌìÏÂÈË¾Í¹é¸½ÁË¡£Èç¹ûÌìÏÂµ½´¦¶¼»¶»¶Ï²Ï²°²¾ÓÀÖÒµ£¬Î¨¿Ö·¢Éú±äÂÒ£¬ÄÇÃ´¼´Ê¹ÓÐ¼éÕ©²»¹ìµÄÈË£¬¶øÃñÖÚÃ»ÓÐ±³ÅÑÖ÷ÉÏÖ®ÐÄ£¬Í¼Ä±²»¹ìµÄ³¼×ÓÒ²¾ÍÎÞ·¨ÑÚÊÎËûµÄ¼éÕ©£¬±©ÂÒµÄÒõÄ±¾Í¿ÉÒÔ±»×èÖ¹ÁË¡£¶þÊÀ²»ÊµÐÐÕâÖÖ°ì·¨£¬È´±ÈÊ¼»Ê¸ü¼Ó±©Å°ÎÞµÀ£¬ÖØÐÂÐÞ½¨°¢·¿¹¬£¬Ê¹ÐÌ·£¸ü¼Ó·±¶à£¬É±Â¾¸ü¼ÓÑÏ¿á£¬¹ÙÀô°ìÊÂ¿Á¿ÌºÝ¶¾£¬ÉÍ·£²»µÃµ±£¬¸³Ë°ËÑ¹ÎÃ»ÓÐÏÞ¶È£¬¹ú¼ÒµÄÊÂÎñÌ«¶à£¬¹ÙÀôÃÇ¶¼ÖÎÀí²»¹ýÀ´£»°ÙÐÕÇîÀ§ÒÑ¼«£¬¶ø¾ýÖ÷È´²»¼ÓÊÕÈÝ¾È¼Ã¡£ÓÚÊÇ¼éÏÕÆÛÕ©Ö®ÊÂ·×Æð£¬ÉÏÏÂ»¥ÏàÆÛÆ­£¬ÃÉÊÜ×ï·£µÄÈËºÜ¶à£¬µÀÂ·ÉÏÔâµ½ÐÌÂ¾µÄÈËÇ°ºóÏàÍû£¬Á¬Ãà²»¶Ï£¬ÌìÏÂµÄÈË¶¼ÏÝÈëÁË¿àÄÑ¡£´Ó¾ýÇäÒÔÏÂÖ±µ½Æ½Ãñ°ÙÐÕ£¬ÈËÈËÐÄÖÐ×ÔÎ££¬Éí´¦Çî¿àÖ®¾³£¬µ½´¦¶¼²»µÃ°²¾²£¬ËùÒÔÈÝÒ×¶¯ÂÒ¡£Òò´Ë³ÂÉæ²»Æ¾ÉÌÌÀ¡¢ÖÜÎäÍõÄÇÑùµÄÏÍÄÜ£¬²»½è¹«ºîÄÇÑùµÄ×ð¹ó£¬ÔÚ´óÔóÏçÕñ±ÛÒ»ºô¶øÌìÏÂÏìÓ¦£¬ÆäÔ­Òò¾ÍÔÚÓÚÈËÃñÕý´¦ÓÚÎ£ÄÑÖ®ÖÐ¡£ËùÒÔ¹Å´úÊ¥ÍõÄÜ¶´²ì¿ª¶ËÓë½á¾ÖµÄ±ä»¯£¬ÖªµÀÉú´æÓëÃðÍöµÄ¹Ø¼ü£¬Òò´ËÍ³ÖÎÈËÃñµÄ·½·¨£¬¾ÍÊÇÒª×¨ÐÄÖÂÁ¦ÓÚÊ¹ËûÃÇ°²¶¨°ÕÁË¡£ÕâÑù£¬ÌìÏÂ¼´Ê¹³öÏÖÅÑÄæµÄ³¼×Ó£¬Ò²±ØÈ»Ã»ÓÐÈËÏìÓ¦£¬µÃ²»µ½°ïÖúÁ¦Á¿ÁË¡£ËùÎ½¡°´¦ÓÚ°²¶¨×´Ì¬µÄÈËÃñ¿ÉÒÔ¹²Í¬ÐÐÈÊÒå£¬´¦ÓÚÎ£ÄÑÖ®ÖÐµÄÈËÃñÈÝÒ×Ò»Æð×ö»µÊÂ¡±£¬¾ÍÊÇËµµÄÕâÖÖÇé¿ö¡£×ð¹óµ½×öÁËÌì×Ó£¬¸»×ãµ½ÓµÓÐÌìÏÂ£¬¶ø×ÔÉíÈ´²»ÄÜÃâÓÚ±»É±Â¾£¬¾ÍÊÇÓÉÓÚÍì¾ÈÇã¸²¾ÖÊÆµÄ·½·¨´íÁË¡£Õâ¾ÍÊÇ¶þÊÀµÄ´íÎó¡£

Ïå¹«µÇÎ»£¬ÔÚÎ»Ê®¶þÄê¡£¿ªÊ¼½¨ÔìÎ÷®£¨£ú£è¨¬£¬ðë£©¡£ÔáÔÚÎ÷´¹¡£ÉúÁËÎÄ¹«¡£
ÎÄ¹«µÇÎ»£¬×¡ÔÚÎ÷´¹¹¬¡£ÔÚÎ»ÎåÊ®ÄêÈ¥ÊÀ£¬ÔáÔÚÎ÷´¹¡£ÉúÁË¾²¹«¡£
¾²¹«Ã»ÓÐµÇÎ»¾ÍËÀÁË¡£ÉúÁËÏÜ¹«¡£
ÏÜ¹«ÔÚÎ»Ê®¶þÄê¡£×¡ÔÚÎ÷ÐÂÒØ¡£ËÀºóÔáÔÚÑÃÏØ¡£ÉúÁËÎä¹«¡¢µÂ¹«¡¢³ö×Ó¡£
³ö×ÓÔÚÎ»ÁùÄê£¬×¡ÔÚÎ÷Áê¡£Êü³¤¸¥¼É¡¢ÍþÀÛºÍ²Î¸¸ÈýÈË£¬ÂÊÁì´Ì¿ÍÔÚ±ÉÑÜ´ÌÉ±ÁË³ö×Ó£¬ÔáÔÚÑÃÏØ¡£Îä¹«µÇÎ»¡£
Îä¹«ÔÚÎ»¶þÊ®Äê¡£×¡ÔÚÆ½Ñô·â¹¬¡£ÔáÔÚÐûÑô¾Û¶«ÄÏ¡£Èý¸öÊü³¤ÊÜµ½Ó¦ÓÐµÄ³Í·£¡£µÂ¹«¼ÌÎ»¡£
µÂ¹«ÔÚÎ»¶þÄê¡£×¡ÔÚÓºÒØ´óÖ£¹¬¡£ÉúÁËÐû¹«¡¢³É¹«¡¢çÑ¹«¡£ÔáÔÚÑôµØ¡£¿ªÊ¼¹æ¶¨·üÈÕ£¬ÒÔµÖÓùÈÈ¶¾Ð°Æø¡£
Ðû¹«ÔÚÎ»Ê®¶þÄê¡£×¡ÔÚÑô¹¬¡£ÔáÔÚÑôµØ¡£¿ªÊ¼¼ÇÔØÈòÔÂ¡£
³É¹«ÔÚÎ»ËÄÄê¡£×¡ÔÚÓºÒØµÄ¹¬µî¡£ÔáÔÚÑôµØ¡£Æë¹ú¹¥´òÉ½ÈÖ¡¢¹ÂÖñ¡£
çÑ¹«ÔÚÎ»ÈýÊ®¾ÅÄê¡£ÖÜÌì×ÓÎªËû³Æ°Ô¶øÖÂºØ¡£ÔáÔÚÓºÒØ¡£çÑ¹«ÔøÏò¹¬µîµÄÊÌÎÀÑ§Ï°¡£ÉúÁË¿µ¹«¡£
¿µ¹«ÔÚÎ»Ê®¶þÄê¡£×¡ÔÚÓºÒØ¸ßÇÞ¡£ÔáÔÚ¸l£¨£ñ¨³£¬ÉÏÉùÇú£©Éç¡£ÉúÁË¹²¹«¡£
¹²¹«ÔÚÎ»ÎåÄê¡£×¡ÔÚÓºÒØ¸ßÇÞ¡£ÔáÔÚ¿µ¹«ÄÏÃæ¡£ÉúÁË»¸¹«¡£
»¸¹«ÔÚÎ»¶þÊ®ÆßÄê¡£×¡ÔÚÓºÒØÌ«ÇÞ¡£ÔáÔÚÒåÀïÇðµÄ±±±ß¡£ÉúÁË¾°¹«¡£
¾°¹«ÔÚÎ»ËÄÊ®Äê¡£×¡ÔÚÓºÒØ¸ßÇÞ¡£ÔáÔÚÇðÀïÄÏ±ß¡£ÉúÁË±Ï¹«¡£
±Ï¹«ÔÚÎ»ÈýÊ®ÁùÄê¡£ÔáÔÚ³µÀï±±±ß¡£ÉúÁËÒÄ¹«¡£
ÒÄ¹«Ã»ÓÐµÇÎ»¡£ËÀºóÔáÔÚ×ó¹¬£¬ÉúÁË»Ý¹«¡£
»Ý¹«ÔÚÎ»Ê®Äê¡£ÔáÔÚ³µÀï¡£ÉúÁËµ¿¹«¡££»
µ¿¹«ÔÚÎ»Ê®ÎåÄê¡£ÔáÔÚÙÒ¹«Î÷Ãæ¡£ÔÚÓºÒØÐÞÖþ³ÇÇ½¡£ÉúÁË´Ì¹¨¹«¡£
´Ì¹¨¹«ÔÚÎ»¶þÊ®ËÄÄê¡£ÔáÔÚÈëÀï¡£ÉúÁËÔê¹«¡¢»³¹«¡£µÚÊ®Äê£¬³öÏÖÁËåçÐÇ¡£
Ôê¹«ÔÚÎ»Ê®ËÄÄê¡£×¡ÔÚÊÜÇÞ¡£ÔáÔÚµ¿¹«ÄÏÃæ¡£Ôê¹«ÔªÄê£¬³öÏÖÁË»ÛÐÇ¡£
»³¹«´Ó½ú¹ú»ØÀ´¡£ÔÚÎ»ËÄÄê¡£ÔáÔÚèÝàö£¨£ù¨³£¬Óï£©ÊÏ¡£ÉúÁËÁé¹«¡£´ó³¼ÃÇ°üÎ§»³¹«£¬»³¹«×ÔÉ±¡£
ËàÁé¹«ÊÇÕÑ×ÓµÄ¶ù×Ó¡£×¡ÔÚãþÑô¡£ÔÚÎ»Ê®Äê¡£ÔáÔÚµ¿¹«Î÷Ãæ£¬ÉúÁË¼ò¹«¡£
¼ò¹«´Ó½ú¹ú»ØÀ´¡£ÔÚÎ»Ê®ÎåÄê¡£ÔáÔÚÙÒ¹«Î÷Ãæ¡£ÉúÁË»Ý¹«¡£µÚÆßÄê£¬°Ù¹Ù¿ªÊ¼Åå½£¡£
»Ý¹«ÔÚÎ»Ê®ÈýÄê¡£ÔáÔÚÁêàö¡£ÉúÁË³ö¹«¡£
³ö¹«ÔÚÎ»¶þÄê¡£³ö¹«×ÔÉ±¡£ÔáÔÚÓºÒØ¡£
Ï×¹«ÔÚÎ»¶þÊ®ÈýÄê¡£ÔáÔÚÏùàö¡£ÉúÁËÐ¢¹«¡£
Ð¢¹«ÔÚÎ»¶þÊ®ËÄÄê¡£ÔáÔÚµÜàö¡£ÉúÁË»ÝÎÄÍõ¡£Ð¢¹«Ê®ÈýÄê¿ªÊ¼½¨¶¼ÏÌÑô¡£
»ÝÎÄÍõÔÚÎ»¶þÊ®ÆßÄê¡£ÔáÔÚ¹«Áê¡£ÉúÁËµ¿ÎäÍõ¡£
µ¿ÎäÍõÔÚÎ»ËÄÄê¡£ÔáÔÚÓÀÁê¡£
ÕÑÏåÍõÔÚÎ»ÎåÊ®ÁùÄê¡£ÔáÔÚÜÆÑô¡£ÉúÁËÐ¢ÎÄÍõ¡£
Ð¢ÎÄÍõÔÚÎ»Ò»Äê¡£ÔáÔÚÊÙÁê¡£ÉúÁË×¯ÏåÍõ¡£
×¯ÏåÍõÔÚÎ»ÈýÄê¡£ÔáÔÚÜÆÑô¡£ÉúÁËÊ¼»ÊµÛ£¬ÂÀ²»Î¤ÈÎÏà¹ú¡£

Ï×¹«µÇÎ»µÚÆßÄê£¨Ç°378£©£¬¿ªÊ¼ÉèÁ¢¼¯ÊÐ¡£µÚÊ®Äê£¨Ç°375£©£¬µÇ¼Ç»§¿Ú£¬Îå»§ÏàÁ¬¹²ÎªÒ»Îé¡£
Ð¢¹«µÇÎ»µÚÊ®ÁùÄê£¨Ç°346£©£¬ÕâÄêÌÒÊ÷ÀîÊ÷ÔÚ¶¬Ìì¿ªÁË»¨¡£
»ÝÎÄÍõÊ®¾ÅËêµÇÎ»¡£µÇÎ»µÚ¶þÄê£¨Ç°336£©£¬¿ªÊ¼ÊµÐÐÓÃÇ®±Ò¡£ÓÐ¸öÐÂÉúÓ¤¶ùËµ£º¡°ÇØ¹ú½«³ÆÍõ¡£¡±
µ¿ÎäÍõÊ®¾ÅËêµÇÎ»¡£µÇÎ»µÚÈýÄê£¨Ç°309£©£¬Î¼Ë®±äºìÁËÈýÌì¡£
ÕÑÏåÍõÊ®¾ÅËêµÇÎ»¡£µÇÎ»µÚËÄÄê£¨Ç°304£©£¬¿ªÊ¼¿ª±Ù¾®ÌïÖÆÏÂµÄÌï¹£¡£
Ð¢ÎÄÍõÎåÊ®ÈýËêµÇÎ»¡£
×¯ÏåÍõÈýÊ®¶þËêµÇÎ»¡£µÇÎ»µÚ¶þÄê£¨Ç°248£©£¬¶áÈ¡ÁËÌ«Ô­µØÇø¡£×¯ÏåÍõÔªÄê£¨Ç°249£©£¬Ðû²¼´óÉâ£¬ÂÛÁÐ±íÕÃÏÈÍõ¹¦³¼£¬Ê©Óè¶÷»Ý£¬ºñ´ý¹ÇÈâÖÁÇ×£¬¶Ô°ÙÐÕÊ©ÒÔ»ÝÔó¡£¶«ÖÜÁªºÏÖîºîÄ±»®¹¥ÇØ£¬ÇØ¹úÅÉÏà¹úÂÀ²»Î¤Õ÷ÌÖ£¬¶«ÖÜÈ«²¿ÄÉÈëÇØ¹ú¡£ÇØ¹ú²»¼Ì¾ø¶«ÖÜµÄ¼Àìë£¬°ÑÑôÈË¾ÛÒ»µØ´Í¸øÖÜ¾ý£¬ÈÃËû¹©·î×æ×Ú¼Àìë¡£

Ê¼»ÊÔÚÎ»ÈýÊ®ÆßÄê£¬ÔáÔÚÛªÒØ¡£ÉúÁË¶þÊÀ»ÊµÛ¡£Ê¼»ÊÊÇÊ®ÈýËêµÇÎ»µÄ¡£
¶þÊÀ»ÊµÛÔÚÎ»ÈýÄê¡£ÔáÔÚÒË´ºÔ·¡£ÕÔ¸ßÈÎØ©Ïà£¬·â°²Îäºî¡£¶þÊÀÊÇÊ®¶þËêµÇÎ»µÄ¡£
ÒÔÉÏ´ÓÇØÏåÍõµ½ÇØ¶þÊÀ£¬×Ü¹²Áù°ÙÒ»Ê®Äê¡£

ººÐ¢Ã÷»ÊµÛÊ®ÆßÄê£¨¹«Ôª74£©Ê®ÔÂÊ®ÎåÈÕ£¬ÕâÒ»ÌìÊÇÒÒ³óÈÕ£¬Ð¢Ã÷»ÊµÛÏò°à¹ÌÑ¯ÎÊ¼ÖÒê¡¢Ë¾ÂíÇ¨ÂÛÇØ¶þÊÀÍöÌìÏÂµÄµÃÊ§£¬°à¹ÌËµ£º
ÖÜ³¯µÄÃüÊýÒÑ¾­¹ýÈ¥£¬ÖÜÊôÄ¾µÂ£¬ººÎª»ðµÂ£¬Ä¾Éú»ð£¬¾ÍÊÇËµÖÜÎªººÄ¸£¬×Ó²»´úÄ¸£¬ËùÒÔºº³¯µÄÈÊµÂ»¹²»ÄÜÖ±½Ó´úÌæÖÜ³¯¡£¶øÇØ³¯Õý¸ÏÉÏÁËÄ¾µÂÓë»ðµÂÖ®¼äµÄµÛÍõÖ®Î»¡£Ê¼»ÊÙøÕþ²ÐÈÌ±©Å°¡£È»¶øËûÊ®ÈýËê¾Íµ±ÉÏÁËÖîºîÍõ£¬ºóÀ´¼æ²¢ÁËÌìÏÂ£¬·Å×ÝÍýÎª£¬È´ÓÖÑøÓý¼Ò×å×ÚÇ×¡£ÈýÊ®ÆßÄê¼ä£¬ËÄ´¦ÓÃ±ø£¬ËûÖÆ·¨ÂÉÕþÁî£¬´«Áô¸øºó´úµÛÍõ¡£Õâ´ó¸ÅÊÇÓÉÓÚ»ñµÃÁËÊ¥ÈËµÄÉñÍþ£¬ºÓÉñÊÚÓèÁËÏóÕ÷µÛÍõÊÜÃüµÄºÓÍ¼£¬Æ¾½è×ÅÖ÷¹­Ê¸µÄÀÇÐÇ¡¢ºüÐÇÖ®Æø£¬ºÍÖ÷Õ¶É±µÄ²ÎÐÇ¡¢·¥ÐÇÖ®Æø£¬°ïÖúÙøÕþÏû³ýÁËÌìÏÂÖîºî£¬Ö±µ½×Ô³ÆÊ¼»ÊµÛ¡£
ÇØÊ¼»ÊËÀºó£¬ºúº¥¼«ÆäÓÞ´À£¬ÛªÉ½¹¤³Ì»¹Ã»ÓÐÍê³É£¬ÓÖÖØÐÂÓªÔì°¢·¿¹¬£¬ÒÔÊµÏÖÏÈÍõµÄ¼Æ»®¡£»¹ËµÊ²Ã´¡°¶ÔÓÚ¾ÝÓÐÌìÏÂµÄÈËÀ´Ëµ£¬ÒÔÎª×î¿É¹óµÄ£¬¾ÍÊÇÏë¸ÉÊ²Ã´¾Í¸ÉÊ²Ã´£¬´ó³¼ÃÇ¾¹È»Òª·ÏÆúÏÈ¾ýÏë¸ÉµÄÊÂÇé¡±£¬É±ÁËÀîË¹¡¢·ëÈ¥¼²£¬ÈÎÓÃÕÔ¸ß¡£¶þÊÀµÄÕâ¸ö»°½ÐÈË¶àÃ´Í´ÐÄ°¡£¡Ëû³¤×ÅÈËµÄÄÔ´ü£¬È´·¢³öÉüÐóÒ»ÑùµÄ½ÐÉù¡£Èç¹ûËû²»³ÑÒùÍþ£¬ÈËÃÇ¾Í²»»áÌÖ·¥ËûµÄ×ï¶ñ£»Èç¹ûËûµÄ×ï¶ñ²»ÉîÖØ£¬¾Í²»ÖÁÓÚ¹úÃðÉíÍö¡£Ö±µ½µÛÎ»±£²»×¡ÁË£¬²Ð¿á±©Å°ÓÖ¼ÓËÙÁËËûµÄÃðÍö£¬ËäÈ»Õ¼¾Ý×ÅµØÐÎÓÐÀûµÄ¹ú¶È£¬»¹ÊÇ²»ÄÜ³¤´æ¡£
×ÓÓ¤Ô½Ðò¼Ì³ÐÁËÍõÎ»£¬´÷ÉÏ´¹×ÅÓñÊÎµÄÍõ¹Ú£¬ÅåÉÏÏµ×Å»ªÃÀË¿´øµÄÓùçô£¬³Ë×øÉÏµÛÍõµÄ»ÆÎÝ³µ£¬´øÁì°Ù¹Ù£¬³¯°ÝÆßÃí¡£Ð¡ÈËÎïµÇÉÏ±¾²»ÊôÓÚËûµÄ¸ßÎ»£¬ÎÞ²»»Ì¿Ö²»°²£¬ÐÄÎÞÖ÷Ô×£¬Ã¿Ìì¹¶ÇÒÍµ°²¡£¶ø×ÓÓ¤Õâ¸öÈËÈ´ÄÜÄ±ÂÇ³¤Ô¶£¬ÅÅ³ý¹ËÂÇ£¬¸úËûµÄ¶ù×ÓÒ»ÆðÈ¨ºâ²ß»®£¬ÔÚÒ»·¿ÊÒÖ®ÄÚ¾Í½üÇÜ»ñÕÔ¸ß£¬ÖÕÓÚÉ±ËÀ¼é³¼£¬ÎªÏÈ¾ýÖïÌÖÁËÄæÔô¡£ÕÔ¸ßËÀºó£¬×ÓÓ¤»¹Ã»À´µÃ¼°Ò»Ò»Î¿ÀÍ±ö¿ÍÇ×Êô£¬·¹Ã»À´µÃ¼°ÑÊÏÂ£¬¾ÆÃ»À´µÃ¼°Õ´´½£¬³þ¾üÒÑ¾­ÍÀÃðÁË¹ØÖÐ£¬ÕæÈËÌì×ÓÒÑ¾­·ÉÁÙ°ÔÉÏ£¬Ö»µÃ¼Ý×Å°×Âí°×³µ£¬²±¾±ÉÏÏµ×ÅË¿´ø£¬ÊÖÅõ·û½ÚÓùçô£¬Ï×¸øÓ¦¸Ã³ÆµÛµÄÈË¡£´ºÇïÊ±³þ×¯ÍõÇÖÖ££¬Ö£²®³Ö¼ÀìëÓÃµÄÀñÆ÷Ã©ìººÍð½µ¶£¬Ê¹³þ×¯ÍõÍË±øÈýÊ®Àï¡£È»¶ø»ÆºÓ¿ªÁË¿Ú×Ó²»ÄÜÔÙ¶Â×¡£¬Óã¸¯ÀÃÁË²»ÄÜÔÙ¸´Ô­¡£¼ÖÒê¡¢Ë¾ÂíÇ¨Ëµ£º¡°¼ÙÊ¹×ÓÓ¤ÓÐÒ»°ã¾ýÖ÷µÄ²ÅÄÜ£¬½ö½öµÃµ½ÖÐµÈµÄ¸¨×ôÖ®³¼£¬É½¶«µØÇøËäÈ»»ìÂÒ£¬ÇØ¹úµÄµØÅÌ»¹ÊÇ¿ÉÒÔ±£È«µÄ£¬×ÚÃíµÄ¼ÀìëÒ²²»»á¶Ï¾ø¡£¡±ÇØ³¯µÄË¥ÈõÊÇ»ý¾Ã¶ø³É£¬ÌìÏÂÒÑ¾­ÍÁ±ÀÍß½â£¬¼´Ê¹ÓÐÖÜ¹«µ©µÄÄÇÑùµÄ²ÅÄÜ£¬Ò²ÎÞ·¨Ê©Õ¹ËûµÄÁ¼²ß£¬¶ø¼ÖÒê¡¢Ë¾ÂíÇ¨¾¹ÄÃÇØ³¯µÄÃðÍöÀ´Ôð±¸µÇÎ»¼¸ÌìµÄ×ÓÓ¤£¬ÊµÔÚÊÇ´íÎó°¡£¡Ãñ¼äÏà´«£¬ÊÇÇØÊ¼»ÊÔì³ÉµÄ×ï¶ñ£¬ºúº¥°ÑËüÍÆµ½¶¥µã£¬Õâ»°ÊÇËµµ½ÀíÉÏÁË¡£¼ÖÒê¡¢Ë¾ÂíÇ¨ÓÖÖ¸Ôð×ÓÓ¤£¬ËµÔ­À´µÄÇØ¹úÍÁµØ¿ÉÒÔ±£×¡£¬Ëü¾ÍÊÇËùÎ½µÄ²»Í¨ÏþÊ±ÊÆ±ä»¯Ñ½¡£¼Í¼¾Îª±£×¡×ÚÃí£¬²»µÃÒÑ°Ñá@£¨£ø¨©£¬Ï££©ÒØÏ×¸øÆë¹ú£¬¡¶´ºÇï¡·²»Ð´³öËûµÄÃû×Ö£¬ÊÇÎªÁË±íÕÃËûµÄÏÍµÂ¡£ÎÒ¶Á¡¶ÇØÊ¼»Ê±¾¼Í¡·£¬¶Áµ½×ÓÓ¤³µÁÑÕÔ¸ßÊ±£¬Î´³¢²»¸Ðµ½ËûÄÇÑù¹û¶Ï±íÏÖÁËËûµÄ¸ÉÁ·£¬Á¯°®ËûµÄÖ¾Æø¡£×ÓÓ¤¶Ô´ýÉúËÀ´óÒå£¬ÒÑ¾­ÊÇÍêÃÀÎÞÈ±ÁË¡£
ÏîÓð±¾¼Í£¨·µ»ØÄ¿Â¼£©
¡¾ËµÃ÷¡¿ÇØ¶þÊÀµÄ²Ð±©¸¯Ðà£¬¸øÈËÃñÔì³ÉÁËÎÞÇîÎÞ¾¡µÄÔÖÄÑ¡£´óÔóÏç³ÂÊ¤½Ò¸Í¶øÆð£¬¸÷µØ·×·×ÏìÓ¦£¬ÎÒ¹úÀúÊ·ÉÏµÚÒ»´Î´ó¹æÄ£Å©ÃñÆðÒåµÄÁÒ»ðÑ¸ÃÍµØÈ¼±éÈ«¹ú¡£ÏîÓð£¬¾ÍÊÇÔÚÕâ³¡ºäºäÁÒÁÒµÄÅ©Ãñ´óÆðÒåÖÐÓ¿ÏÖ³öÀ´µÄÒ»Î»Ó¢ÐÛ£¬Ò»¸ö±¯¾çÊ½µÄÓ¢ÐÛ¡£ËûÓÂÃÍÉÆÕ½£¬ß³ßå·çÔÆ£¬ÏÔºÕÒ»Ê±£¬ÔÚ»÷°ÜÇØ¾ü£¬ÍÆ·­ÇØÍõ³¯µÄ¹ý³ÌÖÐ½¨Á¢ÁË¾Þ´óµÄ¹¦¼¨£»µ«ÔÚÍÆ·­ÇØ³¯Í³ÖÎÒÔºó£¬ËûÄ¿¹â¶ÌÇ³£¬²ßÂÔ´íÎó£¬ÆóÍ¼»Ö¸´´ºÇï¡¢Õ½¹úÊ±´úµÄ·â½¨¹ó×åÕþÖÎ£¬¼ÓÖ®ÉÕÉ±ÆÆ»µ£¬ÖÕÓÚÉ¥Ê§ÃñÐÄ£¬¾ü°ÜÉíÍö¡£
¡¶ÏîÓð±¾¼Í¡·¾ÍÊÇÍ¨¹ýÇØÄ©Å©Ãñ´óÆðÒåºÍ³þººÖ®ÕùµÄºêÀ«ÀúÊ·³¡Ãæ£¬Éú¶¯¶øÓÖÉî¿ÌµØÃèÊöÁËÏîÓðÒ»Éú¡£Ëû¼ÈÊÇÒ»¸öÁ¦°ÎÉ½¡¢Æø¸ÇÊÀ¡¢¡°½ü¹ÅÒÔÀ´Î´³¢ÓÐ¡±µÄÓ¢ÐÛ£¬ÓÖÊÇÒ»¸öÐÔÇé±©ìå¡¢ÓÅÈá¹Ñ¶Ï¡¢Ö»ÖªÓÃÎä²»ÚÏ»úÄ±µÄÆ¥·ò¡£Ë¾ÂíÇ¨ÇÉÃîµØ°ÑÏîÓðÐÔ¸ñÖÐÃ¬¶ÜµÄ¸÷¸ö²àÃæ£¬ÓÐ»úµØÍ³Ò»ÓÚÕâÒ»ºèÆª¾ÞÖÆÖ®ÖÐ£¬ËäÈ»²»·¦Éî¿ÌµÄÌ¢·¥£¬µ«¸ü¶àµÄÈ´ÊÇÓÉÖÔµÄÍïÏ§ºÍÍ¬Çé¡£
¡¶ÏîÓð±¾¼Í¡·ÒÔÃè»æÏîÓðÕâÒ»ÈËÎïµÄÐÎÏó¡¢¿Ì»®ÕâÒ»ÈËÎïµÄÐÔ¸ñÎªÖ÷£¬Í¬Ê±Ò²Éú¶¯µØÐðÐ´ÁËÕ½Õù¡£Åû¾í¶ÁÖ®£¬¼È¿ÉÒÔÎÅ¼ûÕ½³¡ÉÏµÄÑªÐÈ£¬Ìýµ½Õ½ÂíµÄË»ÃùºÍÓÂÊ¿ÃÇµÄÃÍºð£¬ÓÖ¿ÉÒÔ¿´¼ûÏîÓðÅû¼×³Öêª£¬àÁÄ¿¶øß³£¬´óºô³ÛÏÂ£¬À£Î§£¬Õ¶½«£¬Ø×ÆìµÄÉñÌ¬ÓëÉíÓ°¡£¡¶ÏîÓð±¾¼Í¡·ÕýÊÇÔÚ¹ãÀ«µÄÀúÊ·±³¾°ÏÂÐ´ÈË£¬ÔÚÐ´ÈËµÄ¹ý³ÌÖÐÐ´Õ½Õù£¬¶þÕßÏàµÃÒæÕÃ¡£Õ½ÕùÒòÈËÎï¶øÉú¶¯¡¢×³¹Û£¬ÈËÎïÒòÕ½Õù¶ø¸üÏÔÉú¶¯¡¢ÆæÎ°¡£
¡¶ÏîÓð±¾¼Í¡·ÔÚ¿Ì»®ÈËÎïÐÔ¸ñ·½Ãæ£¬ÔËÓÃÁË¶àÖÖÒÕÊõÊÖ·¨¡£ÏîÓðÉÙÊ±µÄ´ÖÊèÑ§Ç³£¬³¤´óÒÔºóµÄÓÂÁ¦¹ýÈË£¬Ö»ÊÇÂÔÂÔ¼¸±Ê´ø¹ý£¬Ö±µ½ÏûÃðÇØ¾üÖ÷Á¦¡¢Å¤×ªÕ½¾ÖµÄ¾ÞÂ¹´óÕ½£¬ÆÆ¸ª³ÁÖÛ£¬ÍþÕðÖîºî£¬Ò²»¹Ö»ÊÇ´Ó²àÃæÓÃ±Ê£¬Í¨¹ýÐ´Öîºî¾üµÄ¹ÛÍû¡¢¿Ö¾å¡¢Î··þ£¬°ÑÒ»¸öÌú¹Çï£ï£µÄ°Ë³ß´óºº¶¥ÌìÁ¢µØµØÕ¹ÏÖÔÚ¶ÁÕßÑÛÇ°¡£ÔÚ½øÐÐ´ÖÏßÌõµÄ¹³ÀÕ£¬ÓÐÒâµØ¿äÕÅÁËÕûÌåÖ®ºó£¬Ë¾ÂíÇ¨±ã×¥×¡ÁË¼¸¸öµã¾¦´¦£¬¹¤±ÊÏ¸Ãè£¬¿ÌÒâÇó¾«¡£ºèÃÅÑç³¡ÃæµÄ¼«Á¦ÆÌÅÅ£¬ÛòÏÂÖ®Î§±¯¾çÆø·ÕµÄ×Ý±ÊäÖÈ¾£¬ÎÚ½­×ÔØØÊ±ÉñÌ¬µÄ¾«µñÏ¸¿Ì£¬¶¼Ð´µÃ»îÁé»îÏÖ£¬ÓÐÐÎÓÐÉñ£¬ÓÐÑÔÓÐÇé£¬ÐÎÓëÉñ¡¢ÑÔÓëÇéÈÚºÏÒ»Ìå¡£
¡¶ÏîÓð±¾¼Í¡·ÊÇ¡¶Ê·¼Ç¡·´«¼ÇÖÐ×î¾«²ÊµÄÒ»Æª£¬´ïµ½ÁËË¼ÏëºÍÒÕÊõµÄ¸ß¶ÈÍ³Ò»¡£ËüÓÌÈçÒ»·ù±ÆÕæ´«ÉñµÄÓ¢ÐÛÐ¤Ïñ»­£¬É«²ÊÏÊÃ÷£»ÓÖÏñÒ»ÕÅÇØººÖ®¼ÊµÄÕþÖÎ¾üÊÂÐÎÊÆÍ¼£¬´í×ÛÓÐÐò¡£Í¨ÆªÎÄÕÂÆøÊÆ°õíç£¬Çé½ÚÆð·ü£¬³¡Ãæ×³À«£¬ÂöÂçÇå³þ£¬ÊèÃÜÏà¼ä£¬ÓïÑÔÉú¶¯£¬³ÉÎªÎÒ¹úÎÄÑ§Ê·ÉÏµÄÒ»Æª²»Ðà¼Ñ×÷¡£ÎÄÖÐÆÆ¸ª³ÁÖÛ¡¢ºèÃÅÑç¡¢ËÄÃæ³þ¸è¡¢ÎÚ½­×ÔØØµÈ¹ÊÊÂ£¬ÔçÒÑ¼ÒÓ÷»§Ïþ£¬Àú´ú´«ËÐ¡£

Ïî¼®ÊÇÏÂÏàÈË£¬×ÖÓð¡£¿ªÊ¼ÆðÊÂµÄÊ±ºò£¬Ëû¶þÊ®ËÄËê¡£Ïî¼®µÄÊå¸¸ÊÇÏîÁº£¬ÏîÁºµÄ¸¸Ç×ÊÇÏîÑà£¬¾ÍÊÇ±»ÇØ½«ÍõôåËùÉ±º¦µÄÄÇÎ»³þ¹ú´ó½«¡£ÏîÊÏÊÀÊÀ´ú´ú×ö³þ¹úµÄ´ó½«£¬±»·âÔÚÏîµØ£¬ËùÒÔÐÕÏî¡£
Ïî¼®Ð¡µÄÊ±ºòÔøÑ§Ï°Ð´×ÖÊ¶×Ö£¬Ã»ÓÐÑ§³É¾Í²»Ñ§ÁË£»ÓÖÑ§Ï°½£Êõ£¬Ò²Ã»ÓÐÑ§³É¡£ÏîÁº¶ÔËûºÜÉúÆø¡£Ïî¼®È´Ëµ£º¡°Ð´×Ö£¬ÄÜ¹»ÓÃÀ´¼ÇÐÕÃû¾ÍÐÐÁË£»½£Êõ£¬Ò²Ö»ÄÜµÐÒ»¸öÈË£¬²»ÖµµÃÑ§¡£ÎÒÒªÑ§Ï°ÄÜµÐÍòÈËµÄ±¾ÊÂ¡£¡±ÓÚÊÇÏîÁº¾Í½ÌÏî¼®±ø·¨£¬Ïî¼®·Ç³£¸ßÐË£¬¿ÉÊÇ¸Õ¸Õ¶®µÃÁËÒ»µã¶ù±ø·¨µÄ´óÒâ£¬ÓÖ²»¿ÏÑ§µ½µ×ÁË¡£ÏîÁºÔø¾­Òò×ï°¸ÊÜÇ£Á¬£¬±»èÝ£¨yu¨¨£¬ÔÃ£©ÑôÏØ´þ²¶ÈëÓü£¬Ëû¾ÍÇëÞ­£¨q¨ª£¬Æë£©ÏØÓüÞò£¨yu¨¤n£¬Ô¸£©²Ü¾ÌÐ´ÁËËµÇéÐÅ¸øèÝÑôÓüÞòË¾ÂíÐÀ£¬ÊÂÇé²ÅµÃÒÔÁË½á¡£ºóÀ´ÏîÁºÓÖÉ±ÁËÈË£¬ÎªÁË¶ã±Ü³ðÈË£¬ËûºÍÏî¼®Ò»ÆðÌÓµ½ÎâÖÐ¿¤¡£ÎâÖÐ¿¤ÓÐ²ÅÄÜµÄÊ¿´ó·ò£¬±¾ÊÂ¶¼±È²»ÉÏÏîÁº¡£Ã¿µ±ÎâÖÐ¿¤ÓÐ´ó¹æÄ£µÄáæÒÛ»ò´óµÄÉ¥ÔáÊÂÒËÊ±£¬ÏîÁº¾­³£×öÖ÷°ìÈË£¬²¢°µÖÐÓÃ±ø·¨²¿Êð×éÖ¯±ö¿ÍºÍÇàÄê£¬½è´ËÀ´ÁË½âËûÃÇµÄ²ÅÄÜ¡£ÇØÊ¼»ÊÓÎÀÀ»á»ü¿¤¶ÉÕã½­Ê±£¬ÏîÁººÍÏî¼®Ò»¿é¶ùÈ¥¹Û¿´¡£Ïî¼®Ëµ£º¡°ÄÇ¸öÈË£¬ÎÒ¿ÉÒÔÈ¡´úËû£¡¡±ÏîÁº¼±Ã¦Îæ×¡ËûµÄ×ì£¬Ëµ£º¡°²»ÒªºúËµ£¬ÒªÂúÃÅ³­Õ¶µÄ£¡¡±µ«ÏîÁºÈ´Òò´Ë¶ø¸Ðµ½Ïî¼®ºÜ²»Ò»°ã¡£Ïî¼®Éí¸ß°Ë³ßÓÐÓà£¬Á¦´óÄÜ¾Ù¶¦£¬²ÅÆø³¬¹ý³£ÈË£¬¼´Ê¹ÊÇÎâÖÐµ±µØµÄÄêÇáÈËÒ²¶¼ºÜ¾åÅÂËûÁË¡£
ÇØ¶þÊÀÔªÄê£¨Ç°209£©ÆßÔÂ£¬³ÂÉæµÈÔÚ´óÔóÏçÆðÒå¡£µ±Äê¾ÅÔÂ£¬»á»ü¿¤ÊØÒóÍ¨¶ÔÏîÁºËµ£º¡°´ó½­ÒÔÎ÷È«¶¼Ôì·´ÁË£¬ÕâÒ²ÊÇÉÏÌìÒªÃðÍöÇØ³¯µÄÊ±ºò°¡¡£ÎÒÌýËµ£¬×öÊÂÇéÕ¼ÏÈÒ»²½¾ÍÄÜ¿ØÖÆ±ðÈË£¬ÂäºóÒ»²½¾ÍÒª±»ÈË¿ØÖÆ¡£ÎÒ´òËãÆð±ø·´ÇØ£¬ÈÃÄúºÍ»¸³þÍ³Áì¾ü¶Ó¡£¡±µ±Ê±»¸³þÕýÌÓÍöÔÚ²ÝÔóÖ®ÖÐ¡£ÏîÁºËµ£º¡°»¸³þÕýÔÚÍâÌÓÍö£¬±ðÈË¶¼²»ÖªµÀËûµÄÈ¥´¦£¬Ö»ÓÐÏî¼®ÖªµÀ¡£¡±ÓÚÊÇÏîÁº³öÈ¥Öö¸ÀÏîÓð³Ö½£ÔÚÍâÃæµÈºò£¬È»ºóÓÖ½øÀ´¸ú¿¤ÊØÒóÍ¨Ò»Æð×øÏÂ£¬Ëµ£º¡°ÇëÈÃÎÒ°ÑÏî¼®½Ð½øÀ´£¬ÈÃËû·îÃüÈ¥ÕÙ»¸³þ¡£¡±¿¤ÊØËµ£º¡°ºÃ°É£¡¡±ÏîÁº¾Í°ÑÏî¼®½Ð½øÀ´ÁË¡£´ôÁË²»´óÒ»»á¶ù£¬ÏîÁº¸øÏî¼®Ê¹ÁË¸öÑÛÉ«£¬Ëµ£º¡°¿ÉÒÔÐÐ¶¯ÁË£¡¡±ÓÚÊÇÏî¼®°Î³ö½£À´Õ¶ÏÂÁË¿¤ÊØµÄÍ·¡£ÏîÁºÊÖÀïÌá×Å¿¤ÊØµÄÍ·£¬ÉíÉÏ¹ÒÁË¿¤ÊØµÄ¹ÙÓ¡¡£¿¤ÊØµÄ²¿ÏÂ´óÎª¾ª»Å£¬Ò»Æ¬»ìÂÒ£¬Ïî¼®Ò»Á¬É±ÁËÓÐÒ»°ÙÀ´ÈË¡£Õû¸ö¿¤¸®ÉÏÏÂ¶¼ÏÅµÃÅ¿µ¹ÔÚµØ£¬Ã»ÓÐÒ»¸öÈË¸ÒÆðÀ´¡£ÏîÁºÕÙ¼¯Ô­ÏÈËùÊìÏ¤µÄºÀÇ¿¹ÙÀô£¬ÏòËûÃÇËµÃ÷ÆðÊÂ·´ÇØµÄµÀÀí£¬ÓÚÊÇ¾Í·¢¶¯ÎâÖÐÖ®±øÆðÊÂÁË¡£ÏîÁºÅÉÈËÈ¥½ÓÊÕÎâÖÐ¿¤ÏÂÊô¸÷ÏØ£¬¹²µÃ¾«±ø°ËÇ§ÈË¡£ÓÖ²¿Êð¿¤ÖÐºÀ½Ü£¬ÅÉËûÃÇ·Ö±ð×öÐ£Î¾¡¢ºò¡¢Ë¾Âí¡£ÆäÖÐÓÐÒ»¸öÈËÃ»ÓÐ±»ÈÎÓÃ£¬×Ô¼ºÀ´ÕÒÏîÁºËßËµ£¬ÏîÁºËµ£º¡°Ç°Ð©ÈÕ×ÓÄ³¼Ò°ìÉ¥ÊÂ£¬ÎÒÈÃÄãÈ¥×öÒ»¼þÊÂ£¬ÄãÃ»ÓÐ°ì³É£¬ËùÒÔ²»ÄÜÈÎÓÃÄã¡£¡±ÖÚÈËÌýÁË¶¼ºÜ¾´·þ¡£ÓÚÊÇÏîÁº×öÁË»á»ü¿¤ÊØ£¬Ïî¼®Îª¸±½«£¬È¥Ñ²ÐÐÕ¼ÁìÏÂÊô¸÷ÏØ¡£
ÕâÊ±ºò£¬¹ãÁêÈËÕÙÆ½Îª³ÂÍõÈ¥Ñ²ÐÐÕ¼Áì¹ãÁê£¬¹ãÁêÃ»ÓÐ¹é·þ¡£ÕÙÆ½ÌýËµ³ÂÍõ±ø°ÜÍË×ß£¬ÇØ±øÓÖ¿ìÒªµ½ÁË£¬¾Í¶É¹ý³¤½­¼ÙÍÐ³ÂÍõµÄÃüÁî£¬°ÝÏîÁºÎª³þÍõµÄÉÏÖù¹ú¡£ÕÙÆ½Ëµ£º¡°½­¶«Ö®µØÒÑ¾­Æ½¶¨£¬¸Ï¿ì´ø±øÎ÷½ø¹¥ÇØ¡£¡±ÏîÁº¾Í´øÁì°ËÇ§ÈË¶É¹ý³¤½­ÏòÎ÷½ø¾ü¡£ÌýËµ³ÂÓ¤ÒÑ¾­Õ¼¾ÝÁË¶«Ñô£¬ÏîÁº¾ÍÅÉÊ¹ÕßÈ¥¶«Ñô£¬ÏëÒªÍ¬³ÂÓ¤ºÏ±øÎ÷½ø¡£³ÂÓ¤£¬Ô­ÏÈÊÇ¶«ÑôÏØµÄÁîÊ·£¬ÔÚÏØÖÐÒ»Ïò³ÏÊµ½÷É÷£¬ÈËÃÇ³ÆÔÞËûÊÇÖÒºñÀÏÊµµÄÈË¡£¶«ÑôÏØµÄÄêÇáÈËÉ±ÁËÏØÁî£¬¾Û¼¯ÆðÊýÇ§ÈË£¬ÏëÍÆ¾Ù³öÒ»Î»Ê×Áì£¬Ã»ÓÐÕÒµ½ºÏÊÊµÄÈËÑ¡£¬¾ÍÀ´Çë³ÂÓ¤¡£³ÂÓ¤ÍÆ´ÇËµ×Ô¼ºÃ»ÓÐÄÜÁ¦£¬ËûÃÇ¾ÍÇ¿ÐÐÈÃ³ÂÓ¤µ±ÁËÊ×Áì£¬ÏØÖÐ×·ËæµÄÈËÓÐÁ½Íò¡£ÄÇ°ïÄêÇáÈËÏëË÷ÐÔÁ¢³ÂÓ¤ÎªÍõ£¬ÎªÓëÆäËû¾ü¶ÓÏàÇø±ð£¬ÓÃÇà½í¹üÍ·£¬ÒÔ±íÊ¾ÊÇÐÂÍ»ÆðµÄÒ»Ö§Òå¾ü¡£³ÂÓ¤µÄÄ¸Ç×¶Ô³ÂÓ¤Ëµ£º¡°×Ô´ÓÎÒ×öÁËÄãÃÇ³Â¼ÒµÄÏ±¸¾£¬»¹´ÓÃ»ÌýËµÄãÃÇ³Â¼Ò×æÉÏÓÐÏÔ¹óÖ®ÈË£¬Èç½ñÄãÍ»È»ÓÐÁËÕâÃ´´óµÄÃûÉù£¬¿ÖÅÂ²»ÊÇ¼ªÏéµÄÕ÷Õ×¡£ÒÀÎÒ¿´£¬²»ÈçÈ¥¹éÊôË­£¬ÆðÊÂ³É¹¦»¹¿ÉÒÔ·âºî£¬ÆðÊÂÊ§°ÜÒ²ÈÝÒ×ÌÓÍÑ£¬ÒòÎªÄÇÑùÄã¾Í²»ÊÇÎªÊÀËùÖ¸Ãû×¢Ä¿µÄÈËÁË¡£¡±³ÂÓ¤ÌýÁËÄ¸Ç×µÄ»°£¬Ã»¸Ò×öÍõ¡£Ëû¶Ô¾üÀôÃÇËµ£º¡°ÏîÊÏÊÀÊÀ´ú´ú×ö´ó½«£¬ÔÚ³þ¹úÊÇÃûÃÅ¡£ÏÖÔÚÎÒÃÇÒªÆðÒå³É´óÊÂ£¬ÄÇ¾Í·ÇµÃÏî¼ÒµÄÈË²»¿É¡£ÎÒÃÇÒÀ¿¿ÁËÃûÃÅ´ó×å£¬ÃðÍöÇØ³¯¾ÍÈ·¶¨ÎÞÒÉÁË¡£¡±ÓÚÊÇ¾üÖÚÌý´ÓÁËËûµÄ»°£¬°Ñ¾ü¶Ó¹éÊôÓÚÏîÁº¡£ÏîÁº¶É¹ý»´ºÓÏò±±½ø¾ü£¬÷ô²¼¡¢ÆÑ½«¾üÒ²ÂÊ²¿¶Ó¹éÊôÓÚÏîÁº¡£ÕâÑù£¬ÏîÁº×Ü¹²ÓÐÁËÁùÆßÍòÈË£¬×¤ÔúÔÚÏÂÚü£¨p¨©£¬Åú£©¡£
ÕâÊ±ºò£¬ÇØ¼ÎÒÑ¾­Á¢¾°¾Ô×öÁË³þÍõ£¬×¤ÔúÔÚÅí³ÇÒÔ¶«£¬ÏëÒª×èµ²ÏîÁºÎ÷½ø¡£ÏîÁº¶Ô½«Ê¿ÃÇËµ£º¡°³ÂÍõ×îÏÈÆðÒå£¬ÕÌ´òµÃ²»Ë³Àû£¬²»ÖªµÀÈç½ñÔÚÊ²Ã´µØ·½¡£ÏÖÔÚÇØ¼Î±³ÅÑÁË³ÂÍõ¶øÁ¢¾°¾ÔÎª³þÍõ£¬ÕâÊÇ´óÄæ²»µÀ¡£¡±ÓÚÊÇ½ø¾ü¹¥´òÇØ¼Î¡£ÇØ¼ÎµÄ¾ü¶ÓÕ½°Ü¶øÌÓ£¬ÏîÁºÂÊ±ø×·»÷£¬Ö±×·µ½ºúÁê¡£ÇØ¼ÎÓÖ»Ø¹ýÍ·À´ÓëÏîÁº½»Õ¼£¬´òÁËÒ»Ìì£¬ÇØ¼ÎÕ½ËÀ£¬²¿¶ÓÍ¶½µ¡£¾°¾ÔÌÓÅÜµ½ÁºµØ£¬ËÀÔÚÄÇÀï¡£ÏîÁº½ÓÊÕÁËÇØ¼ÎµÄ²¿¶Ó£¬×¤ÔúÔÚºúÁê£¬×¼±¸ÂÊ¾üÎ÷½ø¹¥ÇØ¡£ÇØ½«ÕÂºªÂÊ¾üµ½´ïÀõÏØ£¬ÏîÁºÅÉ±ð½«Öì¼¦Ê¯¡¢Óà·®¾ýÈ¥Ó­Õ½ÕÂºª¡£½á¹ûÓà·®¾ýÕ½ËÀ£¬Öì¼¦Ê¯Õ½°Ü£¬ÌÓ»ØºúÁê¡£ÏîÁºÓÚÊÇÂÊÁì²¿¶Ó½øÈëÑ¦ÏØ£¬É±ÁËÖì¼¦Ê¯¡£ÔÚ´ËÖ®Ç°£¬ÏîÁºÔøÅÉÏîÓðÁíÍâÈ¥¹¥´òÏå³Ç£¬Ïå³Ç¼áÊØ£¬²»¿ÏÍ¶½µ¡£Ïî¼®¹¥ÏÂÏå³ÇÖ®ºó£¬°ÑÄÇÀïµÄ¾üÃñÈ«²¿»îÂñÁË£¬È»ºó»ØÀ´ÏòÏîÁº±¨¸æ¡£ÏîÁºÌýËµ³ÂÍõÈ·ÊµÒÑËÀ£¬¾ÍÕÙ¼¯¸÷Â·±ð½«À´Ñ¦ÏØ¾Û»á£¬¹²Òé´óÊÂ¡£ÕâÊ±£¬Åæ¹«Ò²ÔÚÅæÏØÆð±ø£¬Ó¦ÕÙÇ°ÍùÑ¦ÏØ²Î¼ÓÁË¾Û»á¡£
¾Óà}£¨ch¨¢o£¬³²£©ÈË·¶Ôö£¬ÆßÊ®ËêÁË£¬Ò»Ïò¼Ò¾Ó²»ÊË£¬Ï²ºÃ×ÁÄ¥Ææ¼Æ£¬ËûÇ°À´ÓÎËµÏîÁºËµ£º¡°³ÂÊ¤Ê§°Ü£¬±¾À´¾ÍÓ¦¸Ã¡£ÇØÃðÁù¹ú£¬³þ¹úÊÇ×îÎÞ×ïµÄ¡£×Ô´Ó³þ»³Íõ±»Æ­ÈëÇØÃ»ÓÐ·µ»Ø£¬³þ¹úÈËÖÁ½ñ»¹ÔÚÍ¬ÇéËû£»ËùÒÔ³þÄÏ¹«Ëµ¡®³þ¹ú¼´Ê¹Ö»Ê£ÏÂÈý»§ÈËÓÐ£¬ÃðÍöÇØ¹úµÄÒ²Ò»¶¨ÊÇ³þ¹ú¡¯¡£Èç½ñ³ÂÊ¤ÆðÒå£¬²»Á¢³þ¹úµÄºó´úÈ´×ÔÁ¢ÎªÍõ£¬ÊÆÔËÒ»¶¨²»»á³¤¾Ã¡£ÏÖÔÚÄúÔÚ½­¶«ÆðÊÂ£¬³þ¹úÓÐÄÇÃ´¶à½«Ê¿ÈçÖÚ·ä·ÉÆð£¬Õù×Å¹é¸½Äú£¬¾ÍÊÇÒòÎªÏîÊÏÊÀÊÀ´ú´ú×ö³þ¹ú´ó½«£¬Ò»¶¨ÄÜÖØÐÂÁ¢³þ¹úºó´úÎªÍõ¡£¡±ÏîÁºÈÏÎª·¶ÔöµÄ»°ÓÐµÀÀí£¬¾Íµ½Ãñ¼äÑ°ÕÒ³þ»³ÍõµÄµÕËïÐÜÐÄ£¬ÕâÊ±ÐÜÐÄÕýÔÚ¸øÈË¼ÒÄÁÑò£¬ÏîÁºÕÒµ½ËûÒÔºó£¬¾ÍÏ®ÓÃËû×æ¸¸µÄÚÖºÅÁ¢ËûÎª³þ»³Íõ£¬ÕâÊÇÎªÁËË³Ó¦³þ¹úÃñÖÚµÄÔ¸Íû¡£³ÂÓ¤×ö³þ¹úµÄÉÏÖù¹ú£¬·â¸øËûÎå¸öÏØ£¬¸¨×ô»³Íõ½¨¶¼íìÌ¨£¨x¨±y¨ª£¬ÐéÒË£©¡£ÏîÁº×Ô¼ººÅ³ÆÎäÐÅ¾ý¡£
¹ýÁË¼¸¸öÔÂ£¬ÏîÁºÂÊ±øÈ¥¹¥´ò¿º¸¸£¨g¨¡ngf¨³£¬¸Õ¸¦£©£¬ÓÖºÍÆë½«ÌïÈÙ¡¢Ë¾ÂíÁúÇÒ£¨j¨±£¬¾Ó£©µÄ¾ü¶ÓÒ»ÆðÈ¥Ô®¾È¶«°¢£¬ÔÚ¶«°¢´ó°ÜÇØ¾ü¡£ÌïÈÙÁ¢¼´ÂÊ±ø·µ»ØÆë¹ú£¬¸Ï×ßÁËÆëÍõ¼Ù¡£¼ÙÌÓÍöµ½³þ¹ú¡£¼ÙµÄÏàÌï½ÇÌÓÍöµ½ÕÔ¹ú¡£Ìï½ÇµÄµÜµÜÌï¼ä±¾À´ÊÇÆë¹ú´ó½«£¬Áô×¡ÔÚÕÔ¹ú²»¸Ò»ØÆë¹úÀ´¡£ÌïÈÙÁ¢ÌïÙÙ£¨d¨¡n£¬µ££©µÄ¶ù×ÓÌïÊÐÎªÆëÍõ¡£ÏîÁº»÷ÆÆ¶«°¢¸½½üµÄÇØ¾üÒÔºó£¬¾ÍÈ¥×·»÷ÇØµÄ°Ü¾ü¡£Ëû¶à´ÎÅÉÊ¹Õß´ß´ÙÆë¹ú·¢±ø£¬ÏëÓëÆë¾üºÏ±øÎ÷½ø¡£ÌïÈÙËµ£º¡°³þ¹úÉ±µôÌï¼Ù£¬ÕÔ¹úÉ±µôÌï½Ç¡¢Ìï¼ä£¬ÎÒ²Å³ö±ø¡£¡±ÏîÁºËµ£º¡°Ìï¼ÙÊÇÎÒÃÇÃË¹úµÄÍõ£¬×ßÍ¶ÎÞÂ·À´×·ËæÎÒ£¬ÎÒ²»ÈÌÐÄÉ±Ëû¡£¡±ÕÔ¹úÒ²²»¿ÏÉ±Ìï½Ç¡¢Ìï¼äÀ´¸úÆë¹ú×ö½»Ò×¡£Æë¹úÊ¼ÖÕ²»¿Ï·¢±ø°ïÖú³þ¾ü¡£ÏîÁºÅÉÅæ¹«ºÍÏîÓðÁíÍâÈ¥¹¥´ò³ÇÑô£¬ÍÀÂ¾ÁËÕâ¸öÏØ¡£ÓÖÏòÎ÷½ø£¬ÔÚå§ÑôÒÔ¶«´ò°ÜÁËÇØ¾ü£¬ÇØÊÕÊ°°Ü±øÍËÈëå§Ñô³Ç¡£Åæ¹«¡¢ÏîÓð¾ÍÈ¥´ò¶¨ÌÕ¡£¶¨ÌÕÃ»ÓÐ´òÏÂ£¬ÓÖÀë¿ª¶¨ÌÕÎ÷½ø£¬ÑØÂ·¹¥È¡³ÇÒØ£¬Ö±µ½ÓºÇð£¬´ò°ÜÇØ¾ü£¬É±ÁËÀîÓÉ¡£È»ºó»Ø¹ýÍ·À´¹¥´òÍâ»Æ£¬Ã»ÓÐ¹¥ÏÂ¡£
ÏîÁº×Ô¶«°¢³ö·¢Î÷½ø£¬µÈÀ´µ½¶¨ÌÕÊ±£¬ÒÑÁ½´Î´ò°ÜÇØ¾ü£¬ÏîÓðµÈÓÖÉ±ÁËÀîÓÉ£¬Òò´Ë¸ü¼ÓÇáÊÓÇØ¾ü£¬½¥½¥ÏÔÂ¶³ö½¾°ÁµÄÉñÌ¬¡£ËÎÒåÓÚÊÇ¹æÚÉÏîÁºËµ£º¡°´òÁËÊ¤ÕÌ£¬½«Áì¾Í½¾°Á£¬Ê¿×ä¾Íµ¡¶è£¬ÕâÑùµÄ¾ü¶ÓÒ»¶¨Òª³Ô°ÜÕÌ¡£Èç½ñÊ¿×äÓÐµãµ¡¶èÁË£¬¶øÇØ±øÔÚÒ»ÌìÌìµØÔö¼Ó£¬ÎÒÌæÄúµ£ÐÄ°¡£¡¡±ÏîÁº²»Ìý£¬È´ÅÉËÎÒå³öÊ¹Æë¹ú¡£ËÎÒåÔÚÂ·ÉÏÓö¼ûÁËÆë¹úÊ¹Õß¸ßÁê¾ýÏÔ£¬ÎÊµÀ£º¡°ÄãÊÇÒªÈ¥¼ûÎäÐÅ¾ý°É£¿¡±»Ø´ðËµ£º¡°ÊÇµÄ¡£¡±ËÎÒåËµ£º¡°ÒÀÎÒ¿´£¬ÎäÐÅ¾ýµÄ¾ü¶Ó±Ø¶¨ÒªÊ§°Ü¡£ÄúÒªÊÇÂýµã¶ù×ß¾Í¿ÉÒÔÃâÓÚÉíËÀ£¬Èç¹û×ß¿ìÁË¾Í»á¸ÏÉÏÔÖÄÑ¡£¡±ÇØ³¯¹ûÈ»·¢¶¯ÁËÈ«²¿±øÁ¦À´ÔöÔ®ÕÂºª£¬¹¥»÷³þ¾ü£¬ÔÚ¶¨ÌÕ´ó°Ü³þ¾ü£¬ÏîÁºÕ½ËÀ¡£Åæ¹«¡¢ÏîÓðÀë¿ªÍâ»ÆÈ¥¹¥´ò³ÂÁô£¬³ÂÁô¼áÊØ£¬¹¥²»ÏÂÀ´¡£Åæ¹«ºÍÏîÓðÒ»¿é¶ùÉÌÁ¿Ëµ£º¡°ÏÖÔÚÏîÁºµÄ¾ü¶Ó±»´ò°ÜÁË£¬Ê¿×ä¶¼ºÜ¿Ö¾å¡£¡±¾ÍºÍÂÀ³¼µÄ¾ü¶ÓÒ»ÆðÏò¶«³·ÍË¡£ÂÀ³¼µÄ¾ü¶Ó×¤ÔúÔÚÅí³Ç¶«±ß£¬ÏîÓðµÄ¾ü¶Ó×¤ÔúÔÚÅí³ÇÎ÷±ß£¬Åæ¹«µÄ¾ü¶Ó×¤ÔúÔÚí¸£¨d¨¤ng£¬µ´£©ÏØ¡£
ÕÂºª´ò°ÜÏîÁº¾ü¶ÓÒÔºó£¬ÈÏÎª³þµØµÄ¾ü¶Ó²»ÖµµÃÓÇÂÇÁË£¬ÓÚÊÇ¶É¹ý»ÆºÓ±±½ø¹¥ÕÔ£¬´ó°ÜÕÔ¾ü¡£ÕâÊ±ºò£¬ÕÔÐªÎªÍõ£¬³ÂÓàÎª´ó½«¡£ÕÅ¶úÎª¹úÏà£¬¶¼ÌÓ½øÁËîÒÂ¹³Ç¡£ÕÂºªÃüÁîÍõÀë¡¢Éæ¼ä°üÎ§ÁËîÒÂ¹£¬×Ô¼ºµÄ¾ü¶Ó×¤ÔúÔÚîÒÂ¹ÄÏ±ß£¬ÖþÆðÁ½±ßÓÐÇ½µÄð®µÀ¸øËûÃÇÊäËÍÁ¸²Ý¡£³ÂÓà×÷ÎªÕÔ¹úµÄ´ó½«£¬ÂÊÁì¼¸ÍòÃûÊ¿×ä×¤ÔúÔÚîÒÂ¹±±±ß£¬Õâ¾ÍÊÇËùÎ½µÄºÓ±±¾ü¡£
³þ¾üÔÚ¶¨ÌÕÕ½°ÜÒÔºó£¬»³ÍõÐÄÀïº¦ÅÂ£¬´ÓíìÌ¨Ç°ÍùÅí³Ç£¬ºÏ²¢ÏîÓð¡¢ÂÀ³¼µÄ¾ü¶ÓÇ××ÔÍ³ÂÊ¡£ÈÎÃüÂÀ³¼ÎªË¾Í½£¬ÂÀ³¼µÄ¸¸Ç×ÂÀÇàÎªÁîÒü¡£ÈÎÃüÅæ¹«Îªí¸¿¤³¤£¬·âÎªÎä°²ºî£¬Í³ÂÊí¸¿¤µÄ¾ü¶Ó¡£
ÏÈÇ°£¬ËÎÒåÔÚÂ·ÉÏÓö¼ûµÄÄÇÎ»Æë¹úÊ¹Õß¸ßÁê¾ýÏÔÕýÔÚ³þ¾üÖÐ£¬ËûÇó¼û³þÍõËµ£º¡°ËÎÒåÔø²Â¶¨ÎäÐÅ¾ýµÄ¾ü¶Ó±Ø¶¨Ê§°Ü£¬Ã»¹ý¼¸Ìì£¬¾Í¹ûÈ»Õ½°ÜÁË¡£ÔÚ¾ü¶ÓÃ»ÓÐ´òÕÌµÄÊ±ºò£¬¾ÍÄÜÊÂÏÈ¿´³öÊ§°ÜµÄÕ÷Õ×£¬Õâ¿ÉÒÔ³ÆµÃÉÏÊÇ¶®µÃÓÃ±øÁË¡£¡±³þ»³ÍõÕÙ¼ûËÎÒå£¬¸úËûÉÌ¼Æ¾üÖÐ´óÊÂ£¬·Ç³£ÐÀÉÍËû£¬Òò¶øÈÎÃüËûÎªÉÏ½«¾ü£»ÏîÓðÎªÂ³¹«£¬ÈÎ´Î½«£¬·¶ÔöÈÎÄ©½«£¬È¥Ô®¾ÈÕÔ¹ú£¬ÆäËû¸÷Â·½«Áì¶¼Á¥ÊôÓÚËÎÒå£¬ºÅ³ÆÇä×Ó¹Ú¾ü¡£²¿¶Ó½ø·¢µÖ´ï°²Ñô£¬Í£ÁôËÄÊ®ÁùÌì²»ÏòÇ°½ø¡£ÏîÓðËµ£º¡°ÎÒÌýËµÇØ¾ü°ÑÕÔÍõ°üÎ§ÔÚîÒÂ¹³ÇÄÚ£¬ÎÒÃÇÓ¦¸Ã¸Ï¿ìÂÊ±ø¶É¹ý»ÆºÓ£¬³þ¾ü´ÓÍâÃæ¹¥´ò£¬ÕÔ¾üÔÚÀïÃæ½ÓÓ¦£¬´ò¿åÇØ¾üÊÇÈ·¶¨ÎÞÒÉµÄ¡£¡±ËÎÒåËµ£º¡°ÎÒÈÏÎª²¢·ÇÈç´Ë¡£ÄÜ¶£Ò§´óÅ£µÄÅ£òµÈ´ËðÉË²»ÁËÐ¡Ð¡µÄò±Ê­¡£Èç½ñÇØ¹ú¹¥´òÕÔ¹ú£¬´òÊ¤ÁË£¬Ê¿×äÒ²»áÆ£±¹£»ÎÒÃÇ¾Í¿ÉÒÔÀûÓÃËûÃÇµÄÆ£±¹£»´ò²»Ê¤£¬ÎÒÃÇ¾ÍÂÊÁì²¿¶ÓÀÞ¹ÄÎ÷½ø£¬Ò»¶¨ÄÜ¼ßÃðÇØ¾ü¡£ËùÒÔ£¬ÏÖÔÚ²»ÈçÏÈÈÃÇØ¡¢ÕÔÁ½·½Ïà¶·¡£ÈôÂÛÅû¼á¼×Ö´Èñ±ø£¬ÓÂÕ½Ç°Ïß£¬ÎÒËÎÒå±È²»ÉÏÄú£»ÈôÂÛ×øÓÚ¾üÕÊ£¬ÔË³ï¾ö²ß£¬Äú±È²»ÉÏÎÒËÎÒå¡£¡±ÓÚÊÇÍ¨ÁîÈ«¾ü£º¡°Ð×ÃÍÈç»¢£¬Î¥ÄæÈçÑò£¬Ì°À·ÈçÀÇ£¬¾óÇ¿²»ÌýÖ¸»ÓµÄ£¬Ò»ÂÉÕ¶É±¡£¡±ÓÖÅÉ¶ù×ÓËÎÏåÈ¥Æë¹úÎªÏà£¬Ç××ÔËÍµ½ÎÞÑÎ£¬ÖÃ±¸¾ÆóÛ£¬´ó»á±ö¿Í¡£µ±Ê±ÌìÆøº®Àä£¬ÏÂ×Å´óÓê£¬Ê¿×äÒ»¸ö¸öÓÖÀäÓÖ¶ö¡£ÏîÓð¶Ô½«Ê¿Ëµ£º¡°ÎÒÃÇ´ó¼ÒÊÇÏëÆëÐÄºÏÁ¦¹¥´òÇØ¾ü£¬ËûÈ´¾Ã¾ÃÍ£Áô²»ÏòÇ°½ø¡£Èç½ñÕý¸ÏÉÏ»ÄÄê£¬°ÙÐÕÆ¶À§£¬½«Ê¿ÃÇ³ÔµÄÊÇÓóÜµ²ô¶¹×Ó£¬¾üÖÐÃ»ÓÐ´æÁ¸£¬Ëû¾¹È»ÖÃ±¸¾ÆóÛ£¬´ó»á±ö¿Í£¬²»ÂÊÁì²¿¶Ó¶ÉºÓÈ¥´ÓÕÔ¹úÈ¡µÃÁ¸Ê³£¬¸úÕÔºÏÁ¦¹¥ÇØ£¬È´Ëµ¡®ÀûÓÃÇØ¾üµÄÆ£±¹¡¯¡£Æ¾×ÅÇØ¹úÄÇÑùÇ¿´óÈ¥¹¥´ò¸Õ¸Õ½¨ÆðµÄÕÔ¹ú£¬ÄÇÐÎÊÆ±Ø¶¨ÊÇÇØ¹ú¹¥Õ¼ÕÔ¹ú¡£ÕÔ¹ú±»¹¥Õ¼£¬ÇØ¹ú¾Í¸ü¼ÓÇ¿´ó£¬µ½ÄÇÊ±£¬»¹Ì¸µÃÉÏÊ²Ã´ÀûÓÃÇØ¹úµÄÆ£±¹£¿ÔÙËµ£¬ÎÒÃÇµÄ¾ü¶Ó¸Õ¸Õ´òÁË°ÜÕÌ£¬»³Íõ×ø²»°²Ï¯£¬¼¯ÖÐÁË¾³ÄÚÈ«²¿±ø×äÁ¸âÃ½»¸øÉÏ½«¾üÒ»¸öÈË£¬¹ú¼ÒµÄ°²Î££¬¾ÍÔÚ´ËÒ»¾ÙÁË¡£¿ÉÊÇÉÏ½«¾ü²»ÌåÐôÊ¿×ä£¬È´ÅÉ×Ô¼ºµÄ¶ù×ÓÈ¥Æë¹úÎªÏà£¬Ä±È¡Ë½Àû£¬Õâ´Î²»ÊÇ¹ú¼ÒÕæÕýµÄÏÍÁ¼Ö®³¼¡£¡±ÏîÓðÔç³¿È¥²Î¼ûÉÏ½«¾üËÎÒå£¬¾ÍÔÚ¾üÕÊÖÐ£¬Õ¶ÏÂÁËËûµÄÍ·£¬³öÀ´Ïò¾üÖÐ·¢ÁîËµ£º¡°ËÎÒåºÍÆë¹úÍ¬Ä±·´³þ£¬³þÍõÃÜÁîÎÒ´¦ËÀËû¡£¡±ÕâÊ±ºò£¬½«ÁìÃÇ¶¼Î··þÏîÓð£¬Ã»ÓÐË­¸Ò¿¹¾Ü£¬¶¼Ëµ£º¡°Ê×ÏÈ°Ñ³þ¹ú·öÁ¢ÆðÀ´µÄ£¬ÊÇÏî½«¾ü¼Ò¡£Èç½ñÓÖÊÇ½«¾üÖïÃðÁËÅÑÂÒÖ®³¼¡£¡±ÓÚÊÇ´ó¼ÒÒ»ÆðÁ¢ÏîÓðÎª´úÀíÉÏ½«¾ü¡£ÏîÓðÅÉÈËÈ¥×·¸ÏËÎÒåµÄ¶ù×Ó£¬×·µ½Æë¹ú¾³ÄÚ£¬°ÑËûÉ±ÁË¡£ÏîÓðÓÖÅÉ»¸³þÈ¥Ïò»³Íõ±¨¸æ¡£³þ»³ÍõÎÞÄÎ£¬ÈÃÏîÓð×÷ÁËÉÏ½«¾ü£¬µ±Ñô¾ý¡¢ÆÑ½«¾ü¶¼¹éÊôÏîÓð¡£
ÏîÓðÖïÉ±ÁËÇä×Ó¹Ú¾ü£¬ÍþÕð³þ¹ú£¬ÃûÑïÖîºî¡£ËûÊ×ÏÈÅÉÇ²µ±Ñô¾ý¡¢ÆÑ½«¾üÂÊÁì¶þÍòÈË¶É¹ýÕÄºÓ£¬Ô®¾ÈîÒÂ¹¡£Õ½ÕùÖ»ÓÐÒ»Ð©Ð¡µÄÊ¤Àû£¬³ÂÓàÓÖÀ´ÇëÇóÔöÔ®¡£ÏîÓð¾ÍÂÊÁìÈ«²¿¾ü¶Ó¶É¹ýÕÄºÓ£¬°Ñ´¬Ö»È«²¿Åª³Á£¬°Ñ¹øÍëÈ«²¿ÔÒÆÆ£¬°Ñ¾üÓªÈ«²¿ÉÕ»Ù£¬Ö»´øÉÏÈýÌìµÄ¸ÉÁ¸£¬ÒÔ´ËÏòÊ¿×ä±íÊ¾Ò»¶¨Òª¾öËÀÕ½¶·£¬ºÁÎÞÍË»¹Ö®ÐÄ¡£²¿¶ÓµÖ´ïÇ°Ïß£¬¾Í°üÎ§ÁËÍõÀë£¬ÓëÇØ¾üÔâÓö£¬½»Õ½¶à´Î£¬×è¶ÏÁËÇØ¾üËùÖþð®µÀ£¬´ó°ÜÇØ¾ü£¬É±ÁËËÕ½Ç£¬·ýÂ²ÁËÍõÀë¡£Éæ¼ä¾Ü²»½µ³þ£¬×Ô·Ù¶øËÀ¡£ÕâÊ±£¬³þ¾üÇ¿´ó¾ÓÖîºîÖ®Ê×£¬Ç°À´Ô®¾ÈîÒÂ¹µÄÖîºî¸÷¾üÖþÓÐÊ®¼¸×ùÓªÀÝ£¬Ã»ÓÐÒ»¸ö¸Ò·¢±ø³öÕ½¡£µ½³þ¾ü¹¥»÷ÇØ¾üÊ±£¬ËûÃÇ¶¼Ö»ÔÚÓªÀÝÖÐ¹ÛÍû¡£³þ¾üÕ½Ê¿ÎÞ²»Ò»ÒÔµ±Ê®£¬Ê¿±øÃÇÉ±ÉùÕðÌì£¬Öîºî¾üÈËÈËÕ½üµ¨º®¡£ÏîÓðÔÚ´ò°ÜÇØ¾üÒÔºó£¬ÕÙ¼ûÖîºî½«Áì£¬µ±ËûÃÇ½øÈë¾üÃÅÊ±£¬Ò»¸ö¸ö¶¼¹ò×ÅÓÃÏ¥¸ÇÏòÇ°×ß£¬Ã»ÓÐË­¸ÒÌ§Í·ÑöÊÓ¡£×Ô´Ë£¬ÏîÓðÕæÕý³ÉÁËÖîºîµÄÉÏ½«¾ü£¬¸÷Â·Öîºî¶¼Á¥ÊôÓÚËû¡£
ÕÂºªµÄ¾ü¶Ó×¤ÔúÔÚ¼¬Ô­£¬ÏîÓðµÄ¾ü¶Ó×¤ÔúÔÚÕÄºÓÄÏ£¬Á½¾ü¶ÔÕó£¬Ïà³ÖÎ´Õ½¡£ÓÉÓÚÇØ¾üÂÅÂÅÍËÈ´£¬ÇØ¶þÊÀÅÉÈËÀ´ÔðÎÊÕÂºª¡£ÕÂºªº¦ÅÂÁË£¬ÅÉ³¤Ê·Ë¾ÂíÐÀ»Ø³¯Í¢È¥ÇëÊ¾¹«ÊÂ¡£Ë¾ÂíÐÀµ½ÁËÏÌÑô£¬±»ÖÍÁôÔÚ¹¬ÍâµÄË¾ÂíÃÅ´ôÁËÈýÌì£¬ÕÔ¸ß¾¹²»½Ó¼û£¬ÐÄÓÐ²»ÐÅÈÎÖ®Òâ¡£³¤Ê·Ë¾ÂíÐÀ·Ç³£º¦ÅÂ£¬¸Ï¿ì±¼»Ø¼¬Ô­¾üÖÐ£¬¶¼Ã»¸ÒË³Ô­Â·×ß£¬ÕÔ¸ß¹ûÈ»ÅÉÈË×·¸Ï£¬Ã»ÓÐ×·ÉÏ¡£Ë¾ÂíÐÀ»Øµ½¾üÖÐ£¬ÏòÕÂºª±¨¸æËµ£º¡°ÕÔ¸ßÔÚ³¯Í¢ÖÐ¶ÀÀ¿´óÈ¨£¬ÏÂÃæµÄÈË²»¿ÉÄÜÓÐÊ²Ã´×÷Îª¡£Èç½ñÕÌÄÜ´òÊ¤£¬ÕÔ¸ß±Ø¶¨¼µ¶ÊÎÒÃÇµÄÕ½¹¦£»´ò²»Ê¤£¬ÎÒÃÇ¸üÃâ²»ÁËÒ»ËÀ¡£Ï£ÍûÄúÈÏÕæ¿¼ÂÇÕâÇé¿ö£¡¡±ÕâÊ±£¬³ÂâÅÒ²¸øÕÂºªÐ´ÁË·âÐÅ£¬Ëµ£º¡°°×ÆðÉíÎªÇØ¹ú´ó½«£¬ÄÏÕ÷¹¥ÏÝÁË³þ¶¼Û³Û«£¬±±Õ÷ÍÀÃðÁËÂí·þ¾ýÕÔÀ¨µÄ¾ü¶Ó£¬´òÏÂµÄ³Ç³Ø£¬¶áÈ¡µÄÍÁµØ£¬ÊýÒ²Êý²»Çå£¬×îºó»¹ÊÇ²ÒÔâ´ÍËÀ¡£ÃÉÌñÒ²ÊÇÇØ¹ú´ó½«£¬±±Ãæ¸ÏÅÜÁËÐÙÅ«£¬ÔÚÓÜÖÐ¿ª±ÙÁË¼¸Ç§ÀïµÄÍÁµØ£¬×îÖÕÒ²±»É±º¦ÓÚÑôÖÜ¡£ÕâÎªÊ²Ã´ÄØ£¿¾ÍÊÇÒòÎªËûÃÇÕ½¹¦Ì«¶à£¬ÇØ³¯Í¢²»¿ÉÄÜÃ¿¸öÈË¶¼ÓèÒÔ·âÉÍ£¬ËùÒÔ¾Í´Ó·¨ÂÉÉÏÕÒ½å¿ÚÉ±ÁËËûÃÇ¡£Èç½ñ½«¾üÄú×öÇØ½«ÒÑÈýÄêÁË£¬Ê¿×äÉËÍöËðÊ§ÒÔÊ®Íò¼Æ£¬¶ø¸÷µØÖîºîÒ»Ê±²¢Æð£¬Ô½À´Ô½¶à¡£ÄÇÕÔ¸ßÒ»Ïò°¢¸ý·î³Ð£¬Ê±ÈÕÒÑ¾Ã£¬Èç½ñÐÎÊÆÎ£¼±£¬ËûÒ²º¦ÅÂÇØ¶þÊÀÉ±Ëû£¬ËùÒÔÏë´Ó·¨ÂÉÉÏÕÒ½å¿Ú£¬É±ÁË½«¾üÀ´ÍÆÐ¶×ïÔð£¬ÈÃ±ðÈËÀ´´úÌæ½«¾üÒÔÃâÈ¥Ëû×Ô¼ºµÄÔÖ»ö¡£½«¾üÄúÔÚÍâÊ±¼ä³¤¾Ã£¬³¯Í¢Àï¸úÄúÓÐÏÓÏ¶µÄÈË¾Í¶à£¬ÓÐ¹¦Ò²ÊÇ±»É±£¬ÎÞ¹¦Ò²ÊÇ±»É±¡£¶øÇÒ£¬ÉÏÌìÒªÃðÇØ£¬²»ÂÛÊÇÖÇÕß£¬»¹ÊÇÓÞÕß£¬Ë­¶¼Ã÷ÁË¡£ÏÖÔÚ½«¾üÄúÔÚÄÚ²»ÄÜÖ±ÑÔ½øÚÉ£¬ÔÚÍâÒÑ³ÉÍö¹úÖ®½«£¬¹Â×ÔÒ»ÈËÖ§³Å×ÅÈ´ÏëÎ¬³Ö³¤¾Ã£¬ÄÑµÀ²»¿É±¯Âð£¿½«¾üÄú²»ÈçÂÊ±øµô×ª»ØÍ·£¬ÓëÖîºîÁªºÏ£¬¶©Á¢ºÍÔ¼Ò»Æð¹¥ÇØ£¬¹²·ÖÇØµØ£¬¸÷×ÔÎªÍõ£¬ÄÏÃæ³Æ¹Â£¬Õâ¸úÉíÊÜÐÌÖï£¬ÆÞ¶ù±»É±Ïà±È£¬ÄÄ¸öÉÏËãÄØ£¿¡±ÕÂºªÓÌÒÉ²»¾ö£¬ÃØÃÜÅÉ¾üºòÊ¼³É£¬µ½ÏîÓðÄÇÀïÈ¥£¬ÏëÒª¶©Á¢ºÍÔ¼¡£ºÍÔ¼Ã»ÓÐ³É¹¦£¬ÏîÓðÃüÁîÆÑ½«¾üÈÕÒ¹²»Í£µØÂÊ±ø¶É¹ýÈý»§½ò£¬ÔÚÕÄºÓÖ®ÄÏ×¤ÔúÏÂÀ´£¬ÓëÇØ¾ü½»Õ½£¬ÔÙ´Î»÷°ÜÇØ¾ü¡£ÏîÓðÂÊÁìÈ«²¿¾ü±øÔÚ@£¨y¨²£¬ÓÚ£©Ë®¹¥»÷ÇØ¾ü£¬°ÑÇØ¾ü´òµÃ´ó°Ü¡£
ÕÂºªÓÖÅÉÈËÀ´Çó¼ûÏîÓð£¬Ïë¶©ºÍÔ¼¡£ÏîÓðÕÙ¼¯¾ü¹ÙÃÇÉÌÒéËµ£º¡°²¿¶ÓÁ¸²Ý²»¶à£¬ÎÒÏë´ðÓ¦ËûÃÇÀ´¶©Ô¼¡£¡±¾ü¹ÙÃÇ¶¼Ëµ£º¡°ºÃ¡£¡±ÏîÓð¾ÍºÍÕÂºªÔ¼ºÃÈÕÆÚÔÚä¡£¨hu¨¢n£¬»¸£©Ë®ÄÏ°¶µÄÒóÐæÉÏ»áÎî¡£¶©ÍêÁËÃËÔ¼£¬ÕÂºª¼ûÁËÏîÓð£¬½û²»×¡Á÷ÏÂÑÛÀá£¬ÏòÏîÓðÊöËµÁËÕÔ¸ßµÄÖÖÖÖÁÓÐÐ¡£ÏîÓð·âÕÂºªÎªÓºÍõ£¬°²ÖÃÔÚÏîÓðµÄ¾üÖÐ¡£ÈÎÃüË¾ÂíÐÀÎªÉÏ½«¾ü£¬Í³ÂÊÇØ¾üµ£µ±ÏÈÍ·²¿¶Ó¡£
²¿¶Óµ½ÁËÐÂ°²¡£Öîºî¾üµÄ¹Ù±øÒÔÇ°Ôø¾­±»Õ÷áæÒÛ£¬×¤ÊØ±ßÈû£¬Â·¹ýÇØÖÐÊ±£¬ÇØÖÐ¹Ù±øºÜ¶àÈË¶Ô´ýËûÃÇ²»ÏñÑù×Ó£¬µÈµ½ÇØ¾üÍ¶½µÖ®ºó£¬Öîºî¾üµÄ¹Ù±øºÜ¶àÈË¾Í½è×ÅÊ¤ÀûµÄÍþÊÆ£¬Ïó¶Ô´ýÅ«Á¥Ò»ÑùµØÊ¹»½ËûÃÇ£¬ËæÒâÎêÈè¡£ÇØ¾ü¹Ù±øºÜ¶àÈËË½ÏÂÒéÂÛ£º¡°ÕÂ½«¾üÆ­ÎÒÃÇÍ¶½µÁËÖîºî¾ü£¬Èç¹ûÄÜÈë¹ØÃðÇØ£¬µ¹ÊÇºÜºÃ£»Èç¹û²»ÄÜ£¬Öîºî¾ü·ýÂ²ÎÒÃÇÍË»Ø¹Ø¶«£¬ÇØ³¯Í¢±Ø¶¨»á°ÑÎÒÃÇ¸¸Ä¸ÆÞ¶ùÈ«²¿É±µô¡£¡±Öîºî¾ü½«ÁìÃÇ°µµØ·ÃÖªÇØ¾ü¹Ù±øµÄÕâÐ©ÒéÂÛ£¬¾Í±¨¸æÁËÏîÓð¡£ÏîÓðÕÙ¼¯÷ô²¼¡¢ÆÑ½«¾üÉÌÒéµÀ£º¡°ÇØ¾ü¹Ù±øÈËÊýÈÔºÜ¶à£¬ËûÃÇÄÚÐÄÀï»¹²»·þ£¬Èç¹ûµ½ÁË¹ØÖÐ²»ÌýÖ¸»Ó£¬ÊÂÇé¾ÍÎ£ÏÕÁË£¬²»Èç°ÑËûÃÇÉ±µô£¬Ö»´øÕÂºª¡¢³¤Ê·Ë¾ÂíÐÀ¡¢¶¼Î¾¶­ôè£¨y¨¬£¬Òæ£©½øÈëÇØµØ¡£¡±ÓÚÊÇ³þ¾ü³ÃÒ¹°ÑÇØ¾ü¶þÊ®ÓàÍòÈË»÷É±¿ÓÂñÔÚÐÂ°²³ÇÄÏ¡£
ÏîÓð´ø±øÎ÷ÐÐ£¬ÒªÈ¥¶áÈ¡Æ½¶¨ÇØµØ¡£µ½ÁËº¯¹È¹Ø£¬¹ØÄÚÓÐÊ¿±ø°ÑÊØ£¬Ã»ÄÜ½øÈ¥¡£ÓÖÌýËµÅæ¹«ÒÑ¾­¹¥ÏÂÁËÏÌÑô£¬ÏîÓð·Ç³£ÉúÆø£¬¾ÍÅÉµ±Ñô¾ýµÈ¹¥´òº¯¹È¹Ø¡£ÕâÑùÏîÓð²Å½øÁË¹Ø£¬Ò»Ö±µ½Ï·Ë®Ö®Î÷¡£µ±Ê±£¬Åæ¹«µÄ¾ü¶Ó×¤ÔúÔÚ°ÔÉÏ£¬Ã»ÄÜ¸úÏîÓðÏà¼û¡£Åæ¹«µÄ×óË¾Âí²ÜÎÞÉËÅÉÈË¸æËßÏîÓðËµ£º¡°Åæ¹«ÏëÔÚ¹ØÖÐ³ÆÍõ£¬ÈÃÇØÍõ×ÓÓ¤ÎªÏà£¬ÕäÆæ±¦Îï¶¼Õ¼Îª¼ºÓÐÁË¡£¡±ÏîÓð´óÎª·ßÅ­£¬Ëµ£º¡°Ã÷Ìì×¼±¸¾ÆÊ³£¬ºÃºÃêûÀÍÊ¿×ä£¬¸øÎÒ°ÑÅæ¹«µÄ²¿¶Ó´ò¿å£¡¡± ÕâÊ±ºò£¬ÏîÓðÓÐ±ø×äËÄÊ®Íò£¬×¤ÔúÔÚÐÂ·áºèÃÅ£»Åæ¹«ÓÐ±ø×äÊ®Íò£¬×¤ÔúÔÚ°ÔÉÏ¡£·¶ÔöÈ°ÏîÓðËµ£º¡°Åæ¹«×¡ÔÚÉ½¶«µÄÊ±ºò£¬Ì°Í¼²Æ»õ£¬³è°®ÃÀÅ®¡£ÏÖÔÚ½øÁË¹Ø£¬²ÆÎïÊ²Ã´¶¼²»È¡£¬ÃÀÅ®Ò²Ã»Ç×½üÒ»¸ö£¬¿´ÕâÊÆÍ·ËûµÄÖ¾Æø¿É²»Ð¡°¡¡£ÎÒÈÃÈËêèÍûËûÄÇ±ßµÄÔÆÆø£¬¶¼³ÊÏÖÎªÁú»¢Ö®×´£¬ÎåÉ«°ßìµ£¬ÕâÊÇÌì×ÓµÄÈðÆøÑ½¡£Ï£ÍûÄú¸Ï¿ì½ø¹¥£¬²»Òª´íÊ§Á¼»ú£¡¡±
³þ¹úµÄ×óÒüÏî²®£¬ÊÇÏîÓðµÄÊå¸¸£¬Ò»Ïò¸úÁôºîÕÅÁ¼ÒªºÃ¡£ÕÅÁ¼ÕâÊ±Õý¸úËæÅæ¹«£¬Ïî²®Á¬Ò¹ÇýÂíÅÜµ½Åæ¹«¾üÖÐ£¬Ë½ÏÂ»á¼ûÁËÕÅÁ¼£¬°ÑÊÂÇéÈ«¶¼¸æËßÁËËû£¬Ïë½ÐÕÅÁ¼¸úËûÒ»ÆðÀë¿ª¡£Ïî²®Ëµ£º¡°²»Òª¸úÅæ¹«Ò»¿é¶ùËÍËÀ°¡¡£¡±ÕÅÁ¼Ëµ£º¡°ÎÒÊÇÎªº«ÍõÀ´»¤ËÍÅæ¹«µÄ£¬Åæ¹«Èç½ñÇé¿öÎ£¼±£¬ÎÒÈôÌÓ×ß¾ÍÌ«²»ÈÊ²»ÒåÁË£¬²»ÄÜ²»¸æËßËû¡£¡±ÕÅÁ¼ÓÚÊÇ½øÈë¾üÕÊ£¬°ÑÏî²®µÄ»°È«²¿¸æËßÁËÅæ¹«¡£Åæ¹«´óÎª³Ô¾ª£¬Ëµ£º¡°¸ÃÔõÃ´°ìÄØ£¿¡±ÕÅÁ¼Ëµ£º¡°ÊÇË­¸øÄú³öµÄÅÉ±øÊØ¹ØÕâ¸öÖ÷Òâ£¿¡±Åæ¹«Ëµ£º¡°ÊÇÒ»¸öÇ³ÂªÐ¡ÈËÈ°ÎÒËµ£º¡®ÊØ×¡º¯¹È¹Ø£¬²»ÒªÈÃÖîºî¾ü½øÀ´£¬Äú¾Í¿ÉÒÔÕ¼¾ÝÕû¸öÇØµØ³ÆÍõÁË¡£¡¯ËùÒÔÎÒÌýÁËËûµÄ»°¡£¡±ÕÅÁ¼Ëµ£º¡°¹À¼ÆÄúµÄ±øÁ¦µÐµÃ¹ýÏîÍõÂð£¿¡±Åæ¹«³ÁÄ¬²»Óï£¬¹ýÁËÒ»»áËµ£º¡°µ±È»µÐ²»¹ý£¬ÄÇÔõÃ´°ìÄØ£¿¡±ÕÅÁ¼Ëµ£º¡°ÇëÈÃÎÒÇ°È¥¸æËßÏî²®£¬¾ÍËµÅæ¹«ÊÇ²»¸Ò±³ÅÑÏîÍõµÄ¡£¡±Åæ¹«Ëµ£º¡°ÄúÔõÃ´¸úÏî²®ÓÐ½»ÇéÄØ£¿¡±ÕÅÁ¼Ëµ£º¡°»¹ÊÇÔÚÇØ³¯µÄÊ±ºò£¬ÎÒÃÇ¾ÍÓÐ½»Íù£¬Ïî²®É±ÁËÈË£¬ÎÒÊ¹ËûÃâÁËËÀ×ï¡£Èç½ñÇé¿öÎ£¼±£¬ÐÒºÃËûÀ´¸æËßÎÒ¡£¡±Åæ¹«Ëµ£º¡°ÄãÃÇÁ½ÈËË­µÄÄêÁä´ó£¿¡±ÕÅÁ¼Ëµ£º¡°Ëû±ÈÎÒ´ó¡£¡±Åæ¹«Ëµ£º¡°ÄúÌæÎÒÇëËû½øÀ´£¬ÎÒÒªÏñ¶Ô´ýÐÖ³¤Ò»ÑùÊÌ·îËû¡£¡±ÕÅÁ¼³öÈ¥ÇëÏî²®¡£Ïî²®½øÀ´ÓëÅæ¹«Ïà¼û¡£Åæ¹«Åõ×Å¾Æ±­£¬ÏòÏî²®Ï×¾Æ×£ÊÙ£¬ÓÖ¶¨ÏÂÁË¶ùÅ®»éÒö¡£Åæ¹«Ëµ£º¡°ÎÒ½ø×¤º¯¹È¹ØÒÔºó£¬Á¬ÇïºÁÄÇÑùÏ¸Ð¡µÄ¶«Î÷¶¼Ã»¸Ò¶¯£¬µÇ¼ÇÁË¹ÙÃñµÄ»§¿Ú£¬²é·âÁË¸÷Àà²Ö¿â£¬Ö»µÈ×ÅÏî½«¾üµ½À´¡£ÎÒËùÒÔÅÉ½«ÊØ¹Ø£¬ÊÇÎªÁË·À±¸ÆäËûµÁÔô´ÜÈëºÍÒâÍâµÄ±ä¹Ê¡£ÎÒÃÇÈÕÒ¹ÅÎ×ÅÏî½«¾üµ½À´£¬ÄÄÀï¸ÒÄ±·´°¡£¡Ï£ÍûÄúÏêÏ¸×ª¸æÏî½«¾ü£¬ÎÒÊÇ¾ø²»¸ÒÍü¶÷¸ºÒåµÄ¡£¡±Ïî²®´ðÓ¦ÁË£¬¶ÔÅæ¹«Ëµ£º¡°Ã÷Ìì¿ÉÇ§ÍòÒªÔçµãÀ´ÏòÏîÍõµÀÇ¸¡£¡±Åæ¹«Ëµ£º¡°ºÃ°É¡£¡±ÓÚÊÇÏî²®ÓÖ³ËÒ¹Àë¿ª£¬»Øµ½¾üÓªÖÐ£¬°ÑÅæ¹«µÄ»°Ò»Ò»±¨¸æÁËÏîÍõ¡£½Ó×ÅÓÖËµ£º¡°Èç¹û²»ÊÇÅæ¹«ÏÈ¹¥ÆÆ¹ØÖÐ£¬ÄúÔõÃ´¸Ò½ø¹ØÄØ£¿Èç½ñÈË¼ÒÓÐ´ó¹¦·´¶øÒª¹¥´òÈË¼Ò£¬ÕâÊÇ²»·ûºÏµÀÒåµÄ£¬²»Èç¾Í´ËºÃºÃ¶Ô´ýËû¡£¡±ÏîÍõ´ðÓ¦ÁË¡£
µÚ¶þÌìÒ»ÇåÔç£¬Åæ¹«´ø×ÅÒ»°Ù¶àÃûÊÌ´ÓÈËÂíÀ´¼ûÏîÍõ£¬µ½´ïºèÃÅ£¬ÏòÏîÍõÅà×ïËµ£º¡°ÎÒ¸ú½«¾üºÏÁ¦¹¥ÇØ£¬½«¾üÔÚºÓ±±×÷Õ½£¬ÎÒÔÚºÓÄÏ×÷Õ½¡£È´Ã»Ïëµ½ÎÒÄÜÏÈÈë¹Ø¹¥ÆÆÇØ³¯£¬ÄÜ¹»ÔÚÕâÀïÓÖ¼ûµ½Äú¡£ÏÖÔÚÊÇÓÐÐ¡ÈËËµÁËÊ²Ã´»µ»°£¬²ÅÊ¹µÃ½«¾üºÍÎÒÖ®¼ä²úÉúÁËÏÓÏ¶¡£¡±ÏîÍõËµ£º¡°ÊÇÄúµÄ×óË¾Âí²ÜÎÞÉËËµµÄ£¬²»È»£¬ÎÒÔõÃ´»áÕâÑù£¡¡±ÏîÍõµ±ÈÕ¾ÍÈÃÅæ¹«ÁôÏÂÒ»ÆðºÈ¾Æ¡£ÏîÍõ¡¢Ïî²®Ãæ³¯¶«×ø£¬ÑÇ¸¸Ãæ³¯ÄÏ×ø¡£ÑÇ¸¸Ò²¾ÍÊÇ·¶Ôö¡£Åæ¹«Ãæ³¯±±×ø£¬ÕÅÁ¼Ãæ³¯Î÷ÅãÊÌ×Å¡£·¶ÔöºÃ¼¸´Î¸øÏîÍõµÝÑÛÉ«£¬ÓÖºÃ¼¸´Î¾ÙÆðÉíÉÏÅå´÷µÄÓñ¿éÏòËûÊ¾Òâ£¬ÏîÍõÖ»ÊÇ³ÁÄ¬×Å£¬Ã»ÓÐ·´Ó¦¡£·¶ÔöÆðÉí³öÈ¥£¬½ÐÀ´Ïî×¯£¬¶ÔËûËµ£º¡°¾ýÍõÎªÈËÐÄ³¦Ì«Èí£¬Äã½øÈ¥ÉÏÇ°Ï×¾Æ×£ÊÙ£¬È»ºóÇëÇóÎè½££¬³Ã»ú´Ì»÷Åæ¹«£¬°ÑËûÉ±ËÀÔÚ×øÏ¯ÉÏ¡£²»È»µÄ»°£¬ÄãÃÇÕâ°àÈË¶¼½«³ÉÎªÈË¼ÒµÄ·ýÂ²À²¡£¡±Ïî×¯½øÀ´£¬ÉÏÇ°Ï×¾Æ×£ÊÙ¡£×£¾ÆÍê±Ï£¬¶ÔÏîÍõËµ£º¡°¾ýÍõºÍÅæ¹«Òû¾Æ£¬¾üÓªÖÐÃ»ÓÐÊ²Ã´¿ÉÒÔÓéÀÖµÄ£¬¾ÍÈÃÎÒÀ´Îè½£°É¡£¡±ÏîÍõËµ£º¡°ÄÇºÃ¡£¡±Ïî×¯¾Í°Î½£ÆðÎè£¬Ïî²®Ò²°Î½£ÆðÎè£¬³£³£ÓÃÉíÌåÑÚ»¤Åæ¹«£¬Ïî×¯Ã»ÓÐ°ì·¨´Ì»÷Åæ¹«¡£¼û´ËÇé¾°£¬ÕÅÁ¼×ßµ½¾üÃÅ£¬ÕÒÀ´·®ßà¡£·®ßàÎÊµÀ£º¡°½ñÌìµÄÊÂÇéÔõÃ´Ñù£¿¡±ÕÅÁ¼Ëµ£º¡°ºÜÎ£¼±£¡ÏÖÔÚÏî×¯ÕýÔÚÎè½££¬ËûÒ»Ö±ÔÚ´òÅæ¹«µÄÖ÷ÒâÑ½£¡¡±·®ßàËµ£º¡°ÕâÃ´ËµÌ«Î£ÏÕÀ²£¡ÈÃÎÒ½øÈ¥£¬ÎÒÒª¸úÅæ¹«Í¬ÉúËÀ£¡¡±·®ßà´ø×Å±¦½£ÄÃ×Å¶ÜÅÆ¾ÍÍù¾üÃÅÀï´³¡£½»²æ³ÖêªµÄÎÀÊ¿Ïëµ²×¡²»ÈÃËû½øÈ¥£¬·®ßà²à¹ý¶ÜÅÆÍùÇ°Ò»×²£¬ÎÀÊ¿ÃÇÆÍµ¹ÔÚµØ£¬·®ßàÓÚÊÇ´³½ø¾üÃÅ£¬Ìô¿ªá¡ÕÊÃæ³¯Î÷Õ¾¶¨£¬ÕöÔ²ÑÛ¾¦Å­ÊÓÏîÍõ£¬Í··¢¸ù¸ùÊúÆð£¬Á½±ßÑÛ½Ç¶¼ÒªÕöÁÑÁË¡£ÏîÍõÉìÊÖÎÕ×¡±¦½££¬Í¦Ö±Éí×Ó£¬ÎÊ£º¡°ÕâÎ»¿ÍÈËÊÇ¸ÉÊ²Ã´µÄ£¿¡±ÕÅÁ¼Ëµ£º¡°ÊÇÅæ¹«µÄ»¤ÎÀ·®ßà¡£¡±ÏîÍõËµ£º¡°ÕæÊÇÎ»×³Ê¿£¡´ÍËûÒ»±­¾Æ£¡¡±ÊÖÏÂµÄÈË¸øËûµÝÉÏÀ´Ò»´ó±­¾Æ¡£·®ßà°ÝÐ»£¬ÆðÉíÕ¾×ÅºÈÁË¡£ÏîÍõËµ£º¡°´ÍËûÒ»Ö»ÖíÖâ£¡¡±ÊÖÏÂµÄÈËµÝ¹ýÀ´Ò»Ö»ÕûÖíÖâ¡£·®ßà°Ñ¶ÜÅÆ·´¿ÛÔÚµØÉÏ£¬°ÑÖíÖâ·ÅÔÚÉÏÃæ£¬°Î³ö½£À´±ßÇÐ±ß³Ô¡£ÏîÍõËµ£º¡°ºÃÒ»Î»×³Ê¿£¡»¹ÄÜÔÙºÈÂð£¿¡±·®ßàËµ£º¡°ÎÒÁ¬ËÀ¶¼²»ÔÚºõ£¬Ò»±­¾ÆÓÖÓÐÊ²Ã´¿ÉÍÆ´ÇµÄ£¡ÄÇÇØÍõÓÐ»¢ÀÇÒ»ÑùÐ×ºÝÖ®ÐÄ£¬É±ÈËÎÞÊý£¬ºÃÏóÎ¨¿ÖÉ±²»Íê£»¸øÈË¼ÓÐÌ£¬ºÃÏóÎ¨¿ÖÓÃ²»¾¡£¬ÌìÏÂÈË¶¼ÅÑÀëÁËËû¡£»³ÍõÔø¾­ºÍÖî½«Ô¼¶¨Ëµ¡®ÏÈ»÷°ÜÇØ¾ü½øÈëÏÌÑô£¬ÈÃËûÔÚ¹ØÖÐÎªÍõ¡£¡¯Èç½ñÅæ¹«ÏÈ»÷°ÜÇØ¾ü½øÈëÏÌÑô£¬Á¬ºÁÃ«ÄÇÃ´Ï¸Ð¡µÄ²ÆÎï¶¼Ã»¸Ò¶¯£¬·â±ÕÇØÍõ¹¬ÊÒ£¬°Ñ¾ü¶Ó³·»Øµ½°ÔÉÏ£¬µÈ´ý´óÍõÄúµÄµ½À´¡£ÌØµØÅÉÇ²½«Ê¿°ÑÊØº¯¹È¹Ø£¬ÎªµÄÊÇ·À±¸ÆäËûµÁÔô´ÜÈëºÍÒâÍâµÄ±ä¹Ê¡£Åæ¹«Èç´ËÀÍ¿à¹¦¸ß£¬Ã»ÓÐµÃµ½·âºîµÄÉÍ´Í£¬Äú·´¶øÌýÐÅÐ¡ÈËµÄ²÷ÑÔ£¬ÒªÉ±º¦ÓÐ¹¦Ö®ÈË¡£ÕâÖ»ÄÜÊÇ×ßÇØ³¯ÃðÍöµÄÀÏÂ·£¬ÎÒË½ÏÂÈÏÎª´óÍõÄú²»»á²ÉÈ¡ÕâÖÖ×ö·¨£¡¡±Ò»·¬»°ËµµÃÏîÍõÎÞ»°»Ø´ð£¬Ö»ÊÇËµ£º¡°×ø£¡×ø£¡¡±·®ßà°¤×ÅÕÅÁ¼×øÏÂÀ´¡£×øÁËÒ»»á¶ù£¬Åæ¹«ÆðÉíÉÏ²ÞËù£¬Ë³±ã°Ñ·®ßà½ÐÁË³öÀ´¡£
Åæ¹«³öÀ´ºó£¬ÏîÍõÅÉ¶¼Î¾³ÂÆ½À´½ÐÅæ¹«¡£Åæ¹«¶Ô·®ßàËµ£º¡°ÏÖÔÚÎÒ³öÀ´£¬Ã»ÓÐÀ´µÃ¼°¸æ´Ç£¬ÔõÃ´°ì£¿¡±·®ßàËµ£º¡°¸É´óÊÂ²»±Ø¹Ë¼°Ð¡µÄÀñ½Ú£¬½²´ó½ÚÎÞÐë¶ã±ÜÐ¡µÄÔð±¸£¬Èç½ñÈË¼ÒºÃ±ÈÊÇµ¶×ÓÕè°å£¬¶øÎÒÃÇºÃ±ÈÊÇÓãÊÇÈâ£¬»¹¸æ´Ç¸ÉÊ²Ã´£¡¡±ÓÚÊÇÒ»ÐÐÈËÀë¿ªÄÇÀï£¬ÈÃÕÅÁ¼ÁôÏÂÀ´ÏòÏîÍõÖÂÇ¸¡£ÕÅÁ¼ÎÊ£º¡°´óÍõÀ´µÄÊ±ºò´øÁËÊ²Ã´ÀñÎï£¿¡±Åæ¹«Ëµ£º¡°ÎÒÄÃÀ´°×èµÒ»Ë«£¬×¼±¸Ï×¸øÏîÍõ£»Óñ¶·Ò»¶Ô£¬×¼±¸Ï×¸øÑÇ¸¸¡£Õý¸ÏÉÏËûÃÇ·¢Å­£¬Ã»¸ÒÏ×ÉÏ¡£ÄúÌæÎÒÏ×ÉÏ°É¡£¡±ÕÅÁ¼Ëµ£º¡°×ñÃü¡£¡±Õâ¸öÊ±ºò£¬ÏîÍõ²¿¶Ó×¤ÔúÔÚºèÃÅÒ»´ø£¬Åæ¹«µÄ²¿¶Ó×¤ÔúÔÚ°ÔÉÏ£¬Ïà¾àËÄÊ®Àï¡£Åæ¹«ÈÓÏÂ³µÂí¡¢ÊÌ´Ó£¬ÍÑÉí¶ø×ß£¬Ëû¶À×ÔÒ»ÈËÆïÂí£¬·®ßà¡¢ÏÄºîÓ¤¡¢½ùÇ¿¡¢¼ÍÐÅµÈËÄÈËÊÖ³Ö½£¶Ü£¬¸úÔÚºóÃæÍ½²½±¼ÅÜ£¬´ÓæêÉ½¶øÏÂ£¬Ë³×ÅÜÆÑô³­Ð¡Â·¶øÐÐ¡£Åæ¹«ÁÙÐÐÇ°¶ÔÕÅÁ¼Ëµ£º¡°´ÓÕâÌõÂ·µ½ÎÒÃÇ¾üÓª£¬³¬²»¹ý¶þÊ®Àï¡£¹À¼ÆÎÒÃÇµ½ÁË¾üÓª£¬Äú¾Í½øÈ¥¡£¡±Åæ¹«µÈÒ»ÐÐÀë¿ªºèÃÅ£¬³­Ð¡Â·»Øµ½¾üÓª£¬ÕÅÁ¼½øÈ¥ÖÂÇ¸£¬ËµµÀ£º¡°Åæ¹«¾ÆÁ¿²»´ó£¬ºÈµÃ¶àÁËµã£¬²»ÄÜ¸ú´óÍõ¸æ´ÇÁË¡£½÷ÈÃ³¼ÏÂÕÅÁ¼ÅõÉÏ°×èµÒ»Ë«£¬¹§¾´µØÏ×¸ø´óÍõ×ãÏÂ£»Óñ¶·Ò»¶Ô£¬¹§¾´µØÏ×¸ø´ó½«¾ü×ãÏÂ¡£¡±ÏîÍõÎÊµÀ£º¡°Åæ¹«ÔÚÊ²Ã´µØ·½£¿¡±ÕÅÁ¼´ðµÀ£º¡°ÌýËµ´óÍõÓÐÒâÔð¹ÖËû£¬Ëû¾ÍÍÑÉíÒ»¸öÈË×ßÁË£¬ÏÖÔÚÒÑ¾­»Øµ½¾üÓª¡£¡±ÏîÍõ½Ó¹ý°×èµ£¬·ÅÔÚ×ùÎ»ÉÏ£»ÑÇ¸¸½Ó¹ýÓñ¶·£¬ÈÓÔÚµØÉÏ£¬°Î³ö½£À´×²ËéÁË£¬Ëµ£º¡°°¦£¡Ïî×¯Õâ°àÐ¡×ÓÃ»·¨¸úËûÃÇ¹²Ä±´óÊÂ£¬¶áÈ¡ÏîÍõÌìÏÂµÄ£¬Ò»¶¨ÊÇÅæ¹«ÁË¡£ÎÒÃÇÕâ°àÈË¾ÍÒª³ÉÎª·ýÂ²ÁË£¡¡±Åæ¹«»Øµ½¾üÖÐ£¬Á¢¼´É±ÁË²ÜÎÞÉË¡£
¹ýÁË¼¸Ìì£¬ÏîÓðÂÊ±øÎ÷½ø£¬ÍÀÂ¾ÏÌÑô³Ç£¬É±ÁËÇØ½µÍõ×ÓÓ¤£¬ÉÕÁËÇØ³¯µÄ¹¬ÊÒ£¬´ó»ðÈý¸öÔÂ¶¼²»Ï¨Ãð£»½ÙÂÓÁËÇØ³¯µÄ²Æ±¦¡¢¸¾Å®£¬Íù¶«×ßÁË¡£ÓÐÈËÈ°ÏîÍõËµ£º¡°¹ØÖÐÕâ¿éµØ·½£¬ÓÐÉ½ºÓÎªÆÁÕÏ£¬ËÄ·½¶¼ÓÐÒªÈû£¬ÍÁµØ·ÊÎÖ£¬¿ÉÒÔ½¨¶¼³É¾Í°ÔÒµ¡£¡±µ«ÏîÍõ¿´µ½ÇØ³¯¹¬ÊÒ¶¼±»»ðÉÕµÃ²ÐÆÆ²»¿°£¬ÓÖË¼Äî¼ÒÏçÏë»ØÈ¥£¬¾ÍËµ£º¡°¸»¹ó²»»Ø¹ÊÏç£¬¾ÍÏó´©ÁË½õÐåÒÂÉÑ¶øÔÚºÚÒ¹ÖÐÐÐ×ß£¬±ðÈËË­ÖªµÀÄØ£¿¡±ÄÇ¸öÈ°ÏîÍõµÄÈËËµ£º¡°ÈËËµ³þ¹úÈËÏóÊÇâ¨ºï´÷ÁËÈËµÄÃ±×Ó£¬¹ûÕæÊÇÕâÑù¡£¡±ÏîÍõÌý¼ûÕâ»°£¬°ÑÄÇ¸öÈËÈÓ½ø¹øÀïÖóËÀÁË¡£
ÏîÍõÅÉÈËÏò»³ÍõÙ÷±¨ÆÆ¹ØÈëÇØµÄÇé¿ö¡£»³ÍõËµ£º¡°¾Í°´ÒÔÇ°Ô¼¶¨µÄÄÇÑù°ì¡£¡±ÓÚÊÇÏîÍõ¸ø»³ÍõÒ»¸öÍ½¾ßÐéÃûµÄ×ð¹ó³ÆºÅ½ÐÒåµÛ¡£ÏîÍõ´òËã×Ô¼º³ÆÍõ£¬¾ÍÏÈ·âÊÖÏÂÖî½«ÏàÎªÍõ£¬²¢¶ÔËûÃÇËµ£º¡°ÌìÏÂ·¢¶¯ÆðÒåÖ®³õ£¬ÔÝÊ±Á¢ÖîºîµÄºó´úÎªÍõ£¬ÎªµÄÊÇÌÖ·¥ÇØ³¯¡£È»¶øÉíÅû¼á¼×£¬ÊÖ³ÖÀû±ø£¬´øÍ·ÆðÊÂ£¬±©Â¶É½Ò°£¬ÈýÄêÔÚÍâ£¬ÃðµôÇØ³¯£¬Æ½¶¨ÌìÏÂ£¬¶¼ÊÇ¿¿¸÷Î»½«ÏàºÍÎÒÏî¼®µÄÁ¦Á¿°¡¡£ÒåµÛËäËµÃ»ÓÐÊ²Ã´Õ½¹¦£¬µ«·Ö¸øËûÍÁµØÈÃËû×öÍõ£¬±¾À´Ò²ÊÇÓ¦¸ÃµÄ¡£¡±Öî½«¶¼Ëµ£º¡°ºÃ¡£¡±ÓÚÊÇ¾Í·Ö·âÌìÏÂ£¬Á¢Öî½«ÎªºîÍõ¡£ÏîÍõ¡¢·¶Ôöµ£ÐÄÅæ¹«¾ÝÓÐÌìÏÂ£¬È»¶øºèÃÅÖ®»áÒÑ¾­ºÍ½âÁË£¬ÓÖ²»ÀÖÒâÎ¥±³µ±³õµÄÔ¼¶¨£¬ÅÂÖîºî±³ÅÑ£¬ÓÚÊÇ°µÖÐÄ±»®µÀ£º¡°°Í¡¢ÊñÁ½¿¤µÀÂ·ÏÕ×è£¬ÇØ³¯Á÷·ÅµÄÈË¶¼¾Ó×¡ÔÚÊñµØ¡£¡±ÓÖËµ£º¡°°Í¡¢ÊñÒ²Ëã¹ØÖÐµÄµØÅÌ¡£¡±Òò´Ë¾ÍÁ¢Åæ¹«ÎªººÍõ£¬Í³ÖÎ°Í¡¢Êñ¡¢ººÖÐÖ®µØ£¬½¨¶¼ÄÏÖ£¡£ÓÖ°Ñ¹ØÖÐ·ÖÎªÈý¿é£¬·âÇØ³¯ÈýÃû½µ½«ÎªÍõÒÔ×è¶ÏººÍõµÄ¶«³öÖ®Â·¡£ÏîÍõÁ¢ÕÂºªÎªÓºÍõ£¬Í³ÖÎÏÌÑôÒÔÎ÷µÄµØÇø£¬½¨¶¼·ÏÇð¡£³¤Ê·Ë¾ÂíÐÀ£¬ÒÔÇ°ÊÇèÝÑôÓüÞò£¬Ôø¾­¶ÔÏîÁºÓÐ¶÷£»¶¼Î¾¶­ôè£¬µ±³õÔøÈ°ÕÂºªÍ¶½µ³þ¾ü¡£Òò´Ë£¬Á¢Ë¾ÂíÐÀÎªÈûÍõ£¬Í³ÖÎÏÌÑôÒÔ¶«µ½»ÆºÓµÄµØÇø£¬½¨¶¼èÝÑô£»Á¢¶­ôèÎªµÔ£¨d¨ª£¬µÒ£©Íõ£¬Í³ÖÎÉÏ¿¤£¬½¨¶¼¸ßÅ«¡£¸ÄÁ¢ÎºÍõ±ªÎªÎ÷ÎºÍõ£¬Í³ÖÎºÓ¶«£¬½¨¶¼Æ½Ñô¡£è¦ÇðÉêÑô£¬±¾ÊÇÕÅ¶ú³èÐÒµÄ´ó³¼£¬Ê×ÏÈ¹¥ÏÂºÓÄÏ¿¤£¬ÔÚ»ÆºÓ°¶±ßÓ­½Ó³þ¾ü£¬ËùÒÔÁ¢ÉêÑôÎªºÓÄÏÍõ£¬½¨¶¼ÂåÑô¡£º«Íõ³ÉÈÔ¾Ó¾É¶¼£¬½¨¶¼ÑôµÔ¡£ÕÔ½«Ë¾ÂínÆ½¶¨ºÓÄÚ£¬ÂÅÓÐÕ½¹¦£¬Òò´ËÁ¢Ë¾ÂínÎªÒóÍõ£¬Í³ÖÎºÓÄÚ£¬½¨¶¼³¯¸è¡£¸ÄÁ¢ÕÔÍõÐªÎª´úÍõ¡£ÕÔÏàÕÅ¶úÒ»ÏòÏÍÄÜ£¬ÓÖ¸úËæÏîÓðÈë¹Ø£¬Òò´ËÁ¢ÕÅ¶úÎª³£É½Íõ£¬Í³ÖÎÕÔµØ£¬½¨¶¼Ïå¹ú¡£µ±Ñô¾ý÷ô²¼×ö³þ½«£¬Õ½¹¦ÔÚ³þ¾üÖÐÒ»Ö±ÊôµÚÒ»£¬Òò´ËÁ¢÷ô²¼Îª¾Å½­Íõ£¬½¨¶¼ÁùÏØ¡£Û¶£¨p¨®£¬ÆÅ£©¾ýÎâÜÇ£¨ru¨¬£¬Èñ£©ÂÊÁì°ÙÔ½½«Ê¿Ð­ÖúÖîºî£¬ÓÖ¸úËæÏîÓðÈë¹Ø£¬Òò´ËÁ¢ÎâÜÇÎªºâÉ½Íõ£¬½¨¶¼Û¥£¨zh¨±£¬Öì£©ÏØ¡£ÒåµÛµÄÖù¹ú¹²£¨g¨­ng£¬¹§£©°½ÂÊ±ø¹¥´òÄÏ¿¤£¬Õ½¹¦¶à£¬Òò´ËÁ¢¹²°½ÎªÁÙ½­Íõ£¬½¨¶¼½­Áê¡£¸ÄÁ¢ÑàÍõº«¹ãÎªÁÉ¶«Íõ¡£Ñà½«ê°Ý±¸úËæ³þ¾ü¾ÈÕÔ£¬ÓÖËæ¾üÈë¹Ø£¬Òò´ËÁ¢ê°Ý±ÎªÑàÍõ£¬½¨¶¼¼»ÏØ¡£¸ÄÁ¢ÆëÍõÌïÊÐÎª½º¶«Íõ£¬Æë½«Ìï¶¼Ëæ³þ¾üÒ»Æð¾ÈÕÔ£¬½Ó×ÅÓÖËæ¾üÈë¹Ø£¬Òò´ËÁ¢Ìï¶¼ÎªÆëÍõ£¬½¨¶¼ÁÙÇ£¨z¨©£¬×Ì£©¡£µ±³õ±»ÇØ³¯ÃðÍöµÄÆëÍõ½¨Ö®ËïÌï°²£¬ÔÚÏîÓð¶ÉºÓ¾ÈÕÔµÄÊ±ºò£¬Ôø¹¥ÏÂ¼ÃË®Ö®±±µÄ¼¸×ù³Ç³Ø£¬ÂÊÁìËûµÄ¾ü¶ÓÍ¶½µÁËÏîÓð£¬Òò´ËÁ¢Ìï°²Îª¼Ã±±Íõ£¬½¨¶¼²©Ñô¡£ÌïÈÙ¶à´ÎÓÐ±³ÓÚÏîÁº£¬ÓÖ²»¿ÏÂÊ±ø¸úËæ³þ¾ü¹¥´òÇØ¾ü£¬Òò´Ë²»·â¡£³É°²¾ý³ÂÓàÒòÓëÕÅ¶úµÖêõÅ×Æú½«Ó¡¶øÀëÈ¥£¬Ò²²»¸úËæ³þ¾üÈë¹Ø£¬µ«ËûÒ»ÏòÒÔÏÍÄÜÎÅÃû£¬ÓÖ¶ÔÕÔ¹úÓÐ¹¦£¬ÖªµÀËûÔÚÄÏÆ¤£¬Òò´Ë°ÑÄÏÆ¤ÖÜÎ§µÄÈý¸öÏØ·â¸øËû¡£·¬£¨p¨®£¬ÆÅ£©¾ýÎâÜÇµÄ²¿½«Ã·äm£¨xu¨¡n£¬Ðû£©Õ½¹¦¶à£¬Òò´Ë·âËûÎªÊ®Íò»§ºî¡£ÏîÍõ×ÔÁ¢ÎªÎ÷³þ°ÔÍõ£¬Í³ÖÎ¾Å¸ö¿¤£¬½¨¶¼Åí³Ç¡£
ººÔªÄê£¨Ç°206£©ËÄÔÂ£¬ÖîºîÊÜ·âÒÑ±Ï£¬ÔÚ´ó½«¾üµÄÆìÖÄÏÂ°Õ±ø£¬·Ö±ðÇ°Íù¸÷×ÔµÄ·â¹ú¡£ÏîÍõ³öÁËº¯¹È¹Ø£¬À´µ½×Ô¼ºµÄ·â¹ú£¬ÅÉÈËÈ¥ÈÃÒåµÛÇ¨¶¼£¬Ëµ£º¡°¹ÅÊ±ºòµÛÍõÓµÓÐµÄÍÁµØÊÇ×Ýºá¸÷Ç§Àï£¬¶øÇÒÒ»¶¨Òª¾Ó×¡ÔÚºÓÁ÷µÄÉÏÓÎ¡£¡±ÈÃÊ¹Õß°ÑÒåµÛÇ¨áãµ½³¤É³³»£¨ch¨¥n£¬è¡£©ÏØÈ¥¡£Ê¹Õß´ß´ÙÒåµÛÆð³Ì£¬×óÓÒÈº³¼½¥½¥ÅÑÀëÁËËû£¬ÏîÍõÓÚÊÇÃØÃÜÅÉºâÉ½Íõ¡¢ÁÙ½­Íõ°ÑÒåµÛ½ØÉ±ÓÚ´ó½­Ö®ÖÐ¡£º«Íõ³ÉÃ»ÓÐ¾ü¹¦£¬ÏîÍõ²»ÈÃËûµ½·â¹úÈ¥£¬´øËûÒ»Æðµ½ÁËÅí³Ç£¬·ÏÎªºî£¬²»¾ÃÓÖÉ±ÁËËû¡£ê°Ý±µ½ÁË·â¹ú£¬¾ÍÇýÖðº«¹ãÈ¥ÁÉ¶«£¬º«¹ã²»Ìý´Ó£¬ê°Ý±ÔÚÎÞÖÕÉ±ÁËËû£¬°ÑËûµÄÍÁµØ²¢Îª¼ºÓÐ¡£
ÌïÈÙÌýËµÏîÓð¸Ä·âÆëÍõÊÐµ½½º¶«£¬¶øÁ¢Æë½«Ìï¶¼ÎªÆëÍõ£¬·Ç³£·ßÅ­£¬²»¿Ï°ÑÆëÍõÇ¨Íù½º¶«£¬¾ÍÕ¼¾ÝÁËÆëµØ£¬Æð¶ø·´³þ£¬Ó­Í·¹¥»÷Ìï¶¼¡£Ìï¶¼ÌÓÍù³þ¹ú¡£ÆëÍõÊÐº¦ÅÂÏîÍõ£¬ÍµÍµÏò½º¶«ÌÓÈ¥£¬±¼¸°·â¹ú¡£ÌïÈÙ·¢Å­£¬¾Í×·¸ÏËû£¬°ÑËûÉ±ËÀÔÚ¼´Ä«¡£ÌïÈÙÓÚÊÇ×ÔÁ¢ÎªÆëÍõ£¬ÓÖÏòÎ÷½ø¹¥²¢É±ËÀ¼Ã±±ÍõÌï°²£¬È«²¿Í³ÖÎÁËÈýÆëÖ®µØ¡£ÌïÈÙ°Ñ½«¾üÓ¡ÊÚ¸øÅíÔ½£¬ÈÃËûÔÚÁºµØ·´³þ¡£³ÂÓàË½ÏÂÅÉÕÅÍ¬¡¢ÏÄËµ£¨yu¨¨£¬ÔÃ£©È°ÆëÍõÌïÈÙËµ£º¡°ÏîÓðÖ÷³ÖÌìÏÂÊÂ£¬²»¹«µÀ¡£ÏÖÔÚ°ÑÒÔÇ°µÄÖîºîÍõ¶¼·âÔÚ»µµØ·½£¬¶ø°ÑËû×Ô¼ºµÄÈº³¼Öî½«¶¼·âÔÚºÃµØ·½£¬ÇýÖðÁËÔ­À´µÄ¾ýÖ÷ÕÔÍõ£¬ÈÃËûÍù±±áã¾Óµ½´úµØ£¬ÎÒÈÏÎªÕâÑùÊÇ²»ºÏÊÊµÄ¡£ÌýËµ´óÍõÄúÒÑÆð±ø·´³þ£¬¶øÇÒ²»Ìý´ÓÏîÓðµÄ²»ÒåÖ®Ãü£¬Ï£Íû´óÍõÄú½Ó¼ÃÎÒÒ»²¿·Ö±øÁ¦£¬ÈÃÎÒÈ¥¹¥´ò³£É½£¬»Ö¸´ÕÔÍõÔ­ÓÐµÄµØÅÌ¡£ÎÒÔ¸ÓÃÎÒÃÇµÄ¹úÍÁ¸øÄãÃÇÆë¹ú×÷ÆÁÕÏ¡£¡±ÆëÍõ´ðÓ¦ÁË£¬¾ÍÅÉ±ø¸°ÕÔ¡£³ÂÓà·¢¶¯ÈýÏØÈ«²¿±øÁ¦£¬¸úÆë¾üºÏÁ¦¹¥´ò³£É½£¬°Ñ³£É½Íõ´òµÃ´ó°Ü¡£ÕÅ¶úÌÓ×ßÈ¥¹é¸½ººÍõ¡£³ÂÓà´Ó´úµØ°ÑÔ­ÕÔÍõÐª½Ó»ØÕÔ¹ú¡£ÕÔÍõÒò´ËÁ¢³ÂÓàÎª´úÍõ¡£
ÕâÊ±ºò£¬ººÍõÂÊ¾üË³Ô­Â··µ»Ø¹ØÖÐ£¬Æ½¶¨ÁËÈýÇØ£¬ÏîÓðÌýËµººÍõÒÑ¾­¼æ²¢ÁË¹ØÖÐ£¬½«Òª¶«½ø£¬Æë¹ú£¬ÕÔ¹úÓÖ¶¼±³ÅÑÁË×Ô¼º£¬·Ç³£ÉúÆø¡£ÓÚÊÇÓÃÒÔÇ°µÄÎâÏØÁîÖ£²ýÎªº«Íõ£¬µÖµ²ºº¾ü¡£ÃüÁîÏô¹«½ÇµÈ¹¥´òÅíÔ½£¬ÅíÔ½´ò°ÜÁËÏô¹«½ÇµÈ¡£ººÍõÅÉÕÅÁ¼È¥¶áÈ¡º«µØ£¬²¢ËÍ¸øÏîÍõÒ»·âÐÅËµ£º¡°ººÍõÊ§È¥ÁË×ö¹ØÖÐÍõµÄ·âÖ°£¬ËùÒÔÏëÒªµÃµ½¹ØÖÐ£¬ÈôÄÜ×ñÑ­ÒÔÇ°µÄÔ¼¶¨£¬¾ÍÁ¢¼´Í£ÏÂÀ´£¬²»¸ÄÔÙÏò¶«½ø¡£¡±ÓÖ°ÑÆë¡¢Áº¶þµØµÄ·´ÅÑÊéËÍ¸øÏîÍõ£¬Ëµ£º¡°Æë¹úÏëÒª¸úÕÔ¹úÒ»ÆðÃðµô³þ¹ú¡£¡±³þ¾üÒò´Ë¾Í·ÅÆúÁËÎ÷½øµÄ´òËã£¬Ïò±±È¥¹¥´òÆë¹úÁË¡£ÏîÍõÏò¾Å½­Íõ÷ô²¼Õ÷µ÷²¿¶Ó¡£÷ô²¼ÍÆÍÐÓÐ²¡£¬²»¿ÏÇ××ÔÈ¥£¬Ö»ÅÉ²¿½«ÂÊÁì¼¸Ç§ÈËÇ°Íù¡£ÏîÍõÒò´ËÔ¹ºÞ÷ô²¼¡£ºº¶þÄê¶¬Ìì£¬ÏîÓðÏò±±µ½´ï³ÇÑô£¬ÌïÈÙÒ²´øÁì²¿¶ÓÀ´ÓëÏîÓð¾öÕ½¡£ÌïÈÙÃ»ÓÐ´òÊ¤£¬ÌÓµ½Æ½Ô­£¬Æ½Ô­µÄ°ÙÐÕ°ÑËûÉ±ÁË¡£ÏîÓðÓÚÊÇ±±½ø£¬ÉÕÆ½ÁËÆë¹úµÄ³ÇÊÐ·¿ÎÝ£¬È«²¿»îÂñÁËÌïÈÙÊÖÏÂÍ¶½µµÄÊ¿±ø£¬Â°ÂÓÁËÆë¹úµÄÀÏÈõ¸¾Å®¡£ÏîÓð¶áÈ¡ÆëµØÖ±µ½±±º££¬É±ËÀÁËÐí¶àÈË£¬»ÙÃðÁËÐí¶àµØ·½¡£Æë¹úÈË¾Û¼¯ÆðÀ´£¬Ò»ÆðÔìÏîÓðµÄ·´¡£ÕâÊ±ºò£¬ÌïÈÙµÄµÜµÜÌïºáÊÕ¼¯ÁËÆë¾üÌÓÉ¢µÄÊ¿×ä¹²ÓÐ¼¸ÍòÈË£¬ÔÚ³ÇÑô·´»÷³þ¾ü¡£ÏîÍõÒò´Ë¶øÍ£ÏÂÀ´£¬µ«Ò»Á¬´òÁË¼¸ÕÌ¶¼Ã»´òÏÂ¡£
ÕâÒ»Äê´ºÌì£¬ººÍõÂÊÁìÎå¸öÖîºî¹úµÄ±øÂí£¬¹²ÎåÊ®ÁùÍòÈË£¬Ïò¶«½ø±øÌÖ·¥³þ¹ú¡£ÏîÍõÌýµ½Õâ¸öÏûÏ¢£¬¾ÍÃüÁîÖî½«¹¥´òÆë¹ú£¬Ëû×Ô¼ºÓÖÂÊÁì¾«±øÈýÍòÈËÏòÄÏ´ÓÂ³ÏØ´©¹ýºúÁê¡£ËÄÔÂ£¬ºº¾üÒÑÈ«²¿½øÈëÅí³Ç£¬Â°ÂÓÄÇÀïµÄ²Æ±¦¡¢ÃÀÈË£¬Ã¿Ìì°Ú¾ÆÏ¯´ó»á±ö¿Í¡£ÏîÍõÒý±øÎ÷ÐÐ±¼ÏòÏôÏØ£¬´ÓÔç³¿¿ªÊ¼£¬Ò»±ß¹¥´òºº¾ü£¬Ò»±ßÏò¶«ÍÆ½ø£¬´òµ½Åí³Ç£¬ÒÑÊÇÖÐÎçÊ±·Ö£¬°Ñºº¾ü´òµÃ´ó°Ü¡£ºº¾üËÄ´¦ÌÓÉ¢£¬Ç°ºóÏàËæµô½ø·YË®¡¢ãôË®£¬³þ¾üÉ±ÁËºº±ø×äÊ®¶àÍòÈË¡£ºº±øÏòÄÏÌÓÈëÉ½µØ£¬³þ¾üÓÖ×·»÷µ½Áé±Ú¶«ÃæµÄî¡Ë®±ßÉÏ¡£ºº¾üºóÍË£¬ÓÉÓÚ³þ¾üµÄ±Æ¼·£¬ºÜ¶àÈË±»ÉËÉ±£¬ºº¾üÊ¿×äÊ®ÓàÍòÈË¶¼µô½øî¡Ë®£¬î¡Ë®Òò±»¶ÂÈû¶¼²»ÏòÇ°Á÷¶¯ÁË¡£³þ¾ü°ÑººÍõÀïÍâÎ§ÁËÈý²ã¡£ÕýÔÚÕâ¸öÊ±ºò£¬¿ñ·ç´ÓÎ÷±±·½Ïò¹ÎÆð£¬´ÝÕÛÊ÷Ä¾£¬ÏÆ»Ù·¿Éá£¬·ÉÉ³×ßÊ¯£¬¹ÎµÃÌì»èµØ°µ£¬°×Ìì±ä³ÉÁËºÚÒ¹£¬Ïò×Å³þ¾üÓ­ÃæÆËÀ´¡£³þ¾ü´óÂÒ£¬¶ÓÕó±ÀÀ££¬ÕâÑù£¬ººÍõ²ÅµÃÒÔ´øÁì¼¸Ê®ÃûÆï±ø»ÅÃ¦ÌÓÀëÕ½³¡¡£ººÍõÔ­´òËã´ÓÅæÏØ¾­¹ý£¬½ÓÈ¡¼Ò¾ìÏòÎ÷ÌÓ £¬³þ¾üÒ²ÅÉÈË×·µ½ÅæÏØ£¬È¥×¥ººÍõµÄ¼Ò¾ì£»µ«ººÍõ¼Ò¾ìÒÑ¾­ÌÓÉ¢£¬Ã»ÓÐ¸úººÍõ¼ûÃæ¡£ººÍõÔÚÂ·ÉÏÓö¼ûÁËÐ¢»ÝµÛºÍÂ³Ôª¹«Ö÷£¬¾Í°ÑËûÃÇ´øÉÏ³µ£¬Ò»¿é¶ùÎ÷ÌÓ¡£³þ¾üÆï±ø×·¸ÏººÍõ£¬ººÍõ¸Ðµ½Çé¿öÎ£¼±£¬¾Í°ÑÐ¢»ÝµÛ¡¢Â³Ôª¹«Ö÷¡¢ÍÆÂä³µÏÂ£¬ëø¹«ÏÄºîÓ¤Ã¿´Î¶¼ÏÂ³µ°ÑËûÁ©ÖØÐÂ·öÉÏ³µ£¬ÕâÑùÍÆÏÂ·öÉÏÓÐºÃ¼¸´Î¡£ëø¹«¶ÔººÍõËµ£º¡°ËäÈ»Çé¿öÎ£¼±£¬ÂíÒ²²»ÄÜ¸ÏµÃÔÙ¿ì£¬¿ÉÊÇÔõÃ´ÄÜ°ÑËûÃÇÈÓµôÄØ£¿¡±¾ÍÕâÑù£¬½ãµÜÁ©²ÅµÃÒÔÍÑÏÕ¡£ººÍõµÈÈËµ½´¦Ñ°ÕÒÌ«¹«¡¢ÂÀºó£¬Ã»ÓÐÕÒ¼û¡£ÉóÊ³Æä£¨y¨¬j¨©£¬Òì»ù£©£¬¸úËæ×ÅÌ«¹«¡¢ÂÀºó³­Ð¡Â·×ß£¬Ò²ÔÚÑ°ÕÒººÍõ£¬È´Æ«Æ«ÅöÉÏÁË³þ¾ü¡£³þ¾ü¾Í´ø×ÅËûÃÇ»ØÀ´£¬ÏòÏîÍõ±¨¸æ¡£ÏîÍõÒ»Ö±°ÑËûÃÇÁôÖÃÔÚ¾üÖÐµ±×÷ÈËÖÊ¡£
ÕâÊ±ºò£¬ÂÀºóµÄ¸ç¸çÖÜÂÀºîÎªººÍõ´ø±ø×¤ÊØÏÂÒØ£¬ººÍõË³Ð¡Â·È¥Í¶±¼Ëû£¬½¥½¥µØÊÕ¼¯ºº¾üÊ¿×ä¡£µ½ÜþÑôÊ±£¬¸÷Â·°Ü¾ü¶¼ÒÑ»á¼¯ÔÚÕâÀï£¬ÏôºÎÒ²°Ñ¹ØÖÐÃ»ÓÐÔØÈë±øÒÛÃû²áµÄÀÏÈõÈË¶¡È«²¿¶¼´øµ½ÜþÑô£¬ºº¾üÖØÓÖ´óÕñ¡£³þ¾ü´ÓÅí³Ç³ö·¢£¬Ò»Â·ÉÏ¾­³£½è×ÅÊ¤ÀûµÄÍþÊÆ×·»÷°ÜÌÓµÄºº±ø¡£¿ÉÊÇÔÚÜþÑôÄÏÃæµÄ¾©ÒØ¡¢Ë÷ÒØÖ®¼äÓëºº¾ü´òÁËÒ»ÕÌ£¬ºº¾ü´ò°ÜÁË³þ¾ü£¬³þ¾üÒò´Ë²»ÄÜÔ½¹ýÜþÑôÏòÎ÷ÍÆ½ø¡£
ÏîÍõÈ¥Ô®¾ÈÅí³Ç£¬×·¸ÏººÍõµ½ÜþÑô£¬ÕâÊ±ÌïºáÒ²µÃÒÔ»Ö¸´ÁËÆëµØ£¬Á¢ÌïÈÙµÄ¶ù×ÓÌï¹ãÎªÆëÍõ¡£ººÍõÔÚÅí³ÇÊ§°ÜµÄÊ±ºò£¬ÖîºîÓÖ¶¼¹é¸½³þ¶ø±³ÅÑÁËºº¡£ººÍõ×¤ÔúÔÚÜþÑô£¬ÖþÆðÁ½±ßÓÐÇ½µÄð®µÀ£¬ºÍ»ÆºÓÄÏ°¶ÏàÁ¬½Ó£¬ÓÃÒÔÈ¡µÃ°½²ÖµÄÁ¸Ê³¡£ººÈýÄê£¨Ç°204£©£¬ÏîÍõ¶à´ÎÇÖ¶áººÍõµÄð®µÀ£¬ººÍõÁ¸Ê³ØÑ·¦£¬ÐÄÀï¿Ö»Å£¬ÇëÇó½²ºÍ£¬Ìõ¼þÊÇ°ÑÜþÑôÒÔÎ÷µÄµØÅÌ»®¹éººÍõ¡£
ÏîÍõ´òËã½ÓÊÜÕâ¸öÌõ¼þ¡£ÀúÑôºî·¶ÔöËµ£º¡°ºº¾üÈÝÒ×¶Ô¸¶ÁË£¬Èç¹ûÏÖÔÚ°ÑËü·Å×ß¶ø²»Õ÷·þËü£¬ÒÔºóÒ»¶¨»áºó»ÚµÄ£¡¡±ÏîÍõºÍ·¶ÔöÁ¢¼´°üÎ§ÁËÜþÑô¡£ººÍõºÜµ£ÐÄ£¬¾ÍÓÃ³ÂÆ½µÄ¼Æ²ßÀë¼äÏîÍõ¡£ÏîÍõµÄÊ¹ÕßÀ´ÁË£¬ººÍõÈÃÈË×¼±¸ÁËÌØ±ð·áÊ¢µÄ¾ÆóÛ£¬¶Ë¹ýÀ´¸ÕÒª½øÏ×£¬Ò»¼ûÊ¹ÕßÓÖ×°×÷¾ªãµµÄÑù×ÓËµµÀ£º¡°ÎÒÃÇÒÔÎªÊÇÑÇ¸¸µÄÊ¹Õß£¬Ã»Ïëµ½È´ÊÇÏîÍõµÄÊ¹Õß¡£¡±°Ñ¾ÆóÛÖØÓÖ³·»Ø£¬ÄÃÀ´´ÖÁÓµÄ·¹Ê³¸øÏîÍõÊ¹Õß³Ô¡£Ê¹Õß»ØÈ¥ÏòÏîÍõ±¨¸æ£¬ÏîÍõ¾¹ÕæµÄ»³ÒÉ·¶ÔöºÍººÍõÓÐË½Çé£¬½¥½¥µØ°ÑËûµÄÈ¨Á¦°þ¶áÁË¡£·¶Ôö·Ç³£Æø·ß£¬Ëµ£º¡°ÌìÏÂÊÂ´ó¾ÖÒÑ¶¨£¬¾ýÍõÄú×Ô¼º¿´×Å°ì°É¡£Ï£ÍûÄú°ÑÕâ°ÑÀÏ¹ÇÍ·´Í»¹¸øÎÒ£¬ÈÃÎÒ»ØÏçÎªÃñ°É¡£¡±ÏîÍõ´ðÓ¦ÁËËûµÄÇëÇó¡£·¶ÔöÆô³Ì×ßÁË£¬»¹Ã»×ßµ½Åí³Ç£¬ÓÉÓÚ±³ÉÏ¶¾´¯·¢×÷¶øÉíÍö¡£
ºº½«¼ÍÐÅ¸øººÍõ³öÖ÷ÒâËµ£º¡°ÐÎÊÆÎ£¼±£¬ÇëÈÃÎÒ¼Ù°ç³É´óÍõÈ¥ÌæÄúÚ²Æ­³þ±ø£¬Äú¿ÉÒÔ³Ã»úÌÓ×ß¡£¡±ÓÚÊÇººÍõ³ÃÒ¹´ÓÜþÑô¶«ÃÅ·Å³ö¶þÇ§ÃûÉíÅûîø¼×µÄÅ®×Ó£¬³þ±øÁ¢¼´´ÓËÄÃæÎ§´òÉÏÈ¥¡£¼ÍÐÅ³Ë×ø×ÅÌì×ÓËù³ËµÄ»ÆÎÝ³µ£¬³µÔ¯ºáÄ¾×ó·½²å×ÅÓÐÃ«Óð×°ÊÎµÄÆìÖÄ£¬Ëµ£º³ÇÖÐÁ¸Ê³ÒÑ¾­³Ô¹âÁË£¬ººÍõÍ¶½µ¡£¡±³þ¾üÒ»Æð»¶ºôÍòËê¡£ººÍõÕâÊ±Ò²´ø×Å¼¸Ê®ÃûÆï±ø´Ó³ÇµÄÎ÷ÃÅÌÓ³ö£¬ÌÓµ½³É¸Þ¡£ÏîÍõ¼ûµ½¼ÍÐÅ£¬ÎÊµÀ£º¡°ººÍõÔÚÄÄ¶ù£¿¡±¼ÍÐÅËµ£º¡°ººÍõÒÑ¾­³ö³Ç¡£¡±ÏîÍõ°Ñ¼ÍÐÅÉÕËÀÁË¡£
ººÍõÅÉÓùÊ·´ó·òÖÜ¿Á¡¢èÈ£¨c¨­ng£¬´Ï£©¹«¡¢Îº±ªµÈ°ÑÊØÜþÑô¡£ÖÜ¿Á¡¢èÈ¹«ÉÌÒéµÀ£º¡°Îº±ªÊÇÒÑ¾­ÅÑ±ä¹ýµÄ¹ú¼ÒµÄ¾ýÍõ£¬ÄÑÒÔºÍËûÒ»¿éÊØ³Ç¡£¡±¾ÍÒ»ÆðÉ±ÁËÎº±ª¡£³þ¾ü¹¥ÏÂÜþÑô³Ç£¬»î×½ÁËÖÜ¿Á¡£ÏîÍõ¶ÔÖÜ¿ÁËµ£º¡°¸øÎÒ×ö½«¾ü°É£¬ÎÒÈÎÃüÄãÎªÉÏ½«¾ü£¬·âÄãÎªÈýÍò»§ºî¡£¡±ÖÜ¿ÁÂîµÀ£º¡°ÄãÈô²»¿ì¿ìÍ¶½µººÍõ£¬ººÍõ¾ÍÒª·ýÂ²ÄãÁË£¬Äã²»ÊÇººÍõµÄ¶ÔÊÖ¡£¡±ÏîÍõ·¢Å­£¬ÖóËÀÖÜ¿Á£¬°ÑèÈ¹«Ò²Ò»¿é¶ùÉ±ÁË¡£
ººÍõÌÓ³öÜþÑôºó£¬ÏòÄÏÅÜµ½ÍðÏØ¡¢Ò¶£¨¾É¶Ásh¨¨£¬Éæ£©ÏØÓöµ½¾Å½­Íõ÷ô²¼£¬Ò»±ßÐÐ½ø£¬Ò»±ßÊÕ¼¯Ê¿±ø£¬ÖØÓÖ½øÈë³É¸Þ£¬ÊØÔÚÄÇÀï¡£ººËÄÄê£¨Ç°203£©£¬ÏîÍõ½ø±ø°üÎ§³Ç¸Þ¡£ººÍõÌÓ×ß£¬Ò»¸öÈË´ø×Åëø¹«³öÁË³É¸Þ±±ÃÅ£¬¶É¹ý»ÆºÓ£¬ÌÓÏòÐÞÎä£¬È¥Í¶±¼ÕÅ¶ú¡¢º«ÐÅµÄ²¿¶Ó¡£Öî½«Ò²Â½ÐøÌÓ³ö³É¸Þ£¬×·ËæººÍõ¡£³þ¾üÒò´ËÄÃÏÂ³É¸Þ£¬ÏëÒªÎ÷½ø¡£ººÍõÅÉ±øÔÚ¹®ÏØµÖ¿¹£¬×è¶ÏÁË³þ¾üÎ÷½øµÄÈ¥Â·¡£
ÕâÊ±ºò£¬ÅíÔ½¶É¹ý»ÆºÓ£¬ÔÚ¶«°¢¹¥´ò³þ¾ü£¬É±ÁË³þ¹ú½«¾üÑ¦¹«¡£ÏîÍõÓÚÊÇÇ××ÔÂÊ±ø¶«½ø¹¥´òÅíÔ½¡£ººÍõµÃµ½»´ÒõºîµÄ²¿¶Ó£¬ÏëÒª¶É»ÆºÓÄÏ½ø¡£Ö£ÖÒÈ°×èººÍõ£¬ººÍõ²ÅÍ£Ö¹ÄÏ½ø£¬ÔÚ»ÆºÓ±±°¶ÐÞÖþÓªÀÝ×¤ÔúÏÂÀ´¡£ººÍõÅÉÁõ¼ÖÂÊ±øÈ¥ÔöÔ®ÅíÔ½£¬ÉÕ»ÙÁË³þ¾üµÄÁ¸²Ýê¢ÖØ¡£ÏîÍõ¼ÌÐø¶«½ø£¬´ò°ÜÁËÁõ¼Ö£¬¸ÏÅÜÁËÅíÔ½¡£ººÍõÕâÊ±¾ÍÂÊÁì²¿¶Ó¶É¹ý»ÆºÓ£¬ÓÖÄÃÏÂÁË³É¸Þ£¬ÔÚÎ÷¹ãÎäÔúÓª£¬¾Í½üÈ¡Ê³°½²ÖµÄÁ¸Ê³¡£ÏîÍõ¶«»÷ÅíÔ½£¬´ò°ÜÁËÁõ¼Ö£¬ÒÑ¾­Æ½¶¨ÁË¶«·½£¬ÏÖÔÚÓÖ»Ø¹ýÍ·À´Î÷½ø£¬ÔÚ¶«¹ãÎäÓëºº¾ü¸ô×Å¹ãÎä½§ÔúÏÂÓªÀ´£¬Á½¾ü¸÷×Ô¼áÊØ£¬³ÖÐøÁËºÃ¼¸¸öÔÂ¡£
¾ÍÔÚÕâ¸öÊ±ºò£¬ÅíÔ½¼¸´ÎÍù·µÁºµØ£¬¶Ï¾øÁË³þ¾üµÄÁ¸Ê³£¬ÏîÍõÎª´ËÉî¸ÐÓÇÂÇ¡£Ëû×öÁËÒ»ÕÅ¸ßÍÈ°¸°å£¬°ÑººÍõ¸¸Ç×Ì«¹«¸éÖÃÔÚÉÏÃæ£¬ÏòººÍõÐû¸æËµ£º¡°ÏÖÔÚÄãÈç¹û²»¸Ï¿ìÍ¶½µ£¬ÎÒ¾Í°ÑÌ«¹«ÖóËÀ¡£¡±ººÍõËµ£º¡°ÎÒºÍÏîÓð×÷Îª³¼×ÓÒ»¿é½ÓÊÜÁË»³ÍõµÄÃüÁî£¬ÔøËµ¡®ÏàÔ¼½áÎªÐÖµÜ¡¯£¬ÕâÑùËµÀ´£¬ÎÒµÄÀÏ×ÓÒ²¾ÍÊÇÄãµÄÀÏ×Ó£¬Èç¹ûÄãÒ»¶¨ÒªÖóÁËÄãµÄÀÏ×Ó£¬¾ÍÏ£ÍûÄãÄÜ·Ö¸øÎÒÒ»±­ÈâÌÀ¡£¡±ÏîÍõ´óÅ­£¬ÒªÉ±Ì«¹«¡£Ïî²®Ëµ£º¡°ÌìÏÂÊÂ»¹²»ÖªµÀÔõÃ´Ñù£¬ÔÙËµÒª¶áÌìÏÂµÄÈËÊÇ²»¹Ë¼°¼ÒµÄ£¬¼´Ê¹É±ÁËËûÒ²²»»áÓÐÊ²Ã´ºÃ´¦£¬Ö»»áÔö¼Ó»ö»¼°ÕÁË¡£¡±ÏîÍõÌý´ÓÁËÏî²®µÄ»°¡£
³þ¡¢ºº³¤¾ÃÏà³Ö£¬Ê¤¸ºÎ´¾ö¡£ÄêÇáÈËÑá¾ëÁË³¤ÆÚµÄ¾üÂÃÉú»î£¬ÀÏÈõÒ²ÒòË®Â½ÔËÊä¶øÊ®·ÖÆ£±¹¡£ÏîÍõ¶ÔººÍõËµ£º¡°ÌìÏÂ·×·×ÂÒÂÒºÃ¼¸Äê£¬Ö»ÊÇÒòÎªÎÒÃÇÁ½ÈËµÄÔµ¹Ê¡£ÎÒÏ£Íû¸úººÍõÌôÕ½£¬¾öÒ»´ÆÐÛ¡£ÔÙ²»ÒªÈÃ°ÙÐÕÀÏÀÏÐ¡Ð¡°×°×µØÊÜ¿àÀ²¡£¡±ººÍõÐ¦×Å»Ø¾øËµ£º¡°ÎÒÄþÔ¸¶·ÖÇ£¬²»ÄÜ¶·Á¦¡£¡±ÏîÍõÈÃÓÂÊ¿³öÓªÌôÕ½£¬ºº¾üÓÐÉÆÓÚÆïÉäµÄÂ¥·³£¬³þ±øÌôÕ½ºÃ¼¸´Î£¬Â¥·³Ã¿´Î¶¼°ÑËûÃÇÉäËÀ¡£ÏîÍõ´óÅ­£¬¾ÍÇ××ÔÅû¼×³Öêª³öÓªÌôÕ½¡£Â¥·³´î¼ýÕýÒªÉä£¬ÏîÍõµÉ´óÑÛ¾¦ÏòËû´óºðÒ»Éù£¬Â¥·³ÏÅµÃÑÛ¾¦²»¸ÒÕýÊÓ£¬Á½Ö»ÊÖ²»¸Ò·Å¼ý£¬×ªÉíÌÓ»ØÓªÀÝ£¬²»¸ÒÔÙ³öÀ´¡£ººÍõÅÉÈËË½ÏÂ´òÌý£¬²ÅÖªµÀÔ­À´ÊÇÏîÍõ¡£ººÍõ´óÎª³Ô¾ª¡£Õâ Ê±ÏîÍõ¾ÍÏòººÍõÄÇ±ß¿¿½ü£¬·Ö±ðÕ¾ÔÚ¹ãÎä½§¶«Î÷Á½±ß»¥Ïà¶Ô»°¡£ººÍõÒ»×®Ò»×®µØÁÐ¾ÙÁËÏîÍõµÄ×ï×´£¬ÏîÍõºÜÉúÆø£¬ÒªºÍººÍõ¾öÒ»Õ½¡£ººÍõ²»Ìý£¬ÏîÍõÂñ·üÏÂµÄ¹­¼ýÊÖÉäÖÐÁËººÍõ¡£ººÍõÊÜÁËÉË£¬ÅÜ½ø³É¸Þ¡£
ÏîÍõÌýËµ»´Òõºîº«ÐÅÒÑ¾­¹¥¿ËÁËºÓ±±£¬´ò°ÜÁËÆë¡¢ÕÔÁ½¹ú£¬¶øÇÒÕý×¼±¸Ïò³þ¾ü½ø¹¥£¬¾ÍÅÉÁúÇÒÇ°È¥Ó­»÷¡£»´ÒõºîÓëÁúÇÒ½»Õ½£¬ººÆï½«¹àÓ¤Ò²¸ÏÀ´ÁË£¬°Ñ³þ¾ü´òµÃ´ó°Ü£¬É±ÁËÁúÇÒ¡£º«ÐÅ³Ã´Ë»ú»á×ÔÁ¢ÎªÍõ¡£ÏîÍõÌýµ½ÁúÇÒ¾ü°ÜµÄÏûÏ¢£¬ÐÄÀïº¦ÅÂÁË£¬ÅÉíìÌ¨ÈËÎäÉæÇ°È¥ÓÎËµ»´Òõºî£¬È°ËûÁª³þ±³ºº£¬Óë³þººÈý·ÖÌìÏÂ¡£»´Òõºî²»Ìý¡£ÕâÊ±ºò£¬ÅíÔ½ÓÖ·µ»ØÁºµØ£¬¶Ï¾øÁË³þ¾üµÄÁ¸Ê³¡£ÏîÍõ¶Ôº£´ººî´óË¾Âí²Ü¾ÌµÈËµ£º¡°ÄãÃÇÒª½÷É÷µØÊØ×¡³É¸Þ£¬Èç¹ûºº¾üÌôÕ½£¬Ç§Íò²»ÒªºÍËûÃÇ½»Õ½£¬Ö»Òª±ðÈÃËûÃÇ¶«½ø¾ÍÐÐ¡£Ê®ÎåÌìÖ®ÄÚ£¬ÎÒÒ»¶¨É±ËÀÅíÔ½£¬Æ½¶¨ÁºµØ£¬»ØÀ´ÔÙ¸ú½«¾üÃÇ»áºÏ¡£¡±ÓÚÊÇ´ø±øÏò¶«½ø·¢£¬Ò»Â·ÉÏ¹¥´ò³ÂÁô¡¢Íâ»Æ¡£
Íâ»ÆÆðÏÈ²»¹éË³¡£¹ýÁË¼¸ÌìÖÕÓÚÍ¶½µÁË£¬ÏîÍõºÜÉúÆø£¬ÃüÁîÄÐ×ÓÊ®ÎåËêÒÔÉÏµÄÈ«²¿µ½³Ç¶«È¥£¬Òª°ÑËûÃÇ»îÂñÁË¡£Íâ»ÆÏØÁîÃÅ¿ÍµÄ¶ù×ÓÊ®ÈýËê£¬Ç°È¥È°ËµÏîÍõ£¬ËµµÀ£º¡°ÅíÔ½Æ¾Ç¿Á¦ÍþÐ²Íâ»Æ£¬Íâ»ÆÈËº¦ÅÂ£¬ËùÒÔ²Å¹ÃÇÒÍ¶½µ£¬ÎªµÄÊÇµÈ´ý´óÍõ¡£Èç½ñ´óÍõÀ´ÁË£¬ÓÖÒªÈ«²¿»îÂñËûÃÇ£¬°ÙÐÕÄÄ¶ù»¹»áÓÐ¹é¸½Ö®ÐÄÄØ£¿´ÓÕâÍù¶«£¬ÁºµØÊ®¼¸¸ö³ÇÒØµÄ°ÙÐÕ¶¼»áºÜº¦ÅÂ£¬¾ÍÃ»ÓÐÈË¿Ï¹é¸½ÄúÁË¡£¡±ÏîÍõÈÏÎªËûµÄ»°¶Ô£¬¾ÍÉâÃâÁË×¼±¸»îÂñµÄÄÇÐ©ÈË¡£ÏîÍõ¶«½øî¡ÑôÏØ£¬î¡ÑôÈËÌýµ½ÕâÇé¿ö¶¼Õù×Å¹é¸½ÏîÍõ¡£
ºº¾ü¹ûÈ»¶à´ÎÏò³þ¾üÌôÕ½£¬³þ¾ü¶¼Ã»³öÀ´¡£ºº¾ü¾ÍÅÉÈËÈ¥ÈèÂîËûÃÇ£¬Ò»Á¬ÎåÁùÌì£¬´óË¾Âí²Ü¾ÌÈÌ²»×¡Æø·ß£¬ÅÉ±ø¶ÉãáË®¡£Ê¿×ä¸Õ¶É¹ýÒ»°ë£¬ºº¾ü³ö»÷£¬´ó°Ü³þ¾ü£¬½É»ñ³þ¾üµÄÈ«²¿Îï×Ê¡£´óË¾Âí²Ü¾Ì¡¢³¤Ê·¶­ôè¡¢ÈûÍõË¾ÂíÐÀµÈ¶¼ÔÚãáË®±ßÉÏ×ÔØØÁË¡£´óË¾Âí²Ü¾Ì£¬¾ÍÊÇÔ­À´µÄÞ­ÏØÓü´ª£¬³¤Ê·Ë¾ÂíÐÀ¾ÍÊÇÒÔÇ°µÄèÝÑôÓüÀô£¬Á½¸öÈË¶¼Ôø¾­¶ÔÏîÁºÓÐ¶÷µÂ£¬ËùÒÔÏîÍõÐÅÈÎËûÃÇ¡£ÕâÊ±ºò£¬ÏîÍõÔÚî¡Ñô£¬ÌýËµº£´ººîµÄ¾ü¶Ó±»´ò°ÜÁË£¬¾Í´ø±øÍù»Ø¸Ï¡£ºº¾üµ±Ê±Õý°Ñ³þ½«ÖÓÀëÃÁ£¨m¨¨i£¬ÃÃ£©°üÎ§ÔÚÜþÑô¶«±ß£¬ÏîÍõ¸Ïµ½£¬ºº¾üº¦ÅÂ³þ¾ü£¬È«²¿ÌÓÈë¸½½üµÄÉ½µØ¡£
ÕâÊ±ºî£¬ºº¾üÊ¿×äÆøÊ¢£¬Á¸²Ý³ä×ã£¬ÏîÍõÊ¿×äÆ£±¹£¬Á¸Ê³¸æ¾ø¡£ººÍõÅÉÂ½¼ÖÈ¥È°ËµÏîÍõ£¬ÒªÇó·Å»ØÌ«¹«£¬ÏîÍõ²»´ðÓ¦¡£ººÍõÓÖÅÉºî¹«È¥È°ËµÏîÍõ£¬ÏîÍõ²Å¸úººÍõ¶¨Ô¼£¬Æ½·ÖÌìÏÂ£¬ºè¹µÒÔÎ÷µÄµØ·½»®¹éºº£¬ºè¹µÒÔ¶«µÄµØ·½»®¹é³þ¡£ÏîÍõÍ¬ÒâÁËÕâ¸öÌõ¼þÖ®ºó£¬Á¢¼´·Å»ØÁËººÍõµÄ¼ÒÊô¡£ºº¾ü¹Ù±ø¶¼ºôº°ÍòËê¡£ººÍõÓÚÊÇ·âºî¹«ÎªÆ½¹ú¾ý£¬ÈÃËûÒþÄäÆðÀ´£¬²»¿ÏÔÙ¸úËû¼ûÃæ¡£Ëµ£º¡°Õâ¸öÈËÊÇÌìÏÂµÄÉÆ±çÖ®Ê¿£¬Ëû´ôÔÚÄÄ¹ú£¬¾Í»áÊ¹ÄÄ¹úÇã¸²£¬ËùÒÔ¸øËû¸ö³ÆºÅ½ÐÆ½¹ú¾ý¡£¡±ÏîÍõ¶©Ô¼ºó£¬¾Í´øÉÏ¶ÓÎé°Õ±ø¶«¹éÁË¡£
ººÍõÒ²Ïë³·±øÎ÷¹é£¬ÕÅÁ¼¡¢³ÂÆ½È°ËûËµ£º¡°ººÒÑ¾ÝÌìÏÂµÄ´ó°ë£¬ÖîºîÓÖ¶¼¹é¸½ÓÚºº¡£¶ø³þ¾üÒÑ±øÆ£Á¸¾¡£¬ÕâÕýÊÇÉÏÌìÍö³þÖ®Ê±¡£²»ÈçË÷ÐÔ³Ã´Ë»ú»á°ÑËüÏûÃð¡£Èç¹ûÏÖÔÚ·Å×ßÏîÓð¶ø²»´òËû£¬Õâ¾ÍÊÇËùÎ½µÄ¡®Ñø»¢¸ø×Ô¼ºÁôÏÂ»ö»¼¡¯¡£¡±ººÍõÌý´ÓÁËËûÃÇµÄ½¨Òé¡£ººÎåÄê£¨Ç°202£©£¬ººÍõ×·¸ÏÏîÍõµ½ÑôÏÄÄÏ±ß£¬ÈÃ²¿¶Ó×¤ÔúÏÂÀ´£¬²¢ºÍ»´Òõºîº«ÐÅ¡¢½¨³ÉºîÅíÔ½Ô¼ºÃÈÕÆÚ»áºÏ£¬¹²Í¬¹¥´ò³þ¾ü¡£ºº¾üµ½´ï¹ÌÁê£¬¶øº«ÐÅ¡¢ÅíÔ½µÄ²¿¶ÓÃ»ÓÐÀ´»áºÏ¡£³þ¾ü¹¥´òºº¾ü£¬°Ñºº¾ü´òµÃ´ó°Ü¡£ººÍõÓÖÌÓ»ØÓªÀÝ£¬¾òÉîº¾¹µ¼áÊØ¡£ººÍõÎÊÕÅÁ¼µÀ£º¡°Öîºî²»×ñÊØÔ¼¶¨£¬ÔõÃ´°ì£¿¡±ÕÅÁ¼»Ø´ðËµ£º¡°³þ¾ü¿ì±»´ò¿åÁË£¬º«ÐÅºÍÅíÔ½»¹Ã»ÓÐµÃµ½·Ö·âµÄµØÅÌ£¬ËùÒÔ£¬ËûÃÇ²»À´ÊÇºÜ×ÔÈ»µÄ¡£¾ýÍõÈç¹ûÄÜºÍËûÃÇ¹²·ÖÌìÏÂ£¬¾Í¿ÉÒÔÈÃËûÃÇÁ¢¿ÌÇ°À´¡£Èç¹û²»ÄÜ£¬ÐÎÊÆ¾ÍÄÑÒÔÔ¤ÁÏÁË¡£¾ýÍõÈç¹û°Ñ´Ó³ÂÏØÒÔ¶«µ½º£±õÒ»´øµØ·½¶¼¸øº«ÐÅ£¬°Ñî¡ÑôÒÔ±±µ½·Y³ÇµÄµØ·½¸øÅíÔ½£»Ê¹ËûÃÇ¸÷×ÔÎª×Ô¼º¶øÕ½£¬³þ¾ü¾ÍÈÝÒ×´ò°ÜÁË¡£¡±ººÍõËµ£º¡°ºÃ¡£¡±ÓÚÊÇÅÉ³öÊ¹Õß¸æËßº«ÐÅ¡¢ÅíÔ½Ëµ£º¡°ÄãÃÇ¸úººÍõºÏÁ¦»÷³þ£¬´ò°Ü³þ¾üÖ®ºó£¬´Ó³ÂÏØÍù¶«ÖÁº£±õÒ»´øµØ·½¸øÆëÍõ£¬î¡ÑôÒÔ±±ÖÁ·Y³ÇµÄµØ·½¸øÅíÏà¹ú¡£¡±Ê¹Õßµ½´ïÖ®ºó£¬º«ÐÅ¡¢ÅíÔ½¶¼Ëµ£º¡°ÎÒÃÇ½ñÌì¾Í´ø±ø³ö·¢¡£¡±ÓÚÊÇº«ÐÅ´ÓÆë¹úÆðÐÐ£¬Áõ¼ÖµÄ²¿¶Ó´ÓÊÙ´ººÍËûÍ¬Ê±½ø·¢£¬ÍÀÂ¾ÁË³Ç¸¸£¬µ½´ïÛòÏÂ¡£´óË¾ÂíÖÜÒóÅÑÀë³þÍõ£¬ÒÔÊæÏØµÄ±øÁ¦ÍÀÂ¾ÁËÁùÏØ£¬·¢¶¯¾Å½­±øÁ¦£¬ËæÍ¬Áõ¼Ö¡¢ÅíÔ½Ò»Æð»áÊ¦ÔÚÛòÏÂ£¬±ÆÏòÏîÍõ¡£
ÏîÍõµÄ²¿¶ÓÔÚÛòÏÂÐÞÖþÁËÓªÀÝ£¬±øÉÙÁ¸¾¡£¬ºº¾ü¼°Öîºî±ø°ÑËûÍÅÍÅ°üÎ§ÁËºÃ¼¸²ã¡£ÉîÒ¹£¬Ìýµ½ºº¾üÔÚËÄÃæ³ª×Å³þµØµÄ¸è£¬ÏîÍõ´óÎª³Ô¾ª£¬Ëµ£º¡°ÄÑµÀººÒÑ¾­ÍêÈ«È¡µÃÁË³þµØ£¿ÔõÃ´³þ¹úÈËÕâÃ´¶àÄØ£¿¡±ÏîÍõÁ¬Ò¹ÆðÀ´£¬ÔÚÕÊÖÐÒû¾Æ¡£ÓÐÃÀÈËÃûÓÝ£¬Ò»Ö±ÊÜ³è¸úÔÚÏîÍõÉí±ß£»ÓÐ¿¥ÂíÃûæí£¨zhu¨©£¬×·£©£¬ÏîÍõÒ»Ö±Æï×Å¡£ÕâÊ±ºò£¬ÏîÍõ²»½û¿¶¿®±¯¸è£¬×Ô¼º×÷Ê«Ò÷³ªµÀ£º¡°Á¦Á¿ÄÜ°ÎÉ½°¡£¬Ó¢ÐÛÆø¸Å¾ÙÊÀÎÞË«£¬Ê±ÔË²»¼ÃÑ½æíÂí²»ÔÙÍùÇ°´³£¡æíÂí²»ÍùÇ°´³°¡¿ÉÔõÃ´°ì£¬ÓÝ¼§Ñ½ÓÝ¼§£¬ÔõÃ´°²ÅÅÄãÑ½²ÅÍ×ÉÆ£¿¡±ÏîÍõ³ªÁË¼¸±é£¬ÃÀÈËÓÝ¼§ÔÚÒ»ÅÔÓ¦ºÍ¡£ÏîÍõÑÛÀáÒ»µÀµÀÁ÷ÏÂÀ´£¬×óÓÒÊÌÕßÒ²¶¼¸ú×ÅÂäÀá£¬Ã»ÓÐÒ»¸öÈËÄÜÌ§ÆðÍ·À´¿´Ëû¡£
ÓÚÊÇÏîÍõÆïÉÏÂí£¬²¿ÏÂ×³Ê¿°Ë°Ù¶àÈËÆïÂí¸úÔÚºóÃæ£¬³ÃÒ¹Í»ÆÆÖØÎ§£¬ÏòÄÏ³å³ö£¬·É³Û¶øÌÓ¡£Ìì¿ìÁÁµÄÊ±ºò£¬ºº¾ü²Å·¢¾õ£¬ÃüÁîÆï½«¹àÓ¤´øÁìÎåÇ§Æï±øÈ¥×·¸Ï¡£ÏîÍõ¶É¹ý»´ºÓ£¬²¿ÏÂ×³Ê¿ÄÜ¸úÉÏµÄÖ»Ê£ÏÂÒ»°Ù¶àÈËÁË¡£ÏîÍõµ½´ïÒõÁê£¬ÃÔÁËÂ·£¬È¥ÎÊÒ»¸öÅ©·ò£¬Å©·òÆ­ËûËµ£º¡°Ïò×ó±ß×ß¡£¡±ÏîÍõ´øÈËÏò×ó£¬ÏÝ½øÁË´óÕÓÔóµØÖÐ¡£Òò´Ë£¬ºº±ø×·ÉÏÁËËûÃÇ¡£ÏîÍõÓÖ´ø×ÅÆï±øÏò¶«£¬µ½´ï¶«³Ç£¬ÕâÊ±¾ÍÖ»Ê£ÏÂ¶þÊ®°ËÈË¡£ºº¾üÆï±ø×·¸ÏÉÏÀ´µÄÓÐ¼¸Ç§ÈË¡£ÏîÍõ×Ô¼º¹À¼Æ²»ÄÜÌÓÍÑÁË£¬¶ÔËûµÄÆï±øËµ£º¡°ÎÒ´ø±øÆðÒåÖÁ½ñÒÑ¾­°ËÄê£¬Ç××Ô´òÁËÆßÊ®¶àÕÌ£¬ÎÒËùµÖµ²µÄµÐÈË¶¼±»´ò¿å£¬ÎÒËù¹¥»÷µÄµÐÈËÎÞ²»½µ·þ£¬´ÓÀ´Ã»ÓÐÊ§°Ü¹ý£¬Òò¶øÄÜ¹»³Æ°Ô£¬¾ÝÓÐÌìÏÂ¡£¿ÉÊÇÈç½ñÖÕÓÚ±»À§ÔÚÕâÀï£¬ÕâÊÇÉÏÌìÒªÃðÍöÎÒ£¬¾ö²»ÊÇ×÷Õ½µÄ¹ý´í¡£½ñÌì¿Ï¶¨µÃ¾öÐÄÕ½ËÀÁË£¬ÎÒÔ¸Òâ¸øÖîÎ»´ò¸öÍ´Í´¿ì¿ìµÄÕÌ£¬Ò»¶¨Ê¤ËüÈý»Ø£¬¸øÖîÎ»³åÆÆÖØÎ§£¬Õ¶É±ºº½«£¬¿³µ¹¾üÆì£¬ÈÃÖîÎ»ÖªµÀµÄÈ·ÊÇÉÏÌìÒªÃðÍöÎÒ£¬¾ö²»ÊÇ×÷Õ½µÄ¹ý´í¡£¡±ÓÚÊÇ°ÑÆï±ø·Ö³ÉËÄ¶Ó£¬Ãæ³¯ËÄ¸ö·½Ïò¡£ºº¾ü°ÑËûÃÇ°üÎ§Æð¼¸²ã¡£ÏîÍõ¶ÔÆï±øÃÇËµ£º¡°ÎÒÀ´¸øÄãÃÇÄÃÏÂÒ»Ô±ºº½«£¡¡±ÃüÁîËÄÃæÆïÊ¿ÇýÂí·É±¼¶øÏÂ£¬Ô¼¶¨³åµ½É½µÄ¶«±ß£¬·Ö×÷Èý´¦¼¯ºÏ¡£ÓÚÊÇÏîÍõ¸ßÉùºôº°×Å³åÁËÏÂÈ¥£¬ºº¾üÏñ²ÝÄ¾Ëæ·çµ¹·üÒ»ÑùÀ£°ÜÁË£¬ÏîÍõÉ±µôÁËÒ»Ãûºº½«¡£ÕâÊ±£¬³àÈªºîÑîÏ²Îªºº¾üÆï½«£¬ÔÚºóÃæ×·¸ÏÏîÍõ£¬ÏîÍõµÉ´óÑÛ¾¦ºÇß³Ëû£¬³àÈªºîÁ¬ÈË´øÂí¶¼ÏÅ»µÁË£¬µ¹ÍËÁËºÃ¼¸Àï¡£ÏîÍõÓëËûµÄÆï±øÔÚÈý´¦»áºÏÁË ¡£ºº¾ü²»ÖªÏîÍõµÄÈ¥Ïò£¬¾Í°Ñ²¿¶Ó·ÖÎªÈýÂ·£¬ÔÙ´Î°üÎ§ÉÏÀ´¡£ÏîÍõÇýÂí³åÁËÉÏÈ¥£¬ÓÖÕ¶ÁËÒ»Ãûºº¾ü¶¼Î¾£¬É±ËÀÓÐ°Ù°ËÊ®ÈË£¬¾ÛÂ£Æï±ø£¬½ö½öËðÊ§ÁËÁ½¸öÈË¡£ÏîÍõÎÊÆï±øÃÇµÀ£º¡°ÔõÃ´Ñù£¿¡±Æï±øÃÇ¶¼¾´·þµØËµ£º¡°ÕýÏñ´óÍõËµµÄÄÇÑù¡£¡±
ÕâÊ±ºò£¬ÏîÍõÏëÒªÏò¶«¶É¹ýÎÚ½­¡£ÎÚ½­Í¤³¤ÕýÍ£´¬¿¿°¶µÈÔÚÄÇÀï£¬¶ÔÏîÍõËµ£º¡°½­¶«ËäÈ»Ð¡£¬µ«ÍÁµØ×Ýºá¸÷ÓÐÒ»Ç§Àï£¬ÃñÖÚÓÐ¼¸Ê®Íò£¬Ò²×ã¹»³ÆÍõÀ²¡£Ï£Íû´óÍõ¿ì¿ì¶É½­¡£ÏÖÔÚÖ»ÓÐÎÒÕâ¶ùÓÐ´¬£¬ºº¾üµ½ÁË£¬Ã»·¨¶É¹ýÈ¥¡£¡±ÏîÍõÐ¦ÁËÐ¦Ëµ£º¡°ÉÏÌìÒªÃðÍöÎÒ£¬ÎÒ»¹¶ÉÎÚ½­¸ÉÊ²Ã´£¡ÔÙËµÎÒºÍ½­¶«×ÓµÜ°ËÇ§ÈË¶É½­Î÷Õ÷£¬Èç½ñÃ»ÓÐÒ»¸öÈË»ØÀ´£¬×ÝÊ¹½­¶«¸¸ÀÏÐÖµÜÁ¯°®ÎÒÈÃÎÒ×öÍõ£¬ÎÒÓÖÓÐÊ²Ã´Á³ÃæÈ¥¼ûËûÃÇ£¿×ÝÊ¹ËûÃÇ²»ËµÊ²Ã´£¬ÎÒÏî¼®ÄÑµÀÐÄÖÐÃ»ÓÐÀ¢Âð£¿¡±ÓÚÊÇ¶ÔÍ¤³¤Ëµ£º¡°ÎÒÖªµÀÄúÊÇÎ»ÖÒºñ³¤Õß£¬ÎÒÆï×ÅÕâÆ¥ÂíÕ÷Õ½ÁËÎåÄê£¬ËùÏòÎÞµÐ£¬Ôø¾­ÈÕÐÐÇ§Àï£¬ÎÒ²»ÈÌÐÄÉ±µôËü£¬°ÑËüËÍ¸øÄú°É¡£¡±ÃüÁîÆï±ø¶¼ÏÂÂí²½ÐÐ£¬ÊÖ³Ö¶Ì±øÆ÷Óë×·±ø½»Õ½¡£¹âÏî¼®Ò»¸öÈË¾ÍÉ±µôºº¾ü¼¸°ÙÈË¡£ÏîÍõÉíÉÏÒ²ÓÐÊ®¼¸´¦¸ºÉË¡£ÏîÍõ»ØÍ·¿´¼ûºº¾üÆïË¾ÂíÂÀÂíÍ¯£¬Ëµ£º¡°Äã²»ÊÇÎÒµÄÀÏÏàÊ¶Âð£¿¡±ÂíÍ¯ÕâÊ±²Å¸úÏîÍõ´òÁË¸ö¶ÔÁ³¶ù£¬ÓÚÊÇÖ¸¸øÍõôèËµ£º¡°Õâ¾ÍÊÇÏîÍõ¡£¡±ÏîÍõËµ£º¡°ÎÒÌýËµººÍõÓÃ»Æ½ðÇ§½ï£¬·âÒØÍò»§ÐüÉÍÕ÷ÇóÎÒµÄÄÔ´ü£¬ÎÒ¾Í°ÑÕâ·ÝºÃ´¦ËÍÄã°É£¡¡±ËµÍê£¬×ÔØØ¶øËÀ¡£ÍõôèÄÃÏÂÏîÍõµÄÍ·£¬ÆäËûÆï±ø»¥Ïà¼ùÌ¤ÕùÇÀÏîÍõµÄÇûÌå£¬ÓÉÓÚÏàÕù¶ø±»É±ËÀµÄÓÐ¼¸Ê®ÈË¡£×îºó£¬ÀÉÖÐÆï½«ÑîÏ²£¬ÆïË¾ÂíÂÀÂíÍ¯£¬ÀÉÖÐÂÀÊ¤¡¢ÑîÎä¸÷ÕùµÃÒ»¸öÖ«Ìå¡£ÎåÈËµ½Ò»¿é°ÑÖ«ÌåÆ´ºÏ£¬ÕýºÃ¶¼¶Ô¡£Òò´Ë¡£°ÑÏîÓðµÄÍÁµØ·Ö³ÉÎå¿é£»·âÂÀÂíÍ¯ÎªÖÐË®ºî£¬·âÍõôèÎª¶ÅÑÜºî£¬·âÑîÏ²Îª³àÈªºî£¬·âÑîÎäÎªÎâ·Àºî£¬·âÂÀÊ¤ÎªÄù£¨ni¨¨£¬Äô£©Ñôºî¡£
ÏîÍõÒÑËÀ£¬³þµØÈ«¶¼Í¶½µÁËººÍõ£¬Ö»ÓÐÂ³ÏØ²»½µ·þ¡£ººÍõÂÊÁìÌìÏÂÖ®±øÏëÒªÍÀÂ¾Â³³Ç£¬µ«¿¼ÂÇµ½ËûÃÇã¡ÊØÀñÒå£¬Îª¾ýÖ÷ÊØ½Ú²»Ï§Ò»ËÀ£¬¾ÍÄÃ×ÅÏîÍõµÄÍ·¸øÂ³ÈË¿´£¬Â³µØ¸¸ÀÏÕâ²ÅÍ¶½µ¡£µ±³õ£¬³þ»³Íõ·âÏî¼®ÎªÂ³¹«£¬µÈËûËÀºó£¬Â³¹úÓÖ×îºóÍ¶½µ£¬ËùÒÔ£¬°´ÕÕÂ³¹«ÕâÒ»·âºÅµÄÀñÒÇ°ÑÏîÍõ°²ÔáÔÚ·Y³Ç¡£ººÍõ¸øËû·¢É¥£¬¿ÞÁËÒ»Í¨ºó²ÅÀëÈ¥¡£
ÏîÊÏ×Ú×å¸÷ÅÔÖ¦£¬ººÍõ¶¼²»¼ÓÉ±Â¾¡£·âÏî²®ÎªÉäÑôºî¡£ÌÒºî¡¢Æ½¸Þºî¡¢ÐþÎäºî¶¼ÊôÓÚÏîÊÏ£¬ººÍõ´ÍÐÕÁõ¡£

Ì«Ê·¹«Ëµ£ºÎÒÌýÖÜÉúËµË´µÄÑÛ¾¦¿ÉÄÜÊÇÁ½¸öÍ«ÈË¶ù¡£ÓÖÌýËµÏîÓðÒ²ÊÇÁ½¸öÍ«ÈË¶ù¡£ÏîÓðÄÑµÀÊÇË´µÄºó´úÂð£¿²»È»ËûµÄ·¢¼£ÔõÃ´ÄÇÃ´Í»È»°¡£¡ÇØ³¯¸ãÔãÁËËüµÄÕþÁî£¬³ÂÉæÊ×ÏÈ·¢ÄÑ£¬¸÷Â·ºÀ½Ü·äÓµ¶øÆð£¬ÄãÕùÎÒ¶á£¬ÊýÒ²Êý²»Çå¡£È»¶øÏîÓð²¢·ÇÓÐÐ©ÐíÈ¨±ú¿ÉÒÔÆ¾½å£¬Ëû³ÃÇØÄ©´óÂÒÖ®ÊÆÐËÆðÓÚÃñ¼ä£¬Ö»ÈýÄêµÄÊ±¼ä£¬¾ÍÂÊÁìÔ­Õ½¹úÊ±µÄÆë¡¢ÕÔ¡¢º«¡¢Îº¡¢ÑàÎå¹úÖîºîÃðµôÁËÇØ³¯£¬»®·ÖÌìÏÂÍÁµØ£¬·âÍõ·âºî£¬ÕþÁîÈ«¶¼ÓÉÏîÓð·¢³ö£¬×ÔºÅÎª¡°°ÔÍõ¡±£¬ËûµÄÊÆÎ»ËäÈ»Ã»ÄÜ±£³Ö³¤¾Ã£¬µ«½ü¹ÅÒÔÀ´ÏóÕâÑùµÄÈË»¹²»ÔøÓÐ¹ý¡£ÖÁÓÚÏîÓðÉáÆú¹ØÖÐÖ®µØ£¬Ë¼Äî³þ¹ú½¨¶¼Åí³Ç£¬·ÅÖðÒåµÛ£¬×ÔÁ¢ÎªÍõ£¬¶øÓÖÂñÔ¹Öîºî±³ÅÑ×Ô¼º£¬Ïë³É´óÊÂ¿É¾ÍÄÑÁË¡£Ëû×Ô¿äÕ½¹¦£¬½ßÁ¦Ê©Õ¹¸öÈËµÄ´ÏÃ÷£¬È´²»¿ÏÊ¦·¨¹ÅÈË£¬ÈÏÎª°ÔÍõµÄ¹¦Òµ£¬Òª¿¿ÎäÁ¦Õ÷·¥ÖîºîÖÎÀíÌìÏÂ£¬½á¹ûÎåÄêÖ®¼äÖÕÓÚ¶ªÁË¹ú¼Ò£¬ÉíËÀ¶«³Ç£¬ÈÔ²»¾õÎò£¬Ò²²»×ÔÔð£¬ÊµÔÚÊÇÌ«´íÎóÁË¡£¶øËû¾¹È»ÄÃ¡°ÉÏÌìÒªÃðÍöÎÒ£¬²»ÊÇÓÃ±øµÄ¹ý´í¡±Õâ¾ä»°À´×ÔÎÒ½âÍÑ£¬ÄÑµÀ²»»ÄÃýÂð£¿
¸ß×æ±¾¼Í£¨·µ»ØÄ¿Â¼£©
¡¾ËµÃ÷¡¿¡¶Ì«Ê·¹«×ÔÐò¡·Ëµ£º¡°×ÓÓð±©Å°£¬ººÐÐ¹¦µÂ£¬·ß·¢Êñºº£¬»¹¶¨ÈýÇØ£»Öï¼®ÒµµÛ£¬ÌìÏÂÎ©Äþ£¬¸ÄÖÆÒ×Ë×£¬×÷¡¶¸ß×æ±¾¼Í¡·¡£¡±ÕâÊÇË¾ÂíÇ¨´´×÷±¾ÆªµÄ»ù±¾×ÚÖ¼¡£µÄÈ·£¬ÔÚ¡¶¸ß×æ±¾¼Í¡·ÖÐ£¬²àÖØÐðÐ´µÄÊÇÁõ°îÈçºÎÕ½Ê¤ÏîÓð£¬×îºó½¨Á¢ººµÛ¹úµÄ¹ý³Ì£¬Í¬Ê±Ò²³ä·Ö¿Ï¶¨ÁËÕâÎ»¿ª¹úÖ®¾ýÔÚÍ³Ò»ÌìÏÂ¹ý³ÌÖÐµÄÖØÒª×÷ÓÃ¡£
ÕâÖÖ×÷ÓÃ£¬ÊÇË¾ÂíÇ¨ÔËÓÃÏÊÃ÷¡¢Ç¿ÁÒµÄ¶Ô±ÈÊÖ·¨Õ¹Ê¾¸ø¶ÁÕßµÄ¡£±ÈÈç¼ÇÐðÏîÓð¡¢Áõ°îÁ½Ö§¾ü¶Ó·Ö±øÈë¹ØÖÐ»÷ÇØÊ±£¬¶ÔÏîÓð¾üµÄÐÐ¶¯ÊÇÕâÑùÃèÊöµÄ£º¡°¼°ÏîÓðÉ±ËÎÒå£¬´úÎªÉÏ½«¾ü£¬Öî½«÷ô²¼½ÔÊô£¬ÆÆÇØ½«ÍõÀë¾ü£¬½µÕÂºª£¬Öî½«½Ô¸½¡£¡±Ê¹¶ÁÕß¿´µ½µÄ£¬Ö»ÊÇµ¥´¿µÄ¾üÊÂ·½ÃæµÄ³É¹¦£»¶øÐ´Áõ°î¾ü£¬³ýÁËÐ´¾üÊÂ²ßÂÔÍâ£¬»¹Ð´ÁËÁõ°îµÄ°²Ãñ´ëÊ©£º¡°ÖîËù´ïÎãµÃÂÓÂ±£¨Í¨¡®Â²¡¯£©¡±£¬ÓÚÊÇ¡°ÇØÈË£¬ÇØ¾ü½â£¬Òò´óÆÆÖ®¡£¡±Ò»ÏÂ×Ó¾Í°Ñ¡°Åæ¹«ËìÏÈÖîºîÖÁ°ÔÉÏ¡±µÄÖØÒªÒòÓÉÍ»³ö³öÀ´ÁË¡£
ÕâÖÖ¶Ô±ÈÓÖÊÇ´ÓÐí¶à²àÃæÕ¹¿ªµÄ¡£ÀýÈçÐ´Áõ°î¡¢ÏîÓð¶Ô´ý¸÷Â·ÖîºîµÄ²ßÂÔ¡£ÏîÓðÒ»Ìýµ½ÓÐ×ÔÁ¢ÎªÍõµÄÏûÏ¢£¬±ã¡°´óÅ­¡±£¬±ã¡°·¢±ø¡±£»¶øµ±Áõ°îÌýµ½º«ÐÅ×ÔÇëÁ¢Îª¡°¼ÙÍõ¡±Ê±£¬¿ªÊ¼Í·ÄÔ·¢ÈÈ£¬´òËã¹¥´òº«ÐÅ£¬µ«Ò»¾­ÕÅÁ¼ÌáÐÑ£¬Á¢¿Ì×ª±äÌ¬¶È£¬¡°ÄËÇ²ÕÅÁ¼²ÙÓ¡ç·Á¢º«ÐÅÎª¡°ÆëÍõ¡±¡£ÔÚÌìÏÂ´óÂÒ£¬ÈºÐÛÖðÂ¹µÄÐÎÊÆÏÂ£¬ÔÚÕùÈ¡Í¬ÃËÕß·½Ãæ£¬ÓÖÊÇÁõ°î¸ß³öÒ»³ï¡£±¾Æª»¹ÌØ±ð¼ÇÏÂÁËÁõ°îÔÚÆ½¶¨ÌìÏÂºóËùËµÄÇ¶ÎëÚÖËÈË¿ÚµÄ»°£º¡°·òÔË³ï²ßá¡ÕÊÖ®ÖÐ£¬¾öÊ¤ÓÚÇ§ÀïÖ®Íâ£¬Îá²»Èç×Ó·¿¡£Õò¹ú¼Ò£¬¸§°ÙÐÕ£¬¸øÀ¡âÃ£¬²»¾øÁ¸µÀ£¬Îá²»ÈçÏôºÎ¡£Á¬°ÙÍòÖ®¾ü£¬Õ½±ØÊ¤£¬¹¥±ØÈ¡£¬Îá²»Èçº«ÐÅ¡£´ËÈýÕß£¬½ÔÈË½ÜÒ²¡£ÎáÄÜÓÃÖ®£¬´ËÎáËùÒÔÈ¡ÌìÏÂÒ²¡£ÏîÓðÓÐÒ»·¶Ôö£¬²»ÄÜÓÃ£¬´ËÆäËùÒÔÎªÎÒÇÜÒ²¡±¡£ÕâÊÇÓÃÈË·½ÃæµÄ¶Ô±È¡£ÏîÓð¸Õã¹×Ô×¨£¬¶øÁõ°îÔòÐé»³Èô¹È£¬ÖªÈËÉÆÈÎ¡£ÕýÊÇÍ¨¹ýÕâÑù²ã²ã¶Ô±È£¬Öð²ãÍÆ½ø£¬´Ó¶ø½ÒÊ¾ÁË³þººÖ®ÕùµÄ±ØÈ»½á¾Ö¡£
¡°²»ÐéÃÀ¡±¡°²»Òþ¶ñ¡±£¬×ðÖØÀúÊ·µÄ¡°ÊµÂ¼¡±¾«Éñ£¬ÊÇ¹á´©¡¶Ê·¼Ç¡·È«ÊéµÄ»ù±¾Ô­Ôò¡£µ«±¾ÆªÖØÔÚÐ´Áõ°îµÄ³É¹¦£¬Òò´Ë£¬ÄÇÐ©±íÏÖÁõ°îÈËÆ·ÆäËü·½ÃæµÄÄÚÈÝ£¬ÖîÈç½ÆÕ©¡¢ÐéÎ±¡¢ËðÈËÀûÒÑµÈµÈ£¬ÔòÍ¨¹ý¡°»¥¼û¡±ÔÚÆäËüÆªÕÂÖ®ÖÐ×ÅÁ¦±íÏÖÁË£¬¶øÔÚ±¾ÆªÈ´Î´×ÅÁ¦ÐðÐ´¡£µ«ÈçÏ¸¶Á±¾Æª,ÕâÐ©Ò²ÓÐÒÀÏ¡Á÷Â¶,ÈçÔÚÐ´¸ß×æÎªÍ¤³¤£¬Ò»ÀÏ¸¸ÎªÆäÈ«¼Ò¡°¿´Ïà¡±£¬ÀÏ¸¸¸æÖ®¡°¾ýÏà¹ó²»¿ÉÑÔ¡±Ê±£¬¸ß×æÌýºó·Ç³£¸Ð¼¤£¬²¢Ëµ£º¡°³ÏÈç¸¸ÑÔ£¬²»¸ÒÍüµÂ¡£¡±µ«Ë¾ÂíÇ¨½ô½Ó×Åºá¼ÓÒ»±Ê£¬¡°¼°¸ß×æ¹ó£¬Ëì²»ÖªÀÏ¸¸´¦¡±£¬½ö´ËÒ»±ÊÒâÔÚ²»ÑÔÖÐ£¬È´ÌåÏÖÁË×÷ÕßµÄ°ý±áÇãÏò¡£
¡¶¸ß×æ±¾¼Í¡·ÔÚÄ±Æª²¼¾ÖÉÏÒ²ÓÐÌØÉ«¡£Àî¾°ÐÇËµ£º¡°¡¶ÏîÓð±¾¼Í¡·Ã¿ÊÂÎªÒ»¶Î£¬²åÈëºÏÀ´£¬ÓÌºÃÏÂÊÖ£»¡¶¸ß¼Í¡·Ôò½«ÖîÊÂ·×·×¶¶Ëé£¬ÕûÖÐ¼ûÂÒ£¬ÂÒÖÐ¼ûÕû£¬¾øÎÞºÛ¼£¡£¡±£¨¡¶Ê·¼ÇÂÛÎÄ¡·£©ÕâÕýÊÇË¾ÂíÇ¨µÄ¸ßÃîÖ®´¦¡£
ÖÊÆÓ¶ø²»ÉÐµñ×Á£¬ÊÇ¡¶¸ß×æ±¾¼Í¡·µÄÓïÑÔÌØÉ«¡£¡¶ººÊé?¸ß×æ¼Í¡·Ô­ÒÔ±¾ÆªÎª»ù´¡£¬ÂÔÔöÊ·ÁÏ£¬¼ÓÒÔÕûÆëÎÄ×ÖÐ´³ÉµÄ¡£½«´ËÁ½ÆªµÄÓïÑÔ·ç¸ñÉÔ¼Ó±È½Ï£¬³ýÈ¥¡¶ººÊé¡·Ï®ÓÃ±¾ÆªÔ­ÎÄµÄµØ·½£¬°à¹ÌÖ»ÂÔÓÐ¸Ä¶¯Õß£¬Ëä½Ï¡¶Ê·¼Ç¡·Ô­ÎÄ¾«Á·Ò»Ð©£¬È´Ô¶²»Èç¡¶Ê·¼Ç¡·Éú¶¯×ÔÈ»¡£¶Ô±ÈÖ®ÏÂ£¬Ò»Ä¿ÁËÈ»¡£
¸ß×æÊÇÅæ¿¤·áÒØÏØÖÐÑôÀïÈË£¬ÐÕÁõ£¬×Ö¼¾¡£ËûµÄ¸¸Ç×ÊÇÌ«¹«£¬Ä¸Ç×ÊÇÁõæÁ£¨¨£o,°À£©¡£¸ß×æÎ´³öÉúÖ®Ç°£¬ÁõæÁÔø¾­ÔÚ´óÔóµÄ°¶±ßÐÝÏ¢£¬ÃÎÖÐÓëÉñ½»ºÏ¡£µ±Ê±À×ÃùµçÉÁ£¬Ìì»èµØ°µ£¬Ì«¹«ÕýºÃÇ°È¥¿´Ëý£¬¼ûµ½ÓÐòÔÁúÔÚËýÉíÉÏ¡£²»¾Ã£¬ÁõæÁÓÐÁËÉíÔÐ£¬ÉúÏÂÁË¸ß×æ¡£
¸ß×æÕâ¸öÈË£¬¸ß±Ç×Ó£¬Ò»¸±ÁúµÄÈÝÃ²£¬Ò»Á³Æ¯ÁÁµÄºúÐë£¬×óÍÈÉÏÓÐÆßÊ®¶þ¿ÅºÚðë¡£ËûÈÊºñ°®ÈË£¬Ï²»¶Ê©Éá£¬ÐÄÐØ»í´ï¡£ËûÆ½ËØ¾ßÓÐ¸É´óÊÂÒµµÄÆø¶È£¬²»¸ÉÆ½³£ÈË¼ÒÉú²úÀÍ×÷µÄÊÂ¡£µ½ÁË³ÉÄêÒÔºó£¬ËûÊÔ×ÅÈ¥×ö¹Ù£¬µ±ÁËãôË®Í¤Õâ¸öµØ·½µÄÍ¤³¤£¬¶Ô¹ÙÊðÖÐµÄ¹ÙÀô£¬Ã»ÓÐ²»¼Ó×½ÅªµÄ¡£ËûÏ²»¶ºÈ¾Æ£¬ºÃÅ®É«¡£³£³£µ½ÍõæÁ¡¢Îä¸ºÄÇÀïÈ¥ÉÞ¾ÆºÈ£¬ºÈ×íÁËÌÉµ¹¾ÍË¯£¬Îä¸º¡¢ÍõæÁ¿´µ½ËûÉíÉÏ³£ÓÐÁú³öÏÖ£¬¾õµÃÕâ¸öÈËºÜÆæ¹Ö¡£¸ß×æÃ¿´ÎÈ¥Âò¾Æ£¬ÁôÔÚµêÖÐ³©Òû£¬Âò¾ÆµÄÈË¾Í»áÔö¼Ó£¬ÊÛ³öÈ¥µÄ¾Æ´ïµ½Æ½³£µÄ¼¸±¶¡£µÈµ½¿´¼ûÁËÓÐÁú³öÏÖµÄ¹ÖÏÖÏó£¬µ½ÁËÄêÖÕ£¬ÕâÁ½¼Ò¾Í°Ñ¼ÇÕÊµÄ¼òÔýÕÛ¶Ï£¬²»ÔÙÏò¸ß×æÌÖÕÊ¡£
¸ß×æÔø¾­µ½ÏÌÑôÈ¥·þáæÒÛ£¬ÓÐÒ»´ÎÇØÊ¼»Ê³öÑ²£¬³äÐíÈËÃÇËæÒâ¹Û¿´£¬Ëû¿´µ½ÁËÇØÊ¼»Ê£¬³¤Ì¾Ò»ÉùËµ£º¡°°¦£¬´óÕÉ·ò¾ÍÓ¦¸ÃÏóÕâÑù£¡¡±
µ¥¸¸£¨£ó£è¨¤£î £æ¨³£¬ÉÆ¸¦£©ÈËÂÀ¹«ÓëÅæÏØÏØÁîÒªºÃ£¬Îª¶ã±Ü³ðÈËÍ¶±¼µ½ÏØÁîÕâÀïÀ´×÷¿Í£¬ÓÚÊÇ¾ÍÔÚÅæÏØ°²ÁË¼Ò¡£ÅæÖÐµÄºÀ½Ü¡¢¹ÙÀôÃÇÌýËµÏØÁîÓÐ¹ó¿Í£¬¶¼Ç°Íù×£ºØ¡£ÏôºÎµ±Ê±ÊÇÏØÁîµÄÊô¹Ù£¬ÕÆ¹ÜÊÕºØÀñÊÂÒË£¬Ëû¶ÔÄÇÐ©ËÍÀñµÄ±ö¿ÍÃÇËµ£º¡°ËÍÀñ²»ÂúÇ§½ðµÄ£¬ÈÃËû×øµ½ÌÃÏÂ¡£¡±¸ß×æ×öÍ¤³¤£¬Æ½ËØ¾Í¿´²»ÆðÕâ°ï¹ÙÀô£¬ÓÚÊÇÔÚ½ø¼ûµÄÃûÌûÉÏ»Ñ³Æ¡°ºØÇ®Ò»Íò¡±£¬ÆäÊµËûÒ»¸öÇ®Ò²Ã»´ø¡£ÃûÌûµÝ½øÈ¥ÁË£¬ÂÀ¹«¼ûÁË¸ß×æ´óÎª³Ô¾ª£¬¸Ï¿ìÆðÉí£¬µ½ÃÅ¿ÚÈ¥Ó­½ÓËû¡£ÂÀ¹«Õâ¸öÈË£¬Ï²»¶¸øÈËÏàÃæ£¬¿´¼û¸ß×æµÄÏàÃ²£¬¾Í·Ç³£¾´ÖØËû£¬°ÑËûÁìµ½ÌÃÉÏ×øÏÂ¡£ÏôºÎËµ£º¡°Áõ¼¾Ò»ÏòÂú¿ÚËµ´ó»°£¬ºÜÉÙ×ö³ÉÊ²Ã´ÊÂ¡£¡±¸ß×æ¾Í³Ã»úÏ·ÅªÄÇÐ©±ö¿Í£¬¸É´à¾Í×øµ½ÉÏ×ùÈ¥£¬Ò»µã¶ùÒ²²»Ç«ÈÃ¡£¾ÆºÈµÃ¾¡ÐËÁË£¬ÂÀ¹«ÓÚÊÇÏò¸ß×æµÝÑÛÉ«£¬ÈÃËûÒ»¶¨ÁôÏÂÀ´£¬¸ß×æºÈÍêÁË¾Æ£¬¾ÍÁôÔÚºóÃæ¡£ÂÀ¹«Ëµ£º¡°ÎÒ´ÓÄêÇáµÄÊ±ºò¾ÍÏ²»¶¸øÈËÏàÃæ£¬¾­ÎÒ¸øÏàÃæµÄÈË¶àÁË£¬Ã»ÓÐË­ÄÜ±ÈµÃÉÏÄãÁõ¼¾µÄÃæÏà£¬Ï£ÍûÄãºÃ×ÔÕä°®¡£ÎÒÓÐÒ»¸öÇ×ÉúÅ®¶ù£¬Ô¸ÒâÐí¸øÄã×öÄãµÄÈ÷É¨ÆÞæª¡£¡±¾ÆÑçÉ¢ÁË£¬ÂÀæÁ¶ÔÂÀ¹«´óÎªÄÕ»ð£¬Ëµ£º¡°ÄãÆð³õ×ÜÊÇÏëÈÃÕâ¸öÅ®¶ù³öÈËÍ·µØ£¬°ÑËûÐíÅä¸ø¸ö¹óÈË¡£ÅæÏØÏØÁî¸úÄãÒªºÃ£¬ÏëÈ¢Õâ¸öÅ®¶ùÄã²»Í¬Òâ£¬½ñÌìÄãÎªÊ²Ã´ËæËæ±ã±ãµØ¾Í°ÑËýÐí¸øÁõ¼¾ÁËÄØ£¿¡±ÂÀ¹«Ëµ£º¡°Õâ²»ÊÇÅ®ÈË¼ÒËù¶®µÃµÄ¡£¡±ÖÕÓÚ°ÑÅ®¶ù¼Þ¸øÁõ¼¾ÁË¡£ÂÀ¹«µÄÅ®¶ù¾ÍÊÇÂÀºó£¬ÉúÁËÐ¢»ÝµÛºÍÂ³Ôª¹«Ö÷¡£
¸ß×æ×öÍ¤³¤µÄÊ±ºò£¬¾­³£Çë¼Ù»Ø¼Òµ½ÌïÀïÈ¥¡£ÓÐÒ»´ÎÂÀºóºÍº¢×ÓÕýÔÚÌïÖÐ³ý²Ý£¬ÓÐÒ»ÀÏºº´ÓÕâÀï¾­¹ýÌÖË®ºÈ£¬ÂÀºóÈÃËûºÈÁËË®£¬»¹ÄÃ·¹¸øËû³Ô¡£ÀÏºº¸øÂÀºóÏàÃæËµ£º¡°·òÈËÕæÊÇÌìÏÂµÄ¹óÈË¡£¡±ÂÀºóÓÖÈÃËû¸øÁ½¸öº¢×ÓÏàÃæ£¬Ëû¼ûÁËÐ¢»ÝµÛ£¬Ëµ£º¡°·òÈËËùÒÔÏÔ¹ó£¬ÕýÊÇÒòÎªÕâ¸öÄÐº¢×Ó¡£¡±ËûÓÖ¸øÂ³ÔªÏàÃæ£¬Ò²Í¬ÑùÊÇ¸»¹óÃæÏà¡£ÀÏºº×ßºó£¬¸ß×æÕýÇÉ´ÓÅÔ±ßµÄ·¿Éá×ßÀ´£¬ÂÀºó¾Í°Ñ¸Õ²ÅÄÇÀÏÈË¾­¹ý´ËµØ£¬¸øËýÃÇ¿´Ïà£¬ËµËûÃÇÄ¸×Ó¶¼ÊÇ¸»¹óÖ®ÏàµÄÇé¿ö£¬Ô­Ô­±¾±¾µØ¸æËßÁË¸ß×æ¡£¸ß×æÎÊÕâ¸öÈËÔÚÄÄ£¬ÂÀºóËµ£º¡°»¹×ß²»Ô¶¡£¡±ÓÚÊÇ¸ß×æ¾ÍÈ¥×·ÉÏÁËÀÏºº£¬ÎÊËû¸Õ²ÅµÄÊÂ£¬ÀÏººËµ£º¡°¸Õ²ÅÎÒ¿´¹ó·òÈË¼°×ÓÅ®µÄÃæÏà¶¼ºÜÏñÄú£¬ÄúµÄÃæÏà¼òÖ±ÊÇ¹ó²»¿ÉÑÔ¡£¡±¸ß×æÓÚÊÇµÀÐ»Ëµ£º¡°Èç¹ûÕæµÄÏóÀÏÈË¼ÒËùËµ£¬ÎÒ¾ö²»»áÍü¼ÇÄãµÄ¶÷µÂ¡£¡±µÈµ½¸ß×æÏÔ¹óµÄÊ±ºò£¬Ê¼ÖÕ²»ÖªµÀÀÏººµÄÈ¥´¦¡£
¸ß×æ×öÍ¤³¤Ê±£¬Ï²»¶´÷ÓÃÖñÆ¤±à³ÉµÄÃ±×Ó£¬ËûÈÃÕÆ¹Ü²¶µÁµÄ ²îÒÛµ½Ñ¦µØÈ¥ÖÆ×ö£¬¾­³£´÷×Å£¬µ½ºóÀ´ÏÔ¹óÁË£¬ÈÔ¾É¾­³£´÷×Å¡£ÈËÃÇËùËµµÄ¡°ÁõÊÏ¹Ú¡±£¬Ö¸µÄ¾ÍÊÇÕâÖÖÃ±×Ó¡£
¸ß×æÒÔÍ¤³¤µÄÉí·ÝÎªÅæÏØÑºËÍÍ½ÒÛÈ¥ÛªÉ½£¬Í½ÒÛÃÇÓÐºÜ¶àÔÚ°ëÂ·ÌÓ×ßÁË¡£¸ß×æ¹À¼ÆµÈµ½ÁËÛªÉ½Ò²¾Í»á¶¼ÌÓ¹âÁË£¬ËùÒÔ×ßµ½·áÎ÷´óÔóÖÐÊ±£¬¾ÍÍ£ÏÂÀ´Òû¾Æ£¬³Ã×ÅÒ¹Íí°ÑËùÓÐµÄÒÛÍ½¶¼·ÅÁË¡£¸ß×æËµ£º¡°ÄãÃÇ¶¼ÌÓÃüÈ¥°É£¬´Ó´ËÎÒÒ²ÒªÔ¶Ô¶µØ×ßÁË£¡¡±Í½ÒÛÖÐÓÐÊ®¶à¸ö×³Ê¿Ô¸Òâ¸úËæËûÒ»¿é×ß¡£¸ß×æ³Ë×Å¾ÆÒâ£¬Ò¹Àï³­Ð¡Â·Í¨¹ýÕÓÔóµØ£¬ÈÃÒ»¸öÔÚÇ°±ßÏÈ×ß¡£×ßÔÚÇ°±ßµÄÈË»ØÀ´±¨¸æËµ£º¡°Ç°±ßÓÐÌõ´óÉßµ²ÔÚÂ·ÉÏ£¬»¹ÊÇ»ØÈ¥°Õ¡£¡±¸ß×æÒÑ×í£¬Ëµ£º¡°´óÕÉ·ò×ßÂ·£¬ÓÐÊ²Ã´¿ÉÅÂµÄ£¡¡±ÓÚÊÇ¸Ïµ½Ç°Ãæ£¬°Î½£È¥Õ¶´óÉß¡£´óÉß±»Õ¶³ÉÁ½½Ø£¬µÀÂ·´ò¿ªÁË£¬¼ÌÐøÍùÇ°×ßÁË¼¸Àï£¬×íµÃÀ÷º¦ÁË£¬¾ÍÌÉµ¹ÔÚµØÉÏ£¬ºó±ßµÄÈËÀ´µ½Õ¶ÉßµÄµØ·½£¬¿´¼ûÓÐÒ»ÀÏ¸¾ÔÚ°µÒ¹ÖÐ¿ÞÆü¡£ÓÐÈËÎÊËýÎªÊ²Ã´¿Þ£¬ÀÏ¸¾ÈËËµ£º¡°ÓÐÈËÉ±ÁËÎÒµÄº¢×Ó£¬ÎÒÔÚ¿ÞËû¡£¡±ÓÐÈËÎÊ£º¡°ÄãµÄº¢×ÓÎªÊ²Ã´±»É±ÄØ£¿¡±ÀÏ¸¾Ëµ£º¡°ÎÒµÄº¢×ÓÊÇ°×µÛÖ®×Ó£¬±ä»¯³ÉÉß£¬µ²ÔÚµÀÂ·ÖÐ¼ä£¬Èç½ñ±»³àµÛÖ®×ÓÉ±ÁË£¬ÎÒ¾ÍÊÇÎªÕâ¸ö¿Þ°¡¡£¡±ÖÚÈËÒÔÎªÀÏ¸¾ÈËÊÇÔÚËµ»Ñ£¬ÕýÒª´òËý£¬ÀÏ¸¾ÈËÈ´ºöÈ»²»¼ûÁË¡£ºóÃæµÄÈË¸ÏÉÏÁË¸ß×æ£¬¸ß×æÐÑÁË¡£ÄÇÐ©ÈË°Ñ¸Õ²ÅµÄÊÂ¸æËßÁË¸ß×æ£¬¸ß×æÐÄÖÐ°µ°µ¸ßÐË£¬¸ü¼Ó×Ô¸º¡£ÄÇÐ©×·ËæËûµÄÈËÒ²½¥½¥µØÎ·¾åËûÁË¡£
ÇØÊ¼»ÊµÛÔøËµ£º¡°¶«ÄÏ·½ÓÐÏóÕ÷Ìì×ÓµÄÒ»ÍÅÔÆÆø¡±£¬ÓÚÊÇÑ²ÓÎ¶«·½£¬Ïë½è´Ë°ÑËüÑ¹ÏÂÈ¥¡£¸ß×æ»³ÒÉ×Ô¼º´ø×ÅÕâÍÅÔÆÆø£¬¾ÍÌÓµ½Íâ±ß¶ã±ÜÆðÀ´£¬¶ãÔÚÃ¢É½¡¢í¸É½Ò»´øµÄÉîÉ½ºþÔóÖ®¼ä¡£ÂÀºóºÍ±ðÈËÒ»ÆðÈ¥ÕÒ£¬³£³£ÄÜÕÒµ½Ëû¡£¸ß×æÆæ¹ÖµØÎÊËýÔõÃ´ÄÜÕÒµ½£¬ÂÀºóËµ£º¡°ÄãËùÔÚµÄµØ·½£¬ÉÏ¿Õ³£ÓÐÒ»ÍÅÔÆÆø£¬Ë³×ÅÈ¥ÕÒ¾Í³£³£ÄÜÕÒµ½Äã¡£¡±¸ß×æÐÄÀï¸ü¼Ó»¶Ï²¡£ÅæÏØµÄÄêÇáÈËÖÐÓÐÈËÌýËµÁËÕâ¼þÊÂ£¬Òò´ËÐí¶àÈË¶¼Ô¸ÒâÒÀ¸½ÓÚËû¡£
ÇØ¶þÊÀÔªÄêµÄÇïÌì£¬³ÂÊ¤µÈÔÚÞ­£¨£ñ¨ªÆæ£©ÏØÆðÊÂ£¬´òµ½³ÂµÄÊ±ºò£¬×Ô³ÆÎªÍõ£¬¶¨¹úºÅÎª¡°ÕÅ³þ¡±£¬È¡ÕÅ´ó³þ¹úÖ®Òâ£¬Ðí¶à¿¤ÏØ¶¼É±ÁËËûÃÇµÄ³¤¹ÙÀ´ÏìÓ¦³ÂÉæ¡£ÅæÏØÏØÁî·Ç³£¾ª¿Ö£¬Ò²ÏëÂÊÁìÅæÏØµÄÈËÏìÓ¦³ÂÉæ¡£ÓÚÊÇÓü´ª£¨£ù£õ¨¤£î£¬Ôº£©²Ü²Î¡¢Ö÷ÀôÏôºÎËµ£º¡°Äú×÷ÎªÇØ³¯µÄ¹ÙÀô£¬ÏÖÔÚÏë±³ÅÑÇØ³¯£¬ÂÊÁìÅæÏØµÄ×ÓµÜÆðÒå£¬¿ÖÅÂÃ»ÓÐÈË»áÌý´ÓÃüÁî¡£Ï£ÍûÄúÕÙ»ØÄÇÐ©ÔÚÍâÌÓÍöµÄÈË£¬´óÔ¼¿ÉÕÙ¼¯µ½¼¸°ÙÈË£¬ÓÃËûÃÇÀ´Ð²ÆÈÖÚÈË£¬ÖÚÈË¾Í²»¸Ò²»Ìý´ÓÃüÁîÁË¡£¡±ÓÚÊÇÅÉ·®ßàÈ¥½ÐÁõ¼¾¡£ÕâÊ±£¬Áõ¼¾µÄ×·ËæÕßÒÑ¾­ÓÐ¼¸Ê®ÈË»òÕßµ½Ò»°ÙÈËÁË¡£
·®ßà¸ú×ÅÁõ¼¾Ò»¿é¶ù»ØÀ´ÁË¡£ÅæÁîÔÚ·®ßà×ßºóºó»ÚÁË£¬º¦ÅÂÁõ¼¾À´ÁË»á·¢ÉúÊ²Ã´±ä¹Ê£¬¾Í¹Ø±Õ³ÇÃÅ£¬¾ÝÊØ³Ç³Ø£¬²»ÈÃÁõ¼¾½ø³Ç£¬¶øÇÒÏëÒªÉ±µôÏôºÎ¡¢²Ü²Î¡£ÏôºÎ¡¢²Ü²Îº¦ÅÂÁË£¬Ô½¹ý³Ç³ØÀ´ÒÀ¸½Áõ¼¾£¬ÒÔÇóµÃ±£»¤¡£ÓÚÊÇÁõ¼¾ÓÃ²¯Ð´ÁË·âÐÅÉäµ½³ÇÉÏÈ¥£¬ÏòÅæÏØµÄ¸¸ÀÏ°ÙÐÕÐû¸æËµ£º¡°ÌìÏÂ°ÙÐÕÎªÇØÕþËù¿àÒÑ¾­ºÜ¾ÃÁË¡£ÏÖÔÚ¸¸ÀÏÃÇËäÈ»ÎªÅæÁîÊØ³Ç£¬µ«ÊÇ¸÷µØÖîºîÈ«¶¼ÆðÀ´ÁË£¬ÏÖÔÚºÜ¿ì¾ÍÒªÍÀÂ¾µ½ÅæÏØ¡£Èç¹ûÏÖÔÚÅæÏØ¸¸ÀÏÒ»Æð°ÑÅæÁîÉ±µô£¬´ÓÄêÇáÈËÖÐÑ¡Ôñ¿ÉÒÔÓµÁ¢µÄÈËÁ¢ËûÎªÊ×Áì£¬À´ÏìÓ¦¸÷µØÖîºî£¬ÄÇÃ´ÄãÃÇµÄ¼ÒÊÒ¾Í¿ÉµÃµ½±£È«¡£²»È»µÄ»°£¬È«ÏØÀÏÉÙ¶¼ÒªÔâÍÀÉ±£¬ÄÇÊ±¾ÍÊ²Ã´Ò²×ö²»³ÉÁË¡£¡±ÓÚÊÇÅæÏØ¸¸ÀÏÂÊÁìÏØÖÐ×ÓµÜÒ»ÆðÉ±µôÁËÅæÁî£¬´ò¿ª³ÇÃÅÓ­½ÓÁõ¼¾£¬ÏëÒªÈÃËûµ±ÅæÏØÏØÁî¡£Áõ¼¾Ëµ£º¡°Èç½ñÕýµ±ÂÒÊÀ£¬Öîºî·×·×ÆðÊÂ£¬Èç¹û°²ÅÅ½«ÁìÈËÑ¡²»Í×µ±£¬¾Í½«Ò»°ÜÍ¿µØ¡£ÎÒ²¢²»¸Ò¹ËÏ§×Ô¼ºµÄÐÔÃü£¬Ö»ÊÇÅÂ×Ô¼ºÄÜÁ¦Ð¡£¬²»ÄÜ±£È«¸¸ÀÏÐÖµÜ¡£ÕâÊÇÒ»¼þ´óÊÂ£¬Ï£Íû´ó¼ÒÒ»ÆðÍÆÑ¡³öÄÜÊ¤ÈÎµÄÈË¡£¡±ÏôºÎ¡¢²Ü²ÎµÈ¶¼ÊÇÎÄ¹Ù£¬¶¼¹ËÏ§ÐÔÃü£¬º¦ÅÂÆðÊÂ²»³ÉÔâµ½ÂúÃÅ³­Õ¶Ö®»ö£¬¼«Á¦µØÍÆÈÃÁõ¼¾¡£³ÇÖÐ¸¸ÀÏÒ²¶¼Ëµ£º¡°Æ½ËØÌýËµÁõ¼¾ÄÇÃ´¶àÆæÒìÖ®ÊÂ£¬±Øµ±ÏÔ¹ó£¬¶øÇÒÕ¼²·Ã»ÓÐË­±ÈµÃÉÏÄãÁõ¼¾×î¼ªÀû¡£¡±Áõ¼¾»¹ÊÇÔÙÈýÍÆÈÃ¡£ÖÚÈËÃ»ÓÐ¸Òµ±ÅæÏØÏØÁîµÄ£¬¾ÍÁ¢Áõ¼¾×öÁËÅæ¹«¡£ÓÚÊÇÔÚÅæÏØ¼ÀìëÄÜ¶¨ÌìÏÂµÄ»ÆµÛºÍÉÆÖÆ±øÆ÷µÄò¿ÓÈ£¬°ÑÉüÑªÍ¿ÔÚÆì¹ÄÉÏ£¬ÒÔ¼ÀÆì¼À¹Ä£¬ÆìÖÄ¶¼ÊÇºìÉ«µÄ¡£ÕâÊÇÓÉÓÚ±»É±µÄÄÇÌõÉßÊÇ°×µÛÖ®×Ó£¬¶øÉ±ÉßÄÇ¸öÈËÊÇ³àµÛÖ®×Ó£¬ËùÒÔ³çÉÐºìÉ«¡£ÄÇÐ©ÄêÇáÓÐÎªµÄ¹ÙÀôÈçÏôºÎ¡¢²Ü²Î¡¢·®ßàµÈ¶¼ÎªÅæ¹«È¥ÕÐÊÕÅæÏØÖÐµÄÄêÇáÈË£¬¹²ÕÐÁË¶þÈýÇ§ÈË£¬Ò»Æð¹¥´òºúÁê¡¢·½Óë£¬È»ºóÍË»Ø×¤ÊØ·áÒØ¡£
ÇØ¶þÊÀ¶þÄê£¨Ç°208£©¡£³ÂÉæÊÖÏÂ´ó½«ÖÜÕÂÂÊ¾ü¹¥´òµ½Ï·Ë®£¬±»ÕÂºª´ò°ÜÓÖÍË»ØÈ¥ÁË¡£Ñà¡¢ÕÔ¡¢Æë¡¢Îº¸÷¹ú¶¼×ÔÁ¢ÎªÍõ¡£ÏîÁº¡¢ÏîÓðÔÚÎâÏØÆð±ø£¬ÇØ³¯ãô´¨¿¤¼àÃû½ÐÆ½µÄÂÊ±ø°üÎ§ÁË·áÒØ¡£Á½ÌìÖ®ºó£¬Åæ¹«ÂÊÖÚ³ö³ÇÓëÇØ¾ü½»Õ½£¬´ò°ÜÁËÇØ¾ü¡£Åæ¹«ÃüÓº³ÝÊØÎÀ·áÒØ£¬×Ô¼ºÂÊÁì²¿¶Óµ½Ñ¦ÏØÈ¥¡£ãô´¨¿¤ÊØ×³ÔÚÑ¦ÏØ±»´ò°Ü£¬ÌÓµ½ÆÝÏØ£¬Åæ¹«µÄ×óË¾Âí²ÜÎÞÉË×¥»ñãô´¨¿¤ÊØ×³²¢É±ÁËËû¡£Åæ¹«°Ñ¾ü¶Ó³·µ½¿º¸¸£¬Ò»Ö±µ½·½Óë£¬Ã»ÓÐ·¢ÉúÕ½¶·¡£³ÂÍõÊ¤ÅÉÎº¹úÈËÖÜÊÐ£¨£æ¨²£¬·ü£©À´¶áÈ¡ÍÁµØ¡£ÖÜÊÐÅÉÈË¸æËßÓº³ÝËµ£º¡°·áÒØ£¬ÊÇ¹ýÈ¥Îº¹ú¹ú¶¼Ç¨À´µÄµØ·½¡£ÏÖÔÚÎºµØÒÑ¾­Æ½¶¨µÄÓÐ¼¸Ê®×ù³Ç¡£ÄãÈç¹û¹é½µÎº¹ú£¬Îº¹ú¾Í·âÄãÎªºî×¤ÊØ·áÒØ¡£Èç¹û²»¹é½µ£¬ÎÒ¾ÍÒªÍÀÂ¾·áÒØ¡£¡±Óº³Ý±¾À´¾Í²»Ô­Òâ¹éÊôÓÚÅæ¹«£¬µÈµ½Îº¹úÀ´ÕÐ½µÁË£¬Á¢¿Ì¾Í·´ÅÑÁËÅæ¹«£¬ÎªÎº¹úÊØÎÀ·áÒØ¡£Åæ¹«´ø±ø¹¥´ò·áÒØ£¬Ã»ÓÐ¹¥ÏÂ¡£Åæ¹«Éú²¡ÁË£¬ÍË±ø»Øµ½ÅæÏØ¡£Åæ¹«Ô¹ºÞÓº³ÝºÍ·áÒØµÄ×ÓµÜ±³ÅÑËû£¬ÓÖÌýËµ¶«ÑôÏØµÄÄþ¾ý¡¢ÇØ¼ÎÁ¢¾°¾Ô×öÁË´úÀíÍõ£¬×¤ÊØÔÚÁôÏØ£¬ÓÚÊÇÇ°È¥Í¶±¼Ëû£¬ÏëÏòËû½è±øÈ¥¹¥´ò·áÒØ¡£ÕâÊ±ºòÇØ³¯½«ÁìÕÂºªÕýÔÚ×·»÷³ÂÊ¤µÄ¾ü¶Ó£¬ÕÂºªµÄ±ð½«Ë¾Âí¯­£¨£ò¨¨£î£¬ÈÊ£©´ø±øÏò±±Æ½¶¨³þµØ£¬ÍÀÂ¾ÁËÏàÏØ£¬µ½ÁËí¸ÏØ¡£¶«ÑôÄþ¾ý¡¢Åæ¹«Áì±øÏòÎ÷£¬ºÍË¾Âí¯­ÔÚÏôÏØÎ÷½»Õ½£¬Õ½ÊÆ²»Àû£¬¾ÍÍË»ØÀ´ÊÕ¼¯±ø×ä¾Û¼¯ÔÚÁôÏØ£¬È»ºó´ø±ø¹¥´òí¸ÏØ£¬¹¥ÁËÈýÌì¾Í¹¥ÏÂÀ´ÁË¡£ÓÚÊÇÊÕ¼¯í¸ÏØµÄ±ø×ä£¬¹²µÃµ½ÎåÁùÇ§ÈË¡£¹¥´òÏÂÒØ£¬¹¥ÁËÏÂÀ´¡£ÍË±ø×¤ÔúÔÚ·áÒØ¡£ÌýËµÏîÁºÔÚÑ¦ÏØ£¬¾Í´ø×ÅÒ»°Ù¶àËæ´ÓÆï±øÇ°È¥¼ûÏîÁº¡£ÏîÁºÓÖ¸øÅæ¹«Ôö¼ÓÁËÎåÇ§ÈË£¬Îå´ó·ò¼¶µÄ½«ÁìÊ®ÈË¡£Åæ¹«»ØÀ´ºó£¬ÓÖ´ø±øÈ¥¹¥´ò·áÒØ¡£
Åæ¹«¸ú´ÓÏîÁºÒ»¸ö¶àÔÂ£¬ÏîÓðÒÑ¾­¹¥ÏÂÏå³Ç»ØÀ´ÁË¡£ÏîÁº°Ñ¸÷Â·½«ÁìÈ«²¿ÕÙµ½Ñ¦ÏØ¡£ÌýËµ³ÂÍõÈ·ÊµÊÇËÀÁË£¬Òò¶øÁ¢³þ¹úºó´ú»³ÍõµÄËï×ÓÐÜÐÄÎª³þÍõ£¬½¨¶¼íìÌ¨£¨£ø¨± £ù¨ª£¬Ðèâù£©¡£ÏîÁººÅ³ÆÎäÐÅ¾ý¡£´ôÁË¼¸¸öÔÂ£¬Ïò±±¹¥´ò¿º¸¸£¬Ô®¾È¶«°¢£¬»÷°ÜÁËÇØ¾ü¡£Æë¹ú¾ü¶Ó»ØÈ¥ÁË£¬Ö»Ê£ÏÂ³þ¾üµ¥¶À×·»÷°ÜÌÓÖ®µÐ¡£ÁíÍâÈÃÅæ¹«¡¢ÏîÓðÈ¥¹¥´òÏÌÑô£¬ÍÀÂ¾ÁË³ÇÑô¡£¾ü¶Ó×¤ÔúÔÚå§ÑôÏØ¶«±ßºÍÇØ¾ü½»Õ½£¬´ò°ÜÁËÇØ¾ü¡£
ÇØ¾üÖØÐÂÕñ×÷£¬ÊØ×¡å§Ñô£¬ÔÚ³ÇÖÜÎ§ÒýË®¼áÊØ¡£³þÊØ³·±øÈ¥¹¥´ò¶¨ÌÕ£¬Ã»ÓÐ¹¥ÏÂ¡£Åæ¹«ºÍÏîÓðÏòÎ÷¶áÈ¡ÍÁµØ£¬µ½ÁËÓº±ø³ÇÏÂ£¬ºÍÇØ¾ü½»Õ½£¬´ó°ÜÇØ¾ü£¬Õ¶É±ÀîÓÉ¡£ÓÖ·µ»Ø¹¥´òÍâ»Æ£¬Ã»ÓÐ¹¥ÏÂ¡£
ÏîÁºÁ½´Î´ò°ÜÇØ¾ü£¬Â¶³ö½¾°ÁµÄÉñÉ«¡£ËÎÒå½øÚÉ£¬ÏîÁº²»Ìý¡£ÇØ³¯¸øÕÂºªÔöÅÉÁË¾ü¶Ó£¬³Ã×ÅºÚÒ¹Ï®»÷ÏîÁº¾ü¶Ó¡£ÎªÁË·ÀÖ¹Ðú»©£¬ÈÃÊ¿±ø¿ÚÀï¶¼ÏÎ×ÅÒ»¸ùºáÄ¾¹÷£¬½á¹ûÔÚ¶¨ÌÕ´ò°ÜÁËÏîÁºµÄ¾ü¶Ó£¬ÏîÁºÕ½ËÀ¡£ÕâÊ±£¬Åæ¹«ºÍÏîÓðÕýÔÚ¹¥´ò³ÂÁô£¬ÌýËµÏîÁºÒÑËÀ£¬¾Í´ø±øºÍÂÀ½«¾üÒ»ÆðÏò¶«½ø¾ü¡£ÂÀ³¼µÄ¾ü¶Ó×¤ÔúÔÚÅí³ÇµÄ¶«Ãæ£¬ÏîÓðµÄ¾ü¶Ó×¤ÔúÔÚÅí³ÇµÄÎ÷Ãæ£¬Åæ¹«µÄ¾ü¶Ó×¤ÔúÔÚí¸ÏØ¡£
ÕÂºª´ò°ÜÁËÏîÁºµÄ¾ü¶ÓÖ®ºó£¬¾ÍÒÔÎª³þµØµÄ¾ü¶Ó²»ÖµµÃµ£ÓÇ£¬ÓÚÊÇ¶É¹ý»ÆºÓ£¬Ïò±±½ø¹¥ÕÔ¹ú£¬´ó°ÜÕÔ¾ü¡£Õýµ±Õâ¸öÊ±ºò£¬ÕÔÐªÁ¢ÎªÕÔÍõ£¬ÇØ½«ÍõÀëÔÚîÒÂ¹³Ç°üÎ§ÁËÕÔÐªµÄ¾ü¶Ó£¬Õâ¾ÍÊÇËùÎ½µÄºÓ±±¾ü¡£
ÇØ¶þÊÀÈýÄê£¨Ç°207£©£¬³þ»³Íõ¿´µ½ÏîÁº¾üÒÑ±»´ò°Ü£¬º¦ÅÂÁË£¬¾Í°Ñ¶¼³Ç´ÓíìÌ¨Ç¨µ½Åí³Ç£¬°ÑÂÀ³¼¡¢ÏîÓðµÄ¾ü¶ÓºÏÔÚÒ»ÆðÓÉËûÇ××ÔÂÊÁì¡£ÈÎÃüÅæ¹«Îªí¸¿¤Ì«ÊØ£¬·âÎªÎä°²ºî£¬Í³ÂÊí¸¿¤µÄ²¿¶Ó¡£·âÏîÓðÎª³¤°²ºî£¬ºÅ³ÆÂ³¹«¡£ÂÀ³¼µ£ÈÎË¾Í½£¬ËûµÄ¸¸Ç×ÂÀÇàµ£ÈÎÁîÒü¡£
ÕÔ¹ú¼¸´ÎÇëÇóÔ®¾È£¬»³Íõ¾ÍÈÎÃüËÎÒåÎªÉÏ½«¾ü£¬ÏîÓðÎª´Î½«£¬·¶ÔøÎªÄ©½«£¬Ïò±±½ø±ø¾ÈÕÔ¡£ÃüÁîÅæ¹«ÏòÎ÷¹¥È¡ÍÁµØ£¬½ø¾ü¹ØÖÐ¡£ºÍÖî½«ÏàÔ¼£¬Ë­ÏÈ½øÈëº¯¹È¹ØÆ½¶¨¹ØÖÐ£¬¾ÍÈÃË­ÔÚ¹ØÖÐ×öÍõ¡£
ÕâÊ±ºò£¬ÇØ¾üÇ¿´ó£¬³£³£³Ë×ÅÊ¤ÀûµÄÍþÊÆ×·»÷°ÜÌÓÖ®µÐ£¬Öî½«ÖÐÃ»ÓÐÈËÈÏÎªÏÈÈë¹ØÊÇÓÐÀûµÄÊÂ¡£Ö»ÓÐÏîÓðºÞÇØ¾ü´ò°ÜÁËÏîÁºµÄ¾ü¶Ó£¬ºÜ¼¤·ß£¬Ô¸ÒâºÍÅæ¹«Ò»ÆðÎ÷½øÈë¹Ø¡£»³ÍõÊÖÏÂµÄÀÏ½«ÃÇ¶¼Ëµ£º¡°ÏîÓðÕâ¸öÈËÃô½ÝÓÂÃÍ£¬È´ÓÖ¼é»«ÉËÈË¡£ÏîÓðÔø¾­¹¥ÏÂÏå³Ç£¬ÄÇÀïµÄ¾üÃñÃ»ÓÐÒ»¸ö»îÏÂÀ´£¬¶¼±»Ëû»îÂñÁË¡£·²ÊÇËû¾­¹ýµÄµØ·½£¬Ã»ÓÐ²»±»»ÙÃðµÄ¡£ÔÙËµ£¬¶à´Î½ø¹¥£¬ÏÈÇ°³ÂÍõ¡¢ÏîÁº¶¼±»´ò°ÜÁË£¬²»Èç¸ÄÅÉÖÒºñÀÏÊµµÄÈË£¬ÊµÐÐÈÊÒå£¬ÂÊ¾üÎ÷½ø£¬ÏòÇØµØµÄ¸¸ÀÏÐÖµÜ½²Ã÷µÀÀí¡£ÇØµØ¸¸ÀÏÐÖµÜÒòÎªËûÃÇµÄ¾ýÖ÷±©Å°¶øÊÜ¿àÒÑ¾­ºÜ¾ÃÁË£¬ÏÖÔÚÈç¹ûÕæµÄÄÜÓÐÎ»ÖÒºñÀÏÊµµÄÈËÇ°È¥£¬²»ÆÛÑ¹°ÙÐÕ£¬²Å»áÊ¹ÇØµØ½µ·þ¡£ÏîÓðÖ»ÊÇÃô½ÝÓÂÃÍ£¬²»ÄÜÅÉËûÈ¥¡£ÏÖÔÚÖ»ÓÐÅæ¹«Ò»ÏòÖÒºñÀÏÊµ£¬¿ÉÒÔÅÉËûÈ¥¡£¡±»³Íõ×îÖÕÃ»ÓÐ´ðÓ¦ÏîÓð£¬¶øÅÉÁËÅæ¹«ÂÊÁì´ó¾üÏòÎ÷È¥¶áÈ¡ÍÁµØ£¬Ò»Â·ÊÕ¼¯³ÂÊ¤¡¢ÏîÁºµÄÉ¢±ø¡£Åæ¹«È¡µÀí¸ÏØµ½´ï³ÉÑô£¬Óë¸ÜÀïµÄÇØ¾ü¶ÔÀÝÏà³Ö£¬½á¹û»÷°ÜÁËÇØ¾üµÄÁ½Ö§²¿¶Ó¡£³þ¾üÓÖ³ö±ø¹¥»÷ÍõÀë£¬°ÑÍõÀë´òµÃ´ó°Ü¡£
Åæ¹«ÂÊ±øÎ÷½ø£¬ÔÚ²ýÒØÓëÅíÔ½ÏàÓö¡£ÓÚÊÇºÍËûÒ»Æð¹¥´òÇØ¾ü£¬Õ½ÊÂ²»Àû¡£³·±øµ½ÀõÏØ£¬ÕýºÃÓöµ½¸ÕÎäºî£¬¾Í°ÑËûµÄ¾ü¶Ó¶áÁË¹ýÀ´£¬´óÔ¼ÓÐËÄÇ§ÈË£¬²¢ÈëÁË×Ô¼ºµÄ¾ü¶Ó¡£ÓÖÓëÎº½«»ÊÐÀ¡¢ÎºÉêÍ½ÎäÆÑµÄ¾ü¶ÓºÏÁ¦¹¥´ò²ýÒØ£¬Ã»ÓÐ¹¥ÏÂ¡£Åæ¹«¼ÌÐøÎ÷½ø£¬¾­¹ý¸ßÑô¡£ÛªÊ³Æä£¨£ù¨¬ £ê¨©£¬Òå»ù£©¸ºÔð¿´¹Ü³ÇÃÅ£¬ËûËµ£º¡°¸÷Â·¾­¹ý´ËµØµÄ¶àÁË£¬ÎÒ¿´Ö»ÓÐÅæ¹«²ÅÊÇ¸öµÂÐÐ¸ßÉÐÖÒºñÀÏÊµµÄÈË¡£¡±ÓÚÊÇÇ°È¥Çó¼û£¬ÓÎËµÅæ¹«¡£Åæ¹«µ±Ê±Õý²æ¿ªÁ½ÍÈ×øÔÚ´²ÉÏ£¬ÈÃÁ½¸öÅ®×Ó¸øËûÏ´½Å¡£ÛªÊ³Æä¼ûÁË²¢ßµ²»°Ý£¬Ö»ÊÇÂÔÎ¢¸©Éí×÷ÁË¸ö³¤Ò¾£¬Ëµ£º¡°Èç¹ûÄúÒ»¶¨ÒªÖïÃðÃ»ÓÐµÂÕþµÄ±©ÇØ£¬¾Í²»Ó¦¸Ã×ø×Å½Ó¼û³¤Õß¡£¡±ÓÚÊÇÅæ¹«Õ¾ÆðÉíÀ´£¬ÕûÀíÒÂ·þ£¬ÏòËûµÀÇ¸£¬°ÑËûÇëµ½ÉÏ×ø ¡£ÛªÊ³ÆäÈ°ËµÅæ¹«Ï®»÷³ÂÁô£¬µÃµ½ÁËÇØ¾ü´¢´æµÄÁ¸Ê³¡£Åæ¹«¾Í·âÛªÊ³ÆäÎª¹ãÒ°¾ý£¬ÈÎÃüËûµÄµÜµÜÛªÉÌÎª½«¾ü£¬Í³ÂÊ³ÂÁôµÄ¾ü¶Ó£¬ÓëÅæ¹«Ò»Æð¹¥´ò¿ª·â£¬Ã»ÓÐ¹¥ÏÂ¡£¼ÌÐøÏòÎ÷£¬ÓëÇØ½«ÑîÐÜÔÚ°×Âí´òÁËÒ»ÕÌ£¬ÓÖÔÚÇúÓö¶«Ãæ´òÁËÒ»ÕÌ£¬´óÆÆÇØ¾ü¡£ÑîÐÜÌÓµ½ÜþÑôÈ¥ÁË£¬ÇØ¶þÊÀÅÉÊ¹Õß½«ËûÕ¶Ê×Ê¾ÖÚ¡£Åæ¹«ÓÖÏòÄÏ¹¥´òÓ±Ñô£¬ÍÀÂ¾ÁËÓ±Ñô¡£Í¨¹ýÕÅÁ¼µÄ¹ØÏµ£¬Õ¼ÁìÁËº«¹úµÄÞS£¨£è£õ¨¢£î£¬»·£©Ô¯ÏÕµÀ¡£
ÕâÊ±ºò£¬ÕÔ¹úµÄ±ð½«Ë¾ÂínÕýÏë¶É¹ý»ÆºÓ£¬½øÈëº¯¹È¹Ø¡£Åæ¹«¾ÍÏò±±½ø¹¥Æ½Òõ£¬½Ø¶Ï»ÆºÓ¶É¿Ú¡£ÓÖÏòÄÏ½ø¾ü£¬ÓëÇØ¾üÔÚÂåÑô¶«Ãæ½»Õ½£¬Õ½ÊÂ²»Àû£¬ÍË»Øµ½Ñô³Ç£¬¾Û¼¯¾üÖÐµÄÆï±ø£¬ÔÚÄÏÑôÏØ¶«ÃæºÍÄÏÑôÌ«ÊØÂÀýt£¨£ù¨«£¬ÒÐ£©½»Õ½£¬´ò°ÜÁËÇØ¾ü£¬¹¥È¡ÁËÄÏÑô¿¤£¬ÄÏÑô¿¤ÊØÂÀýtÌÓÅÜÁË£¬ÍËÊØÍð³Ç¡£Åæ¹«ÂÊ±øÈÆ¹ýÍð³ÇÎ÷½ø£¬ÕÅÁ¼½øÚÉËµ£º¡°ÄúËäÈ»Ïë¸Ï¿ìÈë¹Ø£¬µ«Ä¿Ç°ÇØ±øÊýÁ¿ÈÔ¾ÉºÜ¶à£¬ÓÖÆ¾½èÏÕÒªµØÊÆ½øÐÐµÖ¿¹¡£Èç¹ûÏÖÔÚ²»¹¥ÏÂÍð³Ç£¬ÄÇÃ´Íð³ÇµÄµÐÈË´Ó±³ºó¹¥»÷£¬Ç°ÃæÓÖÓÐÇ¿´óµÄÇØ¾ü£¬ÕâÊÇÒ»ÌõÎ£ÏÕµÄµÀ°¡¡£¡±ÓÚÊÇÅæ¹«Á¬Ò¹ÂÊ±ø´ÓÁíÒ»ÌõµÀ·µ»Ø£¬¸ü»»ÆìÖÄ£¬ÀèÃ÷Ê±·Ö£¬°ÑÍð³Ç½ô½ôÎ§×¡£¬Î§ÁËºÃ¼¸È¦¡£ÄÏÑô¿¤ÊØÏëÒª×ÔØØ¡£ËûµÄÃÅ¿Í³Â»ÖËµ£º¡°ÏÖÔÚ×ÔØØ»¹Ì«Ôç¡£¡±ÓÚÊÇÔ½¹ý³ÇÇ½È¥¼ûÅæ¹«£¬Ëµ£º¡°ÎÒÌýËµÄúºÍÖîºîÔ¼¶¨£¬ÏÈ¹¥ÈëÏÌÑôµÄ¾ÍÈÃËûÔÚÄÇÀï×öÍõ¡£ÏÖÔÚÄúÍ£ÏÂÀ´¹¥´òÍð³Ç¡£Íð³ÇÊÇ¸ö´ó¿¤µÄ¶¼³Ç£¬ÏàÁ¬µÄ³Ç³ØÓÐ¼¸Ê®×ù£¬ÈËÃñÖÚ¶à£¬»ýÐî³ä×ã£¬¹ÙÃñ¶¼ÈÏÎªÍ¶½µ¿Ï¶¨Òª±»É±ËÀ£¬ËùÒÔ¶¼¾öÐÄ¾Ý³Ç¼áÊØ¡£ÏÖÔÚÄúÕûÌìÍ£ÔÚÕâÀï¹¥³Ç£¬Ê¿±øÉËÍö±Ø¶¨ºÜ¶à£»Èç¹ûÂÊ¾üÀëÈ¥£¬Íð³Ç¾ü¶ÓÒ»¶¨ÔÚºóÃæ×·³ö£»ÕâÑù£¬ÄúÏòÎ÷Ç°½ø¾Í»á´í¹ýÏÈ½øÏÌÑôÔÚÄÇÀï³ÆÍõµÄÔ¼¶¨£¬ºóÃæÓÖÓÐÍð³ÇÇ¿´ó¾ü¶ÓÏ®»÷µÄºó»¼¡£ÌæÄú×ÅÏë£¬µ¹²»ÈçÔ¼¶¨Ìõ¼þÍ¶½µ£¬·âÉÍÄÏÑôÌ«ÊØ£¬ÈÃËûÁôÏÂÀ´ÊØ×¡ÄÏÑô£¬ÄúÂÊÁìÍð³ÇµÄÊ¿±øÒ»ÆðÎ÷½ø¡£ÄÇÐ©»¹Ã»ÓÐ½µ·þµÄ³ÇÒØ£¬Ìýµ½ÁËÕâ¸öÏûÏ¢£¬Ò»¶¨»áÕù×Å´ò¿ª³ÇÃÅµÈºòÄú¡£Äú¾Í¿ÉÒÔÍ¨ÐÐÎÞ×èµØÎ÷½ø£¬²»±Øµ£ÐÄÊ²Ã´ÁË¡£¡±Åæ¹«Ëµ£º¡°ºÃ£¡¡±ÓÚÊÇ·âÍð³Ç¿¤ÊØÎªÒóºî£¬·â¸ø³Â»ÖÒ»Ç§»§¡£ÓÚÊÇÅæ¹«ÂÊ±ø¼ÌÐøÎ÷½ø£¬Ëù¾­¹ýµÄ³ÇÒØÃ»ÓÐ²»½µ·þµÄ¡£µ½ÁËµ¤Ë®£¬¸ßÎäºîÆÝÈú¡¢ÏåÑôºîÍõÁêÒ²ÔÚÎ÷Áê¹é½µÁË¡£Åæ¹«ÓÖ»Ø×ªÀ´¹¥´òºúÑô£¬Óöµ½ÁËÛ¶£¨£ð¨®£¬ÆÅ£©¾ýµÄ±ð½«Ã·äm£¨£ø£õ¨¡£î£¬Ðû£©£¬¾Í¸úËûÒ»Æð£¬½µ·þÁËÎöÏØºÍÛªÏØ¡£Åæ¹«ÅÉÇ²Îº¹úÈËÄþ²ý³öÊ¹ÇØµØ£¬Äþ²ý»¹Ã»ÓÐ»ØÀ´¡£ÕâÊ±£¬ÇØ½«ÕÂºªÒÑ¾­ÔÚÕÔµØÂÊ¾üÍ¶½µÏîÓðÁË¡£
µ±³õ£¬ÏîÓðºÍËÎÒåÏò±±È¥¾ÈÕÔ£¬µÈµ½ÏîÓðÉ±ÁËËÎÒå£¬´úÌæËû×öÁËÉÏ½«¾ü£¬¸÷Â·½«ÁìÈç÷ô²¼µÈ¶¼¹éÊôÁËÏîÓð£»´ò°ÜÁËÇØ½«ÍõÀëµÄ¾ü¶Ó£¬½µ·þÁËÕÂºª£¬Öîºî¶¼¹é¸½ÁËÏîÓð¡£ÕÔ¸ßÉ±ÁËÇØ¶þÊÀÖ®ºó£¬ÅÉÈËÀ´Çó¼û£¬ÏëºÍÅæ¹«¶¨Ô¼ÔÚ¹ØÖÐ·ÖµØ³ÆÍõ£¬Åæ¹«ÒÔÎªÆäÖÐÓÐÕ©£¬¾ÍÓÃÁËÕÅÁ¼µÄ¼Æ²ß£¬ÅÉÛªÉú£¬Â½¼ÖÈ¥ÓÎËµÇØ½«£¬²¢ÓÃ²ÆÀû½øÐÐÒýÓÕ£¬³Ë´Ë»ú»áÇ°È¥ÍµÏ®Îä¹Ø£¬¹¥ÁËÏÂÀ´¡£ÓÖÔÚÀ¶ÌïÄÏÃæÓëÇØ¾ü½»Õ½¡£ÔöÉèÒÉ±øÆìÖÄ£¬ÃüÁîÈ«¾ü£¬Ëù¹ýÖ®´¦£¬²»µÃÂ°ÂÓ£¬ÇØµØµÄÈË¶¼ºÜ¸ßÐË£¬ÇØ¾üÍß½â£¬Òò´Ë´ó°ÜÇØ¾ü¡£½Ó×ÅÔÚÀ¶ÌïµÄ±±ÃæÓëÇØ¾ü½»Õ½£¬ÓÖ´ó°ÜÇØ¾ü¡£ÓÚÊÇ³ËÊ¤ÓÂÕ½£¬ÖÕÓÚ³¹µ×´ò°ÜÁËÇØ¾ü¡£
ººÔªÄê£¨Ç°206£©Ê®ÔÂ£¬Åæ¹«µÄ¾ü¶ÓÔÚ¸÷Â·ÖîºîÖÐ×îÏÈµ½´ï°ÔÉÏ¡£ÇØÍõ×ÓÓ¤¼Ý×Å°×³µ°×Âí£¬ÓÃË¿ÉþÏµ×Å²±×Ó£¬·âºÃ»ÊµÛµÄÓùçôºÍ·û½Ú£¬ÔÚè×£¨£ú£è¨«£¬Ö½£©µÀÅÔÍ¶½µ¡£½«ÁìÃÇÓÐµÄËµÓ¦¸ÃÉ±µôÇØÍõ¡£Åæ¹«Ëµ£º¡°µ±³õ»³ÍõÅÉÎÒ¹¥¹ØÖÐ£¬¾ÍÊÇÈÏÎªÎÒÄÜ¿íºñÈÝÈË£»ÔÙËµÈË¼ÒÒÑ¾­Í¶½µÁË£¬ÓÖÉ±µôÈË¼Ò£¬ÕâÃ´×ö²»¼ªÀû¡£¡±ÓÚÊÇ°ÑÇØÍõ½»¸øÖ÷¹Ü¹ÙÀô£¬¾ÍÏòÎ÷½øÈë³ÇÑô¡£Åæ¹«ÏëÁôÔÚÇØ¹¬ÖÐÐÝÏ¢£¬·®ßà¡¢ÕÅÁ¼È°×è£¬Õâ²ÅÏÂÁî°ÑÇØ¹¬ÖÐµÄ¹óÖØ±¦Æ÷²ÆÎïºÍ¿â¸®¶¼·âºÃ£¬È»ºóÍË»ØÀ´×¤ÔúÔÚ°ÔÉÏ¡£Åæ¹«ÕÙÀ´¸÷ÏØµÄ¸¸ÀÏºÍÓÐ²ÅµÂÓÐÃûÍûµÄÈË£¬¶ÔËûÃÇËµ£º¡°¸¸ÀÏÃÇ¿àÓÚÇØ³¯µÄ¿ÁÅ°·¨ÁîÒÑ¾­ºÜ¾ÃÁË£¬ÅúÆÀ³¯ÕþµÃÊ§µÄÒªÃð×å £¬Ïà¾ÛÌ¸»°µÄÒª´¦ÒÔËÀÐÌ£¬ÎÒºÍÖîºîÃÇÔ¼¶¨£¬Ë­Ê×ÏÈ½øÈë¹ØÖÐ¾ÍÔÚÕâÀï×öÍõ£¬ËùÒÔÎÒÓ¦µ±µ±¹ØÖÐÍõ¡£ÏÖÔÚÎÒºÍ¸¸ÀÏÃÇÔ¼¶¨£¬·¨ÂÉÖ»ÓÐÈýÌõ£ºÉ±ÈËÕß´¦ËÀÐÌ£¬ÉËÈËÕßºÍÇÀ½ÙÕßÒÀ·¨ÖÎ×ï¡£ÆäÓà·²ÊÇÇØ³¯µÄ·¨ÂÉÈ«²¿·Ï³ý¡£ËùÓÐ¹ÙÀôºÍ°ÙÐÕ¶¼ÏóÍù³£Ò»Ñù£¬°²¾ÓÀÖÒµ¡£×ÜÖ®£¬ÎÒµ½ÕâÀïÀ´£¬¾ÍÊÇÒªÎª¸¸ÀÏÃÇ³ýº¦£¬²»»á¶ÔÄãÃÇÓÐÈÎºÎÇÖº¦£¬Çë²»Òªº¦ÅÂ£¡ÔÙËµ£¬ÎÒËùÒÔ°Ñ¾ü¶Ó³·»Ø°ÔÉÏ£¬ÊÇÏëµÈ×Å¸÷Â·Öîºîµ½À´£¬¹²Í¬ÖÆ¶¨Ò»¸ö¹æÔ¼¡£¡±Ëæ¼´ÅÉÈËºÍÇØ³¯µÄ¹ÙÀôÒ»Æðµ½¸÷ÏØÕòÏç´åÈ¥Ñ²ÊÓ¡£ÏòÃñÖÚ½²Ã÷Çé¿ö¡£ÇØµØµÄ°ÙÐÕ¶¼·Ç³£Ï²ÔÃ£¬Õù×ÅËÍÀ´Å£Ñò¾ÆÊ³£¬Î¿ÀÍÊ¿±ø¡£Åæ¹«ÍÆÈÃ²»¿Ï½ÓÊÜ£¬Ëµ£º¡°²Ö¿âÀïµÄÁ¸Ê³²»ÉÙ£¬²¢²»È±·¦£¬²»ÏëÈÃ´ó¼ÒÆÆ·Ñ¡£¡±ÈËÃÇ¸ü¼Ó¸ßÐË£¬Î¨¿ÖÅæ¹«²»ÔÚ¹ØÖÐ×öÇØÍõ¡£
ÓÐÈËÓÎËµÅæ¹«Ëµ£º¡°ÇØµØµÄ¸»×ãÊÇÆäËüµØÇøµÄÊ®±¶£¬µØÀíÐÎÊÆÓÖºÃ¡£ÏÖÔÚÌýËµÕÂºªÍ¶½µÏîÓð£¬ÏîÓð¸øËûµÄ·âºÅÊÇÓºÍõ£¬ÔÚ¹ØÖÐ³ÆÍõ¡£Èç½ñÒªÊÇËûÀ´ÁË£¬Åæ¹«Äú¿ÖÅÂ¾Í²»ÄÜÓµÓÐÕâ¸öµØ·½ÁË¡£¿ÉÒÔ¸Ï¿ìÅÉ¾ü¶ÓÊØ×¡º¯¹È¹Ø£¬²»ÒªÈÃÖîºî¾ü½øÀ´¡£²¢ÇÒÖð²½Õ÷¼¯¹ØÖÐµÄ±ø×ä£¬¼ÓÇ¿×Ô¼ºµÄÊµÁ¦£¬ÒÔ±ãµÖ¿¹ËûÃÇ¡£¡±Åæ¹«ÈÏÎªËûµÄ»°ÓÐµÀÀí£¬¾ÍÒÀ´ÓÁËËûµÄ¼Æ²ß¡£Ê®Ò»ÔÂÖÐÑ®£¬ÏîÓð¹ûÈ»ÂÊÁìÖîºî¾üÎ÷½ø£¬ÏëÒª½øÈëº¯¹È¹Ø¡£¿ÉÊÇ¹ØÃÅ±Õ×Å¡£ÏîÓðÌýËµÅæ¹«ÒÑ¾­Æ½¶¨ÁË¹ØÖÐ£¬·Ç³£ÄÕ»ð£¬¾ÍÅÉ÷ô²¼µÈ¹¥¿ËÁËº¯¹È¹Ø¡£Ê®¶þÔÂÖÐÑ®£¬µ½´ïÏ·Ë®¡£Åæ¹«µÄ×óË¾Âí²ÜÎÞÉËÌýËµÏîÓð·¢Å­£¬ÏëÒª¹¥´òÅæ¹«£¬¾ÍÅÉÈËÈ¥¶ÔÏîÓðËµ£º¡°Åæ¹«ÒªÔÚ¹ØÖÐ³ÆÍõ£¬ÈÃÇØÍõ×ÓÓ¤×öØ©Ïà£¬°ÑÇØ¹¬ËùÓÐµÄÕä±¦¶¼¾ÝÎª¼ºÓÐ¡£¡°²ÜÎÞÉËÏë½è´ËÇóµÃÏîÓðµÄ·âÉÍ¡£ÑÇ¸¸·¶ÔöÈ°ËµÏîÓð¹¥´òÅæ¹«£¬ÏîÓðÕýÔÚêûÀÍ½«Ê¿£¬×¼±¸´ÎÈÕºÍÅæ¹«»áÕ½¡£ÕâÊ±ÏîÓðµÄ±øÁ¦ÓÐËÄÊ®Íò£¬ºÅ³Æ°ÙÍò£»Åæ¹«µÄ±øÁ¦ÓÐÊ®Íò£¬ºÅ³Æ¶þÊ®Íò£¬ÊµÁ¦µÖ²»¹ýÏîÓð¡£Ç¡ÇÉÏî²®Òª¾ÈÕÅÁ¼£¬Ê¹Ëû²»ÖÁÓÚÓëÅæ¹«Ò»ÆðËÍËÀ£¬³ÃÒ¹À´Åæ¹«¾üÓª¼ûÕÅÁ¼£¬Òò¶øÓÐ»ú»áÈÃÏî²®ÏòÏîÓðËµÁËÒ»·¬µÀÀí£¬ÏîÓðÕâ²Å×÷°Õ¡£´ÎÈÕÅæ¹«´øÁË°ÙÓàÃûËæ´ÓÆï±øÇýÂíÀ´µ½ºèÃÅ¼ûÏîÓð£¬ÏòËûµÀÇ¸¡£ÏîÓðËµ£º¡°ÕâÊÇÅæ¹«×óË¾Âí²ÜÎÞÉËËµµÄ£¬²»È»ÎÒÔõÃ´»áÕâÑùÄØ£¿¡±Åæ¹«ÒòÎªÊÇ´ø×Å·®ßà¡¢ÕÅÁ¼È¥µÄ£¬²ÅµÃÒÔÍÑÉí·µ»Ø¡£»Øµ½¾üÓª£¬Á¢¼´É±ÁË²ÜÎÞÉË¡£
ÏîÓðÓÚÊÇÏòÎ÷ÐÐ½ø£¬Ò»Â·ÍÀÉ±£¬·ÙÉÕÁËÏÌÑô³ÇÄÚµÄÇØÍõ³¯¹¬ÊÒ£¬Ëù¾­¹ýµÄµØ·½£¬Ã»ÓÐ²»Ôâ»ÙÃðµÄ¡£ÇØµØµÄÈËÃÇ¶ÔÏîÓð·Ç³£Ê§Íû£¬µ«ÓÖº¦ÅÂ£¬²»¸Ò²»·þ´ÓËû¡£
ÏîÓðÅÉÈË»ØÈ¥Ïò»³Íõ±¨¸æ²¢ÇëÊ¾¡£»³ÍõËµ£º¡°°´Ô­À´Ô¼¶¨µÄ°ì¡£¡±ÏîÓðÔ¹ºÞ»³Íõµ±³õ²»¿ÏÈÃËûºÍÅæ¹«Ò»ÆðÎ÷½øÈë¹Ø£¬È´ÅÉËûµ½±±±ßÈ¥¾ÈÕÔ£¬½á¹ûÃ»ÄÜÂÊÏÈÈë¹Ø£¬ÂäÔÚÁË±ðÈËÖ®ºó¡£ËûËµ£º¡°»³Íõ£¬ÊÇÎÒ¼ÒÊå¸¸ÏîÁºÓµÁ¢µÄ£¬ËûÃ»ÓÐÊ²Ã´¹¦ÀÍ£¬Æ¾Ê²Ã´ÄÜÖ÷³Ö¶¨Ô¼ÄØ£¡Æ½¶¨ÌìÏÂµÄ£¬±¾À´¾ÍÊÇ¸÷Â·½«ÁìºÍÎÒÏî¼®¡£¡±ÓÚÊÇ¼ÙÒâÍÆ×ð»³ÍõÎªÒåµÛ£¬Êµ¼ÊÉÏ²¢²»Ìý´ÓËûµÄÃüÁî¡£
ÕýÔÂ£¬ÏîÓð×ÔÁ¢ÎªÎ÷³þ°ÔÍõ£¬Í³ÖÎÁºµØ¡¢³þµØµÄ¾Å¸ö¿¤£¬½¨¶¼Åí³Ç¡£ÓÖÎ¥±³µ±³õµÄÔ¼¶¨£¬¸ÄÁ¢Åæ¹«ÎªººÍõ£¬Í³ÖÎ°ÍÊñ¡¢ººÖÐÖ®µØ£¬½¨¶¼ÄÏÖ£¡£°Ñ¹ØÖÐ·ÖÎªÈý·Ý£¬·â¸øÇØ³¯µÄÈý¸ö½µ½«£ºÕÂºªÎªÓºÍõ£¬½¨¶¼·ÏÇð£»Ë¾ÂíÐÀÎªÈûÍõ£¬½¨¶¼èÝÑô£»¶­ôèÎªµÔÍõ£¬½¨¶¼¸ßÅ«¡£ÓÖ·â³þ½«è¦ÇðÉêÑôÎªºÓÄÏÍõ£¬½¨¶¼ÂåÑô¡£·âÕÔ½«Ë¾ÂíÓ¡ÎªÒóÍõ£¬½¨¶¼³¯¸è¡£°ÑÕÔÍõÐª¸Ä·âµ½´úµØÎª´úÍõ¡£·âÕÔÏàÕÅ¶úÎª³£É½Íõ£¬½¨¶¼Ïå¹ú¡£·âµ±Ñô¾ý÷ï²¼Îª¾Å½­Íõ£¬½¨¶¼ÁùÏØ¡£·â»³ÍõµÄÖù¹ú¹²°½ÎªÁÙ½­Íõ£¬½¨¶¼½­Áê¡£·â·¬¾ýÎâÜÇ£¨£ò£õ¨¬£¬Ë°£©ÎªºâÉ½Íõ£¬½¨¶¼Û¥£¨£ú£è¨±£¬Öì£©ÏØ¡£·âÑà½«ê°Ý±ÎªÑàÍõ£¬½¨¶¼¼»ÏØ¡£°ÑÔ­ÑàÍõº«¹ã¸Ä·âµ½ÁÉ¶«ÎªÁÉ¶«Íõ¡£º«¹ã²»Ìý£¬´Óê°Ý±¾ÍÂÊ¾üÈ¥¹¥´ò£¬ÔÚÎÞÖÕ°ÑËûÉ±ÁË¡£ÏîÓðÓÖ·â¸ø³É°²¾ý³ÂÓàºÓ¼äÖÜÎ§µÄÈý¸öÏØ£¬ÈÃËû×¡ÔÚÄÏÆ¤ÏØ¡£·â¸øÃ·ämÊ®Íò»§¡£
ËÄÔÂ£¬¸÷Â·ÖîºîÔÚÏîÓðµÄ´ó½«¾üÆìÖÄÏÂ°Õ±ø£¬»Ø¸÷×ÔµÄ·â¹úÈ¥¡£ººÍõÒ²Ç°Íù·â¹ú£¬ÏîÓðÅÉÁËÈýÍòÊ¿±øËæ´ÓÇ°Íù£¬³þ¹úºÍÖîºî¹úÖÐÒòÎª¾´Ä½¶ø¸úËæººÍõµÄÓÐ¼¸ÍòÈË£¬ËûÃÇ´Ó¶ÅÏØÍùÄÏ½øÈëÊ´µØµÄÉ½¹ÈÖÐ¡£¾ü¶Ó¹ýÈ¥ÒÔºó£¬ÔÚ¶¸±ÚÉÏ¼ÜÆðµÄÕ»µÀ¾ÍÈ«²¿ÉÕµô£¬ÎªµÄÊÇ·À±¸Öîºî»òÆäËûÇ¿µÁÍµÏ®£¬Ò²ÊÇÏòÏîÓð±íÊ¾Ã»ÓÐ¶«½øÖ®Òâ¡£µ½´ïÄÏÖ£Ê±£¬²¿½«ºÍÊ¿±øÓÐÐí¶àÈËÔÚÖÐÍ¾ÌÓÅÜ»ØÈ¥ÁË£¬Ê¿±øÃÇ¶¼³ª×Å¸è£¬Ïë¶«¹é»ØÏç¡£º«ÐÅÈ°ËµººÍõµÀ£º¡°ÏîÓð·âÓÐ¹¦µÄ²¿½«£¬È´Æ«Æ«ÈÃÄúµ½ÄÏÖ£È¥£¬·ÖÃ÷ÊÇÁ÷·ÅÄú¡£²¿¶ÓÖÐµÄ¾ü¹Ù¡¢Ê¿±ø´ó¶¼ÊÇáÅ£¨£ø£é¨¢£ï£¬Ïý£©É½ÒÔ¶«µÄÈË£¬ËûÃÇÈÕÒ¹õÚÆð½Å¸ú¶«Íû£¬ÅÎ×Å»Ø¹é¹ÊÏç¡£Èç¹û³Ã×ÅÕâÖÖÐÄÆø¼«¸ßµÄÊ±ºòÀûÓÃËûÃÇ£¬¿ÉÒÔ½¨´ó¹¦¡£Èç¹ûµÈµ½ÌìÏÂÆ½¶¨ÒÔºóÈËÃÇ¶¼°²¾ÓÀÖÒµÁË£¬¾ÍÔÙÒ²ÓÃ²»ÉÏËûÃÇÁË¡£²»ÈçÁ¢¼´¾ö²ß£¬ÂÊ±ø¶«½ø£¬ÓëÖîºîÕùÈ¨¶áÌìÏÂ¡£¡±
ÏîÓð³öÁËº¯¹È¹Ø£¬ÅÉÈËÈÃÒåµÛÇ¨¶¼¡£²¢¶ÔÒåµÛËµ£º¡°¹Å´úµÛÍõÓµÓÐ×Ýºá¸÷Ç§ÀïµÄÍÁµØ£¬¶øÇÒÒ»¶¨Òª¾Ó×¡ÔÚ½­ºÓµÄÉÏÓÎ¡£¡±ÅÉÊ¹Õß°ÑÒåµÛÇ¨áãµ½³¤É³¿¤µÄ³»£¨£ã£è¨¥£î£¬è¡£©ÏØ£¬´ß´ÙËû¸Ï¿ìÆð³Ì£¬Èº³¼ÓÚÊÇ½¥½¥±³ÅÑÁËËû£¬ÏîÓð¾ÍÃØÃÜÃüÁîºâÉ½Íõ¡¢ÁÙ½­ÍõÈ¥É±ÒåµÛ£¬°ÑÒåµÛÉ±ËÀÔÚ½­ÄÏ¡£ÏîÓðÔ¹ºÞÌïÈÙ£¬¾Í·âÆë½«Ìï¶¼ÎªÆëÍõ¡£ÌïÈÙºÜÉúÆø£¬¾Í×ÔÁ¢ÎªÆëÍõ£¬É±µôÌï¶¼£¬·´ÅÑ³þÍõ£»ÓÖ°Ñ½«¾üÓ¡ÊÚ¸øÁËÅíÔ½£¬ÈÃËûÔÚÁºµØ·´³þ¡£³þÅÉÏô¹«½ÇÈ¥¹¥´òÅíÔ½£¬±»ÅíÔ½´òµÃ´ó°Ü¡£³ÂÓàÔ¹ºÞÏîÓð²»·â×Ô¼ºÎªÍõ£¬¾ÍÅÉÏÄËµ£¨£ù£õ¨¨£¬ÔÃ£©È¥ÓÎËµÌïÈÙ£¬ÏòËû½è±ø¹¥´òÕÅ¶ú¡£Æë¹ú¸øÁË³ÂÓàÒ»Ð©±øÁ¦£¬´ò°ÜÁË³£É½ÍõÕÅ¶ú£¬ÕÅ¶úÌÓ×ß¹é¸½ÁËººÍõ¡£³ÂÓà´Ó´úµØ°ÑÕÔÍõÐª½Ó»ØÕÔ¹ú£¬ÖØÐÂÁ¢ÎªÕÔÍõ¡£ÕÔÍõÒò´ËÁ¢³ÂÓàÎª´úÍõ¡£ÏîÓð´óÎªÄÕÅ­£¬·¢±øÏò±±¹¥´òÆë¹ú¡£
°ËÔÂ£¬ººÍõ²ÉÓÃº«ÐÅµÄ¼Æ²ß£¬Ë³Ô­Â··µ»Ø¹ØÖÐ£¬Ï®»÷ÓºÍõÕÂºª¡£ÕÂºªÔÚ³Â²ÖÓ­»÷ºº¾ü£¬ÓºÍõµÄ¾ü¶Ó±»´ò°Ü£¬ÍË±øÌÓ×ß£»ÔÚºÃ®£¨£ú£è¨¬£¬ÖÆ£©Í£ÏÂÀ´ÔÙÕ½£¬ÓÖ±»´ò°Ü£¬ÌÓµ½·ÏÇð¡£ººÍõÓÚÊÇÆ½¶¨ÁËÓºµØ¡£ººÍõÏò¶«Í¦½øÏÌÑô£¬ÂÊ¾üÔÚ·ÏÇð°üÎ§ÓºÍõ£¬²¢ÅÉÇ²½«ÁìÃÇÈ¥¶áÈ¡ÍÁµØ£¬Æ½¶¨ÁËÂ¤Î÷¡¢±±µØ¡¢ÉÏ¿¤¡£ÅÉ½«¾üÑ¦Å·¡¢ÍõÎü´ø±ø³öÎä¹Ø£¬½è×ÅÍõÁê±ø×¤ÄÏÑô£¬µ½ÅæÏØÈ¥½ÓÌ«¹«£¬ÂÀºó¡£³þÍõÌýËµºó£¬ÅÉ±øÔÚÑôÏÄ×è½Ø£¬ºº¾ü²»ÄÜÇ°½ø¡£³þÓÖ·âÔ­ÎâÏØÏØÁîÖ£²ýÎªº«Íõ£¬ÒÔµÖ¾Üºº¾ü¡£
¶þÄê£¨Ç°205£©£¬ººÍõÏò¶«¶áÈ¡ÍÁµØ£¬ÈûÍõË¾ÂíÐÀ¡¢µÔÍõ¶­ôè¡¢ºÓÄÏÍõÉêÑô¶¼¹é½µÁËººÍõ¡£º«Íõ²ý²»¿Ï¹é½µ£¬ººÍõÅÉº«ÐÅ´ò°ÜÁËËû¡£ÓÚÊÇ°Ñ¹¥Õ¼µÄÍÁµØÉèÖÃÎªÂ¤Î÷¡¢±±µØ¡¢ÉÏ¿¤¡¢Î¼ÄÏ¡¢ºÓÉÏ¡¢ÖÐµØµÈ¿¤£»ÔÚ¹ØÍâÉèÖÃÁËºÓÄÏ¿¤¡£¸Ä·âº«¹úµÄÌ«Î¾ÐÅÎªº«Íõ¡£ººÍõÏÂÁî¸÷Â·½«Áì£¬ÂÊÁìÒ»ÍòÈË»òÕßÏ×³öÒ»¿¤Ö®µØ½µººµÄ£¬·â¸øËûÒ»Íò»§¡£ÐÞÖþºÓÉÏ¿¤µÄÒªÈû¡£Ô­ÏÈÇØ³¯¹©µÛÍõÓÎÍæ´òÁÔµÄÔ°ÁÖ£¬¶¼ÔÊÐíÈËÃÇÈ¥¸ûÖÖ¡£ÕýÔÂ£¬·ýÂ²ÁËÓºÍõµÄµÜµÜÕÂÆ½¡£´óÉâÌìÏÂ×ï·¸¡£
ººÍõ³öÁËÎä¹Øµ½´ïÉÂÏØ£¬¸§Î¿¹ØÍâµÄ¸¸ÀÏ£¬»ØÀ´ºó£¬ÕÅ¶úÇ°À´Çó¼û¡£ººÍõ¶ÔËûÊ®·Öºñ´ý¡£
¶þÔÂ£¬ÏÂÁî·Ï³ýÇØµÄÉçð¢£¬¸ÄÁ¢ººµÄÉçð¢¡£
ÈýÔÂ£¬ººÍõ´ÓÁÙ½ú¶É»ÆºÓ£¬ÎºÍõ±ª´ø±ø¸úËæ×Å¡£¹¥ÏÂºÓÄÚ£¬·ýÂ²ÁËÒóÍõ£¬ÉèÖÃÁËºÓÄÚ¿¤¡£ÓÖÂÊ¾üÏòÄÏ¶É¹ýÆ½Òõ½ò£¬µ½´ïÂåÑô¡£ÐÂ³ÇÏØÒ»Î»ÕÆ¹Ü½Ì»¯µÄÈýÀÏ¶­¹«À¹×¡ÁËººÍõ£¬ÏòËûËµÁËÒåµÛ±»É±µÄÇé¿ö¡£ººÍõÌýºó£¬Ì»Â¶×ó±ÛÊ§Éù´ó¿Þ¡£Ëæ¼´ÏÂÁîÎªÒåµÛ·¢É¥£¬¿ÞµõÈýÌì¡£ÅÉÊ¹ÕßÍ¨¸æ¸÷ÖîºîËµ£º¡°ÌìÏÂÖîºî¹²Í¬ÓµÁ¢ÒåµÛ£¬³Æ¾ÞÊÂ·î¡£Èç½ñÏîÓðÔÚ½­ÄÏ·ÅÖð²¢É±º¦ÁËÒåµÛ£¬ÕâÊÇ´óÄæ²»µÀ¡£ÎÒÇ××ÔÎªÒåµÛ·¢É¥£¬ÖîºîÒ²¶¼Ó¦¸Ã´©°×´÷ËØ¡£ÎÒ½«·¢¶¯¹ØÖÐÈ«²¿¾ü¶Ó£¬¾Û¼¯ºÓÄÏ¡¢ºÓ¶«¡¢ºÓÄÚÈý¿¤µÄÊ¿±ø£¬ÏòÄÏÑØ³¤½­¡¢ººË®¶øÏÂ£¬ÎÒÏ£ÍûÓëÖîºîÍõÒ»ÆðÈ¥´ò³þ¹úÄÇ¸öÉ±º¦ÒåµÛµÄ×ïÈË£¡¡±
ÕâÊ±ºò£¬ÏîÓðÕýÔÚ±±·½¹¥´òÆë¹ú£¬ÌïÈÙºÍËûÔÚ³ÇÑô½»Õ½¡£ÌïÈÙ±»´ò°Ü£¬ÌÓÍùÆ½Ô­£¬Æ½Ô­µÄÃñÖÚÉ±ÁËËû¡£Æë¹ú¸÷µØÒ²¶¼¹é½µ³þ¹ú¡£³þ¾ü·Å»ð·Ù»ÙÁËÆë¹úµÄ³ÇÒØ£¬ÂÓ×ßÁËÆëÈËµÄ×ÓÅ®£¬Æë¹úÈËÊ®·Ö·ßÅ­£¬ÓÖ·´ÅÑ³þ¹úÁË¡£ÌïÈÙµÄµÜµÜÌïºáÁ¢ÌïÈÙµÄ¶ù×ÓÌï¹ãÎªÆëÍõ¡£ÆëÍõÒÑÔÚ³ÇÑô¾Ù±ø·´³þ¡£ÏîÓðËäÈ»ÌýËµÁËººÍõÒÑ¾­µ½¶«·½À´ÁË£¬µ«ÒòÎªÒÑ¾­ÓëÆë¾üÁ¬Ðø×÷Õ½¶àÈÕ£¬¾ÍÏëÔÚ´ò°ÜÆë¾üÖ®ºóÔÙÈ¥Ó­»÷ºº¾ü¡£ººÍõÒò´ËµÃÒÔÐ®³Ö³£É½ÍõÕÅ¶ú£¬ºÓÄÏÍõÉêÑô¡¢º«ÍõÖ£²ý¡¢ÎºÍõÎº±ª¡¢ÒóÍõnÎåÖîºîµÄ¾ü¶Ó£¬¹¥ÈëÅí³Ç¡£ÏîÓðÎÅÑ¶£¬Á¢¼´ÂÊ±øÀë¿ªÆë¹ú£¬´ÓÂ³ÏØ´©¹ýºúÁêµ½´ïÏôÏØ£¬¸úºº¾üÔÚÅí³ÇÁé±ÚÒÔ¶«µÄî¡Ë®ÉÏ¼¤Õ½£¬´ó°Üºº¾ü£¬É±ÁËÐí¶àºº±ø£¬î¡Ë®Òò´Ë±»×èÈû²»ÄÜ³©Á÷¡£ÏîÓðÓÖÅÉÈË´ÓÅæÏØÂ°À´ÁËººÍõµÄ¸¸Ä¸ÆÞ×Ó¡¢¶ùÅ®£¬°ÑËûÃÇ¿ÛÁôÔÚ¾üÖÐ×öÈËÖÊ¡£µ±Ê±£¬ÖîºîÃÇ¼û³þ¾üÇ¿´ó£¬ºº¾ü±»´ò°Ü£¬ÓÖ¶¼±³ÀëÁËººÍõ¶øÈ¥°ïÖú³þÍõ¡£ÈûÍõË¾ÂíÐÀÌÓÈë³þ¹ú¡£
ÂÀºóµÄ¸ç¸çÖÜÂÀºîÎªººÍõÂÊ±ø×¤ÔúÔÚÏÂÒØ¡£ººÍõÈ¥Í¶±¼Ëû£¬Öð½¥¾Û¼¯Ê¿×ä£¬×¤ÔúÔÚí¸ÏØ¡£È»ºóÂÊ¾üÏòÎ÷£¬¾­¹ýÁºµØ£¬µ½´ïÓÝÏØ¡£ººÍõÅÉÊ¹ÕßËæºÎµ½¾Å½­Íõ÷ô²¼ÄÇÀïÈ¥£¬Ëµ£º¡°ÄúÈç¹ûÄÜËµ·þ÷ô²¼·¢±ø·´³þ£¬ÏîÓðÒ»¶¨»áÔÝÍ£ÁôÔÚÄÇÀï¹¥»÷÷ô²¼¡£Ö»ÒªÏîÓð¾üÍ£Áô¼¸¸öÔÂ£¬ÎÒ¾ÍÒ»¶¨ÄÜÈ¡µÃÌìÏÂ¡£¡±ËæºÎÇ°È¥ÓÎËµ¾Å½­Íõ÷ô²¼¡£÷ô²¼¹ûÈ»·´³þ¡£³þÅÉÁúÇÒÇ°È¥¹¥´òËû¡£
ººÍõÔÚÅí³Ç±ø°ÜÏòÎ÷³·ÍËµÄÊ±ºò£¬Í¾ÖÐÅÉÈËÈ¥Ñ°ÕÒ¼ÒÊÒ£¬¼ÒÊÒ¶¼ÒÑÌÓ×ß£¬Ã»ÓÐÕÒµ½ËûÃÇ¡£°ÜÍËÍ¾ÖÐÖ»ÕÒµ½ÁËÐ¢»Ý¡£ÁùÔÂ£¬Á¢Ð¢»ÝÎªÌ«×Ó£¬´óÉâ×ï·¸¡£ÈÃÌ«×ÓÊØÎÀèÝÑô£¬°ÑÔÚÎâÖÐµÄ¸÷ÖîºîµÄ¶ù×ÓÒ²¶¼¼¯ÖÐµ½èÝÑôÀ´ÊØÎÀ¡£½Ó×Å£¬ÒýË®¹à·ÏÇð£¬·ÏÇð½µºº£¬ÕÂºª×ÔÉ±¡£°Ñ·ÏÇð¸ÄÃûÎª»±Àï¡£ÓÚÊÇÃüÁîÕÆ¹Ü¼ÀìëµÄìô¹Ù¼ÀìëÌìµØ¡¢ËÄ·½¡¢ÉÏµÛ¡¢É½´¨£¬Òª°´Ê±¼Àìë¡£ÓÖ·¢¶¯¹ØÄÚµÄÊ¿±øÈ¥·ÀÊØ±ßÈû¡£
ÕâÊ±ºò£¬¾Å½­Íõ÷ô²¼ÓëÁúÇÒ½»Õ½£¬Ã»´òÊ¤£¬¾Í¸úËæºÎÒ»Æð³­Ð¡Â·¶øÐÐÀ´¹é¸½ººÍõ¡£ººÍõÓÖ½¥½¥ÊÕ¼¯Ê¿±ø£¬¸ú¸÷Â·½«Áì¼°ÎâÖÐ¾ü¶ÓÆµÆµ³ö¶¯£¬Òò¶ø¶ÓÉùÍþ´óÕñÓÚÜþÑô£¬ÔÚ¾©¡¢Ë÷Ö®¼ä»÷°ÜÁË³þ¾ü¡£
ÈýÄê£¨Ç°204£©£¬ÎºÍõ±ªÇë¼Ù»ØÏçÈ¥Ì½ÊÓ¸¸Ä¸µÄ¼²²¡£¬Ò»µ½Îº¹ú£¬¾Í»Ù¾øÁË»ÆºÓµÄ¶É¿Ú£¬·´ººÖú³þ¡£ººÍõÅÉÛªÊ³ÆäÈ¥È°ËµÎº±ª£¬Îº±ª²»Ìý¡£ººÍõ¾ÍÅÉ½«¾üº«ÐÅÇ°È¥¹¥´ò£¬°ÑÎº¾ü´òµÃ´ó°Ü£¬·ýÂ²ÁËÎº±ª£¬ÓÚÊÇÆ½¶¨ÁËÎºµØ£¬ÉèÖÃÁËÈý¸ö¿¤£ººÓ¶«¿¤£ºÌ«Ô­¿¤¡¢ÉÏµ³¿¤¡£ººÍõËæ¼´ÃüÁîÕÅ¶úÓëº«ÐÅÂÊ±ø½ø¹¥È¡¾®Úê(£ø£é£î£ç£¬ÐÎ£©£¬¹¥´òÕÔ¹ú£¬É±ÁË³ÂÓàºÍÕÔÍõÐª¡£µÚ¶þÄê£¬·âÕÅ¶úÎªÕÔÍõ¡£
ººÍõµÄ¾ü¶Ó×¤ÔúÔÚÜþÑôÄÏÃæ£¬ÐÞÖþÁËÒ»ÌõÁ½ÅÔÖþÇ½µÄð®µÀ£¬ºÍ»ÆºÓÄÏ°¶ÏàÁ¬½Ó£¬ÒÔ±ãÈ¡ÓÃ°½²ÖµÄÁ¸Ê³¡£ººÍõ¸úÏîÓð»¥Ïà¶ÔÖÅ£¬³ÖÐøÁËÒ»Äê¶à¡£ÏîÓð¶à´ÎÇÖ¶áººð®µÀ£¬ºº¾üÁ¸Ê³È±·¦£¬ÏîÓðÓÚÊÇ°üÎ§ÁËººÍõ¡£ººÍõÇëÇó½²ºÍ£¬Ìõ¼þÊÇ°ÑÜþÑôÒÔÎ÷µÄµØ·½»®¹éººÍõ¡£ÏîÍõ²»´ðÓ¦¡£ººÍõÎª´Ë¶øÓÇÂÇ£¬¾ÍÓÃ³ÂÆ½µÄ¼Æ²ß£¬¸øÁË³ÂÆ½»Æ½ðËÄÍò½ï£¬ÓÃÒÔÀë¼äÏîÓðºÍ·¶Ôö¾ý¾ÞÖ®¼äµÄ¹ØÏµ¡£ÏîÓð±ã¶ÔÑÇ¸¸·¶Ôö²úÉúÁË»³ÒÉ¡£·¶Ôöµ±Ê±ÊÇÈ°ÏîÓðÎñ±Ø¹¥ÏÂÜþÑô£¬µ±ËûÔâµ½ÏîÓð²ÂÒÉºó£¬·Ç³£·ßÅ­£¬¾ÍÍÐ´ÇÄêÀÏ£¬Ï£ÍûÏîÓð×¼ÐíËûÆòÉí¸æÍË»ØÏçÎªÃñ£¬½á¹û»¹Ã»ÓÐµ½Åí³Ç¾ÍËÀÁË¡£
ºº¾üÁ¸²Ý¶Ï¾ø£¬¾Í³ÃÒ¹°Ñ¶þÇ§¶àÃûÉíÅûîø¼×µÄÅ®×Ó·Å³ö¶«ÃÅ£¬³þ¾ü´ÓËÄÃæ×·¸ÏÎ§´ò¡£ÕâÊ±½«¾ü¼ÍÐÅ³Ë×ø×ÅººÍõµÄ³µ¼Ý£¬¼Ù°ç³ÉººÍõµÄÑù×ÓÚ¿Æ­³þ¾ü¡£³þ¾üÒ»Æð¸ßºôÍòËê£¬¶¼µ½³Ç¶«È¥¹Û¿´£¬Òò´ËººÍõ²ÅµÃÒÔ´ø×Å¼¸Ê®ÃûËæ´ÓÆï±ø´Ó³ÇÎ÷ÃÅ³öÈ¥ÌÓ×ß¡£³ö³ÇÖ®Ç°ººÍõÃüÁîÓùÊ¹´ó·òÖÜ¿Á¡¢Îº±ª¡¢èÈ£¨£ã¨­£î£ç£¬´Ï£©¹«ÊØÎÀÜþÑô¡£ÄÇÐ©²»ÄÜËæ´ÓººÍõ³ö³ÇµÄ½«ÁìºÍÊ¿±ø£¬¶¼ÁôÔÚ³ÇÖÐ£¬ÖÜ¿Á¡¢èÈ¹«ÉÌÁ¿Ëµ£º¡°Îº±ªÊÇÒÑ¾­·´ÅÑ¹ýµÄºî¹úÖ®Íõ£¬ÄÑÒÔºÍËûÒ»ÆðÊØ³Ç¡£¡±ÓÚÊÇ°ÑÎº±ªÉ±ÁË¡£
ººÍõÌÓ³öÜþÑô½øÈë¹ØÖÐ£¬ÊÕ¼¯Ê¿±ø×¼±¸ÔÙ´Î¶«½ø¡£Ô¬ÉúÓÎËµººÍõËµ£º¡°ººÓë³þÔÚÜþÑôÏà³Ö²»ÏÂºÃ¼¸Äê£¬ºº¾ü³£ÏÝÓÚË®ÀûµÄÒò¾³¡£Ï£ÍûººÍõ³öÎä¹Ø£¬ÏîÓðÒ»¶¨ÂÊ¾üÄÏÏÂ£¬ÄÇÊ±´óÍõ¼Ó¸ß±ÚÀÝ£¬²»³öÕ½£¬ÈÃÜþÑô¡¢³É¸ÞÒ»´øµÃÒÔÐÝÏ¢¡£ÅÉº«ÐÅµÈÈ¥°²¸§ºÓ±±ÕÔµØ£¬°ÑÑà¹ú¡¢Æë¹úÁ¬½áÆðÀ´£¬ÄÇÊ±´óÍõÔÙ±ø½øÜþÑôÒ²²»Íí¡£ÕâÑù£¬³þ¾ü¾ÍÒª¶à·½·À±¸£¬Á¦Á¿·ÖÉ¢£¬¶øºº¾üµÃµ½ÁËÐÝÕû£¬ÔÙ¸ú³þ¾ü×÷Õ½£¬´ò°Ü³þ¾ü£¬¾ÍÈ·¶¨ÎÞÒÉÁË¡£¡±ººÍõÌý´ÓÁËËûµÄ¼Æ²ß£¬³ö±øÓÚÍðÏØ¡¢Ò¶ÏØÖ®¼ä£¬Óë÷ô²¼Ò»Â·ÐÐ½ø£¬Ò»Â·ÊÕ¼¯ÈËÂí¡£
ÏîÓðÌýËµººÍõÔÚÍðÏØ£¬¹ûÈ»ÂÊ¾üÄÏÏÂ¡£ººÍõ¼Ó¹Ì±ÚÀÝ£¬²»¸úËû½»Õ½¡£ÕâÊ±ºò£¬ÅíÔ½¶É¹ýî¡Ë®£¬ºÍÏîÉù¡¢Ñ¦¹«ÔÚÏÂÚü£¨£ð¨©£¬Åú£©½»Õ½£¬ÅíÔ½´ó°Ü³þ¾ü¡£ÓÚÊÇÏîÓð¾ÍÂÊ¾ü¶«½øÈ¥¹¥´òÅíÔ½¡£ººÍõÍ¬Ê±Ò²¾ÍÂÊ¾ü±±½ø£¬×¤ÔúÔÚ³É¸Þ¡£ÏîÓð´òÅÜÁËÅíÔ½£¬ÌýËµººÍõÓÖ×¤½øÁË³É¸Þ£¬¾ÍÂÊ¾üÏòÎ÷£¬¹¥ÏÂÁËÜþÑô£¬É±ËÀÁËÖÜ¿Á¡¢èÈ¹«¡¢²¢ÇÒ·ýÂ²ÁËº«ÍõÐÅ£¬½Ó×Å°üÎ§ÁË³É¸Þ¡£
ººÍõÌÓ×ß£¬Ö»ºÍëø¹«¹²³ËÒ»³µ´Ó³É¸Þ±±ÃæµÄÓñÃÅÌÓÈ¥£¬Íù±±¶É¹ý»ÆºÓ£¬ÇýÂíÅÜµ½Ò¹Íí£¬ÁôËÞÔÚÐÞÎä¡£Ëû×Ô³ÆÊÇÊ¹Õß£¬ÔÚµÚ¶þÌìÇå³¿£¬³åÈëÕÅ¶ú£¬º«ÐÅµÄ¾üÓª£¬¶áÁËËûÃÇµÄ¾üÈ¨¡£ÓÖÅÉÕÅ¶úÍù±±µ½ÕÔµØÈ¥´óÁ¿ÊÕ¼¯±ø×ä£¬ÅÉº«ÐÅ¶«½ø¹¥´òÆë¹ú¡£ººÍõÈ¡µÃÁËº«ÐÅµÄ¾ü¶Ó£¬ÖØÐÂÕñ×÷ÆðÀ´£¬ÂÊ¾üÄÏ½øÁÙ½üÁË»ÆºÓ£¬ÔÚÐ¡ÐÞÎäµÄÄÏÃæêûÀÍ²¿¶Ó£¬ÏëÒª¸úÏîÓðÔÙÕ½£¬ÀÉÖÐÖ£ÖÒÈ°×èººÍõ£¬ÈÃËû¼ÓÉîº¾¹µ£¬Ôö¸ß±ÚÀÝ¼áÊØ£¬²»Òª¸ú³þ¾ü×÷Õ½¡£ººÍõÌý´ÓÁËËûµÄ¼ÆÄ±£¬ÅÉÂ¬çº¡¢Áõ¼ÖÂÊ±ø¶þÍòÈË£¬Æï±øÊý°ÙÃû£¬¶É¹ý°×Âí½ò£¬½øÈë³þµØ£¬¸úÅíÔ½ µÄ¾ü¶ÓÒ»ÆðÔÚÑàÏØÎ÷ÃæÔÙ´Î´ò°ÜÁË³þ¾ü, ½Ó×ÅÓÖ¹¥ÏÂÁËÁºµØµÄÊ®¶à×ù³Ç³Ø¡£
»´Òõºîº«ÐÅÒÑÊÜÃü¶«½ø£¬»¹Ã»ÓÐ¶É¹ýÆ½Ô­½ò¡£ÕâÊ±£¬ººÍõÈ´¡¡°µÖÐÅÉÛªÊ³ÆäÇ°È¥ÓÎËµÆëÍõÌï¹ã£¬Ìï¹ãÅÑ³þ£¬ÓëºººÍºÃ£¬¹²Í¬½ø¹¥ÏîÓð¡£º«ÐÅ¼û´Ë£¬±¾ÏëÍ£Ö¹¹¥Æë£¬Øá£¨£ë£õ¨££é£¬¿ìÉÏÉù£©Í¨È°Ëû»¹ÊÇÒª¹¥ÏÂÆë¹ú£¬ÓÚÊÇÌýÁËØáÍ¨µÄÖ÷Òâ£¬Ï®»÷²¢´ò¹¥ÁËÆë¾ü¡£ÆëÍõÓÃ´ó¶¦°ÑÛªÊ³ÆäÖóËÀ£¬Ïò¶«ÌÓµ½¸ßÃÜ¡£ÏîÓðÌý¡¡Ëµº«ÐÅÒÑÂÊºÓ±±¾ü¹¥Õ¼ÁËÆë¹ú¡¢ÕÔ¹ú£¬½«Òª½ø¹¥³þ¹ú£¬¾ÍÅÉÁúÇÒ¡¢ÖÜÀ¼Ç°È¥´òº«ÐÅ¡£º«ÐÅ¸úËûÃÇ½»Õ½£¬Æï½«¹àÓ¤³ö»÷£¬´ó°Ü³þ¾ü£¬É±ÁËÁúÇÒ¡£ÆëÍõÌï¹ã±¼ÍùÅí³Ç¡£ÕâÊ±ºò£¬ÅíÔ½´ø±ø×¤ÔÚÁºµØ£¬ÍùÀ´Ï®»÷É§ÈÅ³þ¾ü£¬¶Ï¾ø³þ¾üµÄÁ¸Ê³¹©¸ø¡£
ËÄÄê£¨Ç°203£©£¬ÏîÓð¶Ôº£´ººî´óË¾Âí²Ü¾ÌËµ£º¡°ÄãÃÇ½÷É÷µØÊØ×¡³É¸Þ¡£Èç¹ûºº¾üÌôÕ½£¬Ç§Íò²»ÒªÓ¦Õ½£¬Ö»Òª±ðÈÃËûÃÇ¶«½ø¾Í¿ÉÒÔÁË¡£ÎÒÔÚÊ®ÎåÌìÖ®ÄÚÒ»¶¨ÄÜÆ½¶¨ÁºµØ£¬»ØÍ·ÔÙ¸ú½«¾üÃÇ»áºÏ¡£¡±±ãÂÊ±øÈ¥¹¥´ò³ÂÁô¡¢Íâ»Æ¡¢î¡Ñô£¬¶¼¹¥ÏÂÀ´ÁË¡£ºº¾ü¹ûÈ»¶à´ÎÏò³þ¾üÌôÕ½£¬³þ¾ü¶¼²»³öÀ´£¬ºº¾üÅÉÈËÈèÂîËûÃÇ£¬½ÓÁ¬ÎåÁùÌì£¬²Ü¾ÌÆø·ßÖ®¼«£¬Áì±øºá¶ÉãáË®¡£Ê¿±ø¸Õ¸Õ¶ÉÕâÒ»°ë£¬ºº¾ü³ö»÷£¬´ó°Ü³þ¾ü£¬½É»ñÁË³þ¹úµÄÈ«²¿½ðÓñ²ÆÎï¡£´óË¾Âí²Ü¾Ì¡¢³¤Ê·Ë¾ÂíÐÀ¶¼ÔÚãáË®ÉÏ×ÔØØÁË¡£ÏîÓðµ½´ïî¡Ñô£¬ÌýËµº£´ººî±»´ò°Ü£¬¾ÍÂÊ¾ü¸Ï»ØÀ´¡£ºº¾üÕâÊ±°ÑÖÓÀë±t£¨m¨¨i,ÃÃ£©Î§À§ÔÚÜþÑô¶«Ãæ,ÏîÓðµ½À´,ºº±øÒÑÈ«²¿ÅÜµ½ÉîÉ½ÏÕ×èµØ´øÈ¥ÁË¡£º«ÐÅ¹¥ÏÂÆë¹úºó¡£ÅÉÈËÈ¥¶ÔººÍõËµ:¡°Æë¹úºÍ³þ¹úÁÙ½ç£¬ÎÒµÄÈ¨Á¦Ì«Ð¡£¬Èç¹û²»Á¢¸ö´úÀíÖ®Íõ£¬¿ÖÅÂ²»ÄÜ°²¶¨ÆëµØ¡£¡±ººÍõÏëÈ¥¹¥´òº«ÐÅ£¬ÁôºîÕÅÁ¼Ëµ£º¡°²»Èç³Ã´Ë»ú»áÁ¢ËûÎªÆëÍõ£¬ÈÃËû×Ô¼ºÎª×Ô¼ºÊØ×¡ÆëµØ¡£¡±ÓÚÊÇººÍõÅÉÕÅÁ¼´ø×ÅÍõÓ¡µ½Æë¹ú·âº«ÐÅÎªÆëÍõ¡£
ÏîÓðÌýËµÁúÇÒµÄ¾ü¶Ó±»´ò°Ü£¬¾Íº¦ÅÂÁË£¬ÅÉíìÌ¨ÈËÎäÉæÈ¥ÓÎËµº«ÐÅ·´ºº¡£º«ÐÅÃ»ÓÐÍ¬Òâ¡£
³þººÁ½¾üÏà³ÖºÜ¾Ã£¬Ê¤¸ºÎ´¾ö£¬ÄêÇáÈËÑá¾ëÁË³¤ÆÚµÄÐÐ¾ü×÷Õ½£¬ÀÏÈõÕßÓÉÓÚÔËËÍÁ¸âÃÆ£±¸²»¿°¡£ººÍõºÍÏîÓð¸ô×Å¹ãÎä½§¶Ô»°¡£ÏîÓðÒª¸úººÍõµ¥¶À¾öÒ»´ÆÐÛ£¬ººÍõÔòÒ»ÏîÒ»ÏîµØÁÐ¾ÙÏîÓðµÄ×ï×´Ëµ£º¡°µ±³õÎÒºÍÄãÏîÓðÒ»Í¬ÊÜ»³ÍõÖ®Ãü£¬Ëµ¶¨ÁËÏÈÈë¹ØÖÐÕßÔÚ¹ØÖÐÎªÍõ£¬ÄãÏîÓðÎ¥±³ÁËÔ¼¶¨£¬ÈÃÎÒÔÚÊñººÎªÍõ£¬ÕâÊÇÄãµÄµÚÒ»Ìõ×ï×´¡£ÄãÏîÓð¼ÙÍÐ»³ÍõÖ®Ãü£¬É±ÁËÇä×Ó¹Ú¾üËÎÒå£¬¶ø×ÔÈÎÉÏ½«¾ü£¬ÕâÊÇÄãµÄµÚ¶þÌõ×ï×´£¬ÄãÏîÓð·îÃüÔ®¾ÈÁËÕÔ¹ú£¬±¾Ó¦µ±»Ø±¨»³Íõ£¬¶øÄãÏîÓðÈ´ÉÃ×Ô½Ù³ÖÖîºîµÄ¾ü¶ÓÈë¹Ø£¬ÕâÊÇÄãµÄµÚÈýÌõ×ï×´¡£»³Íõµ±³õÔ¼¶¨Èë¹Øºó²»×¼ÉÕÉ±Â°ÂÓ£¬ÄãÈ´·Ù»ÙÇØ³¯¹¬ÊÒ£¬ÍÚÁËÊ¼»ÊµÛ·ØÄ¹£¬Ë½×ÔÊÕÈ¡ÇØµØµÄ²ÆÎï£¬ÕâÊÇÄãµÄµÚËÄÌõ×ï×´¡£ÄãÓ²ÊÇÉ±µôÒÑ¾­Í¶½µµÄÇØÍõ×ÓÓ¤£¬ÕâÊÇÄãµÄµÚÎåÌõ×ï×´¡£Äã²ÉÓÃÆÛÕ©ÊÖ¶ÎÔÚÐÂ°²»îÂñÁË¶þÊ®ÍòÇØ±ø£¬È´·âÉÍËûÃÇµÄ½µ½«£¬ÕâÊÇÄãµÄµÚÁùÌõ×ï×´¡£ÄãÏîÓð°Ñ¸÷ÖîºîµÄ½«Áì¶¼·âÔÚºÃµØ·½£¬È´Ç¨ÒÆ¸Ï×ßÔ­À´µÄÖîºîÍõÌïÊÐ¡¢ÕÔÐª¡¢º«¹ãµÈ£¬Ê¹µÃËûÃÇµÄ³¼ÏÂÎªÕùÍõÎ»¶ø·´ÅÑ£¬ÕâÊÇÄãµÄµÚÆßÌõ×ï×´¡£ÄãÏîÓð°ÑÒåµÛ¸Ï³öÅí³É£¬×Ô¼ºÈ´ÔÚÄÇÀï½¨¶¼£¬ÓÖÇÖ¶áº«ÍõµÄµØÅÌ£¬°ÑÁº¡¢³þÖ®µØ²¢ÔÚÒ»Æð¾ÝÎªÒÑÓÐ£¬ÕâÊÇÄãµÄµÚ°ËÌõ×ï×´¡£ÄãÏîÓðÅÉÈËÔÚ½­ÄÏÃØÃÜµØÉ±ÁËÒåµÛ£¬ÕâÊÇÄãµÄµÚ¾ÅÌõ×ï×´¡£ÄãÎªÈË³¼×ÓÈ´Ä±É±¾ýÖ÷£¬É±º¦ÒÑ¾­Í¶½µÖ®ÈË£¬ÄãÎªÕþ²»¹«£¬²»ÊØÐÅÔ¼£¬²»ÈÝÓÚÌìÏÂ£¬´óÄæ²»µÀ£¬ÕâÊÇÄãµÄµÚÊ®Ìõ×ï×´¡£Èç½ñÎÒÂÊÁìÒå±øºÍÖîºîÃÇÀ´ÌÖÄãÕâ¸ö²Ðº¦ÈËµÄ×ïÈË£¬Ö»ÈÃÄÇÐ©ÊÜ¹ýÐÌµÄ×ï·¸¾Í¿ÉÒÔµôÄãÏîÓð£¬ÓÖºÎ±ØÀÍÀÛÎÒÀ´¸úÄãÌôÕ½ÄØ£¿¡±ÏîÓðÊ®·ÖÄÕÅ­£¬Âñ·üºÃµÄ´ø»ú¹ØµÄ¼ýÉäÖÐÁËººÍõ¡£ººÍõÉËµÄÊÇÐØ²¿£¬È´°´×Å½ÅËµ£º¡°Õâ¸öÇ¿µÁÉäÖÐÁËÎÒµÄ½ÅÖº£¡¡±ººÍõÒòÊÜ¼ýÉË¶ø²¡µ¹ÁË£¬ÕÅÁ¼Ó²ÊÇÇëËûÆðÀ´³öÈ¥Ñ²ÐÐ£¬Î¿ÀÍ²¿¶Ó£¬ÒÔ±ãÎÈ¶¨¾üÐÄ£¬²»ÈÃ³þ¾üÕ¼Ê¤ÀûµÄÍþÊÆÑ¹¹ýºº¾ü¡£ººÍõ³öÈ¥Ñ²ÊÓ¾üÓª£¬²¡Çé¼ÓÖØ£¬Á¢¼´¸Ï»ØÁË³É¸Þ¡£
ººÍõ²¡Óúºó£¬Î÷ÐÐÈë¹Ø£¬À´µ½èÝÑô£¬Î¿ÎÊµ±µØ¸¸ÀÏ£¬°ÚÉè¾ÆÏ¯£¬É±ÁËÔ­ÈûÍõË¾ÂíÐÀ£¬°ÑËûµÄÍ·Ðü¹ÒÔÚÄ¾¸ËÉÏÊ¾ÖÚ¡£ººÍõÔÚèÝÑôÍ£ÁôÁËËÄÌì£¬ÓÖ»Øµ½¾üÖÐ£¬²¿¶Ó×¤ÔúÔÚ¹ãÎä¡£ÕâÊ±ºò£¬¹ØÖÐµÄ¾ü¶Ó³ö¹Ø²ÎÕ½µÄÒ²Ôö¶àÁË¡£
ÕâÊ±ºò£¬ÅíÔ½´ø±ø×¤ÔÚÁºµØ£¬ÍùÀ´Ï®»÷É§ÈÅ³þ¾ü£¬¶Ï¾ø³þ¾üµÄÁ¸Ê³¹©¸ø¡£ÌïºáÇ°ÍùÁºµØÒÀ¸½Ëû¡£ÏîÓð¶à´Î¹¥»÷ÅíÔ½µÈÈË£¬ÆëÍõº«ÐÅÓÖ½ø±ø¹¥´ò³þ¾ü£¬ÏîÓðº¦ÅÂÁË£¬¾Í¸úººÍõÔ¼¶¨£¬Æ½·ÖÌìÏÂ£¬ºè¹µÒÔÎ÷µÄµØ·½»®¹éºº£¬ºè¹µÒÔ¶«µÄµØ·½»®¹é³þ¡£ÏîÓðËÍ»ØÁËººÍõµÄ¼ÒÊô£¬ºº¾ü¹Ù±ø¶¼ºôº°ÍòËê£¬È»ºóÏîÓð»ØÓª±ðÈ¥¡£
ÏîÓð°Õ±ø»Ø¶«·½ÁË£¬ººÍõÒ²ÏëÂÊ¾ü»ØÎ÷·½¡£µ«ººÍõ²ÉÓÃÕÅÁ¼¡¢³ÂÆ½µÄ¼Æ²ß£¬³Ë³þ¾ü±øÆ£Á¸¾¡£¬Ë÷ÐÔ¾ÍÏûÃðËü£¬ÓÚÊÇ½ø±ø×·¸ÏÏîÓð£¬µ½ÑôÏÄÄÏÃæÈÃ²¿¶Ó×¤ÔúÏÂÀ´£¬ºÍÆëÍõº«ÐÅ£¬½¨³ÉºîÅíÔ½Ô¼¶¨ÈÕÆÚ»áºÏ£¬¹²Í¬¹¥»÷³þ¾ü¡£ººÍõµ½´ï¹ÌÁê£¬º«ÐÅ¡¢ÅíÔ½È´Ã»ÓÐÀ´»áºÏ¡£³þ¾üÓ­»÷ºº¾ü£¬°Ñºº¾ü´òµÃ´ó°Ü¡£ººÍõÓÖÌÓ»ØÓªÀÝ£¬ÉîÍÚº¾Çµ¹ÌÊØ¡£ÓÖ²ÉÓÃÕÅÁ¼µÄ¼Æ²ßÅÉÊ¹Õß·â¸øº«ÐÅ¡¢ÅíÔ½ÍÁµØ£¬Ê¹ËûÃÇ¸÷×ÔÎªÕ½£¬ÓÚÊÇº«ÐÅ¡¢ÅíÔ½¶¼À´»áºÏÁË¡£÷ô²¼ºÍÁõ¼Ö½øÈë³þµØ£¬Î§¹¥ÊÙ´º£¬ººÍõÈ´ÔÚ¹ÌÁê´òÁË°ÜÕÌ£¬ÓÚÊÇÅÉÈËÈ¥ÕÙ´óË¾ÂíÖÜÒó£¬ÈÃËû³ö¶¯¾Å½­¾ü¶Ó»÷Ó­»áÎäÍõ÷ô²¼£¬ÐÐ¾üÍ¾ÖÐÍÀÂ¾ÁË³Ç¸¸£¨£æ¨³,¸¦£©, È»ºóËæÁõ¼Ö¡¢Æë¡¢ÁºÖîºîµÄ¾ü¶ÓÔÚÛòÏÂ´ó»áÊ¦¡£ººÍõ·âÎäÍõ÷ô²¼Îª»´ÄÏÍõ¡£
ÎåÄê£¨Ç°202£©£¬¸ß×æºÍÖîºî¾ü¹²Í¬½ø¹¥³þ¾ü£¬ÓëÏîÓðÔÚÛòÏÂ¾öÕ½¡£ »´Òõºîº«ÐÅÂÊÁìÈýÊ®Íò´ó¾üÓë³þ¾üÕýÃæ¶ÔÕó£¬ËûµÄ²¿½«¿×½«¾üÔÚ×ó±ß£¬·Ñ½«¾üÔÚÓÒ±ß£¬ººÍõÁì±øËæºó£¬ç­ºîÖÜ²ª¡¢²ñ½«¾ü¸úÔÚººÍõµÄºóÃæ£¬ÏîÓðµÄ¾ü¶Ó´óÔ¼ÓÐÊ®Íò¡£»´ÒõºîÊ×ÏÈ¸ú³þ¾ü½»·æ£¬²»Àû£¬ÏòºóÍËÈ´¡£¿×½«¾ü¡¢·Ñ½«¾ü´Ó×óÓÒÁ½±ß×Ý±ø¹¥ÉÏÈ¥£¬³þ¾ü²»Àû£¬»´Òõºî³ËÊÆÔÙ´Î¹¥ÉÏÈ¥£¬´ó°Ü³þ¾üÓÚÛòÏÂ¡£ÏîÓðµÄÊ¿±øÌýµ½ºº¾ü³ªÆðÁË³þµØµÄ¸è£¬ÒÔÎªºº¾üÒÑ¾­ÍêÈ«Õ¼ÁìÁË³þµØ£¬ÏîÓðÕ½°ÜÌÓ×ß£¬³þ¾üÒò´ËÈ«²¿±ÀÀ£¡£ººÍõÅÉÆï½«¹àÓ¤×·É±ÏîÓð£¬Ò»Ö±×·µ½¶«³É£¬É±ÁË°ËÍò³þ±ø£¬ÖÕÓÚ¹¥Õ¼Æ½¶¨ÁË³þµØ¡£Ö»ÓÐÂ³ÏØÈË»¹ÎªÏîÓð¼áÊØ£¬²»¿Ï½µ·þ£¬ÒòÎª»³Íõµ±³õ·âÏîÓðÎªÂ³¹«¡£ººÍõ¾ÍÂÊÁìÖîºî¾ü±±ÉÏ£¬°ÑÏîÓðµÄÍ·¸øÂ³ÏØµÄ¸¸ÀÏÃÇ¿´£¬Â³ÈËÕâ²ÅÍ¶½µ¡£ÓÚÊÇ£¬ººÍõ°´ÕÕÂ³¹«ÕâÒ»·âºÅµÄÀñÒÇ£¬°ÑÏîÓðÔáÔÚ·Y³Ç¡£È»ºó»ØÊ¦¶¨ÌÕ£¬ÇýÂí³ÛÈëÆëÍõº«ÐÅµÄ¾üÓª£¬¶áÁËËûµÄ±øÈ¨¡£
ÕýÔÂ£¬Öîºî¼°½«ÏàÃÇ¹²Í¬×ðÇëººÍõÎª»ÊµÛ¡£ººÍõËµ£º¡°ÎÒÌýËµ»ÊµÛµÄ×ðºÅ£¬ÏÍÄÜµÄÈË²ÅÄÜ¾ÝÓÐ£¬¿ÕÑÔÐéÓï£¬²»ÊÇÎÒËùÒªµÄ£¬ÎÒ¿É³Ðµ£²»ÁË»ÊµÛµÄ×ðºÅ¡£¡±´ó³¼ÃÇ¶¼Ëµ£º¡°´óÍõ´ÓÆ½ÃñÆðÊÂ£¬Öï·¥±©Äæ£¬Æ½¶¨ËÄº££¬ÓÐ¹¦µÄ·ÖÉÍÍÁµØ·âÎªÍõºî£¬Èç¹û´óÍõ²»³Æ»ÊµÛ×ðºÅ£¬ÈËÃÇ¶Ô´óÍõµÄ·âÉÍ¾Í¶¼²»»áÏàÐÅ¡£ÎÒÃÇÕâ°àÈËÔ¸ÒâÒÔËÀÏàÇëÇó¡£¡±
ººÍõ´ÇÈÃÔÙÈý£¬ÊµÔÚÍÆ´Ç²»¹ýÁË£¬²ÅËµ£º¡°¼ÈÈ»ÖîÎ»ÈÏÎªÕâÑùºÏÊÊ£¬ÄÇÎÒ¾ÍÎªÁË¹ú¼ÒµÄ±ãÀû°É¡£¡±¼×ÎçÈÕ£¬ººÍõÔÚãáË®±±ÃæµÇÁÙ»ÊµÛÖ®Î»¡£
»ÊµÛÌáµ½ÒåµÛÃ»ÓÐºó´ú¡£ÒòÎªÆëÍõº«ÐÅÊìÏ¤³þµØµÄ·çË×£¬¾Í¸Ä·âº«ÐÅÎª³þÍõ£¬½¨¶¼ÏÂÚü¡£·â½¨³ÉºîÅíÔ½ÎªÁºÍõ£¬½¨¶¼¶¨ÌÕ¡£Ô­º«ÍõÐÅÈÔ¾ÉÎªº«Íõ£¬½¨¶¼ÑôµÔ¡£¸Ä·âºâÉ½ÍõÎâÜÇÎª³¤É³Íõ£¬½¨¶¼ÁÙÏæ¡£·¬¾ýµÄ²¿½«Ã·ämÓÐ¹¦ÀÍ£¬Ôø¾­Ëæºº¾ü½øÈëÎä¹Ø£¬ËùÒÔ»ÊµÛ¸Ð¼¤·¬¾ý¡£»´ÄÏÍõ÷ô²¼¡¢ÑàÍõê°Ý±¡¢ÕÔÍõÕÅ°½·âºÅ¶¼²»¸Ä±ä¡£
ÌìÏÂÈ«¶¼Æ½¶¨ÁË£¬¸ß×æ¶¨¶¼ÔÚÂåÑô£¬Öîºî¶¼³Æ³¼¹é´ÓÓÚ¸ß×æ¡£Ô­ÁÙ½­Íõ¹²óO£¨£è£õ¨¡£î£¬»¶£©ÎªÏîÓðÐ§ÖÒ£¬·´ÅÑºº³¯£¬¸ß×æÅÉÂ¬çº¡¢Áõ¼ÖÈ¥°üÎ§ÁËËû£¬Ã»ÓÐ¹¥ÏÂ¡£¹ýÁË¼¸¸öÔÂ¹²óO²ÅÍ¶½µ£¬ÔÚÂåÑô°ÑËûÉ±ÁË¡£
ÎåÔÂ£¬Ê¿±ø¶¼Ç²É¢»Ø¼ÒÁË¡£¸÷Öîºî×ÓµÜÁôÔÚ¹ØÖÐµÄ£¬Ãâ³ý¸³Ë°áæÒÛÊ®¶þÄê£¬»Øµ½·â¹úÈ¥µÄÃâ³ý¸³Ë°áæÒÛÁùÄê£¬¹ú¼Ò¹©ÑøËûÃÇÒ»Äê¡£
¸ß×æÔÚÂåÑôÄÏ¹¬°ÚÉè¾ÆÑç¡£¸ß×æËµ£º¡°ÁÐºîºÍ¸÷Î»½«Áì£¬ÄãÃÇ²»ÄÜÂ÷ÎÒ£¬¶¼ÒªËµÕæÐÄ»°¡£ÎÒÖ®ËùÒÔÄÜÈ¡µÃÌìÏÂ£¬ÊÇÒòÎªÊ²Ã´ÄØ£¿ÏîÓðÖ®ËùÒÔÊ§È¥ÌìÏÂ£¬ÓÖÊÇÒòÎªÊ²Ã´ÄØ£¿¡±¸ßÆð¡¢ÍõÁê»Ø´ðËµ£º¡°±ÝÏÂ°ÁÂý¶øÇÒºÃÎêÈè±ðÈË£»ÏîÓðÈÊºñ¶øÇÒ°®»¤±ðÈË¡£¿ÉÊÇ±ÝÏÂÅÉÈË¹¥´ò³Ç³Ø¶áÈ¡ÍÁµØ£¬Ëù¹¥ÏÂºÍ½µ·þµÄµØ·½¾Í·Ö·â¸øÈËÃÇ£¬¸úÌìÏÂÈËÍ¬ÏíÀûÒæ¡£¶øÏîÓðÈ´¶ÊÏÍ¼µÄÜ£¬ÓÐ¹¦µÄ¾Í¼É¶ÊÈË¼Ò£¬ÓÐ²ÅÄÜµÄ¾Í»³ÒÉÈË¼Ò£¬´òÁËÊ¤ÕÌ²»¸øÈË¼ÒÊÚ¹¦£¬¶áµÃÁËÍÁµØ²»¸øÈË¼ÒºÃ´¦£¬Õâ¾ÍÊÇËûÊ§È¥ÌìÏÂµÄÔ­Òò¡£¡±¸ß×æËµ£º¡°ÄãÃÇÖ»ÖªÆäÒ»£¬²»ÖªÆä¶þ¡£Èç¹ûËµÔË³ïá¡á¢Ö®ÖÐ£¬¾öÊ¤ÓÚÇ§ÀïÖ®Íâ£¬ÎÒ±È²»ÉÏÕÅ×Ó·¿£»ÕòÊØ¹ú¼Ò£¬°²¸§°ÙÐÕ£¬¹©¸øÁ¸âÃ£¬±£Ö¤ÔËÁ¸µÀÂ·²»±»×è¶Ï£¬ÎÒ±È²»ÉÏÏôºÎ£»Í³ÂÊ°ÙÍò´ó¾ü£¬Õ½Ôò±ØÊ¤£¬¹¥Ôò±ØÈ¡£¬ÎÒ±È²»ÉÏº«ÐÅ¡£ÕâÈý¸öÈË¶¼ÊÇÈËÖÐµÄ¿¡½Ü£¬ÎÒÈ´ÄÜ¹»Ê¹ÓÃËûÃÇ£¬Õâ¾ÍÊÇÎÒÄÜ¹»È¡µÃÌìÏÂµÄÔ­ÒòËùÔÚ¡£ÏîÓðËäÈ»ÓÐÒ»Î»·¶ÔöÈ´²»ÐÅÓÃ£¬Õâ¾ÍÊÇËû±»ÎÒÇÜ»ñµÄÔ­Òò¡£¡±
¸ß×æ´òËã³¤ÆÚ¶¨¶¼ÂäÑô£¬ÆëÈËÁõ¾´È°Ëµ£¬»¹ÓÐÁôºîÕÅÁ¼Ò²È°Ëµ¸ß×æ½øÈë¹ØÖÐÈ¥¶¨¶¼£¬¸ß×æµ±Ìì¾ÍÆð¼ÝÈë¹Ø£¬µ½¹ØÖÐÈ¥½¨¶¼¡£ÁùÔÂ£¬´óÉâÌìÏÂ¡£
Ê®ÔÂ£¬ÑàÍõê°Ý±Ôì·´£¬¹¥ÏÂÁË´úµØ¡£¸ß×æÇ××ÔÂÊ¾üÇ°È¥ÌÖ´ú£¬ÇÝ»ñÁËÑàÍõê°Ý±¡£µ±¼´·âÌ«Î¾Â¬çºÎªÑàÍõ¡£ÅÉØ©Ïà·®ßàÁì±øÈ¥¹¥´ò´úµØ¡£
ÕâÒ»ÄêµÄÇïÌì£¬Àû¼¸Ôì·´£¬¸ß×æÓÖÐÂ×Ô´ø±øÈ¥ÌÖ·¥£¬Àû¼¸°ÜÌÓ¡£Àû¼¸Ô­ÏÈÊÇÏîÓðµÄ²¿½«¡£ÏîÓðÊ§°ÜÊ±£¬Àû¼¸ÊÇ³ÂÏØÏØÁî£¬Ã»ÓÐ¸úËæÏîÓð£¬ÌÓ³ö¹é½µÁË¸ß×æ¡£¸ß×æ°ÑËû·âÔÚÓ±´¨Îªºî¡£¸ß×æµ½´ïÂåÑôºó£¬ÕÙ¼ûÈ«²¿ÔÚÃû²áµÄÁÐºî£¬Àû¼¸ÐÄÀïº¦ÅÂ£¬ËùÒÔ¾ÍÔì·´ÁË¡£
ÁùÄê£¨Ç°201£©£¬¸ß×æÃ¿ÎåÌì³¯°ÝÌ«¹«Ò»´Î£¬°´ÕÕÒ»°ãÈË¼Ò¸¸×ÓÏà¼ûµÄÀñ½Ú¡£ Ì«¹«µÄ¼ÒÁîÈ°ËµÌ«¹«µÀ£º¡°ÌìÉÏ²»»áÓÐÁ½¸öÌ«Ñô£¬µØÉÏ²»Ó¦ÓÐÁ½¸ö¾ýÖ÷¡£µ±½ñ»ÊµÛÔÚ¼ÒËäÈ»ÊÇ¶ù×Ó£¬ÔÚÌìÏÂÈ´ÊÇÍòÃñÖ®Ö÷£¬Ì«¹«ÄúÔÚ¼ÒËäÈ»ÊÇ¸¸Ç×£¬¶Ô»ÊµÛÈ´ÊÇ³¼×Ó¡£ÔõÃ´ÄÜ¹»½ÐÍòÃñÖ®Ö÷°Ý¼ûËûµÄ³¼×ÓÄØ£¡ÕâÑù×ö£¬»ÊµÛµÄÍþÑÏ¾Í²»ÄÜ±éÐÐÌìÏÂÁË¡£¡±ºóÀ´¸ß×æÔÙÈ¥³¯¼ûÌ«¹«£¬Ì«¹«¾Í±§×ÅÉ¨Öã£¬Ãæ¶ÔÃÅ¿Úµ¹ÍË×Å×ß¡£¸ß×æ´óÎª³Ô¾ª£¬¼±Ã¦ÏÂ³µ²ó·öÌ«¹«¡£Ì«¹«Ëµ£º¡°»ÊµÛÊÇÍòÃñÖ®Ö÷£¬ÔõÃ´ÄÜÒòÎªÎÒ¶øÂÒÁËÌìÏÂµÄ¹æ¾ØÄØ£¡¡±ÓÚÊÇ¸ß×æ¾Í×ð·îÌ«¹«ÎªÌ«ÉÏ»Ê£¬ÐÄÀïÔÞÉÍÄÇ¸ö¼ÒÁîµÄ»°£¬´Í¸øËûÎå°Ù½ï»Æ½ð¡£
Ê®¶þÔÂ£¬ÓÐÈËÉÏÊé±¨¸æ³þÍõº«ÐÅÄ±·´×÷ÂÒµÄÊÂ£¬¸ß×æÏò×óÓÒ´ó³¼Ñ¯ÎÊ¶Ô²ß£¬´ó³¼ÃÇ¶¼Õù×ÅÏëÈ¥Õ÷ÌÖ¡£×îºó¸ß×æ²ÉÓÃÁË³ÂÆ½µÄ¼Æ²ß£¬¼Ù×°È¥ÓÎÀÀÔÆÃÎÔó£¬ÔÚ³ÂÏØÕÙ¼ûÖîºî£¬³þÍõº«ÐÅÀ´Ó­½Ó£¬¾Í³Ã»ú¾Ð²¶Ëû¡£µ±Ìì£¬´óÉâÌìÏÂ¡£Ìï¿ÏÀ´×£ºØ£¬³Ã±ãÈ°Ëµ¸ß×æµÀ£º¡°±ÝÏÂ×¥×¡ÁËº«ÐÅ£¬ÓÖÔÚ¹ØÖÐ½¨¶¼¡£ÇØµØÊÇÐÎÊÆÏÕÒªÖ®µØ£¬ÖÜÎ§ÓÐÉ½ºÓ»·ÈÆ£¬Óë¹Ø¶«ÓÐÇ§Àï³¤µÄ½®½ç±»É½ºÓ×è¸ô¡£Èç¹û¹Ø¶«ÓµÓÐ°ÙÍò¾ü¶Ó£¬ÄÇÃ´ÇØµØÖ»Ðè±øÁ¦¶þÍò¾Í¿ÉÒÔµÖµ²×¡¡£ÇØµØµØÊÆÕâÑùÓÐÀû£¬Èç¹û¶ÔÖîºîÓÃ±ø£¬¾ÍºÃÏó´Ó¸ßÎÝéÜ½ÇµÄµÎË®Æ÷ÍùÏÂÁ÷Ë®Ò»Ñù£¬¾Ó¸ßÁÙÏÂ£¬ÊÆ²»¿Éµ²¡£»¹ÓÐÆëµØ£¬¶«ÓÐÀÅÐ°£¨£ù¨¢£¬ÑÀ£©£¬¼´Ä«µÄ¸»ÈÆ£¬ÄÏÓÐÌ©É½µÄÏÕ¹Ì£¬Î÷ÓÐ»ÆºÓµÄÌìÏÕ£¬±±ÓÐ²³º£µÄµØÀû¡£ÍÁµØ×Ýºá¸÷¶þÇ§Àï£¬ÓëÖîºîµÄ½®½ç±»É½Ë®×è¸ô£¬³¬¹ýÇ§Àï£¬Èç¹ûÖîºîÓµÓÐ°ÙÍò¾ü¶Ó£¬ÄÇÃ´ÆëµØÖ»Ðè¶þÊ®Íò¾Í¿ÉÒÔµÖµ²×¡¡£ËùÒÔËµ£¬ÆëµØ¿ÉÒÔºÍÇØµØ²¢³Æ¶«ÇØºÍÎ÷ÇØ¡£Èç¹û²»ÊÇ±ÝÏÂµÄµÕÇ××ÓµÜ£¬¾ÍÃ»ÓÐÈË¿ÉÒÔÅÉÈ¥×öÆëÍõ¡£¡±¸ß×æËµ£º¡°ºÃ¡£¡±ÉÍ¸øËû»Æ½ðÎå°Ù½ï¡£
Ê®¶àÌìÒÔºó£¬·âº«ÐÅÎª»´Òõºî£¬°ÑËûÔ­À´µÄ·âµØ·ÖÎªÁ½¸öºî¹ú¡£¸ß×æËµ£¬½«¾üÁõ¼ÖÂÅ´ÎÁ¢¹¦£¬¾Í·âËûÎª¾£Íõ£¬Í³ÖÎ»´Ë®ÒÔ¶«¡£ÓÖ·âËûµÄµÜµÜÁõ½»Îª³þÍõÍ³ÖÎ»´Ë®ÒÔÎ÷¡£·â»Ê×ÓÁõ·ÊÎªÆëÍõ£¬Í³Ï½ÆßÊ®¶à×ù³Ç£¬ÀÏ°ÙÐÕ·²ÊÇÄÜËµÆë¹ú»°µÄ¶¼ÊôÓÚÆë¹ú¡£¸ß×æÓÚÊÇÆÀ¶¨¹¦¼¨£¬½øÐÐ·âÉÍ£¬Óë¸÷ÁÐºîÆÊ¿ª¿ÌÓÐ·âºî×ÖÑùµÄ·û½Ú£¬Ò»°ëÁôÔÚ³¯Í¢£¬Ò»°ë½»¸øÊÜ·âÕß£¬ÒÔ×öÆ¾Ö¤¡£ÈÃº«ÍõÐÅÇ¨áãµ½Ì«Ô­¿¤¡£
ÆßÄê£¨Ç°200£©£¬ÐÙÅ«ÔÚÂíÒØ¹¥´òº«ÍõÐÅ£¬º«ÍõÐÅ¾ÍÓëÐÙÅ«ÔÚÌ«Ô­Ä±·´¡£ ËûµÄ²¿½«ÔÚ°×ÍÁ³ÇµÄÂüÇð³¼¡¢Íõ»ÆÓµÁ¢Ç°ÕÔ½«ÕÔÀûÎªÍõ£¬Ò²·´ÅÑ³¯Í¢¡£¸ß×æÇ××ÔÂÊ±øÇ°ÍùÌÖ·¥¡£Õý¸ÏÉÏÌìÆøº®Àä£¬Ê¿±øÃÇ¶³µôÊÖÖ¸µÄÓÐÊ®¹«Ö®¶þÈý£¬ÓÚÊÇ¸Ïµ½Æ½³Ç¡£ÐÙÅ«¾ü¶Ó°üÎ§ÁËÆ½³Ç£¬ÆßÌìÖ®ºó²Å³·Î§ÀëÈ¥¡£¸ß×æÈÃ·®ßàÁôÏÂÆ½¶¨´úµØ¡£·â¸ç¸çÁõÖÙÎª´úÍõ¡£
¶þÔÂ£¬¸ß×æ´ÓÆ½³Ç³ö·¢£¬¾­¹ýÕÔ¹ú¡¢ÂåÑô£¬µÖ´ï³¤°²¡£³¤°²µÄ³¤ÀÖ¹¬½¨³ÉÁË£¬Ø©ÏàÏôºÎÒÔÏÂµÄ¹ÙÔ±ÃÇ¶¼Ç¨µ½³¤°²ÖÎÊÂÁË¡£
°ËÄê£¬£¨Ç°199£©£¬¸ß×æÓÖÂÊ¾ü¶«½ø£¬ÔÚ¶«Ô«Ò»´ø×·»÷º«ÍõÐÅµÄ²ÐÓà·´¿Ü¡£
Ø©ÏàÏôÏàºÎÖ÷³ÖÓª½¨Î´Ñë¹¬£¬Î´Ñë¹¬½¨¶«ãÚ¡¢±±ãÚ¡¢Ç°µî¡¢Îä¿â¡¢Ì«²Ö¡£¸ß×æ»ØÀ´£¬¿´µ½¹¬µî·Ç³£×³¹Û£¬ºÜÉúÆø£¬¶ÔÏôºÎËµ£º¡°ÌìÏÂ¶¯µ´·×ÂÒ¡¡¡£¿à¿àÕùÕ½ºÃ¼¸Äê£¬³É°Ü»¹²»¿ÉÈ·Öª£¬ÎªÊ²Ã´Òª°Ñ¹¬µîÐÞÔìµÃÈç´Ë¹ý·ÖºÀ»ª×³ÃÀÄØ£¿¡±ÏôºÎËµ£º¡°ÕýÒòÎªÌìÏÂ»¹Ã»ÓÐ°²¶¨£¬²Å¿ÉÒÔÀûÓÃÕâ¸öÊ±»ú½¨³É¹¬µî¡£ÔÙËµ£¬Ìì×ÓÒÔËÄº£Îª¼Ò£¬¹¬µî²»×³Àö¾ÍÎÞ·¨Ê÷Á¢Ìì×ÓµÄÍþÑÏ£¬¶øÇÒÒ²²»ÄÜÈÃºóÊÀ³¬¹ýÑ½¡£¡±¸ß×æÕâ²Å¸ßÐËÁË¡£
¸ß×æµ½¶«Ô«È¥£¬¾­¹ý°ØÈËÏØ£¬ÕÔÏà¹á¸ßµÈÈËÉèÏÂÂñ·ü£¬ÏëÒªÄ±É±¸ß×æ£¬¸ß×æ±¾ÏëÔÚ°ØÈËÁôËÞ£¬¿ÉÊÇÐÄÀïÒ»¶¯£¬Ïëµ½¡°°ØÈË¡±×ÖÒôÓë¡°ÆÈÈË¡±ÏàÍ¬£¬¾ÍÃ»ÓÐ×¡ÔÚÄÇÀï¡£´úÍõÁõÖÙÆú¹úÌÓÍö£¬µ½ÂåÑôÍ¶°¸×ÔÊ×£¬¸ß×æ·ÏµôÁËËûµÄÍõÎ»£¬¸Ä·âÎªºÏÑôºî¡£
¾ÅÄê£¨Ç°198£©£¬ÕÔÏà¹á¸ßµÈÈËÆóÍ¼Ä±É±¸ß×æµÄÊÂÇé±»·¢¾õ£¬ÃðÁËËûÃÇµÄÈý×å¡£·ÏµôÁËÕÔÍõ°½µÄÍõÎ»£¬¸Ä·âÎªÐûÆ½ºî¡£ÕâÒ»Äê£¬°ÑÔ­À´³þ¹úµÄ¹ó×åÕÑÊÏ¡¢ÇüÊÏ¡¢¾°ÊÏ¡¢»³ÊÏºÍÔ­À´Æë¹ú¹ó×åÌïÊÏµÈ¹ó×åÇ¨µ½¹ØÖÐ¡£
Î´Ñë¹¬½¨³ÉÁË¡£¸ß×æ´ó»áÖîºî¡¢Èº³¼£¬ÔÚÎ´Ñë¹¬Ç°µî°ÚÉè¾ÆÑç¡£¸ß×æÅõ×ÅÓñÖÆ¾Æ±­£¬ÆðÉíÏòÌ«ÉÏ»ÊÏ×¾Æ×£ÊÙ£¬Ëµ£º¡°µ±³õ´óÈË³£ÒÔÎªÎÒÃ»ÓÐ²ÅÄÜ£¬ÎÞ¿ÉÒÀÕÌ£¬²»»á¾­Óª²úÒµ£¬±È²»ÉÏÁõÖÙÇÚ¿àÅ¬Á¦¡£¿ÉÊÇÏÖÔÚÎÒµÄ²úÒµºÍÁõÖÙÏà±È£¬Ë­µÄ¶àÄØ£¿¡±µîÉÏÈº³¼¶¼ºôº°ÍòËê£¬´óÐ¦È¡ÀÖ¡£
Ê®Äê£¨Ç°197£©Ê®ÔÂ£¬»´ÄÏÍõ÷ô²¼¡¢ÁºÍõÅíÔ½¡¢ÑàÍõÂ¬çº¡¢¾£ÍõÁõ¼Ö¡¢ ³þÍõÁõ½»¡¢ÆëÍõÁõ·Ê¡¢³¤É³ÍõÎâÜÇ¶¼µ½³¤ÀÖ¹¬³¯¼û¸ß×æ¡£´ºÌìºÍÏÄÌì¹ú¼ÒÌ«Æ½ÎÞÊÂ¡£
ÆßÔÂ£¬Ì«ÉÏ»ÊÔÚèÝÑô¹¬È¥ÊÀ¡£³þÍõ¡¢ÁºÍõ¶¼À´ËÍÔá¡£ÉâÃâèÝÑôµÄÇôÍ½¡£°ÑÛªÒØ¸ÄÃûÎªÐÂ·á¡£
°ËÔÂ£¬ÕÔÏà¹ú³ÂØg£¨£ø¨©£¬Ï££©ÔÚ´úµØÔì·´¡£»ÊÉÏËµ£º¡°³ÂØgÔø¾­¸øÎÒ×öÊÂ£¬ºÜÓÐÐÅÓÃ¡£´úµØÎÒÈÏÎªÊÇºÜÖØÒªµÄµØ·½£¬ËùÒÔ·â³ÂØgÎªÁÐºî£¬ÒÔÏà¹úµÄÉí·ÝÕòÊØ´úµØ£¬Èç½ñËû¾¹È»ºÍÍõ»ÆµÈÈË½ÙÂÓ´úµØ£¡µ«ÊÇ´úµØµÄ¹ÙÀôºÍ°ÙÐÕ²¢Ã»ÓÐ×ï£¬È«¶¼ÉâÃâËûÃÇ¡£¡±¾ÅÔÂ£¬¸ß×æÇ××ÔÂÊ¾üÍù¶«£¬Ç°È¥ÌÖ·¥³ÂØg¡£µ½´ïºªµ¦£¬»ÊÉÏ¸ßÐËËµ£º¡°ÎÒÖªµÀÓ¦¸ÃÔõÃ´¶Ô¸¶ËûÁË¡£¡±ÓÚÊÇÄÃÁËÐí¶à»Æ½ðÈ¥ÒýÓÕ³ÂØgµÄ²¿½«£¬ºÜ¶àÈË¶¼Í¶½µÁË¡£
Ê®Ò»Äê£¨Ç°196£©£¬¸ß×æÔÚºªµ¦ÌÖ·¥³ÂØgµÈÈË»¹Ã»ÓÐÍê±Ï£¬³ÂØgµÄ²¿½«ºî³¨´øÁìÒ»Íò¶àÈËÔÚ¸÷µØÍùÀ´ÓÎ¶¯×÷Õ½£¬Íõ»Æ×¤ÔúÔÚÇúÄæ£¬ÕÅ´º¶É¹ý»ÆºÓ¹¥´òÁÄ³Ç¡£ººÅÉ½«¾ü¹ùÃÉºÍÆë¹úµÄ½«ÁìÈ¥¹¥´òËûÃÇ£¬°ÑËûÃÇ´òµÃ´ó°Ü¡£Ì«Î¾ÖÜ²ª´ÓÌ«Ô­¹¥Èë£¬Æ½¶¨ÁË´úµØ¡£µ½ÂíÒØÊ±£¬ÂíÒØÅÑ¾ü²»¿Ï½µ·þ£¬ÖÜ²ª¾Í´Ý»ÙÁËÂíÒØ¡£
³ÂØgµÄ²¿½«ÕÔÀû¼áÊØ¶«Ô«£¬¸ß×æÈ¥¹¥´ò£¬Ã»ÓÐ¹¥ÏÂ¡£¹¥ÁËÒ»¸ö¶àÔÂ£¬¶«Ô«µÄÊ¿±øÔÚ³ÇÉÏÈèÂî¸ß×æ£¬¸ß×æ´óÅ­¡£µÈµ½¶«Ô«±»¹¥ÏÂÒÔºó£¬ÏÂÁî°ÑÈèÂî¹ý×Ô¼ºµÄÈËÕÒ³öÀ´Õ¶ÁË£¬²»ÔøÈèÂî×Ô¼ºµÄÈË¾Í¿íË¡ÁËËûÃÇ¡£Ëæºó°ÑÕÔ¹ú³£É½ÒÔ±±µÄµØÇø»®¹é´ú¹ú£¬Á¢»Ê×ÓÁõºãÎª´úÍõ£¬½¨¶¼½úÑô¡£
ÕâÄêµÄ´ºÌì£¬»´Òõºîº«ÐÅÔÚ¹ØÖÐÄ±·´£¬±»ÒÄÃðÈý×å¡£
ÏÄÌì£¬ÁºÍõÅíÔ½Ä±·´£¬·ÏµôÁËËûµÄÍõÎ»£¬°ÑËûÁ÷·Åµ½ÊñµØ£»²»¾ÃËûÓÖÏëÄ±·´£¬±»ÒÄÃðÈý×å¡£¸ß×æ¾ÍÁ¢»Ê×ÓÁõ»ÖÎªÁºÍõ£¬»Ê×ÓÁõÓÑÎª»´ÑôÍõ¡£
Çï¼¾ÆßÔÂ£¬»´ÄÏÍõ÷ô²¼Ôì·´£¬Ïò¶«ÍÌ²¢ÁË¾£ÍõÁõ¼ÖµÄµØÅÌ£¬ÓÖ±±¶É»´ºÓ£¬³þÍõÁõ½»±»ÆÈÌÓµ½Ñ¦¹ú¡£¸ß×æÇ××ÔÂÊ¾üÇ°È¥ÌÖ·¥¡£Á¢»Ê×ÓÁõ³¤Îª»´ÄÏÍõ¡£
Ê®¶þÄê£¨Ç°195£©Ê®ÔÂ£¬¸ß×æÔÚ»á®I£¨£ú£è£õ¨¬£¬×¹£©»÷°ÜÁË÷ô²¼µÄ¾ü¶Ó£¬÷ô²¼ÌÓ×ß£¬¸ß×æÅÉ±ð½«¼ÌÐø×·»÷¡£
¸ß×æ»Ø¾©Í¾ÖÐ£¬Â·¹ýÅæÏØÊ±Í£ÁôÏÂÀ´¡£ÔÚÅæ¹¬ÖÃ±¸¾ÆÏ¯£¬°ÑÀÏÅóÓÑºÍ¸¸ÀÏ×ÓµÜ¶¼ÇëÀ´Ò»Æð×ÝÇé³©Òû¡£ÌôÑ¡ÅæÖÐ¶ùÍ¯Ò»°Ù¶þÊ®ÈË£¬½ÌËûÃÇ³ª¸è¡£¾ÆºÈµÃÕýÍ´¿ìÊ±£¬¸ß×æ×Ô¼ºµ¯»÷×ÅÖþ£¨£ú£è¨´£¬Öñ£©ÇÙ£¬³ªÆð×Ô¼º±àµÄ¸è£º¡°´ó·ç¹ÎÆðÀ´°¡ÔÆ²Ê·ÉÑï£¬ÉùÍþ±éº£ÄÚ°¡»Ø¹é¹ÊÏç£¬ÔõÄÜµÃµ½ÃÍÊ¿°¡ÊØÎÀËÄ·½£¡¡±ÈÃ¶ùÍ¯ÃÇ¸ú×ÅÑ§³ª¡£ÓÚÊÇ¸ß×æÆðÎè£¬ÇéÐ÷¼¤¶¯ÐÄÖÐ¸ÐÉË£¬È÷ÏÂÐÐÐÐÈÈÀá¡£¸ß×æ¶ÔÅæÏØ¸¸ÀÏÐÖµÜËµ£º¡°Ô¶ÓÎµÄ³à×Ó×ÜÊÇË¼Äî×Å¹ÊÏç¡£ÎÒËäÈ»½¨¶¼¹ØÖÐ£¬µ«ÊÇ½«À´ËÀºóÎÒµÄ»êÆÇ»¹»áÏ²»¶ºÍË¼Äî¹ÊÏç¡£¶øÇÒÎÒ¿ªÊ¼ÊÇÒÔÅæ¹«µÄÉí·ÝÆð±øÌÖ·¥±©Äæ£¬ÖÕÓÚÈ¡µÃÌìÏÂ£¬ÎÒ°ÑÅæÏØ×÷ÎªÎÒµÄÌÀãåÒØ£¬Ãâ³ýÅæÏØ°ÙÐÕµÄ¸³Ë°áæÒÛ£¬ÊÀÊÀ´ú´ú²»±ØÄÉË°·þÒÛ¡£¡±ÅæÏØµÄ¸¸ÀÏÐÖµÜ¼°Í¬×ÚÉô×Ó´óÄïÇ×ÆÝÅóÓÑÌìÌì¿ì»îÒû¾Æ£¬¾¡Çé»¶Ñç£¬ÐðÌ¸ÍùÊÂ£¬È¡Ð¦×÷ÀÖ¡£¹ýÁËÊ®¶àÌì£¬¸ß×æÒª×ßÁË£¬¡£ÅæÏØ¸¸ÀÏ¼á¾öÒª¸ß×æ¶àÁô¼¸ÈÕ¡£¸ß×æËµ£º¡°ÎÒµÄËæ´ÓÈËÖÚÌ«¶à£¬¸¸ÐÖÃÇ¹©Ó¦²»Æð¡£¡±ÓÚÊÇÀë¿ªÅæÏØ¡£ÕâÌì£¬ÅæÏØ³ÇÀïÈ«¿ÕÁË£¬°ÙÐÕ¶¼¸Ïµ½³ÇÎ÷À´¾´Ï×Å£¡¢¾ÆµÈÀñÎï¡£¸ß×æÓÖÍ£ÏÂÀ´£¬´îÆðÕÊÅñ£¬Í´ÒûÈýÌì¡£ÅæÏØ¸¸ÐÖ¶¼ßµÍ·ÇëÇóËµ£º¡°ÅæÏØÓÐÐÒµÃÒÔÃâ³ý¸³Ë°áæÒÛ£¬·áÒØÈ´Ã»ÓÐÃâ³ý£¬Ï£Íû±ÝÏÂ¿ÉÁ¯ËûÃÇ¡£¡±¸ß×æËµ£º¡°·áÒØÊÇÎÒÉú³¤µÄµØ·½£¬ÎÒ×î²»ÄÜÍü£¬ÎÒÖ»ÊÇÒòÎªµ±³õ·áÒØÈË¸ú×ÅÓº³Ý·´ÅÑÎÒ¶ø°ïÖúÎºÍõ²ÅÕâÑùµÄ¡£¡±ÅæÏØ¸¸ÀÏ¸¸ÈÔ¾É¼á¾öÇëÇó£¬¸ß×æ²Å´ðÓ¦°Ñ·áÒØµÄ¸³Ë°áæÒÛÒ²Ãâ³ýµô£¬¸úÅæÏØÒ»Ñù¡£ÓÚÊÇ·âÅæºîÁõå¨ÎªÎâÍõ¡£
ºº½«¾üÔÚä¬£¨£ô¨¢£ï£¬ÌÓ£©Ë®ÄÏ±±·Ö±ð½ø»÷÷ô²¼¡£È«²¿´ò°ÜÁËÅÑ¾ü£¬×·µ½Û¶Ñô×¥»ñÁË÷ô²¼£¬°ÑËûÕ¶ÁË¡£
·®ßàÁíÍâ´ø±øÆ½¶¨ÁË´úµØ£¬ÔÚµ±³ÇÉ±ÁË³ÂØg¡£
Ê®Ò»ÔÂ£¬¸ß×æ´ÓÌÖ·¥÷ô²¼µÄ¾üÖÐ·µ»Ø³¤°²¡£Ê®¶þÔÂ£¬¸ß×æËµ£º¡°ÇØÊ¼»Ê¡¢³þÒþÍõ³ÂÉæ¡¢Îº°²áÍõ¡¢ÆëçÅ£¨£í¨ª£î£¬Ãñ£©Íõ¡¢ÕÔµ¿ÏåÍõµÈ¶¼Ã»ÓÐºó´ú£¬·Ö±ð¸øÓèÊØÄ¹ÈËÊ®»§£¬¸øÇØÊ¼»Ê¶þÊ®»§£¬¸øÎº¹«×ÓÎÞ¼ÉÎå»§¡£¡±´úµØµÄ¹ÙÀô¡¢°ÙÐÕ£¬·²ÊÇ±»³ÂØg¡¢ÕÔÀûËù½Ù³ÖµÄ£¬È«²¿ÉâÃâ¡£³ÂØgµÄ½µ½«Ëµ£¬³ÂØgÔì·´Ê±£¬ÑàÍõÂ¬çºÔø¾­ÅÉÈËµ½³ÂØgÄÇÀï¸úËûÃÜÄ±¡£¸ß×æÅÉ±ÙÑôºîÉóÊ³ÆäÕÙÂ¬çº½ø¾©£¬Â¬çºÍÆËµÓÐ²¡²»À´¡£±ÙÑôºî»ØÀ´ºó£¬ÏêÏ¸±¨¸æËµÂ¬çºÄ±·´£¬ÊÂÓÐ¶ËÐ÷¡£¶þÔÂ£¬¸ß×æÅÉ·®ßà¡¢ÖÜ²ª´ø±øÌÖ·¥ÑàÍõÂ¬çº¡£ÉâÃâÁËÑàµØ²ÎÓëÔì·´µÄµÄ¹ÙÀôÓë°ÙÐÕ¡£Á¢»Ê×ÓÁõ½¨ÎªÑàÍõ¡£
¸ß×æÌÖ·¥÷ô²¼µÄÊ±ºò£¬±»·É¼ýÉäÖÐ£¬ÔÚ»ØÀ´µÄÂ·ÉÏÉúÁË²¡¡£²¡µÃºÜÀ÷º¦£¬ÂÀºóÎªËûÇëÀ´ÁËÒ»Î»ºÃÒ½Éú¡£Ò½Éú½ø¹¬°Ý¼û£¬¸ß×æÎÊÒ½Éú²¡ÇéÈçºÎ¡£Ò½ÉúËµ£º¡°¿ÉÒÔÖÎºÃ¡£¡±ÓÚÊÇ¸ß×æÂîËûËµ£º¡°¾ÍÆ¾ÎÒÒ»¸öÆ½Ãñ£¬ÊÖÌáÈý³ßÖ®½££¬×îÖÕÈ¡µÃÌìÏÂ£¬Õâ²»ÊÇÓÉÓÚÌìÃüÂð£¿ÈËµÄÃüÔË¾ö¶¨ÓÚÉÏÌì£¬×ÝÈ»ÄãÊÇ±âÈµ£¬ÓÖÓÐÊ²Ã´ÓÃ´¦ÄØ£¡¡±ËµÍê²¢²»ÈÃËûÖÎ²¡£¬ÉÍ¸øËûÎåÊ®½ï»Æ½ð´ò·¢×ßÁË¡£²»¾Ã£¬ÂÀºóÎÊ¸ß×æ£º¡°±ÝÏÂ°ÙÄêÖ®ºó£¬Èç¹ûÏôÏà¹úÒ²ËÀÁË£¬ÈÃË­À´½ÓÌæËû×öÏà¹úÄØ£¿¡±¸ß×æËµ£º¡°²Ü²Î¿ÉÒÔ¡£ÓÖÎÊ²Ü²ÎÒÔºóµÄÊÂ£¬¸ß×æËµ£º¡°ÍõÁê¿ÉÒÔ¡£²»¹ýËûÂÔÏÔÓØÓÞ¸ÕÖ±£¬³ÂÆ½¿ÉÒÔ°ïÖúËû¡£³ÂÆ½ÖÇ»ÛÓÐÓà£¬È»¶øÄÑÒÔ¶À×Ôµ£µ±ÖØÈÎ¡£ÖÜ²ªÉî³ÁºñµÀ£¬È±ÉÙÎÄ²Å£¬µ«ÊÇ°²¶¨ÁõÊÏÌìÏÂµÄÒ»¶¨ÊÇÖÜ²ª£¬¿ÉÒÔÈÃËûµ£ÈÎÌ«Î¾¡£¡±ÂÀºóÔÙÎÊÒÔºóµÄÊÂ£¬¸ß×æËµ£º¡°ÔÙÒÔºóµÄÊÂ£¬Ò²¾Í²»ÊÇÄãËùÄÜÖªµÀµÄÁË¡£¡±
Â¬çº´ø×Å¼¸Ç§Æï±øÔÚ±ß¾³ÉÏµÈ´ý»ú»á£¬Ï£ÍûÔÚ¸ß×æ²¡ÓúÒÔºó£¬Ç××Ôµ½³¤°²È¥Çë×ï¡£
ËÄÔÂ¼×³½ÈÕ£¬¸ß×æÔÚ³¤ÀÖ¹¬ÊÅÊÀ¡£¹ýÁËËÄÌì»¹²»·¢²¼É¥ÊÂÏûÏ¢¡£ÂÀºóºÍÉóÊ³ÆäÉÌÁ¿Ëµ£º¡°ÄÇÐ©½«ÁìÏÈÇ°ºÍ»ÊµÛÍ¬µÇ¼ÇÔÚ²áµÄÆ½Ãñ°ÙÐÕ£¬ºóÀ´±±Ãæ³Æ³¼£¬ÕâÐ©ÈË¾Í³£³£Á÷Â¶³ö²»ÂúÒâ²»·þÆøµÄÑù×Ó£¬ÏÖÔÚ¡¡ÓÖÒªÊÌ·îÄêÇáµÄÐÂ»ÊµÛÁË£¬Èç¹û²»È«²¿×åÃðËûÃÇ£¬ÌìÏÂ¾Í°²¶¨²»ÁË¡£¡±ÓÐÈËÌýµ½ÁËÕâ¸ö»°£¬¸æËßÁË½«¾üÛªÉÌ¡£Ûª½«¾üÈ¥¼ûÉóÊ³Æä£¬Ëµ£º¡°ÎÒÌýËµ»ÊµÛÒÑ¼Ý±ÀËÄÌìÁË»¹²»·¢²¼É¥ÊÂÏûÏ¢£¬¶øÇÒÒªÉ±µôËùÓÐµÄ½«Áì¡£Èç¹ûÕæµÄÕâÑù×ö£¬ÌìÏÂ¿É¾ÍÎ£ÏÕÁË¡£³ÂÆ½¡¢¹àÓ¤ÂÊÁìÊ®Íò´ó¾üÕòÊØÜþÑô£¬·®ßà¡¢ÖÜ²ªÂÊÁì¶þÊ®Íò´ó¾üÆ½¶¨ÑàµØºÍ´úµØ£¬Èç¹ûËûÃÇÌýËµ»ÊµÛ¼Ý±ÀÁË£¬Öî½«¶¼½«ÔâÉ±Â¾£¬±Ø¶¨°Ñ¾ü¶ÓÁªºÏÔÚÒ»Æð£¬»Ø¹ýÍ·À´½ø¹¥¹ØÖÐ¡£ÄÇÊ±ºò´ó³¼ÃÇÔÚ³¯Í¢ÅÑÂÒ£¬ÖîºîÃÇÔÚÍâÃæÔì·´£¬¸²ÍöµÄÈÕ×Ó¾Í¾Ù×ã¿É´ýÁË¡£¡±ÉóÊ³Æä½ø¹¬°ÑÕâ¸æËßÁËÂÀºó£¬ÓÚÊÇ¾ÍÔÚ¶¡Î´ÈÕ·¢²¼¸ß×æÊÅÊÀµÄÏûÏ¢£¬´óÉâÌìÏÂ¡£
Â¬çºÌýËµ¸ß×æ¼Ý±ÀµÄÏûÏ¢£¬¾ÍÌÓµ½ÐÙÅ«È¥ÁË¡£
±ûÒúÈÕ£¬ÔÚ³¤Áê°²Ôá»ÊµÛ£¬ÏÂ¹×°²ÔáÍê±Ï£¬Ì«×ÓÀ´µ½Ì«ÉÏ»ÊÃí¡£´ó³¼ÃÇ¶¼Ëµ£º¡°¸ß×æÆðÊÂÓÚÆ½Ãñ£¬Æ½ÖÎÂÒÊÀ£¬Ê¹Ö®¹éÓÚÕýµÀ£¬Æ½¶¨ÁËÌìÏÂ£¬ÊÇºº³¯µÄ¿ª¹ú»ÊµÛ£¬¹¦ÀÍ×î¸ß¡£¡±Ï×ÉÏ×ðºÅ³ÆÎª¸ß»ÊµÛ¡£Ì«×Ó¼Ì³Ð»ÊµÛÖ®ºÅ£¬¾ÍÊÇÐ¢»ÝµÛ¡£ÓÖÏÂÁîÈÃ¸÷¿¤¹úÖîºî¶¼½¨¸ß×æÃí£¬Ã¿Äê°´Ê±¼Àìë¡£
µ½Ð¢»ÝµÛÎåÄê£¨Ç°190£©£¬»ÊÉÏÏëµ½¸ß×æÉúÇ°Ë¼ÄîºÍÏ²»¶ÅæÏØ£¬¾Í°ÑÅæ¹¬¶¨Îª¸ß×æµÄÔ­Ãí¡£¸ß×æËù½Ì¹ý³ª¸èµÄ¶ùÍ¯Ò»°Ù¶þÊ®ÈË£¬¶¼ÈÃËûÃÇÔÚÔ­Ãí×àÀÖ³ª¸è£¬ÒÔºóÓÐÁËÈ±Ô±£¬¾ÍËæÊ±¼ÓÒÔ²¹³ä¡£
¸ß×æÓÐ°Ë¸ö¶ù×Ó£ºÊü³öµÄ³¤×ÓÊÇÆëµ¿»ÝÍõÁõ·Ê£»´Î×ÓÐ¢»Ý»ÊµÛ£¬ÊÇÂÀºóµÄ¶ù×Ó£»Èý×ÓÊÇÆÝ·òÈËµÄ¶ù×ÓÕÔÒþÍõÈçÒâ£»ËÄ×Ó´úÍõÁõºã£¬ºóÀ´±»Á¢ÎªÐ¢ÎÄ»ÊµÛ£¬ÊÇ±¡Ì«ºóµÄ¶ù×Ó£»Îå×ÓÁºÍõÁõ»Ö£¬ÂÀÌ«ºóµ±ÕþÊ±±»¸Ä·âÎªÕÔ¹²Íõ£»Áù×Ó»´ÑôÍõÁõÓÑ£¬ÂÀÌ«ºóÊ±±»¸Ä·âÎªÕÔÓÄÍõ£»Æß×ÓÊÇ»´ÄÏÀ÷ÍõÁõ³¤£»°Ë×ÓÊÇÑàÍõÁõ½¨¡£

Ì«Ê·¹«Ëµ£º¡°ÏÄ³¯µÄÕþÖÎÖÒºñ¡£ÖÒºñµÄ±×²¡ÊÇÊ¹µÃ°ÙÐÕ´ÖÒ°ÉÙÀñ£¬ËùÒÔÒó³¯´úÖ®ÒÔ¹§¾´¡£¹§¾´µÄ±×²¡µÄÊÇÊ¹µÃ°ÙÐÕÏàÐÅ¹íÉñ£¬ËùÒÔÖÜ³¯´úÖ®ÒÔÀñÒÇ¡£ÀñÒÇµÄ±×²¡ÊÇÊ¹°ÙÐÕ²»³Ï¿Ò¡£ËùÒÔÒª¾ÈÖÎ²»³Ï¿ÒµÄ±×²¡£¬¾ÍÃ»ÓÐÊ²Ã´±ÈµÃÉÏÖÒºñ¡£ÓÉ´Ë¿´À´£¬ÏÄ¡¢Òó¡¢ÖÜÈý´ú¿ª¹ú¾ýÖ÷µÄÖÎ¹úÖ®µÀºÃÏóÊÇÑ­×ÅÔ²È¦×ª£¬ÖÕ¶ø¸´Ê¼¡£ÖÁÓÚÖÜ³¯µ½ÇØ³¯Ö®¼ä£¬Æä±×²¡¿ÉÒÔËµ¾ÍÔÚÓÚ¹ý·Ö½²¾¿ÀñÒÇÁË¡£ÇØ³¯µÄÕþÖÎ²»µ«Ã»ÓÐ¸Ä±äÕâÖÖ±×²¡£¬·´¶øÊ¹ÐÌ·¨¸ü¼Ó²Ð¿á£¬ÄÑµÀ²»ÊÇºÜ´íÎóÂð£¿ËùÒÔºº³¯µÄÐËÆð£¬ËäÈ»³Ð¼ÌÁËÇ°³¯ÕþÖÎµÄ±×¶ËÈ´ÓÐËù¸Ä±ä£¬Ê¹ÀÏ°ÙÐÕ²»ÖÁÓÚ¾ëµ¡£¬ÕâÊÇ·ûºÏÑ­»·ÖÕÊ¼µÄÌìµÀÁË¡£ººÒÔÊ®ÔÂÎªËêÊ×£¬ÖîºîÔÚÃ¿ÄêµÄÊ®ÔÂ½ø¾©³¯¼û»ÊµÛ¡£¹æ¶¨³µ·þÖÆ¶È£¬»ÊµÛ³Ë×øµÄ³µ¼Ý£¬ÓÃ»Æ¶Ð×Ó×ö³µ¸ÇµÄ³ÄÀï£¬³µÇ°ºáÄ¾µÄ×óÉÏ·½Òª²åÓÃì¸Å£Î²»òÒ°¼¦Î²×öµÄ×°ÊÎ¡£¸ß×æÔáÔÚ³¤Áê¡£
ÂÀÌ«ºó±¾¼Í£¨·µ»ØÄ¿Â¼£©
¡¾ËµÃ÷¡¿ÂÀºóÃûïô£¬×Ö¶ð£¨£ø¨±£¬Ðé£©£¬ÊÇÖÐ¹úÀúÊ·ÉÏÖøÃûµÄÅ®ÐÔÒ°ÐÄ¼Ò¡£ÕâÆª±¾¼Í³É¹¦µØËÜÔìÁËÂÀºóÕâÑùÒ»¸ö²ÐÈÌ¿Ì¶¾¡¢È¨ÓûÞ¹ÐÄµÄÂÒÕþºóåúµÄÐÎÏó£¬ÏêÏ¸µØ¼ÇÊöÁËÂÀºó´ÛÈ¨¼°Æä¸²ÃðµÄ¹ý³Ì£º´ÓÂÀºóÔÚÁõ°îËÀºóÅàÖ²ÂÀÊÏÊÆÁ¦¡¢²Ðº¦Áõ°î³è¼§ºÍÖî×ÓµÄ×ï¶ñÐÐ¾¶£¬µ½ÖÜ²ª¡¢³ÂÆ½µÈÔªÀÏ´ó³¼ÁªºÏÁõÊÏ×ÚÊÒÖïÃðÖîÂÀµÄ¾ªÏÕ¶·Õù£¬µ½ÖïÂÀ¹¦³¼ÃÇÉÌÒéÓ­Á¢Áõºã¼´Î»µÄÇé¿ö¡£ÍõÖîÂÀºÍÖïÖîÂÀÊÇ¹ØÏµººÊÒ´æÍöÐËÌæµÄ´óÊÂ£¬×÷Õß½ô½ô¿Û×¡Õâ¸ö¹Ø¼üÎÊÌâ²¼¾ÖÄ±Æª£¬³ä·ÖÌåÏÖÁËÌ«Ê·¹«×÷ÎªÒ»¸öÊ·Ñ§¼ÒµÄ×¿Ô½Ê¶¼û¡£
×÷Õß¶à´¦ÔËÓÃ¼ò½àµÄÂþ»­±Ê·¨ÐÁÀ±µØ·íØÝÁËÂÀºó´¦ÐÄ»ýÂÇÅàÖ²ÂÀÊÏÊÆÁ¦µÄÖÖÖÖ±íÏÖ£º»ÝµÛËÀºó£¬¡°Ì«ºó¿Þ£¬Æü²»ÏÂ¡±£»Ø©Ïà³ÂÆ½Çë°ÝÂÀÌ¨£¨£ù¨ª£¬âù£©¡¢ÂÀ²ú¡¢ÂÀÂ»Îª½«£¬ÕÆÎÕÄÏ±±¾ü¾üÈ¨£¬ÖîÂÀÈë¹¬£¬¾ÓÖÐÓÃÊÂ£¬Ôò¡°Ì«ºóÔÃ£¬Æä¿ÞÄË°§¡±¡£Í¬ÑùÊÇ¿Þ£¬ÉÔÊÂ¹´ÀÕ£¬¾Í²úÉúÁË¾øÃîµÄ·íØÝÐ§¹û¡£ÓÖÈçÐ´ÂÀºóÓûÍõÂÀÊÏ¶ø¡°·ç´ó³¼¡±µÄÓû¸ÇÃÖÕÃ¡¢¡°È¡ÃÀÈË×ÓÃûÖ®¡±µÄÅªÇÉ³É×¾¡¢·ÏµÛ¸üÁ¢Ê±µÄ×°Ç»×÷ÊÆ£¬¶¼Ãè»æµÃ»îÁé»îÏÖ£¬»òÃ÷»ò°µµØÁ÷Â¶³ö×÷Õß¶ÔÅªÈ¨Å®Ö÷µÄÎÞÇé±ÞÌ¢¡£
ÕâÆª±¾¼Í¼ÇÊÂÕæÊµ£¬¿Ì»­ÈËÎïÐÔ¸ñÏÊÃ÷Éî¿Ì£ºÐ´ÂÀºó£¬ÏóËý²Ðº¦ÆÝ¼§¡¢Á¬É±ÈýÕÔÍõµÈÊÂ¼þµÄ±¾Éí¾Í×ãÒÔ±íÏÖÆä²ÐÈÌºÝ¶¾µÄÐÔ¸ñÁË£¬¶ø×÷Õß»¹ÍùÍùÓÃÃ²ËÆÓÆÏÐµÄÎÄ×Ö²»¶¯ÉùÉ«µØ¼ÓÖØ±í´ï×Ô¼º¶ÔÂÀºóµÄÔ÷¶ñÖ®Çé£¬´Ó¶øÒ²Ôö¼ÓÁË×÷Æ·µÄÒÕÊõ¸ÐÈ¾Á¦¡£Èç»ÝµÛµÃÖª¡°ÈËåé¡±¾ÍÊÇÆÝ·òÈËºó£¬ÓÐ¡°´Ë·ÇÈËËùÎª¡±µÄÍ´¿à°§Ì¾£¬½èÓÃÂÀºóÇ×Éú¶ù×ÓÖ®¿Ú£¬ÂîµÃºÎµÈÓÐÁ¦£¡ÓÖÈçÂÀºóð²É±ÕÔÍõÈçÒâÖ®Ç°£¬ÒÔÖÜ²ý¿¹Ö¼ºÍ»ÝµÛ¿àÐÄÏà»¤À´·´³ÄÂÀºó±ØÖÃÕÔÍõÓÚËÀµØ¶øºó¿ìµÄ¿Ì¶¾¡£ÔÙÈçÕÔÍõÁõÓÑ±»ÓÄËÀÇ°Ëù³ªµÄÄÇÊ×±¯¸è£¬¸üÊÇ¶ÔÂÀºóÈËÐÔÃð¾øµÄ½ÒÂ¶ÓëÉùÌÖ¡£Ð´ÖîÔªÀÏ´ó³¼ºÍÁõÊÏ×ÚÊÒ£¬Ò²ÊÇ¶à´¦×ÅÒâ¿Ì»­£¬ÈçÓÒØ©ÏàÍõÁê¸ÒÓÚµ±Ãæ³âÔðÂÀºó¡°½ñÍõÂÀÊÏ£¬·ÇÔ¼Ò²¡±£¬ÓÖµ±ÃæÖÊÎÊÖÜ²ª¡¢³ÂÆ½£º¡°Öî¾ý×ÝÓû°¢Òâ±³Ô¼£¬ºÎÃæÄ¿¼û¸ßµÛµØÏÂ£¿¡±Ò»×ð¸ÕÕý²»°¢µÄººÊÒÖÒ³¼ËÜÏñ»îÏÖÑÛÇ°¡£ÓÖÈçÔÚÖïÃðÖîÂÀ¹ý³ÌÖÐ£¬ÖÜ²ª¡¢³ÂÆ½µÄ¶àÄ±»ú¾¯£¬ÖìÐéºîµÄÓÂÎä£¬Æë°§ÍõµÄ¹û¶Ï£¬¹àÓ¤µÄ³ÁÎÈµÈµÈ£¬Ò²¶¼Ãè»æµÃÇ¡ÈçÆä·Ö¡£ÕýÊÇÓÉÓÚÕâÐ©ÐÔ¸ñ¸÷ÒìµÄÈËÎïµÄÍ¨Á¦ºÏ×÷£¬¼ÓÖ®ÈËÐÄËùÏò£¬²ÅÊ¹µÃËûÃÇËäÂÅ´¦ÏÕ¾³£¬È´ÓÖ×ÜÊÇ¾ø´¦·êÉú£¬×îÖÕÖï¾¡ÖîÂÀ¶ø´ó¿ìÈËÐÄ¡£
×Ý¹ÛÈ«Æª£¬Ì«Ê·¹«ËÆºõÏòÈËÃÇÕÑÊ¾ÁËÕâÑùÒ»¸öµÀÀí£ºµÃÈËÐÄÕßµÃÌìÏÂ£¬Ê§ÈËÐÄÕßÊ§ÌìÏÂ¡£

ÂÀÌ«ºóÊÇ¸ß×æÆ¶¼úÊ±µÄÆÞ×Ó£¬ÉúÁËÐ¢»ÝµÛºÍÂ³ÔªÌ«ºó¡£µ½¸ß×æ×öººÍõÊ±£¬ÓÖÈ¢ÁË¶¨ÌÕÈËÆÝ¼§£¬·Ç³£³è°®Ëý£¬ÉúÁËÕÔÒþÍõÁõÈçÒâ¡£Ð¢»ÝµÛÎªÈËÈÊ»ÝÈáÈõ£¬¸ß×æÈÏÎª²»Ïó×Ô¼º£¬³£Ïë·ÏµôËû£¬¸ÄÁ¢ÆÝ¼§µÄ¶ù×ÓÈçÒâÎªÌ«×Ó£¬ÒòÎªÈçÒâÏó×Ô¼º¡£ÆÝ¼§µÃµ½³è°®£¬³£¸úËæ¸ß×æµ½¹Ø¶«£¬ËýÈÕÒ¹Ìä¿Þ£¬ÏëÒªÈÃ×Ô¼ºµÄ¶ù×ÓÈ¡´úÐ¢»ÝµÛ×öÌ«×Ó¡£ÂÀºóÄê¼Í´ó£¬¾­³£ÁôÔÚ¼ÒÖÐ£¬ºÜÉÙ¼ûµ½¸ß×æ£¬ºÍ¸ß×æÔ½À´Ô½ÊèÔ¶¡£ÈçÒâ±»Á¢ÎªÕÔÍõÖ®ºó£¬ºÃ¼¸´ÎÏÕÐ©È¡´úÁËÌ«×ÓµÄµØÎ»£¬¿¿×Å´ó³¼ÃÇµÄ¼«Á¦ÚºÚÉ£¬ÒÔ¼°ÁôºîÕÅÁ¼µÄ¼Æ²ß£¬Ì«×Ó²ÅÃ»ÓÐ±»·Ïµô¡£
ÂÀºóÎªÈË¸ÕÇ¿¼áÒã£¬¸¨×ô¸ß×æÆ½¶¨ÌìÏÂ£¬ÖïÉ±º«ÐÅ¡¢÷ô£¨£ñ¨ª£î£ç£¬Çé£©²¼¡¢ÅíÔ½µÈ´ó³¼Ò²¶àÓÐÂÀºóÖ®Á¦¡£ÂÀºóÓÐÁ½¸ö¸ç¸ç£¬¶¼ÊÇ¸ß×æµÄ²¿½«¡£´ó¸çÖÜÂÀºîÂÀÔóËÀÓÚÕ½Õù£¬ËûµÄ¶ù×ÓÂÀÌ¨±»·âÎªÛª£¨£ì¨¬£¬Àö£©ºî£¬ÂÀ²ú±»·âÎª½»ºî£»¶þ¸çÂÀÊÍÖ®±»·âÎª½¨³Éºî¡£
¸ß×æÊ®¶þÄê£¨Ç°195£©ËÄÔÂ¼×³½ÈÕ£¬¸ß×æÊÅÓÚ³¤ÀÖ¹¬£¬Ì«×Ó³ÐÏ®µÛºÅ×öÁË»ÊµÛ¡£µ±Ê±¸ß×æÓÐ°Ë¸ö¶ù×Ó£º³¤×ÓÁõ·ÊÊÇ»ÝµÛµÄÒìÄ¸ÐÖ£¬±»·âÎªÆëÍõ£¬ÆäÓà¶¼ÊÇ»ÝµÛµÄµÜµÜ£¬ÆÝ·òÈËµÄ¶ù×ÓÁõÈçÒâ±»·âÎªÕÔÍõ£¬±¡·òÈËµÄ¶ù×ÓÁõºã±»·âÎª´úÍõ£¬ÆäËûåúæÉµÄ¶ù×Ó£¬Áõ»Ö±»·âÎªÁºÍõ£¬ÁõÓÑ±»·âÎª»´ÑôÍõ£¬Áõ³¤±»·âÎª»´ÄÏÍõ£¬Áõ½¨±»·âÎªÑàÍõ¡£¸ß×æµÄµÜµÜÁõ½»±»·âÎª³þÍõ£¬¸ß×æÐÖµÄ¶ù×ÓÁõå¨£¨£â¨¬£¬±Õ£©±»·âÎªÎâÍõ¡£·ÇÁõÊÏµÄ¹¦³¼Û¶£¨£ð¨®£¬ÆÅ£©¾ýÎâÜÇ£¨£ò£õ¨¬£¬Èñ£©µÄ¶ù×ÓÎâ³¼±»·âÎª³¤É³Íõ¡£
ÂÀºó×îÔ¹ºÞÆÝ·òÈËºÍËýµÄ¶ù×ÓÕÔÍõ£¬¾ÍÃüÁîÓÀÏïÁî°ÑÆÝ·òÈËÇô½ûÆðÀ´£¬Í¬Ê±ÅÉÈËÕÙÕÔÍõ½ø¾©¡£Ê¹ÕßÍù·µ¶à´Î£¬ÕÔ¹úØ©Ïà½¨Æ½ºîÖÜ²ý¶ÔÊ¹ÕßËµ£º¡°¸ß»ÊµÛ°ÑÕÔÍõÍÐ¸¶¸øÎÒ£¬ÕÔÍõÄê¼Í»¹Ð¡¡£ÎÒÌýËµÌ«ºóÔ¹ºÞÆÝ·òÈË£¬Ïë°ÑÕÔÍõÕÙÈ¥Ò»ÆðÉ±µô£¬ÎÒ²»ÄÜÈÃÕÔÍõÇ°È¥¡£¿öÇÒÕÔÍõÓÖÓÐ²¡£¬²»ÄÜ½ÓÊÜÚ¯Ãü¡£¡±ÂÀºó·Ç³£ÄÕÅ­£¬¾ÍÅÉÈËÈ¥ÕÙÖÜ²ý¡£ÖÜ²ý±»ÕÙµ½³¤°²£¬ÂÀºóÓÖÅÉÈËÈ¥ÕÙÕÔÍõ¡£ÕÔÍõ¶¯Éí¸°¾©£¬»¹ÔÚ°ëÂ·ÉÏ¡£»ÝµÛÈÊ´È£¬ÖªµÀÌ«ºóÄÕºÞÕÔÍõ£¬¾ÍÇ××Ôµ½°ÔÉÏÈ¥Ó­½Ó£¬¸úËûÒ»Æð»Øµ½¹¬ÖÐ£¬Ç××Ô±£»¤£¬¸úËûÍ¬³ÔÍ¬Ë¯¡£Ì«ºóÏëÒªÉ±ÕÔÍõ£¬È´µÃ²»µ½»ú»á¡£Ð¢»ÝÔªÄê£¨Ç°194£©Ê®¶þÔÂÒ»ÌìÇå³¿£¬»ÝµÛ³öÈ¥Éä¼ý¡£ÕÔÍõÄêÓ×£¬²»ÄÜÔçÆð¡£Ì«ºóµÃÖªÕÔÍõ¶À×ÔÔÚ¼Ò£¬ÅÉÈËÄÃÈ¥¶¾¾ÆÈÃËûºÈÏÂ¡£µÈµ½»ÝµÛ»Øµ½¹¬ÖÐ£¬ÕÔÍõÒÑ¾­ËÀÁË¡£ÓÚÊÇ¾Íµ÷»´ÑôÍõÁõÓÑÈ¥×öÕÔÍõ¡£ÕâÄêÏÄÌì£¬ÏÂÚ¯×··âÛªºîÂÀÌ¨µÄ¸¸Ç×ÂÀÔóÎªÁîÎäºî¡£Ì«ºóËæ¼´ÅÉÈË¿³¶ÏÆÝ·òÈËµÄÊÖ½Å£¬ÍÚÈ¥ÑÛ¾¦£¬Ñ¬Áû¶ú¶ä£¬¹àÁËÑÆÒ©£¬ÈÓµ½ÖíÈ¦Àï£¬½ÐËý¡°ÈËÖí¡±¡£¹ýÁË¼¸Ìì£¬Ì«ºó½Ð»ÝµÛÈ¥¿´ÈËÖí¡£»ÝµÛ¿´ÁË£¬Ò»ÎÊ£¬²ÅÖªµÀÕâ¾ÍÊÇÆÝ·òÈË£¬ÓÚÊÇ´ó¿ÞÆðÀ´£¬´Ó´Ë¾Í²¡µ¹ÁË£¬Ò»Äê¶à²»ÄÜÆðÀ´¡£»ÝµÛÅÉÈËÇë¼ûÌ«ºóËµ£º¡°Õâ²»ÊÇÈË¸ÉµÄÊÂÇé£¬ÎÒ×÷ÎªÌ«ºóµÄ¶ù×Ó£¬ÔÙÒ²²»ÄÜÖÎÀíÌìÏÂÁË¡£¡±»ÝµÛ´Ó´ËÃ¿ÌìÒû¾Æ×÷ÀÖ£¬·Å×ÝÎÞ¶È£¬²»ÎÊ³¯Õþ£¬ËùÒÔÒ»Ö±»¼²¡¡£
¶þÄê£¨Ç°193£©£¬³þÔªÍõÁõ½»¡¢Æëµ¿»ÝÍõÁõ·Ê¶¼Ç°À´³¯¼û¡£Ê®ÔÂ£¬ÓÐÒ»Ìì»ÝµÛÓëÆëÍõÔÚÌ«ºóÃæÇ°ÑçÒû£¬»ÝµÛÒòÎªÆëÍõÊÇÐÖ³¤£¬¾Í°´¼ÒÈËµÄÀñ½Ú£¬ÇëËû×øÉÏ×ù¡£Ì«ºó¼û´Ë´óÅ­£¬¾Í½ÐÈËµ¹ÁËÁ½±­¶¾¾Æ·ÅÔÚÆëÍõÃæÇ°£¬ÈÃÆëÍõÆðÀ´ÏòËûÏ×¾Æ×£ÊÙ¡£ÆëÍõÕ¾ÁËÆðÀ´£¬»ÝµÛÒ²Õ¾ÆðÀ´£¬¶ËÆð¾Æ±­ÒªÒ»ÆðÏòÌ«ºó×£¾Æ¡£Ì«ºóº¦ÅÂÁË£¬¼±Ã¦Õ¾ÆðÀ´µ¹µôÁË»ÝµÛÊÖÀïµÄ¾Æ¡£ÆëÍõ¾õµÃÆæ¹Ö£¬Òò¶øÃ»¸ÒºÈÕâ±­¾Æ£¬¾Í×°×íÀë¿ªÁËÏ¯×ù¡£ÊÂºó´òÌý£¬²ÅÖªµÀÄÇÊÇ¶¾¾Æ£¬ÆëÍõÐÄÀïºÜº¦ÅÂ£¬ÈÏÎª²»ÄÜ´Ó³¤°²ÍÑÉíÁË£¬·Ç³£½¹ÂÇ¡£Æë¹úµÄÄÚÊ·ÏòÆëÍõÏ×²ßËµ£º¡°Ì«ºóÖ»ÓÐ»ÝµÛºÍÂ³Ôª¹«Ö÷Á½¸öº¢×Ó¡£Èç½ñ´óÍõÄúÓµÓÐÆßÊ®¶à×ù³Ç£¬¶ø¹«Ö÷Ö»ÏíÊ³¼¸×ù³ÇµÄ¹±¸³¡£´óÍõÈç¹ûÄÜ°ÑÒ»¸ö¿¤µÄ·âµØÏ×¸øÌ«ºó£¬À´×÷¹«Ö÷µÄÌÀãåÒØ£¬¹©¹«Ö÷ÊÕÈ¡¸³Ë°£¬Ì«ºóÒ»¶¨¸ßÐË£¬ÄúÒ²¾Í²»±ØÔÙµ£ÐÄÁË¡£¡±ÓÚÊÇÆëÍõ¾ÍÏ×ÉÏ³ÇÑô¿¤£¬ÎªÁËÌÖºÃÌ«ºó£¬²¢Î¥±³³£Àñ×ð×Ô¼ºµÄÒìÄ¸ÃÃÂ³Ôª¹«Ö÷ÎªÍõÌ«ºó¡£ÂÀºóºÜ¸ßÐË£¬¾Í½ÓÊÜÁË¡£ÓÚÊÇÔÚÆëÍõÔÚ¾©µÄ¹ÙÛ¡°ÚÉè¾ÆÑç£¬»¶ÒûÒ»·¬£¬¾ÆÑç½áÊø£¬¾ÍÈÃÆëÍõ·µ»Ø·âµØÁË¡£ÈýÄê£¨Ç°192£©£¬¿ªÊ¼ÐÞÖþ³¤°²³Ç£¬ËÄÄê£¨Ç°191£©£¬Íê³ÉÁËÒ»°ë£¬ÎåÄê£¨Ç°190£©¡¢ÁùÄê£¨Ç°189£©È«²¿¿¢¹¤¡£Öîºî¶¼À´¾©¾Û»á£¬Ê®ÔÂÈë³¯×£ºØ¡£
ÆßÄê£¨Ç°188£©Çï¼¾°ËÔÂÎìÒúÈÕ£¬»ÝµÛÊÅÊÀ¡£·¢É¥Ê±£¬Ì«ºóÖ»ÊÇ¸É¿Þ£¬Ã»ÓÐÑÛÀá¡£ÁôºîÕÅÁ¼µÄ¶ù×ÓÕÅ±ÙÇ¿ÈÎÊÌÖÐ£¬Ö»ÓÐÊ®ÎåËê£¬¶ÔØ©Ïà³ÂÆ½Ëµ£º¡°Ì«ºóÖ»ÓÐ»ÝµÛÕâÒ»¸ö¶ù×Ó£¬Èç½ñÈ¥ÊÀÁË£¬Ì«ºóÖ»¸É¿Þ¶ø²»±¯Í¨£¬ÄúÖªµÀÕâÀïµÄÔ­ÒòÂð£¿¡±³ÂÆ½ÎÊ£º¡°ÊÇÊ²Ã´Ô­Òò£¿¡±±ÙÇ¿Ëµ£º¡°»ÊµÛÃ»ÓÐ³ÉÄêµÄ¶ù×Ó£¬Ì«ºó¹Ë¼ÉµÄÊÇÄãÃÇÕâ°àÀÏ³¼¡£Èç¹ûÄúÇëÇóÌ«ºó°ÝÂÀÌ¨¡¢ÂÀ²ú¡¢ÂÀÂ»Îª½«¾ü£¬Í³ÁìÁ½¹¬ÎÀ¶ÓÄÏ±±¶þ¾ü£¬²¢ÇëÂÀ¼ÒµÄÈË¶¼½øÈë¹¬ÖÐ£¬ÔÚ³¯Í¢ÀïÕÆÎÕÖØÈ¨£¬ÕâÑùÌ«ºó¾Í»á°²ÐÄ£¬ÄãÃÇÕâÐ©ÀÏ³¼Ò²¾ÍÄÜ¹»ÐÒÃâÓÚ»öÁË¡£¡±Ø©ÏàÕÕÕÅ±ÙÇ¿µÄ°ì·¨×öÁË¡£Ì«ºóºÜÂúÒâ£¬²Å¿ÞµÃ°§Í´ÆðÀ´¡£ÂÀÊÏ¼Ò×åÕÆÎÕ³¯Í¢´óÈ¨¾ÍÊÇ´ÓÕâÊ±¿ªÊ¼µÄ¡£ÓÚÊÇ´óÉâÌìÏÂ¡£¾ÅÔÂÐÁ³óÈÕ£¬°²Ôá»ÝµÛ¡£Ì«×Ó¼´Î»×öÁË»ÊµÛ£¬µ½¸ß×æÃí¾ÙÐÐµäÀñ£¬Ïò¸ß×æÙ÷¸æ¡£ÉÙµÛÔªÄê£¨Ç°187£©£¬³¯Í¢ºÅÁîÍêÈ«³ö×ÔÌ«ºó¡£
Ì«ºóÐÐÊ¹»ÊµÛµÄÖ°È¨Ö®ºó£¬ÕÙ¼¯´ó³¼ÉÌÒé£¬´òËãÁ¢ÖîÂÀÎªÍõ¡£ÏÈÎÊÓÒØ©ÏàÍõÁê¡£ÍõÁêËµ£º¡°¸ßµÛÔøÉ±°×Âí£¬ºÍ´ó³¼ÃÇÁ¢ÏÂÊÄÔ¼£¬¡®²»ÊÇÁõÊÏ×ÓµÜÈ´³ÆÍõµÄ£¬ÌìÏÂ¹²Í¬ÖïÌÖËû¡¯¡£ÏÖÔÚÈç¹û·âÂÀÊÏÎªÍõ£¬ÊÇÎ¥±³ÊÄÔ¼µÄ¡£¡±Ì«ºóºÜ²»¸ßÐË¡£ÓÖÎÊÓÒØ©Ïà³ÂÆ½ºÍç­ºîÖÜ²ª¡£ÖÜ²ªµÈÈË»Ø´ð£º¡°¸ßµÛÆ½¶¨ÌìÏÂ£¬·âÁõÊÏ×ÓµÜÎªÍõ£»Èç½ñÌ«ºó´úÐÐÌì×ÓÖ®Ö°£¬·âÂÀÊÏÖîÐÖµÜÎªÍõ£¬Ã»ÓÐÊ²Ã´²»¿ÉÒÔµÄ¡£¡±Ì«ºó´óÏ²£¬ÓÚÊÇÍË³¯¡£ÍõÁêÔð±¸³ÂÆ½¡¢ÖÜ²ª£º¡°µ±³õ¸ú¸ßµÛì¦£¨£ó£è¨¤£¬ÏÃ£©ÑªÃËÊÄÊ±£¬ÄãÃÇÄÑµÀ²»ÔÚÂð£¿Èç½ñ¸ßµÛÈ¥ÊÀ£¬Ì«ºóÊÇÁÙ³¯Ö´ÕþµÄÅ®Ö÷£¬È´Òª·âÂÀÊÏ×ÓµÜÎªÍõ¡£ÄãÃÇ¾¹È»×ÝÈÝËýµÄË½Óû£¬Ó­ºÏËýµÄÐÄÔ¸£¬Î¥±³Óë¸ßµÛÁ¢ÏÂµÄÊÄÔ¼£¬½«À´»¹ÓÐÊ²Ã´Á³Ãæ¼û¸ßµÛÓÚ»ÆÈªÖ®ÏÂÄØ£¿¡±³ÂÆ½¡¢ÖÜ²ªËµ£º¡°Èç½ñÔÚ³¯Í¢ÉÏµ±Ãæ·´²µ£¬¾ÝÀíÚºÚÉ£¬ÎÒÃÇ±È²»ÉÏÄú£»¶øÒª±£È«´óººÌìÏÂ£¬°²¶¨ÁõÊÏºó´ú£¬ÄúÓÖ±È²»ÉÏÎÒÃÇ¡£¡±ÍõÁêÎÞ»°¿É´ð¡£Ê®Ò»ÔÂ£¬Ì«ºóÏëÒª°ÕÃâÍõÁê£¬¾Í°ÝËûÎª»ÊµÛµÄÌ«¸µ£¬¶áÁËËûÓÒØ©ÏàµÄÊµÈ¨¡£ÍõÁêÓÚÊÇ¾Í³Æ²¡ÃâÖ°»ØÏçÁË¡£ÂÀºóÈÎÃü×óØ©Ïà³ÂÆ½×öÁËÓÒØ©Ïà£¬ÈÎÃü±ÙÑôºîÉóÊ³Æä£¨£ù¨¬£ê¨©£¬Òì»ù£©×öÁË×óØ©Ïà¡£µ«×óØ©ÏàÉóÊ³Æä²»¹ÜÓ¦¸Ã×öµÄÊÂÇé£¬¶øÖ»ÊÇ¼à¶½¹¬ÖÐÊÂÎñ£¬¾ÍÏóÀÉÖÐÁîÒ»Ñù¡£ÉóÊ³ÆäÔ­ÏÈ×ö¹ýÌ«ºóµÄÉáÈË£¬ÔøËæÌ«ºóÂäÈëÏîÓð¾üÖÐ£¬ËùÒÔºÜµÃ³èÐÅ¡£³£³£¾ö¶Ï´óÊÂ£¬³¯Í¢´ó³¼´¦ÀíÕþÎñ¶¼ÒªÍ¨¹ýËûÀ´¾ö¶¨¡£ÂÀºóÓÖ×·×ðÛªºîÂÀÌ¨µÄ¸¸Ç×ÂÀÔóÎªµ¿ÎäÍõ£¬ÏëÓÉ´Ë¿ªÍ·À´·âÖîÂÀÎªÍõ¡£
ËÄÔÂ£¬Ì«ºó×¼±¸·âÖîÂÀÎªºî£¬¾ÍÏÈ·â¸ß×æµÄ¹¦³¼ÀÉÖÐÁî·ëÎÞÔñÎª²©³Çºî¡£Â³Ôª¹«Ö÷È¥ÊÀ£¬´Í¸øËýÚÖºÅÎªÂ³ÔªÌ«ºó£¬·âËýµÄ¶ù×ÓÕÅÙÈÎªÂ³Íõ¡£Â³ÍõµÄ¸¸Ç×¾ÍÊÇÐûÆ½ºîÕÅ°½¡£·âÆëµ¿»ÝÍõÁõ·ÊµÄ¶ù×ÓÁõÕÂÎªÖìÐéºî¡£°ÑÂÀÂ»µÄÅ®¶ù¼Þ¸øËû×öÆÞ×Ó¡£·âÆë¹úµÄØ©ÏàÆëÊÙÎªÆ½¶¨ºî¡£·âÉÙ¸®Ñô³ÉÑÓÎªÎàºî¡£½Ó×Å¾Í·âÂÀÖÖÎªÅæºî£¬ÂÀÆ½Îª·öÁøºî£¬ÕÅÂòÎªÄÏ¹¬ºî¡£
Ì«ºóÓÖÏë·âÖîÂÀÎªÍõ£¬ÏÈ·â»ÝµÛºó¹¬åú×ÓËùÉúµÄ¶ù×ÓÁõÇ¿Îª»´ÑôÍõ£¬Áõ²»ÒÉÎª³£É½Íõ£¬ÁõÉ½ÎªÏåÑôºî£¬Áõ³¯Îªéò£¨£ú£è¨«£¬Ö»£©ºî£¬ÁõÎäÎªºø¹Øºî¡£Ì«ºó°µÊ¾´ó³¼ÃÇ£¬´ó³¼ÃÇ¾ÍÇëÇó·âÛªºîÂÀÌ¨ÎªÂÀÍõ£¬Ì«ºóÍ¬ÒâÁË¡£½¨³ÉºîÂÀÊÍÖ®È¥ÊÀ£¬¼Ì³ÐºîÎ»µÄ¶ù×ÓÒòÎªÓÐ×ï¶ø±»·Ï³ý£¬¾Í·âËûµÄµÜµÜÂÀÂ»ÎªºúÁêºî£¬×öÎª¼Ì³Ð½¨³ÉºîµÄºó´ú¡£¶þÄê£¨Ç°186£©£¬³£É½ÍõÁõ²»ÒÉÈ¥ÊÀ£¬·âËûµÄµÜµÜÏåÑôºîÁõÉ½Îª³£É½Íõ£¬¸ÄÃûÁõÒå¡£Ê®Ò»ÔÂ£¬ÂÀÍõÂÀÌ¨È¥ÊÀ£¬ÚÖÎªËàÍõ£¬ËûµÄ¶ù×ÓÂÀ¼Î½ÓÌæÎªÍõ¡£ÈýÄê£¨Ç°185£©£¬ÎÞ¿É¼ÇÖ®ÊÂ¡£ËÄÄê£¨Ç°184£©£¬ÂÀºó·âËýµÄÃÃÃÃÂÀÁ£¨£Ø¨±£¬Ðë£©ÎªÁÙ¹âºî£¬·âÂÀËûÎªÓáºî£¬ÂÀ¸üÊ¼Îª×¸Æäºî£¬ÂÀ·ÞÎªÂÀ³Çºî£¬ÓÖ·âÁËÖîºîÍõµÄØ©ÏàÎåÈËÎªºî¡£
ÐûÆ½ºîÕÅ°½µÄÅ®¶ù×öÐ¢»Ý»ÊºóÊ±£¬Ã»ÓÐ¶ù×Ó£¬¼Ù×°»³ÔÐ£¬±§À´ºó¹¬åú×ÓÉúµÄº¢×ÓËµ³ÉÊÇ×Ô¼ºËùÉú£¬É±µôËûµÄÄ¸Ç×£¬Á¢ËûÎªÌ«×Ó¡£»ÝµÛÈ¥ÊÀ£¬Ì«×ÓÁ¢Îª»ÊµÛ¡£ºóÀ´»ÊµÛÂÔÎ¢¶®ÊÂÊ±£¬Å¼È»ÌýËµ×Ô¼ºµÄÄ¸Ç×ÒÑ¾­ËÀÁË£¬×Ô¼º²¢²»ÊÇ»ÊºóµÄÇ×Éú¶ù×Ó£¬¾Í¿Ú³öÔ¹ÑÔ£¬Ëµ£º¡°»ÊºóÔõÃ´ÄÜÉ±ËÀÎÒµÄÄ¸Ç×È´°ÑÎÒËµ³ÉÊÇ×Ô¼ºµÄ¶ù×ÓÄØ£¿ÎÒÏÖÔÚ»¹Ð¡£¬µÈ³¤´ó³ÉÈËºóÎÒ¾ÍÔì·´¡£¡±Ì«ºóÌýËµÕâ¼þÊÂÒÔºóºÜµ£ÐÄ£¬º¦ÅÂËû½«À´×÷ÂÒ£¬¾Í°ÑËûÇô½ûÔÚÓÀÏï¹¬ÖÐ£¬Éù³Æ»ÊµÛµÃÁËÖØ²¡£¬×óÓÒ´ó³¼Ë­Ò²¼û²»µ½Ëû¡£Ì«ºóËµ£º¡°·²ÊÇÓµÓÐÌìÏÂÕÆÎÕÍòÃñÃüÔËµÄÈË£¬Ó¦¸ÃÏóÉÏÌì¸²¸Ç´óµØ¡¢Ïó´óµØÈÝÔØÍòÎïÒ»Ñù¸§Óý°ÙÐÕ£¬»ÊµÛÓÐ»¶ÔÃ°®»¤Ö®ÐÄ°²¸§°ÙÐÕ£¬°ÙÐÕ¾Í»á»¶ÐÀÏ²ÔÃµØÊÌ·î»ÊµÛ£¬ÕâÑùÉÏÏÂ»¶ÔÃÐÀÏ²µÄ¸ÐÇéÏàÍ¨£¬ÌìÏÂ¾ÍÄÜÌ«Æ½¡£Èç½ñ»ÊµÛ²¡ÖØ£¬¾­¾Ã²»Óú£¬ÒÔÖÂÉñÖ¾»èÂÒÊ§³££¬²»ÄÜ¼Ì³ÐµÛÎ»¹©·î×ÚÃí¼ÀìëÁË£¬Òò´Ë²»ÄÜ°ÑÌìÏÂÍÐ¸¶¸øËû£¬Ó¦¸ÃÕÒÈË´úÌæËû¡£¡±Èº³¼¶¼ßµÍ·Ëµ£º¡°»ÊÌ«ºóÎªÌìÏÂ°ÙÐÕÄ±»®£¬¶Ô°²¶¨×ÚÃíÉçð¢µÄË¼ÂÇ¼«ÎªÉîÔ¶£¬ÎÒÃÇ¹§¾´µØßµÍ·ÌýÃü¡£¡±ÓÚÊÇ·ÏÁË»ÊµÛµÄµÛÎ»£¬Ì«ºóÓÖÔÚ°µÖÐÉ±ÁËËû¡£ÎåÔÂ±û³½ÈÕ£¬Á¢³£É½ÍõÁõÒåÎª»ÊµÛ£¬¸ÄÃû½ÐÁõºë¡£Ã»ÓÐ¸Ä³ÆÔªÄê£¬ÊÇÒòÎªÌ«ºóÔÚÐÐÊ¹×Å»ÊµÛµÄÖ°È¨¡£¸Ä·âéòºîÁõ³¯Îª³£É½Íõ¡£ÉèÖÃÌ«Î¾µÄ¹ÙÖ°£¬ç­ºîÖÜ²ªµ±ÁËÌ«Î¾¡£ÎåÄê£¨Ç°183£©°ËÔÂ£¬»´ÑôÍõÁõÇ¿È¥ÊÀ£¬·âËûµÄµÜµÜºø¹ØºîÁõÎäÎª»´ÑôÍõ¡£ÁùÄê£¨Ç°182£©Ê®ÔÂ£¬Ì«ºóËµÂÀÍõÂÀ¼ÎÐÐÎª½¾ºá°Ïìè£¬·ÏµôÁËËû£¬·âËàÍõÂÀÌ¨µÄµÜµÜÂÀ²úÎªÂÀÍõ¡£ÏÄÌì£¬´óÉâÌìÏÂ¡£·âÆëµô»ÝÍõµÄ¶ù×ÓÁõÐË¾ÓÎª¶«Ä²ºî¡£
ÆßÄê£¨Ç°181£©ÕýÔÂ£¬Ì«ºóÕÙÕÔÍõÁõÓÑ½ø¾©¡£ÁõÓÑµÄÍõºóÊÇÂÀÊÏµÄÅ®¶ù£¬ÁõÓÑ²»Ï²»¶Ëý£¬¶øÏ²»¶ÆäËûµÄ¼§æª£¬Õâ¸öÂÀÊÏµÄÅ®¶ùºÜ¼µ¶Ê£¬ÄÕÅ­Ö®ÏÂÀë¿ªÁË¼Ò£¬µ½ÂÀºóÃæÇ°·Ì°ùÁõÓÑ£¬ÎÜ¸æÁõÓÑÔø¾­Ëµ£º¡°ÂÀÊÏÔõÃ´ÄÜ·âÍõ£¡Ì«ºó°ÙÄêÖ®ºó£¬ÎÒÒ»¶¨ÊÕÊ°ËûÃÇ¡£¡±Ì«ºó´óÅ­£¬Òò´ËÕÙÕÔÍõÀ´¾©¡£ÕÔÍõµ½¾©ºó£¬Ì«ºó°ÑËû°²ÖÃÔÚ¹ÙÛ¡ÀïÈ´²»½Ó¼û£¬²¢ÅÉ»¤ÎÀ¶ÓÎ§ÊØ×Å£¬²»¸øËû·¹³Ô¡£ÕÔÍõµÄ³¼ÏÂÓÐÍµ×Å¸øËÍ·¹µÄ£¬¾Í±»×¥ÆðÀ´ÎÊ×ï¡£ÕÔÍõ¶ö¼«ÁË£¬¾Í×÷ÁËÒ»Ê×¸è£¬³ªµÀ£º
¡°ÖîÂÀ³¯ÖÐÕÆ´óÈ¨°¡£¬ÁõÊÏ½­É½ÊµÒÑÎ££»
ÒÔÊÆÐ²ÆÈÖîÍõºî°¡£¬Ç¿ÐÐ¼ÞÅ®ÎªÎÒåú¡£
ÎÒåú¼µ¶ÊÆäÎÞ±È°¡£¬¾¹È»²÷ÑÔÎÜÎÒ×ï£»
²÷Å®º¦ÈËÓÖÂÒ¹ú°¡£¬²»ÁÏ»ÊÉÏÒ²ÃÉÃÁ¡£
²¢·ÇÊÇÎÒÎÞÖÒ³¼°¡£¬Èç½ñÊ§¹úÎªÄÄ°ã£¿
Í¾ÖÐ×Ô¾¡Æú»ÄÒ°°¡£¬ÇúÖ±ÊÇ·ÇÌìÄÜ±æ¡£
¿ÉÏ§»ÚÖ®Ê±ÒÑÍí°¡£¬ÄþÔ¸¼°ÔçÈë»ÆÈª¡£
ÎªÍõÈ´½«¼¢¶öËÀ°¡£¬ÎÞÉùÎÞÏ¢ÓÐË­Á¯£¡
ÂÀÊÏÌìÀíÒÑÃð¾ø°¡£¬ÆíÍû²ÔÌì±¨³ðÔ©¡£¡±
¶¡³óÈÕ£¬ÕÔÍõ±»Çô½û¶öËÀ£¬°´ÕÕÆ½ÃñµÄÔáÀñ£¬°ÑËûÂñÔÚ³¤°²°ÙÐÕ·ØÄ¹µÄÅÔ±ß¡£
¼º³óÈÕ£¬·¢ÉúÈÕÊ³£¬°×Öç±äµÃ¸úºÚÒ¹Ò»Ñù¡£Ì«ºó·Ç³£ÏÓ¶ñ£¬ÐÄÖÐÃÆÃÆ²»ÀÖ£¬¶Ô×óÓÒµÄÈËËµ£º¡°ÕâÊÇÒòÎªÎÒ°¡¡£¡±
¶þÔÂ£¬¸Ä·âÁºÍõÁõ»ÖÎªÕÔÍõ¡£ÂÀÍõÂÀ²ú±»¸Ä·âÎªÁºÍõ£¬µ«ÁºÍõÃ»ÓÐÈ¥·â¹ú£¬ÁôÔÚ³¯Í¢µ£ÈÎ»ÊµÛµÄÌ«¸µ¡£·â»ÊµÛÖ®×ÓÆ½²ýºîÁõÌ«ÎªÂÀÍõ¡£°ÑÁº¹ú¸ÄÎªÂÀ¹ú¡£Ô­À´µÄÂÀ¹ú¸ÄÃûÎª¼Ã´¨¹ú¡£Ì«ºóµÄÃÃÃÃÂÀÁÓÐ¸öÅ®¶ù¼Þ¸øÓªÁêºîÁõÔóÎªÆÞ£¬ÁõÔóµ±Ê±µ£ÈÎ´ó½«¾ü¡£Ì«ºó·âÖîÂÀÎªÍõ£¬ÅÂ×Ô¼ºËÀºóÁõÔó×÷ÂÒ£¬ÓÚÊÇ¾Í·âÁõÔóÎªÀÅÐ°Íõ£¬Ïë½è´ËÀ´ÎÈ×¡ËûµÄÐÄ¡£
ÁºÍõÁõ»Ö¸Ä·âÎªÕÔÍõºó£¬ÐÄÀï²»¸ßÐË¡£Ì«ºó¾Í°ÑÂÀ²úµÄÅ®¶ù¼Þ¸øÕÔÍõ×öÍõºó¡£ÍõºóµÄËæ´Ó¹ÙÔ±¶¼ÊÇÂÀ¼ÒµÄÈË£¬×¨À¿´óÈ¨£¬°µÖÐ¼àÊÓÕÔÍõ£¬ÕÔÍõ²»ÄÜËæÒâÐÐ¶¯¡£ÕÔÍõÓÐ¸ö³è°®µÄ¼§æª£¬ÍõºóÅÉÈËÓÃ¶¾¾Æ¶¾ËÀÁËËý¡£ÕÔÍõÓÚÊÇ×÷Ê«ËÄÕÂ£¬ÈÃÀÖ¹¤ÃÇ¸è³ª¡£ÕÔÍõÄÚÐÄ±¯Í´£¬ÁùÔÂ¾Í×ÔÉ±ÁË¡£Ì«ºóÖªµÀÕâ¼þÊÂºó£¬ÈÏÎªÕÔÍõÎªÁËÅ®ÈË¾ÍÁ¬¼Àìë×ÚÃíµÄÀñÒÇ¶¼²»ÒªÁË£¬ÓÚÊÇ·Ï³ýÁËËûºó´úµÄÍõÎ»¼Ì³ÐÈ¨¡£
ÐûÆ½ºîÕÅ°½È¥ÊÀ£¬·âËûµÄ¶ù×ÓÕÅÙÈÎªÂ³Íõ£¬´Í¸øÕÅ°½Â³ÔªÍõµÄÚÖºÅ¡£
ÇïÌì£¬Ì«ºóÅÉÊ¹ÕßÈ¥¸æËß´úÍõÁõºã£¬ÏëÒª¸Ä·âËûÎªÕÔÍõ¡£´úÍõ´ÇÐ»ÁË£¬±íÊ¾Ô¸ÒâÊØÎÀ±ßÔ¶µÄ´ú¹ú¡£
Ì«¸µÂÀ²ú£¬Ø©Ïà³ÂÆ½µÈÈËÏòÌ«ºó½øÑÔËµ£¬ÎäÐÅºîÂÀÂ»ÊÇÉÏºî£¬ÔÚÁÐºîÖÐÅÅÔÚµÚÒ»Î»£¬ÇëÇóÁ¢ËûÎªÕÔÍõ£¬Ì«ºóÍ¬Òâ£¬²¢×·×ðÂÀÂ»µÄ¸¸Ç×¿µºîÎªÕÔÕÑÍõ¡£¾ÅÔÂ£¬ÑàÁéÍõÁõ½¨È¥ÊÀ£¬ËûÓÐÒ»¸ö¼§æªÉúµÄ¶ù×Ó£¬Ì«ºóÅÉÈË°ÑËûÉ±ÁË£¬ÑàÁéÍõ¾øÁËºó´ú£¬·â¹ú±»·Ï³ý¡£°ËÄê£¨Ç°180£©Ê®ÔÂ£¬Á¢ÂÀËàÍõµÄ¶ù×Ó¶«Æ½ºîÂÀÍ¨ÎªÑàÍõ£¬·âÂÀÍ¨µÄµÜµÜÂÀ×¯Îª¶«Æ½ºî¡£
ÈýÔÂÖÐÑ®£¬ÂÀºó¾ÙÐÐÁË³ýÔÖÇó¸£µÄìð£¨£æ¨²£¬¸££©¼À£¬»ØÀ´Â·¹ýéòµÀÍ¤Ê±£¬¿´µ½Ò»¸ö¶«Î÷ÏóÊÇÒ»ÌõºÚ¹·£¬Ò»ÏÂ×Ó×²µ½ËýµÄÒ¸ÏÂ£¬ºöÈ»ÓÖ²»¼ûÁË¡£ÈÃÈËÕ¼²·£¬ËµÊÇÕÔÍõÁõÈçÒâÔÚ×÷Ëî£¬´Ó´ËÌ«ºóµÃÁËÒ¸ÏÂÌÛÍ´µÄ²¡¡£
ÂÀºóÒòÎªÍâËïÂ³ÔªÍõÕÅÙÈÄêÓ×£¬ÓÖÀÏÔç¾ÍËÀÁË¸¸Ä¸£¬¹Âµ¥ÊÆÈõ£¬¾Í·âÁËÕÅ°½Ç°æªËùÉúµÄÁ½¸ö¶ù×Ó£¬·âÕÅ³ÞÎªÐÂ¶¼ºî£¬ÕÅÊÙÎªÀÖ²ýºî£¬À´¸¨×ôÂ³ÔªÍõÕÅÙÈ¡£ÓÖ·âÖÐ´óÚËÕßÕÅÊÍÎª½¨Áêºî£¬·âÂÀÈÙÎª×£×Èºî¡£¹¬ÖÐ»Â¹Ùµ£ÈÎÁîºÍØ©µÄ¶¼·âÎª¹ØÄÚºî£¬Ê³ÒØÎå°Ù»§¡£
ÆßÔÂÖÐÑ®£¬ÂÀºó²¡ÖØ£¬¾ÍÈÎÃüÕÔÍõÂÀÂ»ÎªÉÏ½«¾ü£¬Í³Áì±±¾ü£»ÂÀÍõÂÀ²úÍ³ÁìÄÏ¾ü¡£ÂÀºó¸æ½ëÂÀÂ»¡¢ÂÀ²úËµ£º¡°¸ßµÛÆ½¶¨ÌìÏÂºó£¬ÔøºÍ´ó³¼ÃÇÁ¢ÏÂÊÄÔ¼£¬Ëµ£º¡®²»ÊÇÁõÊÏ×ÓµÜÈ´³ÆÍõµÄ£¬ÌìÏÂ¹²Í¬ÖïÌÖËû¡£¡¯ÏÖÔÚÂÀ¼ÒµÄÈË±»·âÎªÍõ£¬´ó³¼ÃÇÐÄÖÐ²»Æ½¡£ÎÒÈç¹ûËÀÁË£¬»ÊµÛÄêÇá£¬´ó³¼ÃÇ¿ÖÅÂÒª×÷ÂÒ¡£ÄãÃÇÒ»¶¨ÒªÎÕ×¡±ø½ö£¬±£ÎÀ»Ê¹¬£¬Ç§Íò²»ÒªÎªÎÒËÍÉ¥£¬²»Òª±»ÈËËùÖÆ·þ¡£¡±ÐÁËÈÈÕ£¬ÂÀºóÈ¥ÊÀ£¬ÁôÏÂÚ¯Êé£¬´Í¸øÃ¿¸öÖîºîÍõ»Æ½ðÇ§½ï¡£½«¡¢Ïà¡¢ÁÐºî¡¢ÀÉ¡¢ÀôµÈ¶¼°´Î»´Î´Í¸ø»Æ½ð¡£´óÉâÌìÏÂ¡£ÒÔÂÀÍõÂÀ²úÎªÏà¹ú£¬ÒÔÂÀÂ»µÄÅ®¶ùÎª»Êºó¡£
ÂÀºó°²ÔáÒÔºó£¬ÓÃ×óØ©ÏàÉóÊ³Æä×ö»ÊµÛµÄÌ«¸µ¡£
ÖìÐéºîÁõÕÂÓÐÆø¸ÅÓÐÓÂÁ¦£¬¶«Ä²ºîÁõÐË¾ÓÊÇËûµÄµÜµÜ£¬¶þÈË¶¼ÊÇÆë°§ÍõÁõÏåµÄµÜµÜ£¬×¡ÔÚ³¤°²¡£µ±Ê±£¬ÖîÂÀ¶ÀÀ¿´óÈ¨£¬´òËã×÷ÂÒ£¬µ«ËûÃÇÎ·¾å¸ßµÛµÄÀÏ³¼ÖÜ²ª¡¢¹àÓ¤µÈÈË¡£Î´¸ÒÍý¶¯¡£ÖìÐéºîµÄÆÞ×ÓÊÇÂÀÂ»µÄÅ®¶ù£¬Òò´ËËûË½ÏÂÀïÁË½âµ½ÖîÂÀµÄÒõÄ±¡£ËûÅÂ×Ô¼º±»É±£¬¾Í°µÖÐÅÉÈË¸æËßËûµÄ¸ç¸çÆëÍõÁõÏå£¬ÏëÒªÈÃËû·¢±øÎ÷½ø£¬ÖïÉ±ÖîÂÀ×ÔÁ¢ÎªµÛ¡£ÖìÐéºî×Ô¼º×¼±¸ÔÚ³¯Í¢ÀïÁªºÏ´ó³¼ÃÇ×÷ÄÚÓ¦¡£ÆëÍõ×¼±¸·¢±ø£¬ËûµÄØ©Ïà²»·þ´Ó¡£°ËÔÂ±ûÎçÈÕ£¬ÆëÍõ×¼±¸ÅÉÈËÖïÉ±Ø©Ïà£¬Ø©ÏàÕÙ£¨£ó£è¨¤£ï£¬ÉÛ£©Æ½ÓÚÊÇÔì·´£¬·¢¶¯¾ü¶ÓÏëÒªÎ§¹¥ÆëÍõ£¬ÆëÍõÒò´ËÉ±ÁËØ©Ïà£¬½Ó×Å·¢±ø¶«½ø£¬Õ©¶áÁËÀÅÐ°ÍõÁõÔóµÄ¾ü¶Ó£¬È»ºó°ÑÁ½Ö§¾ü¶ÓÒ»²¢ÂÊÁìÆðÀ´ÏòÎ÷½ø·¢¡£´ËÊÂÔÚ¡¶Æëµ¿»ÝÍõÊÀ¼Ò¡·ÖÐÓÐ¼ÇÔØ¡£
ÆëÍõÐ´ÐÅ¸ø¸÷ÖîºîÍõËµ£º¡°¸ßµÛÆ½¶¨ÌìÏÂºó£¬·Ö·â×ÓµÜÎªÍõ£¬µ¿»ÝÍõ±»·âÔÚÆë¹ú¡£µ¿»ÝÍõÈ¥ÊÀ£¬Ð¢»ÝµÛÅÉÁôºîÕÅÁ¼Á¢ÎÒÎªÆëÍõ¡£Ð¢»ÝµÛÊÅÊÀ£¬ÂÀºóÖ´ÕÆ³¯È¨£¬ÄêÊÂÒÑ¸ß£¬ÌýÐÅÖîÂÀ£¬ÉÃ×Ô·ÏµôºÍ¸ÄÁ¢»ÊµÛ£¬ÓÖ½ÓÁ¬É±ÁËÁõÈçÒâ¡¢ÁõÓÑ¡¢Áõ»ÖÈý¸öÕÔÍõ£¬·Ï³ýÁËÁº¡¢ÕÔ¡¢ÑàÈý¸öÁõÊÏ·â¹ú£¬ÓÃÀ´·âÖîÂÀÎªÍõ£¬»¹°ÑÆë¹úÒ»·ÖÎªËÄ¡£ËäÓÐÖÒ³¼½øÑÔÈ°ÚÉ£¬¿ÉÊÇÂÀºó»èÂÒºýÍ¿Ìý²»½øÈ¥¡£Èç½ñÂÀºóÊÅÊÀ£¬¶ø»ÊµÛ»¹ºÜÄêÇá£¬²»ÄÜÖÎÀíÌìÏÂ£¬±¾Ó¦ÒÀ¿¿´ó³¼¡¢Öîºî¡£¿ÉÊÇÖîÂÀÈ´ËæÒâ×Ô¼ºÌá¸ß¹ÙÖ°£¬¾Û±øÂÊ×ä£¬Ôö¼ÓÍþÊÆ£¬Ð²ÆÈÁÐºî¡¢ÖÒ³¼£¬¼Ù´«»ÊµÛÖ®Ãü£¬ÏòÌìÏÂ·¢ºÅÊ©Áî£¬ÁõÊÏ×ÚÃíÒò´Ë±ôÁÙÎ£¾³¡£ÎÒÂÊ±øÈë¾©¾ÍÊÇÈ¥É±²»¸ÃÎªÍõµÄÈË¡£¡±³¯Í¢ÖªµÀºó£¬Ïà¹úÂÀ²úµÈÈË¾ÍÅÉò£Òõºî¹àÓ¤ÂÊ¾üÓ­»÷ÆëÍõ¡£¹àÓ¤µ½ÁËÜþÑô£¬ºÍ½«Ê¿ÃÇÉÌÒéËµ£º¡°ÖîÂÀÔÚ¹ØÖÐÎÕÓÐ±øÈ¨£¬Í¼Ä±µß¸²ÁõÊÏ£¬×ÔÁ¢ÎªµÛ¡£Èç¹ûÎÒ´ò°ÜÆë¹ú»ØÈ¥±¨¸æ£¬¾ÍÊÇ¸øÂÀÊÏÔöÁËÊµÁ¦¡£¡±ÓÚÊÇ°Ñ¾ü¶ÓÁô×¤ÔÚÜþÑô£¬ÅÉÊ¹Õß¸æÖªÆëÍõ¼°¸÷¹úÖîºî£¬ÒªºÍËûÃÇÁªºÏÆðÀ´£¬µÈ´ýÂÀÊÏ·¢¶¯±äÂÒ£¬ÔÙ¹²Í¬ÖïÃðËûÃÇ¡£ÆëÍõµÃÖª¹àÓ¤µÄ´òËãÒÔºó£¬¾Í´ø±ø·µ»ØÆë¹úµÄÎ÷²¿±ß½ç£¬µÈ´ý°´ÕÕÔ¼¶¨ÐÐÊÂ¡£
ÂÀÂ»¡¢ÂÀ²úÏëÒªÔÚ¹ØÖÐ·¢¶¯ÅÑÂÒ£¬µ«ÔÚ³¯Í¢ËûÃÇº¦ÅÂç­ºî¡¢ÖìÐéºîµÈÈË£¬ÔÚÍâÃæËûÃÇº¦ÅÂÆë¡¢³þ¶þ¹úµÄ¾ü¶Ó£¬ÓÖµ£ÐÄ¹àÓ¤±³ÅÑËûÃÇ£¬ËùÒÔÏëµÈµ½¹àÓ¤µÄ¾ü¶ÓÓëÆëÍõ½»Õ½ºóÔÙÆðÊÂ£¬ËùÒÔÓÌÔ¥²»¾ö¡£µ±Ê±£¬ÃûÒåÉÏÊÇÉÙµÛµÜµÜµÄ¼Ã´¨ÍõÁõÌ«¡¢»´ÑôÍõÁõÎä¡¢³£É½ÍõÁõ³¯£¬ÒÔ¼°ÂÀºóµÄÍâËïÂ³ÔªÍõÕÅÙÈ£¬¶¼ÒòÄê¼ÍÌ«Ð¡Î´È¥·â¹ú£¬×¡ÔÚ³¤°²¡£ÕÔÍõÂÀÂ»¡¢ÁºÍõÂÀ²ú¸÷×Ô´ø±ø·Ö¾ÓÄÏ±±¶þ¾ü£¬ËûÃÇ¶¼ÊÇÂÀ¼ÒµÄÈË£¬ÁÐºîÈº³¼¶¼¸Ðµ½²»ÄÜ×Ô±£ÐÔÃü¡£
Ì«Î¾ç­ºîÖÜ²ª²»ÄÜ½øÈë¾üÓªÖ÷³Ö¾üÎñ¡£ÇúÖÜºîÛªÉÌÄêÀÏÓÐ²¡£¬Ëû¶ù×ÓÛª¼ÄºÍÂÀÂ»ÒªºÃ¡£ç­ºî¾Í¸úØ©Ïà³ÂÆ½ÉÌÒé£¬ÅÉÈËÐ®³ÖÛªÉÌ£¬ÈÃËû¶ù×ÓÛª¼ÄÇ°È¥Æ­ÂÀÂ»£¬Ëµ£º¡°¸ßµÛºÍÂÀºó¹²Í¬Æ½¶¨ÌìÏÂ£¬ÁõÊÏ±»Á¢ÎªÍõµÄ¾ÅÈË£¬ÂÀÊÏ±»Á¢ÎªÍõµÄÈýÈË£¬¶¼ÊÇ´ó³¼ÃÇÉÌÒé¹ýµÄ£¬´ËÊÂÒÑÍ¨¸æÖîºî£¬Öîºî¶¼ÈÏÎªÕâÑùºÏÊÊ¡£ÏÖÔÚÌ«ºóÊÅÊÀ£¬»ÊµÛÄêÇá£¬¶øÄúÅå´ø×ÅÕÔÍõµÄÓ¡£¬²»¸Ï¿ì»ØÈ¥ÊØÎÀ·â¹ú£¬È´µ£ÈÎÉÏ½«¾ü£¬ÂÊ¾üÁô×¤´ËµØ£¬ÈÃ´ó³¼ÖîºîÃÇ²úÉú»³ÒÉ¡£ÄúÎªÊ²Ã´²»°Ñ½«Ó¡¹é»¹¸ø³¯Í¢£¬°Ñ±øÈ¨½»»¹¸øÌ«Î¾ÄØ£¿Ò²ÇëÁºÍõ¹é»¹Ïà¹úÓ¡£¬ºÍ´ó³¼ÃÇ¶©Á¢ÃËÔ¼£¬·µ»Ø·â¹ú£¬ÕâÑùÆë¹ú±ØÈ»°Õ±ø£¬´ó³¼Ò²ÄÜÐÄÀïÌ¤Êµ£¬ÄúÒ²¿ÉÒÔÔÚÇ§Àï·â¹ú¸ß³ÀÎÞÓÇµØ×öÄúµÄÍõÁË£¬ÕâÊÇÓÐÀûÓÚ×ÓËïÍò´úµÄºÃÊÂÑ½¡£¡±ÂÀÂ»¹ûÈ»ÏàÐÅÁËËûµÄ½¨Òé£¬×¼±¸½»³ö½«¾üÓ¡£¬°Ñ¾ü¶Ó¹é»¹¸øÌ«Î¾¡£ÅÉÈË°ÑÕâÊÂ¸æÖªÂÀ²úºÍÂÀ¼ÒµÄÀÏÈËÃÇ£¬ÕâÐ©ÈËÓÐµÄÈÏÎª¿ÉÐÐ£¬ÓÐµÄÈÏÎª²»ÐÐ£¬Òâ¼û²»Ò»£¬³ÙÒÉÎ´¾ö¡£ÂÀÂ»ÐÅÈÎÛª¼Ä£¬³£ºÍËûÒ»Æð³öÍâÓÎÍæÉäÁÔ¡£Ò»´Î¾­¹ýËû¹Ã¹ÃÂÀÁµÄ¸®µÚ£¬ÂÀÁ´ó·¢À×öª£¬Ëµ£º¡°Äã×öÎª½«¾üÈ´·ÅÆú¾ü¶Ó£¬ÎÒÃÇÂÀ¼ÒÈç½ñ¾ÍÒªÃ»ÓÐÈÝÉíÖ®µØÁË¡£¡±½Ó×Å°ÑËùÓÐµÄÖéÓñ±¦Æ÷¶¼Å×Èöµ½Í¥ÌÃÏÂÃæ£¬Ëµ£º¡°ÔÙÒ²²»Ìæ±ðÈË±£´æÕâÐ©ÍæÒÕ¶ùÁË¡£¡±
×óØ©ÏàÉóÊ³Æä±»ÃâÖ°¡£
°ËÔÂ¸ýÉêÈÕÔç³¿£¬´úÀíÓùÊ·´ó·òÖ°ÎñµÄÆ½Ñôºî²Ü·£¨£ú£è¨²£¬Öñ£©£¬»á¼ûÏà¹úÂÀ²úÉÌÒéÊÂÇé¡£ÀÉÖÐÁî¼ÖÊÙ´ÓÆë¹ú³öÊ¹»ØÀ´£¬³Ã»úÔð±¸ÂÀ²úËµ£º¡°´óÍõÔç²»µ½·â¹úÈ¥£¬ÏÖÔÚ¼´Ê¹Ïë×ß£¬»¹×ßµÃ³ÉÂð£¿¡±½Ó×Å¾Í°Ñ¹àÓ¤ÓëÆë³þÁªºÏ£¬×¼±¸ÖïÃðÖîÂÀµÄÊÂÇéÈ«²¿¸æËßÁËÂÀ²ú£¬´ß´ÙÂÀ²ú¸Ï¿ì½ø¹¬¡£Æ½Ñôºî²Ü·´óÌåÌýµ½ÁËÕâÐ©»°£¬Á¢¼´ÅÜÈ¥¸æËßØ©Ïà³ÂÆ½ºÍÌ«Î¾ÖÜ²ª¡£Ì«Î¾Ïë½øÈëÊØÎÀÂÀºóËù¾Ó³¤ÀÖ¹¬µÄ±±¾ü£¬ÒòÎª³¤ÀÖ¹¬Ô­ÎªÂÀºóËù¾Ó£¬ÊÇÖîÂÀµÄ»î¶¯ÖÐÐÄ£¬¶øÇÒ±±¾üÁ¦Á¿½ÏÇ¿£¬ËùÒÔÃ»ÄÜ½øÈ¥¡£ÏåÆ½ºî¼ÍÍ¨Ö÷¹Ü·û½Ú£¬Ì«Î¾¾ÍÈÃ¼ÍÍ¨ÄÃ×Å·û½Ú£¬¼Ù´«»ÊµÛÚ¯Áî£¬ÒªÈÃÌ«Î¾½øÈë±±¾ü¡£Ì«Î¾ÓÖÅÉÛª¼ÄºÍµä¿ÍÁõ½ÒÏÈÈ¥È°ËµÂÀÂ»£º¡°»ÊµÛÃüÌ«Î¾Ö÷¹Ü±±¾ü£¬ÈÃÄú»Ø·â¹úÈ¥£¬»¹ÊÇ¸Ï¿ì½»³ö½«¾üÓ¡£¬¼°ÔçÀë¿ª£¬²»È»£¬´ó»ö½«ÒªÁÙÍ·ÁË¡£¡±ÂÀÂ»ÈÏÎªÛª¼Ä²»»áÆÛÆ­Ëû£¬¾Í½âÏÂ½«¾üÓ¡½»¸øµä¿Í£¬°Ñ±øÈ¨½»¸øÌ«Î¾¡£Ì«Î¾ÄÃ×Å½«Ó¡½øÈë¾üÃÅ£¬Ïò¾üÖÐ·¢Áî£º¡°Óµ»¤ÂÀÊÏµÄÌ»Â¶ÓÒ±Û£¬Óµ»¤ÁõÊÏµÄÌ»Â¶×ó±Û¡£¡±¾üÖÐ½«Ê¿¶¼Ì»Â¶×ó±ÛÓµ»¤ÁõÊÏ¡£Ì«Î¾»¹Ã»µ½±±¾üÊ±£¬ÂÀÂ»ÒÑ¾­½»³ö½«¾üÓ¡Àë¿ªÁË¾üÓª£¬Ì«Î¾ÓÚÊÇÍ³ÂÊÁË±±¾ü¡£
È»¶øÄÏ¾ü»¹ÔÚÂÀÊÏÊÖÀï¡£Æ½Ñôºî²Ü·Ìýµ½ÂÀ²úµÄÒõÄ±£¬¸æËßÁËØ©Ïà³ÂÆ½ÒÔºó£¬³ÂÆ½¾ÍÕÙÀ´ÖìÐéºîÁõÕÂ£¬ÈÃËûÐ­ÖúÌ«Î¾¡£Ì«Î¾ÅÉÖìÐéºî¼àÊØ¾üÃÅ£¬ÃüÁî²Ü·Í¨ÖªÎ´Ñë¹¬ÎÀÎ¾£º¡°²»×¼·ÅÏà¹úÂÀ²ú½øÈëµîÃÅ¡£¡±ÂÀ²ú²»ÖªµÀÂÀÂ»ÒÑÀë¿ª±±¾ü£¬¾Í½øÈëÎ´Ñë¹¬£¬×¼±¸×÷ÂÒ£¬µ«½ø²»ÁËµîÃÅ£¬ÔÚÄÇÀï×ßÀ´×ßÈ¥£¬ÅÇ»²²»¶¨¡£Æ½Ñôºîµ£ÐÄ²»ÄÜÈ¡Ê¤£¬¾ÍÇýÂíÅÜÈ¥¸æËßÌ«Î¾¡£Ì«Î¾Ò²µ£ÐÄ²»ÄÜÕ½Ê¤ÖîÂÀ£¬Ã»¸ÒÃ÷ÑÔÉ±µôÂÀ²ú£¬¾ÍÅÉÖìÐéºî½ø¹¬£¬¶ÔËûËµ£º¡°¸Ï¿ì½ø¹¬±£ÎÀ»ÊµÛ¡£¡±ÖìÐéºîÒªÇóÅÉ±ø£¬Ì«Î¾¸øËûÒ»Ç§¶àÈË¡£ÖìÐéºî½øÈëÎ´Ñë¹¬£¬¾Í¿´¼ûÂÀ²úÒÑÔÚ¹¬ÖÐ¡£µ½³ÔÍí·¹µÄÊ±·Ö£¬ÖìÐéºîÏòÂÀ²ú·¢Æð¹¥»÷£¬ÂÀ²úÌÓ×ß¡£ÕâÊ±¿ñ·ç´ó×÷£¬ÂÀ²úµÄËæ´Ó¹ÙÔ±Ò»Æ¬»ìÂÒ£¬ÎÞÈËÔÙ¸ÒµÖ¿¹¡£ÖìÐéºîÂÊ±ø×·¸ÏÂÀ²ú£¬×·µ½ÀÉÖÐÁî¹Ù¸®µÄ²ÞËùÖÐ°ÑËûÉ±µôÁË¡£
ÖìÐéºîÁõÕÂÉ±µôÂÀ²úºó£¬»ÊµÛÅÉÚËÕßÊÖ³Ö·û½ÚÇ°À´Î¿ÀÍ¡£ÖìÐéºîÏë¶á¹ý·û½Ú£¬ÚËÕß²»¿Ï¡£ÁõÕÂ¾Í¸úÚËÕßÍ¬³ËÒ»Á¾³µ£¬Æ¾½èÚËÕßÊÖÖÐµÄ·û½ÚÔÚ¹¬ÖÐÇýÂí±¼ÅÜ£¬Õ¶ÁË³¤ÀÖ¹¬µÄÎÀÎ¾ÂÀ¸üÊ¼¡£È»ºóÅÜ»Ø±±¾üÏòÌ«Î¾±¨¸æ¡£Ì«Î¾ÆðÉíÏòÖìÐéºî°ÝºØËµ£º¡°ÎÒÃÇËùµ£ÐÄµÄ¾ÍÊÇÕâ¸öÂÀ²ú£¬ÒòÎªËûÉíÎªÏà¹ú£¬ÓÖÕÆÎÕ×ÅÄÏ¾ü£¬ÏÖÔÚÒÑ¾­°ÑËûÉ±ÁË£¬ÁõÊÏÌìÏÂ¾Í°²¶¨ÁË¡£¡±Ëæ¼´ÅÉÈË·ÖÍ·°ÑÂÀÊÏµÄÄÐÄÐÅ®Å®È«²¿×¥À´£¬²»·ÖÀÏÉÙ£¬Ò»ÂÉÕ¶É±¡£ÐÁÓÏÈÕ£¬½«ÂÀÂ»×¥»ñÕ¶Ê×£¬ÓÃ±ÞÕÈÖñ°å´òËÀÂÀÁ¡£ÓÖÅÉÈËÉ±ÁËÑàÍõÂÀÍ¨£¬²¢·ÏµôÁËÂ³ÍõÕÅÙÈ¡£ÈÉÐçÈÕ£¬»Ö¸´ÁË»ÊµÛÌ«¸µÉóÊ³Æä×óØ©ÏàµÄÖ°Îñ¡£Îì³½ÈÕ£¬¸Ä·â¼Ã´¨ÍõÁõÌ«ÎªÁºÍõ£¬Á¢ÕÔÓÄÍõµÄ¶ù×ÓÁõËìÎªÕÔÍõ¡£ÅÉÖìÐéºî°ÑÖïÉ±ÖîÂÀµÄÊÂÇéÍ¨ÖªÆëÍõ£¬ÈÃËûÊÕ±ø¡£¹àÓ¤Ò²´ÓÜþÑôÊÕ±ø»Ø¾©¡£
³¯Í¢µÄ´ó³¼ÃÇ¾ÛÔÚÒ»ÆðÃØÃÜÉÌÁ¿£¬Ëµ£º¡°ÉÙµÛÒÔ¼°ÂÀ£¨Áº£©ÍõÁõÌ«¡¢»´ÑôÍõÁõÎä¡¢³£É½ÍõÁõ³¯£¬¶¼²»ÊÇÐ¢»Ý»ÊµÛÕæÕýµÄ¶ù×Ó¡£ÂÀºóÓÃÆÛÕ©µÄÊÖ¶Î£¬°Ñ±ðÈËµÄ¶ù×Ó±§À´»Ñ³ÆÊÇ»ÝµÛµÄ¶ù×Ó£¬É±µôËûÃÇµÄÉúÄ¸£¬ÑøÔÚºó¹¬£¬ÈÃÐ¢»Ý»ÊµÛ°ÑËûÃÇÈÏ×ö×Ô¼ºµÄ¶ù×Ó£¬Á¢Îª¼Ì³ÐÈË£¬»òÕß·âÎªÖîºîÍõ£¬À´¼ÓÇ¿ÂÀÊÏµÄÊÆÁ¦¡£Èç½ñÒÑ¾­°ÑÖîÂÀÈ«²¿ÏûÃðÁË£¬È´»¹Áô×ÅÂÀÊÏËùÁ¢µÄÈË£¬ÄÇÃ´µÈµ½ËûÃÇ³¤´óºóÕÆÁËÈ¨£¬ÎÒÃÇÕâ°àÈË¾ÍÒª±»Ãð×åÁË¡£²»ÈçÏÖÔÚÌôÑ¡Ò»Î»×îÏÍÃ÷µÄÖîºîÍõ£¬Á¢ËûÎª»ÊµÛ¡£¡±ÓÐÈËËµ£º¡°Æëµ¿»ÝÍõÁõ·ÊÊÇ¸ßµÛµÄ³¤×Ó£¬ÏÖÔÚËûµÄµÕ×ÓÎªÆëÍõ£¬´Ó¸ù¶ùÉÏËµ£¬ÊÇ¸ßµÛµÄµÕ³¤Ëï£¬¿ÉÒÔÁ¢Îª»ÊµÛ¡£¡±µ«´ó³¼ÃÇ¶¼Ëµ£º¡°ÂÀÊÏ¾ÍÆ¾×ÅËûÃÇÊÇÍâÆÝ¶ø×¨È¨×÷¶ñ£¬¼¸ºõ»ÙÁËÁõÊÏÌìÏÂ£¬º¦ÁË¹¦³¼ÏÍÁ¼¡£ÏÖÔÚÆëÍõÍâ×æÄ¸¼ÒÐÕæá£¬æá¾ûÊÇ¸ö¶ñÈË£¬Èç¹ûÁ¢ÆëÍõÎª»ÊµÛ£¬ÄÇ¾ÍÓÖ³ÉÁËÂÀÊÏµÄÌìÏÂ¡£¡±´ó¼Ò¿¼ÂÇÁ¢»´ÄÏÍõÁõ³¤£¬ÓÖ¾õµÃËûÌ«ÄêÇá£¬Íâ×æÄ¸¼ÒÒ²ºÜÐ×¶ñ¡£×îºó´ó¼ÒËµ£º¡°´úÍõÁõºãÊÇÏÖ½ñ¸ßµÛ¶ù×ÓÖÐ×î´óµÄÁË£¬ÎªÈËÈÊÐ¢¿íºñ¡£Ì«ºó±¡·òÈËÄï¼Ò½÷É÷ÉÆÁ¼¡£ÔÙËµ£¬ÓµÁ¢×î´óµÄ¶ù×Ó±¾À´¾ÍÃûÕýÑÔË³£¬¶øÇÒ´úÍõÓÖÒÔÈÊ°®Ð¢Ë³ÎÅÃûÌìÏÂ£¬Á¢ËûÎªµÛºÏÊÊ¡£¡±ÓÚÊÇ¾ÍÒ»Æð°µÖÐÅÉÊ¹ÕßÈ¥ÕÙ´úÍõ½ø¾©¡£´úÍõÅÉÈËÍÆ´Ç¡£Ê¹ÕßÔÙ´ÎÇ°À´£¬´úÍõ²Å´ø×ÅËæ´ÓÈËÔ±³Ë×øÁùÁ¾æä³µ½ø¾©¡£Èò¾ÅÔÂÔÂÄ©¼ºÓÏÈÕµ½´ï³¤°²£¬×¡ÔÚ´úÍõµÄ¹ÙÛ¡¡£´ó³¼ÃÇ¶¼Ç°È¥°Ý¼û£¬°ÑÌì×ÓµÄÓñçô·îÉÏ£¬Ò»Æð×ðÁ¢´úÍõÎªÌì×Ó¡£´úÍõÒ»ÔÙÍÆ´Ç£¬Èº³¼¼á¾öÇëÇó£¬×îºó²Å´ðÓ¦ÁË¡£
³µÄ²ºîÁõÐË¾ÓËµ£º¡°ÖïÃðÂÀÊÏÎÒÃ»ÓÐ¹¦ÀÍ£¬ÇëÈÃÎÒÈ¥ÇåÀí»Ê¹¬¡£¡±¾ÍºÍÌ«ÆÍÈêÒõºîëø¹«ÏÄºîÓ¤Ò»ÆðÈë¹¬£¬µ½ÉÙµÛÃæÇ°Ëµ£º¡°Äã²»ÊÇÁõÊÏµÄºó´ú£¬²»Ó¦Á¢Îª»ÊµÛ¡£¡±½Ó×Å»Ø¹ýÍ·À´»ÓÊÖÈÃÉÙµÛ×óÓÒµÄÎÀÊ¿·ÅÏÂ±øÆ÷ÀëÈ¥¡£ÓÐ¼¸¸öÈË²»¿Ï£¬»ÂÕßÁîÕÅÔóËµÃ÷Çé¿ö£¬ËûÃÇÒ²°Ñ±øÆ÷·ÅÏÂÁË¡£ëø¹«ÓÚÊÇ½ÐÀ´³µ×Ó£¬ÔØ×ÅÉÙµÛ³öÁË»Ê¹¬¡£ÉÙµÛÎÊ£º¡°ÄãÃÇÒª´øÎÒµ½ÄÄ¶ùÈ¥£¿¡±ëø¹«Ëµ£º¡°³öÈ¥ÕÒ¸öµØ·½×¡¡£¡±¾ÍÈÃËû×¡ÔÚÉÙ¸®¡£È»ºóÊÌºî×ÅÌì×Ó³Ë×øµÄ·¨¼Ý£¬µ½´úÍõ¹ÙÛ¡Ó­½Ó´úÍõ£¬ÏòËû±¨¸æ£º¡°¹¬ÊÒÒÑ¾­×ÐÏ¸ÇåÀíÍê±Ï¡£¡±´úÍõµ±ÌìÍíÉÏ½øÈëÎ´Ñë¹¬¡£ÓÐÊ®ÃûÚËÕß³ÖêªÊØÎÀ¶ËÃÅ£¬ºÈÎÊ£º¡°Ìì×Ó»¹ÔÚ£¬ÄãÊÇÊ²Ã´ÈËÒª½øÈ¥£¿¡±´úÍõ½Ð¹ýÌ«Î¾£¬ÈÃÌ«Î¾È¥ÏòËûÃÇËµÃ÷£¬ÕâÊ®¸öÚËÕß¾Í¶¼·ÅÏÂ±øÆ÷ÀëÈ¥ÁË¡£´úÍõÓÚÊÇ½øÈëÄÚÍ¢Ö´ÕÆ³¯Õþ¡£µ±ÌìÒ¹Àï£¬Ö÷¹Ü²¿ÃÅµÄ¹ÙÔ±·ÖÍ·µ½ÁºÍõ¡¢»´ÑôÍõ¡¢³£É½ÍõºÍÉÙµÛµÄ×¡´¦°ÑËûÃÇÉ±ËÀ¡£
´úÍõ±»Á¢ÎªÌì×Ó£¬ÔÚÎ»¶þÊ®ÈýÄêÈ¥ÊÀ£¬ÚÖºÅÊÇÐ¢ÎÄ»ÊµÛ¡£

Ì«Ê·¹«Ëµ£ºÐ¢»Ý»ÊµÛºÍÂÀºóÔÚÎ»µÄÊ±ºò£¬°ÙÐÕµÃÒÔÍÑÀëÕ½¹úÊ±ÆÚµÄ¿àÄÑ£¬¾ý³¼¶¼ÏëÍ¨¹ýÎÞÎª¶øÖÎÀ´ÐÝÑøÉúÏ¢£¬ËùÒÔ»ÝµÛ´¹ÒÂ¹°ÊÖ£¬°²ÏÐÎÞÎª£¬ÂÀºóÒÔÅ®Ö÷Éí·Ý´úÐÐ»ÊµÛÖ°È¨£¬Ê©Õþ²»³öÃÅ»§£¬ÌìÏÂÈ´Ò²°²È»ÎÞÊÂ¡£ÐÌ×ïºÜÉÙÊ¹ÓÃ£¬·¸×ïµÄÈËÒ²ºÜÉÙ¡£°ÙÐÕ×¨ÐÄ´ÓÊÂÅ©¸û£¬ÒÂÊ³¸»×ãÆðÀ´ÁË¡£
Ð¢ÎÄ±¾¼Í£¨·µ»ØÄ¿Â¼£©
¡¾ËµÃ÷¡¿ÕâÆª±¾¼Í¼ÇÔØÁËººÎÄµÛÔÚÎ»¶þÊ®ÈýÄê¼äµÄÖÖÖÖÈÊÕþ£¬ÔÞËÌÁËËû¿íºñÈÊ°®¡¢Ç«ÈÃ¼óÆÓµÄÆ·µÂ£¬¿Ì»­³öÒ»¸öÍêÃÀÏÍÊ¥µÄ·â½¨¾ýÖ÷µÄÐÎÏó¡£
ÕâÆª±¾¼ÍÒ»¸öÍ»³öµÄÌØµã¾ÍÊÇ¼ÇÂ¼ÁËÐí¶àÎÄµÛµÄÚ¯Êé£¬¡°ÇÒËùÐÐÕþÊÂ£¬ÓÖ×ãÒÔ¸±Ö®£¬·Ç×Öî¿ÕÑÔÕß±ÈÒ²¡£¡±£¨¡¶Ê·¼ÇÆÀÒé¡·£©ÒÔ´ËÖ±Í¸ºËÐÄ£¬±íÏÖÎÄµÛµÄÏÍµÂ¡£ÕâÐ©Ú¯ÊéÒ»·½Ãæ·´Ó³ÁËÎÄµÛÖÎÌìÏÂµÄ²ÅÄÜ£¬Ò»·½Ãæ·´Ó³³öÎÄµÛÈÊ°®µÄÄÚÐÄÊÀ½çºÍ¼óÆÓµÄË¼ÏëÆ·¸ñ¡£¶øºóÕß¸üÄÜ¸ÐÈ¾´ò¶¯¶ÁÕß¡£Èç·Ï³ýÁ¬×ø·¨ºÍÈâÐÌµÄÁ½¸öÚ¯Áî£¬¾ÍÌåÏÖÁËÎÄµÛ²»ÖêÁ¬ÎÞ¹¼¡¢²»´Ý²ÐÈâÌåµÄÈËµÀ¾«Éñ¡£ÔÙÈçÇ²ÁÐºîÖ®¹ú¡¢°ÕÎÀ½«¾ü¾üµÈÚ¯Áî£¬ÒÔ¼°ÒÅÚ¯£¬¶¼¹á´©×ÅÎÄµÛ²»ÀÍ¿à°ÙÐÕºÍ½ÚÊ¡²ÆÁ¦µÄÓÃÐÄ¡£Ú¯Áî´ó¶àÒÔ¡°ÉÏÔ»¡±µÄÐÎÊ½³öÏÖ£¬¿ÚÎÇÕæÊµ£¬¸ÐÇé³ÏÖ¿£¬ËµµÃÈëÇéÈëÀí£¬¶ÔÓÚÕ¹ÏÖÎÄµÛ¡°×¨ÎñÒÔµÂ»¯Ãñ¡±µÄÄÚÐÄÊÀ½çÆðÁËÖØÒª×÷ÓÃ¡£
ÕâÆª±¾¼ÍÃ»ÓÐ¿ÛÈËÐÄÏÒµÄ½ôÕÅÇé½ÚºÍ³¡Ãæ£¬×÷ÕßÖ»ÊÇÓÃÊæ»ºµÄÓïµ÷£¬°´ÕÕÄê´úË³ÐòÑ¡Ôñ¹Ø¼üÊÂ¼þæ¸æ¸µÀÀ´£¬¸øÈËÒ»ÖÖ´ÓÈÝ²»ÆÈµÄ¸Ð¾õ£¬Í¬Ê±Ò²±¥º¬ÁË×÷Õß¶ÔÒ»´úÃ÷¾ýµÄ×·Ä½ºÍÏòÍùÖ®Çé¡£ÈçÒ»¿ªÊ¼ÃèÐ´ÎÄµÛ¼´Î»ºÍÁ¢Ì«×ÓµÄ¹ý³ÌÖÐ£¬±íÏÖÁËËûµÄÖÜÏêÉ÷ÖØºÍÇ«ÈÃ¡£ÓÖÈçÐ´ç¾ÝÓ£¨£ô¨ª£ù¨ª£î£ç£¬ÌáÓª£©ÉÏÊé¾È¸¸£¬Ð´ÎÄµÛÈ¡ÏûÐÞ½¨Â¶Ì¨µÄ´òËã£¬ÒÔ¼°¶ÔÄÏÔ½Íõ¡¢ÎâÍõÁõå¨µÈÈËµÄÒÔµÂ±¨Ô¹£¬¶ÔÐÙÅ«µÄ»òÕ½»òºÍ£¬¼ÈÇ¿Ó²ÓÖ²»Ê§Áé»îµÈµÈ£¬¶¼±íÏÖÁËÎÄµÛµÄÈÊ°®¡¢¿íºñºÍÒÔ¹ú¼Ò¡¢°ÙÐÕµÄ°²ÄþÎªÖØ¡£ÔÚÕâÆª±¾¼ÍµÄ½áÎ²£¬×÷Õß»¹ÇÉÃîµØÓÃ¾°µÛÖ®Ú¯£¬Èº³¼Ö®Òé£¬ÒÔ¡°¹¦Äª´óÓÚ¸ß»ÊµÛ£¬µÂÄª´óÓÚÐ¢ÎÄ»ÊµÛ¡±±íÏÖÁËË¾ÂíÇ¨ÔÞËÌÖ®Çé£»±¾¼Í×îºó£¬×÷ÕßÂú»³ÉîÇéµØ·¢³öÁË¡°âÞâÞÏò¸ÄÕý·þ·âìøÒÓ£¬Ç«ÈÃÎ´³ÉÓÚ½ñ¡±µÄ¸ÐÌ¾¡£
ººÎÄµÛÓëÆä×Ó¾°µÛÁ½´úÔÚ¾ÉÊ·ÉÏ²¢³ÆÎªÎÄ¾°Ö®ÖÎ£¬ËûÌá³«Å©¸û£¬ÃâÅ©Ìï×âË°£¬¼õÇáÐÌ·££¬´Ó±¾ÖÊÉÏËµ¶¼ÊÇÎªÁËÎ¬»¤ºÍ¹®¹ÌººÍõ³¯µÄÍ³ÖÎ£¬µ«ÔÚ¾­ÀúÁËÕ½¹úÖÁÇØÄ©µÄ³¤ÆÚÕ½ÂÒÖ®ºó£¬ÕâÐ©¶Ô¾­¼ÃµÄ»Ö¸´ºÍÕþÖÎµÄÎÈ¶¨¶¼ÆðÁË»ý¼«µÄ×÷ÓÃ¡£¶øËûµÄÈÊºñ¡¢¼óÆÓ£¬½ØÈ»²»Í¬ÓÚ±©¾ý£¬×ÔÈ»³ÉÎªÈËÃÇÐÄÄ¿ÖÐÀíÏëµÄÃ÷¾ýÊ¥Ö÷£¬Ì«Ê·¹«¶ÔËûµÄ°ýÑï£¬Ò²ÕýÊÇÕâÖÖË¼Ïë¸ÐÇéµÄ·´Ó³¡£

Ð¢ÎÄ»ÊµÛÁõºã£¬ÊÇ¸ß×æÅÅÐÐ¾ÓÖÐµÄ¶ù×Ó£¬¼´°Ë¸ö¶ù×ÓÖÐµÄµÚËÄ¸ö¡£¸ß×æÊ®Ò»Äê£¨Ç°196£©´ºÌì£¬´ò°ÜÁË³ÂØg£¨£ø¨©£¬Ï££©ÅÑ¾ü£¬Æ½¶¨ÁË´úµØ£¬Áõºã±»Á¢Îª´úÍõ£¬½¨¶¼ÖÐ¶¼¡£ËûÊÇ±¡Ì«ºóËùÉú¡£ÔÚËû×ö´úÍõµÄµÚÊ®ÆßÄê£¬¼´ÂÀºó°ËÄê£¨Ç°180£©ÆßÔÂ£¬ÂÀºóÈ¥ÊÀ¡£¾ÅÔÂ£¬ÂÀÊÏ¼Ò×åµÄÂÀ²úµÈÆóÍ¼×÷ÂÒ£¬Î£º¦ÁõÊÏÌìÏÂ£¬´ó³¼ÃÇ¹²Í¬ÖïÃðÁËÖîÂÀ£¬ÉÌÒéÓ­Á¢´úÍõÎª»ÊµÛ£¬ÏêÏ¸Çé¿ö¼ÇÔØÔÚ¡¶ÂÀÌ«ºó±¾¼Í¡·ÖÐ¡£
Ø©Ïà³ÂÆ½¡¢Ì«Î¾ÖÜ²ªµÈÅÉÈËÈ¥Ó­½Ó´úÍõ¡£´úÍõ¾Í´ËÊÂÕ÷Çó×óÓÒ´ó³¼ºÍÀÉÖÐÁîÕÅÎäµÈÈËµÄÒâ¼û¡£ÕÅÎäµÈÈËÒéÂÛËµ£º¡°³¯Í¢´ó³¼¶¼ÊÇµ±³õ¸ßµÛÊ±µÄ´ó½«£¬ÊìÏ°±øÊÂ£¬¶àÄ±ÉÆÕ©£¬ËûÃÇµÄÓÃÒâ¿ÖÅÂ²»Ö¹ÓÚ´Ë£¬ÕâÑù×öÖ»ÊÇÎ·¾å¸ßµÛ¡¢ÂÀÌ«ºóµÄÍþÊÆ°ÕÁË¡£Èç½ñËûÃÇ¸Õ¸ÕÖïÃðÖîÂÀ£¬ÑªÈ¾¾©³Ç£¬´ËÊ±À´ÈËÃûÒåÉÏËµÊÇÓ­½Ó´óÍõ£¬ÆäÊµ²»¿ÉÇáÐÅ¡£Ï£Íû´óÍõ¼ÙÍÐÓÐ²¡£¬²»ÒªÇ°Íù£¬ÒÔ±ã¹Û²ìËûÃÇ»áÓÐÊ²Ã´±ä»¯¡£¡±ÖÐÎ¾ËÎ²ý½øÑÔËµ£º¡°ÖÚÎ»´ó³¼µÄÒéÂÛ¶¼ÊÇ´íÎóµÄ¡£µ±³õÇØ³¯ÕþÖÎ»ìÂÒ£¬ÖîºîºÀ½Ü·×·×ÆðÊÂ£¬×ÔÒÔÎªÄÜµÃÌìÏÂµÄÈËÊýÒÔÍò¼Æ£¬È»¶ø×îÖÕµÇÉÏÌì×ÓÖ®Î»µÄÊÇÁõÊÏ£¬ÌìÏÂºÀ½ÜÒÑ¾­²»ÔÙ´æÓÐ×ö»ÊµÛµÄÏ£Íû£¬ÕâÊÇµÚÒ»µã¡£¸ßµÛ·âÁõÊÏ×ÓµÜÎªÍõ£¬·âµØÏóÈ®ÑÀÒ»Ñù±Ë´Ë½»´í£¬»¥ÏàÖÆÔ¼£¬Õâ¾ÍÊÇ¹ÅÈËËùËµµÄ×Ú×å¼á¹Ì£¬ÓÐÈçÅÍÊ¯£¬ÌìÏÂÈË¶¼ÎªÁõÊÏµÄÇ¿´ó¶øÕÛ·þ£¬ÕâÊÇµÚ¶þµã¡£ºº³¯½¨Á¢ÒÔºó£¬·Ï³ýÁËÇØ³¯µÄ¿ÁÅ°ÕþÁî£¬ÓëÃñÉÌ¶¨ÐÂµÄ·¨Áî£¬¶Ô°ÙÐÕÊ©ÒÔ¶÷µÂ£¬ÈËÐÄ°²¶¨£¬ÄÑÒÔ¶¯Ò¡£¬ÕâÊÇµÚÈýµã¡£ÔÙÕßÆ¾×ÅÂÀºóµÄÍþÑÏ£¬ÂÀÊÏÒÑÓÐÈýÈË±»Á¢ÎªÍõ£¬°Ñ³Ö³¯Õþ£¬¶À¶Ï×¨ÐÐ£¬È»¶øÌ«Î¾Æ¾³¯Í¢Ò»Ö§·û½Ú½øÈëÂÀÊÏ°Ñ³ÖµÄ±±¾ü£¬Ö»ÊÇÒ»Éùºô»½£¬½«Ê¿ÃÇ¾Í¶¼Ì»Â¶×ó±Û£¬±íÊ¾Òª¸¨×ôÁõÊÏ¶øÅ×ÆúÂÀÊÏ£¬×îÖÕÏûÃðÁËÖîÂÀ¡£ÕâÊÇÌìÒâËùÊÚ£¬¶ø²»ÊÇÈËÁ¦ËùÄÜ×öµ½µÄ¡£ÏÖÔÚ¼´Ê¹´ó³¼ÃÇÏëÒª×÷ÂÒ£¬°ÙÐÕÒ²²»»áÌýËûÃÇÇýÊ¹£¬ËûÃÇµÄµ³ÓðÄÑµÀÄÜ¹»Í¬ÐÄÒ»ÖÂÂð£¿Èç½ñ¾©³ÇÄÚÓÐÖìÐéºî¡¢¶«Ä²ºîÕâÑùµÄÇ××å£¬¾©³ÇÍâÓÐÎâ¡¢³þ¡¢»´ÄÏ¡¢ÀÅÐ°¡¢Æë¡¢´úÕâÑùÇ¿´óµÄÖîºî£¬Ë­¶¼¾åÅÂËûÃÇ¡£ÏÖÔÚ¸ßµÛµÄ¶ù×Ó¾ÍÖ»ÓÐ»´ÄÏÍõºÍ´óÍõÄúÁË£¬¶ø´óÍõÄúÓÖÄê³¤£¬ÏÍÊ¥ÈÊÐ¢ÎÅÃûÌìÏÂ£¬ËùÒÔ´ó³¼ÃÇÊÇ¸ù¾ÝÌìÏÂÈËµÄÐÄÔ¸ÒªÓ­Á¢´óÍõ×ö»ÊµÛ£¬´óÍõÄú²»±Ø»³ÒÉ¡£¡±´úÍõÓÖÙ÷±¨Ì«ºóÉÌÒéÕâ¼þÊÂ£¬»¹ÊÇÓÌÔ¥£¬Ã»ÄÃ¶¨Ö÷Òâ¡£ÓÚÊÇ¾ÍÉÕ×Æ¹ê¼×½øÐÐÕ¼²·£¬¹ê¼×ÉÏÏÔÏÖ³öÒ»Ìõ´óµÄºáÏòÁÑÎÆ£¬²·´ÇÊÇ£º¡°´óºáÔ¤Ê¾×Å¸üÌæ£¬ÎÒ½«×öÌìÍõ£¬ÏóÏÄÆôÄÇÑù£¬Ê¹¸¸Òµ¹â´ó·¢Ñï¡£¡±´úÍõËµ£º¡°ÎÒ±¾À´¾ÍÊÇÍõÁË£¬»¹×öÊ²Ã´Íõ£¿¡±Õ¼²·µÄÈËËµ£º¡°ËùÎ½ÌìÍõ¾ÍÊÇÌì×Ó¡£¡±ÓÚÊÇ´úÍõ¾ÍÅÉÌ«ºóµÄµÜµÜ±¡ÕÑÇ°Íù¾©³Ç»á¼ûç­ºîÖÜ²ª¡£ÖÜ²ªµÈÈËÔ­Ô­±¾±¾µØÏò±¡ÕÑËµÃ÷ÁËÎªÊ²Ã´ÒªÓ­Á¢´úÍõ¡£±¡ÕÑ»ØÀ´±¨¸æËµ£º¡°È«ÊÇÕæµÄ£¬Ã»Ê²Ã´¿É»³ÒÉµÄ¡£¡±´úÍõÓÚÊÇÐ¦×Å¶ÔËÎ²ýËµ£º¡°¹ûÈ»ÏóÄãËµµÄÄÇÑù¡£¡±Ëæ¼´ÃüËÎ²ýµ£ÈÎËæ³µµÄ²Î³Ë£¬ÕÅÎäµÈÁùÈËÒ²³Ëæä³µËæ´úÍõÒ»Í¬Ç°Íù³¤°²¡£×ßµ½¸ßÁêÍ£ÁËÏÂÀ´£¬ÅÉËÎ²ýÏÈÇý³µÇ°È¥³¤°²¹Û²ìÇé¿öÓÐÎÞ±ä»¯¡£
ËÎ²ý¸Õµ½Î¼ÇÅ£¬Ø©ÏàÒÔÏÂµÄ¹ÙÔ±¶¼À´Ó­½Ó¡£ËÎ²ý·µ»Ø±¨¸æ¡£´úÍõÇý³µµ½ÁËÎ¼ÇÅ£¬Èº³¼¶¼À´°Ý¼û³Æ³¼¡£´úÍõÒ²ÏÂ³µ´ð°ÝÈº³¼¡£Ì«Î¾ÖÜ²ªÉÏÇ°Ëµ£º¡°ÎÒÏ£Íûµ¥¶ÀÏò´óÍõÙ÷±¨¡£¡±ËÎ²ýËµ£º¡°ÄãÒªËµµÄÈç¹ûÊÇ¹«ÊÂ£¬¾ÍÇë¹«¿ªËµ£»Èç¹ûÊÇË½ÊÂ£¬ÔÚÍõÎ»µÄÈË²»ÊÜÀíË½ÊÂ¡£¡±Ì«Î¾ÓÚÊÇ¹òÏÂÏ×ÉÏ»ÊµÛµÄÓñçôºÍ·û½Ú¡£´úÍõ´ÇÐ»Ëµ£º¡°µÈµ½´úÛ¡ÔÙÉÌÒé°É¡£¡±È»ºóÇý³µ½øÈë´úÍõ¹ÙÛ¡¡£Èº³¼Ò²¸ú×ÅÀ´ÁË¡£Ø©Ïà³ÂÆ½¡¢Ì«Î¾ÖÜ²ª¡¢´ó½«¾ü³ÂÎä¡¢ÓùÊ·´ó·òÕÅ²Ô¡¢×ÚÕýÁõÛ«¡¢ÖìÐéºîÁõÕÂ¡¢¶«Ä²ºîÁõÐË¾Ó¡¢µä¿ÍÁõ½Ò¶¼ÉÏÇ°ÐÐÀñ£¬°ÝÁËÁ½°Ý£¬È»ºóËµ£º¡°»Ê×ÓÁõºëµÈÈË¶¼²»ÊÇÐ¢»Ý»ÊµÛµÄ¶ù×Ó£¬²»Ó¦µ±¼ÌÎ»ÊÂ·î×ÚÃí¡£ÎÒÃÇ¹§¾´µØÓëÒõ°²ºî¡¢ÇêÍõºó¡¢ÀÅÐ°ÍõÒÔ¼°×ÚÊÒ¡¢´ó³¼¡¢ÁÐºî¡¢¶þÇ§Ê¯ÒÔÉÏµÄ¹ÙÔ±ÉÌÒé£¬´ó¼Ò¶¼Ëµ£º¡®´óÍõÈç½ñÊÇ¸ßµÛµÄ³¤×Ó£¬×îÓ¦¸Ã×ö¸ßµÛµÄ¼Ì³ÐÈË¡£¡¯Ï£Íû´óÍõ¼´Ìì×ÓÖ®Î»¡£¡±´úÍõËµ£º¡°ÊÂ·î¸ßµÛ×ÚÃí£¬ÕâÊÇ´óÊÂ¡£ÎÒÃ»ÓÐ²ÅÄÜ£¬Ê¤ÈÎ²»ÁËÊÂ·î×ÚÃíµÄ´óÊÂ¡£Ï£ÍûÇëÊå¸¸³þÍõ¿¼ÂÇ×îºÏÊÊµÄÈË£¬ÎÒÊÇ²»¸Òµ±´ËÖØÈÎµÄ¡£¡±Èº³¼¶¼·üÔÚµØÉÏ£¬¼á¾öÇëÇó¡£´úÍõÏÈÊÇÃæÏòÎ÷×øÔÚÖ÷ÈËµÄÎ»ÖÃÇ«ÈÃÁË¼¸´Î£¬Èº³¼·öËûÏòÄÏ×øÔÚ¾ýÖ÷µÄÎ»ÖÃ£¬ËûÓÖÇ«ÈÃÁËÁ½´Î¡£Ø©Ïà³ÂÆ½µÈÈË¶¼Ëµ£º¡°ÎÒÃÇÔÙÈý¿¼ÂÇ£¬ÈÏÎª´óÍõÊÂ·î¸ßµÛ×ÚÃíÊÇ×îÊÊÒËµÄ¡£¼´Ê¹ÈÃÌìÏÂÖîºîºÍ°ÙÐÕÀ´¿¼ÂÇ£¬Ò²»áÈÏÎªÊÊÒËµÄ¡£ÎÒÃÇ³¼×ÓÊÇÎª×ÚÃíÉçð¢×ÅÏë£¬¾ø²»¸ÒÇáÂÊÊèºö¡£Ï£Íû´óÍõÌý´ÓÎÒÃÇµÄÒâ¼û£¬ÎÒÃÇ½«¸Ðµ½ÈÙÐÒ¡£ÏÖÔÚ£¬ÎÒÃÇ¹§¾´µØ·îÉÏÌì×ÓµÄÓñçôºÍ·û½Ú¡£¡±´úÍõËµ£º¡°¼ÈÈ»×ÚÊÒ¡¢½«Ïà¡¢ÖîÍõ¡¢ÁÐºî¶¼ÈÏÎªÃ»ÓÐÈË±ÈÎÒ¸üÊÊÒË£¬ÄÇÎÒ¾Í²»¸ÒÍÆ´ÇÁË¡£¡±ÓÚÊÇ£¬´úÍõ¼´Î»×öÁËÌì×Ó¡£
Èº³¼°´ÕÕÀñÒÇÒÀ´ÎÅãÊÌ»ÊµÛ¡£ÓÚÊÇÅÉÌ«ÆÍÏÄºîÓ¤Óë¶«Ä²ºîÁõÐË¾ÓÈ¥ÇåÀí»Ê¹¬¡£È»ºóÓÃÌì×Ó³Ë×øµÄ·¨¼Ý£¬À´´úÛ¡Ó­½Ó»ÊµÛ¡£»ÊµÛµ±ÌìÍíÉÏ¾Í½øÈëÎ´Ñë¹¬¡£Á¬Ò¹ÈÎÃüËÎ²ýÎªÎÀ½«¾ü£¬Í³ÁìÁ½¹¬ÎÀ¶ÓÄÏ±±¾ü£»ÈÎÃüÕÅÎäÎªÀÉÖÐÁî£¬¸ºÔðÑ²ÊÓµîÖÐ¡£»ÊµÛ»Øµ½Ç°µî×ø³¯£¬µ±Ò¹ÏÂÚ¯Ëµ£º¡°½üÀ´ÖîÂÀ°Ñ³Ö³¯Õþ£¬¶À¶Ï×¨ÐÐ£¬ÒõÄ±ÅÑÄæ£¬ÆóÍ¼Î£º¦ÁõÊÏÌìÏÂ£¬È«¿¿ÖÚÎ»½«Ïà¡¢ÁÐºî¡¢×ÚÊÒºÍ´ó³¼ÖïÃðÁËËûÃÇ£¬Ê¹ËûÃÇµÄ×ï¶ñÈ«¶¼ÊÜµ½ÁËÓ¦ÓÐµÄ³Í·£¡£ÏÖÔÚÎÒ¸Õ¸Õ¼´Î»£¬ÏÂÁî´óÉâÌìÏÂ£¬´Í¸øÃñ¼Ò»§Ö÷Ã¿ÈËÒ»¼¶¾ôÎ»£¬´Í¸øÎÞ·òÎÞ×ÓµÄÅ®×ÓÃ¿°Ù»§Ò»Í·Å££¬Ê®Ê¯¾Æ£¬ÔÊÐí°ÙÐÕ¾Û»áÒû¾ÆÎåÌì¡£
Ð¢ÎÄ»ÊµÛÔªÄê£¨Ç°179£©Ê®ÔÂ¸ýÐçÈÕ£¬¸Ä·âÔ­ÀÅÐ°ÍõÁõÔóÎªÑàÍõ¡£
ÐÁº¥ÈÕ£¬ÎÄµÛÕýÊ½¼´Î»£¬ÔÚ¸ß×æÃí¾ÙÐÐµäÀñÏò¸ß×æÙ÷±¨¡£ÓÒØ©Ïà³ÂÆ½¸ÄÈÎ×óØ©Ïà£¬Ì«Î¾ÖÜ²ªÈÎÓÒØ©Ïà£¬´ó½«¾ü¹àÓ¤ÈÎÌ«Î¾¡£ÖîÂÀËù°þ¶áµÄÔ­Æë¡¢³þÁ½¹úµÄ·âµØ£¬È«²¿¹é¸øÆëÍõºÍ³þÍõ¡£
ÈÉ×ÓÈÕ£¬ÎÄµÛÅÉ³µÆï½«¾ü±¡ÕÑÈ¥´ú¹úÓ­½Ó»ÊÌ«ºó¡£ÎÄµÛËµ£º¡°ÂÀ²ú×ÔÈÎÎªÏà¹ú£¬ÂÀÂ»ÎªÉÏ½«¾ü£¬ÉÃ×Ô¼ÙÍÐ»ÊµÛÚ¯Áî£¬ÅÉÇ²½«¾ü¹àÓ¤´øÁì¾ü¶Ó¹¥´òÆë¹ú£¬ÆóÍ¼È¡´úÁõÊÏ£¬¶ø¹àÓ¤Áô×¤ÔÚÜþÑô²»·¢±ø¹¥Æë£¬²¢ÓëÖîºî¹²Ä±ÖïÃðÁËÂÀÊÏ¡£ÂÀ²úÍ¼Ä±²»¹ì£¬Ø©Ïà³ÂÆ½ÓëÌ«Î¾ÖÜ²ªÄ±»®¶áÁËÂÀ²úµÈÈËµÄ±øÈ¨£¬ÖìÐéºîÁõÕÂÊ×ÏÈ²¶É±ÁËÂÀ²úµÈÈË¡£Ì«Î¾ÖÜ²ªÇ××ÔÂÊÁìÏåÆ½ºî¼ÍÍ¨³Ö½Ú·îÚ¯½øÈë±±¾ü¡£µä¿ÍÁõ½ÒÇ××Ô¶áÁËÕÔÍõÂÀÂ»µÄ½«¾üÓ¡¡£Îª´Ë£¬¼Ó·âÌ«Î¾ÖÜ²ªÊ³ÒØÒ»Íò»§£¬´Í»Æ½ðÎåÇ§½ï£»¼Ó·âØ©Ïà³ÂÆ½¡¢½«¾ü¹àÓ¤Ê³ÒØ¸÷ÈýÇ§»§£¬´Í»Æ½ð¶þÇ§½ï£»¼Ó·âÖìÐéºîÁõÕÂ¡¢ÏåÆ½ºî¼ÍÍ¨¡¢¶«Ä²ºîÁõÐË¾ÓÊ³ÒØ¸÷¶þÇ§»§£¬´Í»Æ½ðÒ»Ç§½ï£»·âµä¿ÍÁõ½ÒÎªÑôÐÅºî£¬´Í»Æ½ðÒ»Ç§½ï¡£¡±
Ê®¶þÔÂ£¬ÎÄµÛËµ£º¡°·¨ÁîÊÇÖÎÀí¹ú¼ÒµÄ×¼Éþ£¬ÊÇÓÃÀ´ÖÆÖ¹±©ÐÐ£¬Òýµ¼ÈËÃÇÏòÉÆµÄ¹¤¾ß¡£Èç½ñ·¸×ïµÄÈËÒÑ¾­ÖÎ×ï£¬È´»¹ÒªÊ¹ËûÃÇÎÞ×ïµÄ¸¸Ä¸¡¢ÆÞ×Ó¡¢¶ùÅ®ºÍÐÖµÜÒòÎªËûÃÇ¶ø±»¶¨×ï£¬ÉõÖÁ±»ÊÕÎªÅ«æ¾¡£ÎÒÈÏÎªÕâÖÖ×ö·¨ºÜ²»¿ÉÈ¡£¬Ï£ÍûÄãÃÇÔÙÒéÂÛÒéÂÛ°É¡£¡±Ö÷¹Ü¹ÙÔ±¶¼Ëµ£º¡°°ÙÐÕ²»ÄÜ×ÔÖÎ£¬ËùÒÔÖÆ¶¨·¨ÁîÀ´½ûÖ¹ËûÃÇ×ö»µÊÂ¡£ÎÞ×ïµÄÇ×ÊôÁ¬×ø£¬ºÍ·¸ÈËÒ»ÆðÊÕ²¶ÅÐ×ï£¬¾ÍÊÇÒªÊ¹ÈËÃÇÐÄÓÐÇ£¹Ò£¬¸Ðµ½·¸·¨¸ÉÏµÖØ´ó¡£ÕâÖÖ×ö·¨ÓÉÀ´ÒÑ¾Ã£¬»¹ÊÇÒÀÔ­À´µÄ×ö·¨²»¼Ó¸Ä±äÎªÒË¡£¡±ÎÄµÛËµ£º¡°ÎÒÌýËµ·¨Áî¹«Õý°ÙÐÕ¾ÍÖÒºñ£¬ÅÐ×ïµÃµ±°ÙÐÕ¾ÍÐÄ·þ¡£ÔÙËµÖÎÀí°ÙÐÕÒýµ¼ËûÃÇÏòÉÆ£¬Òª¿¿¹ÙÀô¡£Èç¹û¼È²»ÄÜÒýµ¼°ÙÐÕÏòÉÆ£¬ÓÖÊ¹ÓÃ²»¹«ÕýµÄ·¨Áî´¦·£ËûÃÇ£¬ÕâÑù·´µ¹ÊÇ¼Óº¦ÓÚÃñ¶øÊ¹ËûÃÇÈ¥¸ÉÐ×±©µÄÊÂ¡£ÓÖÔõÃ´ÄÜ½ûÖ¹·¸×ïÄØ£¿ÕâÑùµÄ·¨Áî£¬ÎÒ¿´²»³öËüÓÐÄÄÐ©ÊÊÒËÖ®´¦£¬ÇëÄãÃÇÔÙ×ÐÏ¸¿¼ÂÇ¿¼ÂÇ¡£¡±¹ÙÔ±ÃÇ¶¼Ëµ£º¡°±ÝÏÂ¸ø°ÙÐÕÒÔ´ó¶÷´ó»Ý£¬¹¦µÂÎÞÁ¿£¬Õâ²»ÊÇÎÒÃÇÕâÐ©³¼ÏÂËùÄÜÏëµÃµ½µÄ¡£ÎÒÃÇ×ñ´ÓÚ¯Êé£¬·Ï³ý¾ÐÖ´×ï·¸¼ÒÊô£¬ÊÕÎªÅ«æ¾µÈ¸÷ÖÖÁ¬×øµÄ·¨Áî¡£¡±
ÕýÔÂ£¬Ö÷¹Ü´ó³¼½øÑÔËµ£º¡°¼°ÔçÈ·Á¢Ì«×Ó£¬ÊÇ×ð·î×ÚÃíµÄÒ»ÖÖ±£ÕÏ¡£Çë»ÊµÛÈ·Á¢Ì«×Ó¡£¡±»ÊµÛËµ£º¡°ÎÒµÄµÂ±¡£¬ÉÏµÛÉñÃ÷»¹Ã»ÓÐÐÀÈ»ÏíÊÜÎÒµÄ¼ÀÆ·£¬ÌìÏÂµÄÈËÃñÐÄÀï»¹Ã»ÓÐÂúÒâ¡£Èç½ñÎÒ¼È²»ÄÜ¹ã·ºÇó·ÃÏÍÊ¥ÓÐµÂµÄÈË°ÑÌìÏÂìøÈÃ¸øËû£¬È´ËµÔ¤ÏÈÈ·Á¢Ì«×Ó£¬ÕâÊÇ¼ÓÖØÎÒµÄÎÞµÂ¡£ÎÒ½«ÄÃÊ²Ã´ÏòÌìÏÂÈË½»´ýÄØ£¿»¹ÊÇ»ºÒ»»º°É¡£¡±Ö÷¹Ü´ó³¼ÓÖËµ£º¡°Ô¤ÏÈÈ·Á¢Ì«×Ó£¬ÕýÊÇÎªÁË×ð·î×ÚÃíÉçð¢£¬²»ÍüÌìÏÂ¡£¡±»ÊµÛËµ£º¡°³þÍõÊÇÎÒµÄÊå¸¸£¬ÄêËê´ó£¬¾­Àú¼ûÊ¶¹ýµÄµÀÀí¶àÁË£¬¶®µÃ¹ú¼ÒµÄ´óÌå¡£ÎâÍõÊÇÎÒµÄÐÖ³¤£¬ÏÍ»ÝÈÊ´È£¬Éõ°®ÃÀµÂ¡£»´ÄÏÍõÊÇÎÒµÄµÜµÜ£¬ÄÜÊØÆä²ÅµÂÒÔ¸¨×ôÎÒ¡£ÓÐËûÃÇ£¬ÄÑµÀ»¹²»ÊÇÔ¤ÏÈ×öÁË°²ÅÅÂð£¿ÖîºîÍõ¡¢×ÚÊÒ¡¢ÐÖµÜºÍÓÐ¹¦µÄ´ó³¼£¬ºÜ¶à¶¼ÊÇÓÐ²ÅÄÜÓÐµÂÒåµÄÈË£¬Èç¹ûÍÆ¾ÙÓÐµÂÖ®ÈË¸¨×ôÎÒÕâ²»ÄÜ×öµ½µ×µÄ»ÊµÛ£¬ÕâÒ²½«ÊÇ¹ú¼ÒµÄÐÒÔË£¬ÌìÏÂÈËµÄ¸£·Ö¡£ÏÖÔÚ²»ÍÆ¾ÙËûÃÇ£¬È´ËµÒ»¶¨ÒªÁ¢Ì«×Ó£¬ÈËÃÇ¾Í»áÈÏÎªÎÒÍüµôÁËÏÍÄÜÓÐµÂµÄÈË£¬¶øÖ»Ïë×Å×Ô¼ºµÄ¶ù×Ó£¬²»ÊÇÎªÌìÏÂÈË×ÅÏë¡£ÎÒ¾õµÃÕâÑù×öºÜ²»¿ÉÈ¡¡£¡±´ó³¼ÃÇ¶¼¼á¾öÇëÇóËµ£º¡°¹Å´úÒó¡¢ÖÜÁ¢¹ú£¬Ì«Æ½°²¶¨¶¼´ïÒ»Ç§¶àÄê£¬¹ÅÀ´ÏíÓÐÌìÏÂµÄÍõ³¯Ã»ÓÐ±ÈËüÃÇ¸ü³¤¾ÃµÄÁË£¬¾ÍÊÇÒòÎª²ÉÈ¡ÁËÁ¢Ì«×ÓÕâ¸ö°ì·¨¡£È·Á¢¼Ì³ÐÈË±ØÐëÊÇ×Ô¼ºµÄ¶ù×Ó£¬ÕâÊÇÓÉÀ´ÒÑ¾ÃµÄ¡£¸ßµÛÇ××ÔÂÊÁìÖÚ½«Ê¿×îÔçÆ½¶¨ÌìÏÂ£¬·â½¨Öîºî£¬³ÉÎª±¾³¯»ÊµÛµÄÌ«×æ¡£ÖîºîÍõºÍÁÐºîµÚÒ»¸ö½ÓÊÜ·â¹úµÄ£¬Ò²¶¼ÊÇ³ÉÎªËûÃÇ¸÷×Ôºî¹úµÄÊ¼×æ¡£×ÓËï¼Ì³Ð£¬ÊÀÊÀ´ú´ú²»¶Ï¾ø£¬ÕâÊÇÆÕÌìÖ®ÏÂµÄ´óÔ­Ôò£¬ËùÒÔ¸ßµÛÉèÁ¢ÁËÕâÖÖÖÆ¶ÈÀ´°²¶¨ÌìÏÂÈËÐÄ¡£ÏÖÔÚÈç¹ûÅ×¿ªÓ¦µ±Á¢ÎªÌ«×ÓµÄÈË£¬È´´ÓÖîºî»ò×ÚÊÒÖÐÁíÑ¡ËûÈË£¬ÄÇ¾ÍÎ¥±³¸ßµÛµÄ±¾ÒâÁË¡£ÁíÒéËûÈËÊÇ²»ºÏÊÊµÄ¡£±ÝÏÂµÄ¶ù×ÓÆô×î´ó£¬´¿ºñÈÊ°®£¬ÇëÁ¢ËûÎªÌ«×Ó¡£¡±ÎÄµÛÕâ²ÅÍ¬ÒâÁË¡£ÓÚÊÇ´Í¸øÈ«¹úÃñÖÚÖÐÓ¦µ±¼Ì³Ð¸¸ÒµµÄÈËÃ¿ÈËÒ»¼¶¾ôÎ»¡£·â½«¾ü±¡ÕÑÎªéò£¨£ú£è¨©£¬ÖÁ£©ºî¡£
ÈýÔÂ£¬Ö÷¹Ü´ó³¼ÇëÇó»ÊµÛ·âÁ¢»Êºó¡£±¡Ì«ºóËµ£º¡°»ÊµÛµÄ¶ù×Ó¶¼ÊÇÍ¬Ä¸ËùÉú£¬¾ÍÁ¢Ì«×ÓµÄÄ¸Ç×Îª»Êºó°É¡£¡±»ÊºóÐÕñ¼¡£ÎÄµÛÒòÎªÁ¢ÁË»ÊºóµÄÔµ¹Ê£¬´Í¸øÌìÏÂÎÞÆÞ¡¢ÎÞ·ò¡¢ÎÞ¸¸¡¢ÎÞ×ÓµÄÇîÀ§ÈË£¬ÒÔ¼°Äê¹ý°ËÊ®µÄÀÏÈË£¬²»Âú¾ÅËêµÄ¹Â¶ùÃ¿ÈËÈô¸É²¼¡¢²¯¡¢Ã×¡¢Èâ¡£ÎÄµÛÓÉ´ú¹úÀ´µ½¾©³Ç£¬¼´Î»²»¾Ã£¬¾Í¶ÔÌìÏÂÊ©ÒÔµÂ»Ý£¬°²¸§ÖîºîºÍËÄ·½±ßÔ¶µÄ²¿×å£¬Ê¹¸÷·½ÃæµÄÉÏÉÏÏÂÏÂ¶¼ÈÚÇ¢»¶ÀÖ£¬ÓÚÊÇÎ¿ÎÊ´Ó´ú¹úËæÍ¬À´¾©µÄ¹¦³¼¡£ÎÄµÛËµ£º¡°µ±³¯Í¢´ó³¼ÖïÃðÁËÖîÂÀÓ­½ÓÎÒÈë³¯µÄÊ±ºò£¬ÎÒÓÌÒÉ²»¶¨£¬´ú¹úµÄ´ó³¼ÃÇÒ²¶¼È°×èÎÒ£¬Ö»ÓÐÖÐÎ¾ËÎ²ýÈ°ÎÒÈë¾©£¬ÎÒ²ÅµÃÒÔÊÂ·î×ÚÃí¡£Ç°ÒÑÌá°ÎËÎ²ýÎªÎÀ½«¾ü£¬ÏÖÔÚÔÙ·âËûÎª×³Îäºî¡£ÁíÍâËæÎÒ½ø¾©µÄÁù¸öÈË£¬¶¼ÈÎÃüÎª¾ÅÇä¡£¡±
ÎÄµÛËµ£º¡°µ±Äê¸úËæ¸ßµÛ½øÈëÊñ¿¤ºÍººÖÐµÄÁÐºîÁùÊ®°ËÈË£¬¶¼¼Ó·âÊ³ÒØÈý°Ù»§£»Ô­ÏÈ¹ÙÂ»ÔÚ¶þÇ§Ê¯ÒÔÉÏÔø¸úËæ¸ßµÛµÄÓ±´¨¿¤ÊØÁõ×ðµÈÊ®ÈË£¬¸÷´Í·âÊ³ÒØÁù°Ù»§£»»´Ñô¿¤¿¤ÊØÉêÍ½¼ÎµÈÊ®ÈË£¬¸÷´Í·âÊ³ÒØÎå°Ù»§£»ÎÀÎ¾¶¨µÈÊ®ÈË£¬¸÷´Í·âÊ³ÒØËÄ°Ù»§¡£·â»´ÄÏÍõµÄ¾Ë¸¸ÕÔ¼æÎªÖÜÑôºî£¬ÆëÍõµÄ¾Ë¸¸æá¾ûÎªÇå¹ùºî¡£¡±ÇïÌì£¬·âÔ­³£É½¹úµÄØ©Ïà²Ì¼æÎª·®ºî¡£
ÓÐÈËÈ°ËµÓÒØ©ÏàµÀ£º¡°ÄúÔ­ÏÈÖïÉ±ÖîÂÀ£¬Ó­Á¢´úÍõ£»Èç½ñÓÖ×Ô¿ä¹¦ÀÍ£¬ÊÜµ½×î¸ßµÄÉÍ´Í£¬¾ÓÓÚ×ð¹óµÄµØÎ»£¬ÔÖ»ö¾ÍÒªÂäµ½ÄúÍ·ÉÏÁË¡£¡±ÓÚÊÇÓÒØ©ÏàÖÜ²ª¾ÍÍÆËµÓÐ²¡¶øÃâÖ°£¬ÓÉ×óØ©Ïà³ÂÆ½Ò»¸öÈË×¨ÈÎØ©Ïà¡£
ÎÄµÛ¶þÄê£¨Ç°178£©Ê®ÔÂ£¬Ø©Ïà³ÂÆ½È¥ÊÀ£¬ÓÖÓÃç­ºîÖÜ²ªÎªØ©Ïà¡£ÎÄµÛËµ£º¡°ÎÒÌýËµ¹Å´úÖîºî½¨Á¢¹ú¼ÒµÄÓÐÒ»Ç§¶à¸ö£¬ËûÃÇ¸÷ÊØ·âµØ£¬°´Ê±Èë³¯½ø¹±£¬°ÙÐÕ²»¾õÀÍ¿à£¬ÉÏÏÂ»¶ÐÀ£¬Ã»ÓÐ·¢Éú²»×ñÊØµÀµÂµÄÊÂÇé¡£Èç½ñÁÐºî´ó¶¼×¡ÔÚ³¤°²£¬·âÒØÀëµÃÓÖÔ¶£¬Òª¿¿¹ÙÀôÊ¿×ä¹©Ó¦ÔËÊä¸øÑø£¬¼ÈÀË·ÑÓÖÐÁ¿à£¬¶øÕâÐ©ÁÐºîÒ²ÎÞ·¨½Ìµ¼ºÍ¹ÜÀí·âµØµÄ°ÙÐÕ¡£ÃüÁîÁÐºî»Øµ½¸÷×ÔµÄ·â¹úÈ¥£¬ÔÚ³¯Í¢ÈÎÖ°ºÍÚ¯ÁîËù×¼ÐíÁôÏÂµÄÖîºî£¬ÒªÅÉÌ«×Ó»ØÈ¥¡£
Ê®Ò»ÔÂ×îºóÒ»Ìì·¢ÉúÁËÈÕÊ³¡£Ê®¶þÔÂÊ®ÎåÈÕÓÖ·¢ÉúÁËÈÕÊ³¡£ÎÄµÛËµ£º¡°ÎÒÌýËµÌìÉúÍòÃñ£¬ÎªËûÃÇÉèÖÃ¾ýÖ÷£¬À´¸§ÓýÖÎÀíËûÃÇ¡£Èç¹û¾ýÖ÷²»ÏÍµÂ£¬Ê©Õþ²»¹«Æ½£¬ÄÇÃ´ÉÏÌì¾ÍÏÔÊ¾³öÔÖÒìÏÖÏó£¬¸æ½ëËûÖÎÀíµÃ²»ºÃ¡£Ê®Ò»ÔÂ×îºóÒ»Ìì·¢ÉúÈÕÊ³£¬ÉÏÌìµÄÇ´ÔðÔÚÌìÏóÉÏ±íÏÖ³öÁËÔÖÒìÏÖÏó£¬ÓÐÊ²Ã´±ÈÕâ¸ü´óµÄÄØ£¡ÎÒÄÜ¹»ÊÂ·î×ÚÃí£¬ÒÔÕâÎ¢Ð¡Ö®ÇûÒÀÍÐÓÚÍòÃñºÍÖîºîÖ®ÉÏ£¬ÌìÏÂµÄÖÎÓëÂÒ£¬ÔðÈÎÔÚÎÒÒ»¸öÈË£¬ÄãÃÇÖÚÎ»Ö´ÕÆ¹úÕþµÄ´ó³¼ºÃ±ÈÊÇÎÒµÄ×ó°òÓÒ±Û¡£ÎÒ¶ÔÏÂ²»ÄÜºÜºÃµØÖÎÀí¸§ÓýÖÚÉú£¬¶ÔÉÏÓÖÇ£ÀÛÁËÈÕ¡¢ÔÂ¡¢ÐÇ³½µÄ¹â»Ô£¬ÒÔÖÂ·¢ÉúÈÕÊ´£¬ÎÒµÄÎÞµÂÊµÔÚÌ«ÑÏÖØÁË¡£½Óµ½Ú¯Áîºó£¬ÄãÃÇ¶¼ÒªÈÏÕæÏëÏëÎÒµÄ¹ýÊ§£¬ÒÔ¼°ÄãÃÇÖªµÀµÄ¡¢¼ûµ½µÄ¡¢Ïëµ½µÄÎÒ×öµÃ²»¹»µÄµØ·½£¬¿ÒÇëÄãÃÇ¸æËßÎÒ¡£»¹ÒªÍÆ¾ÙÏÍÁ¼·½Õý£¬ÄÜÖ±ÑÔ¼«ÚÉµÄÈË£¬À´²¹ÕýÎÒµÄÊèÂ©¡£³Ã´Ë»ú»á£¬¹ÙÀôÃÇÒªÕû¶ÙºÃ¸÷×ÔËùµ£ÈÎµÄÖ°ÊÂ£¬Îñ±Ø¼õÉÙáæÒÛºÍ·ÑÓÃ£¬ÒÔ±ãÀûÃñÖÚ¡£ÎÒ²»ÄÜÊ¹»ÝµÂ¼°ÓÚÔ¶·½£¬ËùÒÔÓÇÂÇ²»°²£¬ÅÂÍâ×åÇÖÈÅ±ß¾³Îª·Ç×÷´õ£¬Òò´Ë±ß½®µÄ·ÀÎñÒ»Ö±Ã»Í£Ö¹¡£ÏÖÔÚ¼ÈÈ»²»ÄÜ³·³ý±ßÈûµÄ¾ü¶Ó£¬È´»¹ÒªÃüÁî¾ü¶ÓÔö¼Ó±øÁ¦À´±£ÎÀÎÒÂð£¿Ó¦¸Ã³·ÏúÎÀ½«¾üÍ³Ï½µÄ¾ü¶Ó¡£Ì«ÆÍÕÆ¹ÜµÄÏÖÓÐÂíÆ¥£¬Ö»ÐèÁôÏÂÒ»Ð©¹»ÓÃ¾Í¿ÉÒÔÁË£¬ÆäÓàµÄ¶¼½»¸øæäÕ¾Ê¹ÓÃ¡£¡±
ÕýÔÂ£¬ÎÄµÛËµ£º¡°Å©ÒµÊÇ¹ú¼ÒµÄ¸ù±¾£¬Ó¦µ±¿ª±Ù»ÊµÛÇ××Ô¸ûÖÖµÄ¼®Ìï£¬ÎÒÒªÇ××Ô´øÍ·¸û×÷£¬À´¹©¸ø×ÚÃí¼ÀìëÓÃµÄ¹ÈÎï¡£¡±
ÈýÔÂ£¬Ö÷¹Ü´ó³¼½¨Òé·â»Ê×ÓÃÇÎªÖîºîÍõ¡£ÎÄµÛËµ£º¡°ÕÔÓÄÍõÁõÓÑ±»Çô½û¶øËÀ£¬ÎÒ·Ç³£Á¯Ï§Ëû£¬ËûµÄ³¤×ÓÁõËìÒÑ¾­±»Á¢ÎªÕÔÍõ¡£ÁõËìµÄµÜµÜ±ÙÇ¿£¬ÒÔ¼°Æëµ¿»ÝÍõµÄ¶ù×ÓÖìÐéºîÁõÕÂ¡¢¶«ÒÓºîÁõÐË¾ÓÓÐ¹¦£¬Ò²¿ÉÒÔ·âÍõ¡£¡±ÓÚÊÇ·âÕÔÓÄÍõµÄÐ¡¶ù×ÓÁõ±ÙÇ¿ÎªºÓ¼äÍõ£¬ÓÃÆë¹úµÄÖØÒª´ó¿¤·âÖìÐéºîÎª³ÇÑôÍõ£¬·â¶«Ä²ºîÎª¼Ã±±Íõ£¬·â»Ê×ÓÁõÎäÎª´úÍõ£¬Áõ²ÎÎªÌ«Ô­Íõ£¬ÁõÒ¾ÎªÁºÍõ¡£
ÎÄµÛËµ£º¡°¹Å´úÖÎÀíÌìÏÂ£¬³¯Í¢ÉèÖÃ½øÉÆÑÔµÄìºÆìºÍÅúÆÀ³¯ÕþµÄÄ¾ÅÆ£¬ÓÃÒÔ´òÍ¨ÖÎ¹úµÄÍ¾¾¶£¬ÕÐÀ´½øÚÉµÄÈË¡£ÏÖÔÚ·¨ÁîÖÐÓÐ·Ì°ù³¯Í¢ÑýÑÔ»óÖÚµÄ×ï×´£¬Õâ¾ÍÊ¹´ó³¼ÃÇ²»¸ÒÍêÈ«ËµÕæ»°£¬×ö»ÊµÛµÄÒ²ÎÞ´ÓÁË½â×Ô¼ºµÄ¹ýÊ§¡£Õâ»¹ÔõÃ´ÄÜÕÐÀ´Ô¶·½µÄÏÍÁ¼Ö®Ê¿ÄØ£¿Ó¦µ±·Ï³ýÕâÑùµÄÌõÎÄ¡£°ÙÐÕÖÐÓÐÈËÒ»Æð×çÖä»ÊµÛ£¬Ô¼¶¨»¥ÏàÒþÂ÷£¬ºóÀ´ÓÖ¸ºÔ¼Ïà»¥¸æ·¢£¬¹ÙÀôÈÏÎªÕâÊÇ´óÄæ²»µÀ£»Èç¹ûÔÙÓÐÆäËû²»ÂúµÄ»°£¬¹ÙÀôÓÖÈÏÎªÊÇ·Ì°ù³¯Í¢¡£ÕâÐ©Êµ¼ÊÉÏÖ»ÊÇÐ¡ÃñÓÞÃÁÎÞÖª¶ø·¸ÁËËÀ×ï¡£ÉÏÊö×ö·¨ÎÒÈÏÎªºÜ²»¿ÉÈ¡¡£´Ó½ñÒÔºó£¬ÔÙÓÐ·¸ÕâÀà×ïµÄ£¬Ò»ÂÉ²»¼ÓÉóÀí²»ÓèÖÎ×ï¡£¡±
¾ÅÔÂ£¬Ê×ÏÈ°ÑÊÚ±øÈ¨»òµ÷¾ü¶ÓµÄÍ­»¢·ûºÍÊ¹³¼³öÊ¹Ëù³ÖµÄÖñÊ¹·û·¢¸ø¸÷·â¹úØ©ÏàºÍ¸÷¿¤¿¤ÊØ¡£
ÈýÄê£¨Ç°177£©Ê®ÔÂµ×¶¡ÓÏÈÕ£¬·¢ÉúÈÕÊ³¡£Ê®Ò»ÔÂ£¬ÎÄµÛËµ£º¡°ÈÕÇ°ÔøÚ¯ÁîÁÐºî»Ø¸÷×ÔµÄ·â¹ú£¬ÓÐµÄÕÒ½è¿Ú»¹Ã»ÓÐ×ß£¬Ø©ÏàÊÇÎÒËù¾´ÖØµÄ£¬Ï£ÍûØ©ÏàÎªÎÒÂÊÁìÁÐºî»Ø·â¹ú¡£¡±ÓÚÊÇç­ºîÖÜ²ªÃâÈ¥Ø©ÏàÖ°Îñ£¬»Ø×Ô¼ºµÄ·â¹úÁË¡£ÎÄµÛÈÎÃüÌ«Î¾ò£Òõºî¹àÓ¤ÎªØ©Ïà¡£È¡ÏûÁËÌ«Î¾Õâ¸ö¹ÙÖ°£¬Ì«Î¾ËùÕÆµÄ±øÈ¨¹éÊôÓÚØ©Ïà¡£ËÄÔÂ£¬³ÇÑôÍõÁõÕÂÈ¥ÊÀ¡£»´ÄÏÍõÁõ³¤ºÍËûµÄËæ´ÓÎº¾´É±ÁË±ÙÑôºîÉóÊ³Æä£¨£ù¨¬£ê¨©£¬Òì»ù£©¡£
ÎåÔÂ£¬ÐÙÅ«ÇÖÈë±±µØ¿¤£¬ÔÚºÓÄÏµØÇø½øÐÐÇÀÂÓ¡£ÎÄµÛ³õ´ÎÐÒÁÙ¸ÊÈª¹¬¡£ÁùÔÂ£¬ÎÄµÛËµ£º¡°ºº³¯ÔøÓëÐÙÅ«½áÎªÐÖµÜ£¬Ä¿µÄÊÇ²»Ê¹ËüÇÖÈÅ±ß¾³£¬Îª´Ë¸øËûÃÇÔËÈ¥ÁË´óÁ¿µÄÎï×Ê£¬À¡ÔùÊ®·Ö·áºñ¡£ÏÖÔÚÐÙÅ«µÄÓÒÏÍÍõÀë¿ªËûÃÇ±¾ÍÁ£¬ÂÊÖÚ½ø×¤ÔçÒÑ¹éÊôºº³¯µÄºÓÄÏµØÇø£¬Ã»ÓÐÈÎºÎÕýµ±ÀíÓÉ£¬¾ÍÔÚ±ßÈûµØÇø³öÈëÍùÀ´£¬²¶É±ºº¹ÙÀôÊ¿×ä£¬ÇýÖðÊØÎÀ±ßÈûµÄÂùÒÄ£¬Ê¹ËûÃÇ²»ÄÜÔÚÔ­¾Ó×¡µØ¾Ó×¡£¬ÆÛÁè±ß·À¹ÙÀô£¬ÇÖÈëÄÚµØÇÀ½Ù£¬Ê®·Ö°ÁÂý£¬²»½²µÀÀí£¬ÆÆ»µÁËÏÈÇ°µÄÐ­Ô¼¡£Îª´Ë¿Éµ÷·¢±ß·À¹ÙÀôÆï±ø°ËÍòÎåÇ§ÈËÇ°Íù¸ßÅ«£¬ÅÉØ©Ïàò£Òõºî¹àÓ¤ÂÊ±ø·´»÷ÐÙÅ«¡£¡±ÐÙÅ«ÍËÀë±ß¾³¡£ÓÖÕ÷µ÷ÖÐÎ¾ÊôÏÂÓÂÎäµÄÊ¿×ä¹éÊôÓÚÎÀ½«¾üÍ³Áì£¬×¤ÊØ³¤°²¡£
ÐÁÃ®ÈÕ£¬ÎÄµÛ´Ó¸ÊÈªÇ°Íù¸ßÅ«£¬Ë³±ãÀ´µ½Ì«Ô­£¬½Ó¼ûÔ­´ú¹úµÄÈº³¼£¬È«¶¼¸øÒÔÉÍ´Í¡£¸ù¾Ý¹¦ÀÍ´óÐ¡¸øÒÔ²»Í¬µÄ½±ÉÍ£¬´Í¸ø°ÙÐÕÅ£¡¢¾Æ£¬Ãâ³ý½úÑô¡¢ÖÐ¶¼Á½µØ°ÙÐÕÈýÄêµÄ¸³Ë°¡£ÎÄµÛÔÚÌ«Ô­¶ºÁôÓÎÍæÁËÊ®¶àÌì¡£
¼Ã±±ÍõÁõÐË¾ÓµÃÖªÎÄµÛµ½ÁË´úµØ£¬ÏëÒªÇ°È¥·´»÷ÐÙÅ«£¬³ÃÊÆÆð±øÔì·´£¬´òËãÏ®»÷ÜþÑô¡£ÓÚÊÇÎÄµÛÏÂÁîØ©Ïà¹àÓ¤³·»Ø²¿¶Ó£¬ÅÉÇ²¼¬ÆÑºî³ÂÎäÎª´ó½«¾ü£¬ÂÊÁìÊ®Íò²¿¶ÓÇ°È¥ÌÖ·¥ÅÑ¾ü¡£ÈÎÃüÆîºîçÕºØÎª½«¾ü£¬×¤ÔúÔÚÜþÑô¡£ÆßÔÂÐÁº¥ÈÕ£¬ÎÄµÛ´ÓÌ«Ô­»Øµ½³¤°²¡£Ú¯ÁîÓÐ¹Ø´ó³¼Ëµ£º¡°¼Ã±±Íõ±³µÂ·´ÉÏ£¬Á¬ÀÛÁË¼Ã±±µÄ¹ÙÀô°ÙÐÕ£¬ÕâÊÇ´óÄæ²»µÀ¡£¼Ã±±µÄ¹ÙÀôºÍÃñÖÚ£¬·²ÊÇÔÚ³¯Í¢´ó¾üµ½À´Ö®Ç°¾Í×Ô¼ºÍ£Ö¹·´ÅÑ»î¶¯µÄ£¬ÒÔ¼°ÂÊ²¿Í¶½µ»òÏ×³ö³ÇÒØ³ö½µµÄ£¬Ò»ÂÉÉâÃâ£¬¹Ù¾ô¸´Ô­¡£ÄÇÐ©¿ªÊ¼ÔøÓëÁõÐË¾ÓÒ»ÆðÔì·´µ«ºóÀ´Í¶½µÁËµÄÈË£¬Ò²ÓèÒÔÉâÃâ¡£¡±°ËÔÂ£¬´ò¿åÁË¼Ã±±ÅÑ¾ü£¬¸¡Â²ÁË¼Ã±±Íõ¡£ÎÄµÛÐû²¼ºÂÃâ¼Ã±±¹úÖÐËæ¼Ã±±ÍõÔì·´µÄ¹ÙÀô°ÙÐÕ¡£
ÁùÄê£¨Ç°174£©£¬Ö÷¹Ü´ó³¼±¨¸æ»´ÄÏÍõÁõ³¤·ÏÆúÏÈµÛµÄ·¨ÂÉ£¬²»Ìý´Ó»ÊµÛµÄÚ¯Áî£¬¹¬ÊÒ¾ÓËù³¬¹ý¹æ¶¨µÄÏÞ¶È£¬³öÈë³µÂíÒÇÕÌ±ÈÄâÌì×Ó£¬ÉÃ×ÔÖÆ¶¨·¨Áî£¬Óë¼¬ÆÑºîµÄÌ«×Ó³ÂÆæÍ¼Ä±Ôì·´£¬ÅÉÈË³öÊ¹ÃöÔ½ºÍÐÙÅ«£¬µ÷ÓÃËüÃÇµÄ¾ü¶Ó£¬ÆóÍ¼Î£º¦×ÚÃíÉçð¢¡£Èº³¼ÒéÂÛ´ËÊÂ£¬¶¼Ëµ¡°Áõ³¤Ó¦µ±ÔÚ½ÖÊÐÉÏÕ¶Ê×Ê¾ÖÚ¡£¡±ÎÄµÛ²»ÈÌÐÄ·¨°ì»´ÄÏÍõ£¬ÃâÁËËûµÄËÀ×ï£¬·ÏÁËËûµÄÍõÎ»£¬²»×¼ÔÙ×öÖîºîÍõ¡£Èº³¼ÇëÇó°Ñ»´ÄÏÍõÁ÷·Åµ½Êñ¿¤µÄÑÏµÀºÍÚö£¨£ñ£é¨®£î£ç£¬Çí£©¶¼Ò»´ø£¬ÎÄµÛÍ¬ÒâÁË¡£Áõ³¤»¹Ã»µ½´ïÁ÷·ÅµØ£¬¾Í²¡ËÀÔÚÂ·ÉÏ¡£ÎÄµÛÁ¯Ï§Ëû£¬ºóÀ´µ½Ê®ÁùÄê£¨Ç°164£©Ê±£¬×·×ð»´ÄÏÍõÁõ³¤£¬ÚÖºÅÎªÀ÷Íõ£¬²¢·âËûµÄÈý¸ö¶ù×Ó£ºÁõ°²Îª»´ÄÏÍõ£¬Áõ²ªÎªºâÉ½Íõ£¬Áõ´ÍÎªÂ®½­Íõ¡£
Ê®ÈýÄê£¨Ç°167£©ÏÄÌì£¬ÎÄµÛËµ£º¡°ÎÒÌýËµ£¬ÌìµÀÊÇ»ö´ÓÔ¹Æð¡¢¸£ÓÉµÂÐË¡£°Ù¹ÙµÄ¹ý´í£¬Ó¦µ±ÓÉÎÒÒ»ÈË³Ðµ£ÔðÈÎ¡£Èç½ñÃØ×£¹Ù°Ñ¹ý´í¶¼ÍÆµ½ÏÂÃæµÄ´ó³¼£¬Æä½á¹ûÊÇÏÔÑïÁËÎÒµÄÎÞµÂ£¬ÎÒºÜ²»ÔÞ³É¡£Ó¦µ±È¡ÏûÕâÖÖ×ö·¨¡£¡±
ÎåÔÂ£¬Æë¹úµÄÌ«²ÖÁî´¾ÓÚ¹«·¸ÁË×ï£¬Ó¦¸ÃÊÜÐÌ£¬³¯Í¢ÏÂÚ¯ÈÃÓü¹Ù´þ²¶Ëû£¬°ÑËûÑº½âµ½³¤°²¾Ð½ûÆðÀ´¡£Ì«²ÖÁîÃ»ÓÐ¶ù×Ó£¬Ö»ÓÐÎå¸öÅ®¶ù¡£Ëû±»²¶ÁÙÐÐÊ±£¬ÂîÅ®¶ùÃÇËµ£º¡°Éúº¢×Ó²»Éú¶ù×Ó£¬Óöµ½½ô¼±Çé¿ö£¬¾ÍÃ»ÓÐÓÃ´¦ÁË£¡¡±ËûµÄÐ¡Å®¶ùç¾£¨£ô¨ª£¬Ìá£©ÝÓ£¨£ù¨ª£î£ç£¬Óª£©ÉËÐÄµØ¿ÞÁË£¬¾Í¸úËæ¸¸Ç×À´µ½³¤°²£¬Ïò³¯Í¢ÉÏÊéËµ£º¡°ÎÒµÄ¸¸Ç××ö¹Ù£¬Æë¹úµÄÈËÃÇ¶¼³ÆÔÞËûÁ®½à¹«Æ½£¬ÏÖÔÚÒò´¥·¸·¨ÂÉ¶ø·¸×ï£¬Ó¦µ±ÊÜÐÌ¡£ÎÒ°§ÉËµÄÊÇ£¬ÊÜÁËËÀÐÌµÄÈË²»ÄÜÔÙ»î¹ýÀ´£¬ÊÜÁËÈâÐÌµÄÈËÖ«Ìå¶ÏÁË²»ÄÜÔÙ½ÓÆðÀ´£¬ËäÏë×ß¸Ä¹ý×ÔÐÂÖ®Â·£¬Ò²Ã»ÓÐ°ì·¨ÁË¡£ÎÒÔ¸Òâ±»ÊÕÈë¹Ù¸®×öÅ«æ¾£¬À´µÖ¸¸Ç×µÄÓ¦¸ÃÊÜÐÌÖ®×ï£¬Ê¹ËûÄÜ¹»¸Ä¹ý×ÔÐÂ¡£¡±ÉÏÊéËÍµ½ÎÄµÛÄÇÀï£¬ÎÄµÛÁ¯Ãõç¾ÝÓµÄÐ¢ÐÄ£¬¾ÍÏÂÚ¯Ëµ£º¡°ÌýËµÔÚÓÐÓÝÊÏµÄÊ±ºò£¬Ö»ÊÇÔÚ×ï·¸µÄÒÂÃ±ÉÏ»­ÉÏÌØ±ðµÄÍ¼ÐÎ»òÑÕÉ«£¬¸ø×ï·¸´©ÉÏÓÐÌØ¶¨±êÖ¾µÄÒÂ·þ£¬ÒÔ´ËÀ´ÐßÈèËûÃÇ£¬ÕâÑù£¬ÃñÖÚ¾Í²»·¸·¨ÁË¡£ÎªÊ²Ã´ÄÜÕâÑùÄØ£¿ÒòÎªµ±Ê±ÕþÖÎÇåÃ÷µ½ÁË¼«µã¡£Èç½ñ·¨ÁîÖÐÓÐ´ÌÃæ¡¢¸î±Ç¡¢¶Ï×ãÈýÖÖÈâÐÌ£¬¿ÉÊÇ·¸·¨µÄÊÂÈÔÈ»²»ÄÜ½ûÖ¹£¬¹ýÊ§³öÔÚÄÄ¶ùÄØ£¿²»¾ÍÊÇÒòÎªÎÒµÀµÂ²»ºñ½Ì»¯²»Ã÷Âð£¿ÎÒ×Ô¼º¸Ðµ½ºÜ½¥À¢£¬ËùÒÔÑµµ¼µÄ·½·¨²»ÍêÉÆ£¬ÓÞÃÁµÄ°ÙÐÕ¾Í»á×ßÉÏ·¸×ï¡£¡¶Ê«¾­¡·ÉÏËµ£¬¡®Æ½Ò×½üÈËµÄ¹ÙÔ±£¬²ÅÊÇ°ÙÐÕµÄ¸¸Ä¸¡¯¡£ÏÖÔÚÈË·¸ÁË¹ý´í£¬»¹Ã»Ê©ÒÔ½ÌÓý¾Í¼Ó¸øÐÌ·££¬ÄÇÃ´ÓÐÈËÏë¸Ä¹ý´ÓÉÆÒ²Ã»ÓÐ»ú»áÁË¡£ÎÒºÜÁ¯ÃõËûÃÇ¡£Ê©ÓÃÐÌ·£ÒÔÖÂ¸î¶Ï·¸ÈËµÄÖ«Ìå£¬¿ÌÉË·¸ÈËµÄ¼¡·ô£¬ÖÕÉí²»ÄÜ³¤ºÃ£¬¶àÃ´ÁîÈËÍ´¿à¶øÓÖ²»ºÏµÀµÂÑ½£¬×÷Îª°ÙÐÕµÄ¸¸Ä¸£¬ÕâÑù×ö£¬ÄÑµÀºÏºõÌìÏÂ¸¸Ä¸ÐÄÂð£¿Ó¦¸Ã·Ï³ýÈâÐÌ¡£¡±
ÎÄµÛËµ£º¡°Å©ÒµÊÇÌìÏÂµÄ¸ù±¾£¬Ã»ÓÐÊ²Ã´±ÈÕâÊÂÇé¸üÖØÒª¡£ÏÖÔÚÅ©ÃñÐÁÇÚµØ´ÓÊÂÅ©ÒµÉú²úÈ´»¹Òª½»ÄÉ×âË°£¬Ê¹µÃÎñÅ©ºÍ´ÓÊÂÉÌÒµÊÖ¹¤ÒµÃ»ÓÐÇø±ð£¬±¾Ä©²»·Ö£¬Õâ¿ÖÅÂÊÇÓÉÓÚ¹ÄÀøÅ©¸ûµÄ·½·¨»¹²»Íê±¸¡£Ó¦µ±Ãâ³ýÅ©ÌïµÄ×âË°¡£¡±
Ê®ËÄÄê£¨Ç°166£©¶¬Ìì£¬ÐÙÅ«Ä±»®ÇÖÈë±ß¾³½øÐÐ½ÙÂÓ£¬¹¥´ò³¯ÄÇÈû£¬É±ËÀ±±µØ¿¤¶¼Î¾Ëïn¡£ÎÄµÛÓÚÊÇÅÉ³öÈýÎ»½«¾üÂÊ±ø·Ö±ð×¤ÔúÔÚÂ¤Î÷¡¢±±µØ¡¢ÉÏ¿¤£¬ÈÎÃüÖÐÎ¾ÖÜÉáÎªÎÀ½«¾ü£¬ÀÉÖÐÁîÕÅÎäÎª³µÆï½«¾ü£¬×¤ÔúÔÚÎ¼ºÓÒÔ±±µØÇø£¬¼ÆÓÐÕ½³µÇ§Á¾£¬Æï±øÊ®Íò¡£ÎÄµÛÇ××ÔÎ¿ÀÍ¾ü¶Ó£¬²¿Êð¾ü¶Ó£¬ÉêÃ÷ÑµÁî£¬½±ÉÍÈ«¾ü½«Ê¿¡£ÎÄµÛÏëÒªÇ××ÔÂÊ±ø·´»÷ÐÙÅ«£¬Èº³¼È°×è£¬Ò»¸Å²»Ìý¡£»ÊÌ«ºó¼á¾ö×èÀ¹ÎÄµÛ£¬ÎÄµÛÕâ²Å×÷°Õ¡£ÓÚÊÇÈÎÃü¶«ÑôºîÕÅÏàÈçÎª´ó½«¾ü£¬³Éºî¶­³àÎªÄÚÊ·£¬èï²¼Îª½«¾ü£¬ÂÊ¾ü¹¥´òÐÙÅ«¡£ÐÙÅ«ÌÓÅÜÁË¡£
ÕâÄê´ºÌì£¬ÎÄµÛËµ£º¡°ÎÒÓÐÐÒµÃÒÔÖ´ÕÆ¼ÀìëµÄÎþÉü¡¢Óñ²¯À´¼ÀìëÉÏµÛ¡¢×ÚÃí£¬µÇÉÏµÛÎ»£¬ÖÁ½ñÊ®ËÄÄêÁË£¬ÀúÊ±ÒÑ¾­ºÜ¾Ã£¬ÒÔÎÒÕâÑùÒ»¸ö¼È²»´ÏÃôÓÖ²»Ã÷ÖÇµÄÈË³¤¾ÃµØÖÎÀíÌìÏÂ£¬ÉîÎª×ÔÀ¢¡£Ó¦µ±¹ã·ºÔöÉè¼ÀìëµÄüå£¨£ó£è¨¤£î£¬ÉÈ£©³¡ºÍÓñ²¯¡£´ÓÇ°ÏÈÍõÔ¶Ê©¶÷»Ý¶ø²»Çó»Ø±¨£¬Ò£¼ÀÉ½´¨È´²»Îª×Ô¼ºÆí¸££¬×ðÏÍÒÖÇ×£¬ÏÈÃñºó¼º£¬Ê¥Ã÷µ½ÁË¼«µã¡£Èç½ñÎÒÌýËµÕÆ¹Ü¼ÀìëµÄìô¹ÙÆíµ»Ê±£¬È«¶¼ÊÇÎªÎÒÒ»¸öÈË£¬¶ø²»Îª°ÙÐÕ×£¸££¬ÎÒÎª´Ë¶ø¸Ðµ½·Ç³£½¥À¢¡£Æ¾×ÅÎÒÕâÑùÎÞµÂÖ®ÈË£¬È´¶À×ÔÏíÊÜÉñÁéµÄ½µ¸££¬¶ø°ÙÐÕÈ´ÏíÊÜ²»µ½£¬Õâ¾Í¼ÓÖØÁËÎÒµÄÎÞµÂ¡£ÏÖÔÚÃüÁîìô¹Ù¼ÀìëÒªÏòÉñÏ×ÉÏ¾´Òâ£¬²»ÒªÎªÎÒÒ»¸öÈËÆíÇóÊ²Ã´¡£¡±
ÕâÊ±£¬±±Æ½ºîÕÅ²ÔÈÎØ©Ïà£¬¸Õ¸ÕÃ÷È·ÁËÐÂµÄÀÖÂÉºÍÀú·¨¡£Â³¹úÈË¹«Ëï³¼ÉÏÊé³ÂËµ½ðÄ¾Ë®»ðÍÁÎåÐÐÏàÉúÏà¿Ë£¬ÖÕ¶ø¸´Ê¼ÒÔÏóÕ÷Íõ³¯ÐËÌæµÄÎåµÂÖÕÊ¼Ñ§Ëµ£¬ËµÏÖÔÚÕýµ±ÍÁµÂ£¬ÍÁµÂµÄÑéÖ¤ÊÇ½«ÓÐ»ÆÁú³öÏÖ£¬Ó¦µ±¸ü¸ÄÀú·¨¡¢·þÉ«µÈÖÆ¶È¡£ÎÄµÛ°Ñ´ËÊÂÏÂ½»¸øØ©ÏàÈ¥ÑÐ¾¿¡£Ø©ÏàÕÅ²Ô¾­¹ýÍÆËãÈÏÎªÏÖ½ñÊÇË®µÂ£¬²ÅÃ÷È·°Ñ¶¬Ê®ÔÂ×÷ÎªËêÊ×£¬Ó¦¸Ã³çÉÐºÚÉ«£¬ÈÏÎª¹«Ëï³¼µÄËµ·¨²»¶Ô£¬ÇëÇóÎÄµÛ²»Òª²ÉÄÉ¡£
Ê®ÎåÄê£¨Ç°165£©£¬ÓÐ»ÆÁú³öÏÖÔÚ³É¼ÍÏØ£¬ÎÄµÛÓÖÕÙÀ´Â³¹úµÄ¹«Ëï³¼£¬ÈÎÃüËûÎª²©Ê¿£¬ÈÃËûÖØÐÂËµÃ÷µ±½ñÓ¦ÎªÍÁµÂµÄµÀÀí¡£ÓÚÊÇÎÄµÛÏÂÚ¯Ëµ£º¡°ÓÐÆæÎïÉñÁú³öÏÖÔÚ³É¼Í£¬Ã»ÓÐÉËº¦µ½°ÙÐÕ£¬½ñÄêÓÖÊÇ¸öºÃÄê³É¡£ÎÒÒªÇ××Ôµ½½¼Íâ¼ÀìëÉÏµÛºÍÖîÉñ¡£Àñ¹ÙÃÇÉÌÒéÕâ¼þÊÂ£¬²»ÒªÒòÎªÅÂÎÒÀÍÀÛ¶øÓÐÊ²Ã´Òþ»ä¡£¡±Ö÷¹Ü´ó³¼ºÍÀñ¹ÙÃÇ¶¼Ëµ£º¡°¹Å´úÌì×ÓÃ¿ÄêÏÄÌìÇ××Ôµ½½¼Íâ¼ÀìëÉÏµÛ£¬ËùÒÔ½Ð×ö¡®½¼¡¯£¨½¼ìë£¬½¼¼À£©¡£¡±ÓÚÊÇÎÄµÛµÚÒ»´ÎÀ´µ½Óº£¬½¼¼ÀÎåµÛ£¬ÔÚÏÄ³õËÄÔÂÏòÌìµÛÖÂÀñ¡£ÕÔ¹úÈËÐÂÔ«Æ½Æ¾×ÅÉÆÓÚÍûÔÆÆø¶øÖªÐ×¼ªÀ´½ø¼ûÎÄµÛ£¬È°ËµÎÄµÛÔÚÎ¼³Ç½¨ÎåµÛÃí£¬²¢Ô¤ÑÔÕâ½«Ê¹ÖÜ³¯µÄ´«¹ú±¦¶¦³öÏÖ£¬»¹»áÓÐÆæÒìµÄÃÀÓñ³öÏÖ¡£
Ê®ÁùÄê£¨Ç°164£©£¬ÎÄµÛÇ××Ôµ½Î¼ÑôÎåµÛÃí½¼¼À£¬ÈÔÔÚÏÄ¼¾ÏòÌìµÛÖÂ¾´£¬²¢³çÉÐºìÉ«¡£ Ê®ÆßÄê£¨Ç°163£©£¬ÎÄµÛµÃµ½Ò»¸öÓñ±­£¬Õâ¸öÓñ±­Êµ¼ÊÊÇÐÂÔ«Æ½ÎªÆÛÆ­ÎÄµÛ¶øÅÉÈËÏ×ÉÏµÄ£¬Óñ±­ÉÏ¿ÌÓÐ¡°ÈËÖ÷ÑÓÊÙ¡±ËÄ¸ö×Ö¡£ÓÚÊÇÎÄµÛÏÂÚ¯°ÑÕâÒ»Äê¸ÄÎªÔªÄê£¬ÏÂÁîÌìÏÂÃñÖÚ¾¡Çé¾Û»áÒû¾Æ¡£µ±Äê£¬ÐÂÔ«Æ½ÆÛÕ©µÄÊÂÇé±»·¢¾õ£¬ÒÄÃðÁËÈý×å¡£
ºóÔª¶þÄê£¨Ç°162£©£¬ÎÄµÛËµ£º¡°ÎÒ²»Ó¢Ã÷£¬²»ÄÜÊ©¶÷µÂÓÚÔ¶·½£¬Òò¶øÊ¹¾³ÍâÓÐÐ©¹ú¼ÒÊ±³£ÇÖÈÅÉúÊÂ¡£±ßÔ¶µØÇøµÄÈËÃñ²»ÄÜ°²¶¨µØÉú»î£¬ÄÚµØµÄ°ÙÐÕÐÁÇÚÀÍ¶¯Ò²²»µÃÐªÏ¢£¬ÕâÁ½·½ÃæµÄ¹ýÊ§£¬¶¼ÊÇÓÉÓÚÎÒµÄµÂ²»ºñ£¬²»ÄÜ»Ý¼°Ô¶·½¡£×î½üÁ¬Ðø¼¸Äê£¬ÐÙÅ«¶¼À´Îªº¦±ß¾³£¬É±ÎÒÐí¶à¹ÙÀôºÍ°ÙÐÕ£¬±ß¾³µÄ¹ÙÔ±ºÍ½«ÁìÓÖ²»Ã÷°×ÎÒµÄÐÄÒâ£¬ÒÔÖÂ¼ÓÖØÎÒµÄÎÞµÂ¡£ÕâÑù³¤¾Ã½áÏÂÔ¹³ð£¬±ø»ö²»¶Ï£¬ÖÐÍâ¸÷¹ú½«ÔõÃ´ÄÜ¸÷×Ô°²ÄþÄØ£¿ÏÖÔÚÎÒÆðÔçË¯Íí£¬²ÙÀÍ¹úÊÂ£¬ÎªÍòÃñÓÇÂÇ£¬»Ì»Ì²»°²£¬Î´ÔøÓÐÒ»ÌìÐÄÀï²»Ïë×ÅÕâÐ©ÊÂÇé£¬ËùÒÔÎÒÅÉ³öÒ»ÅúÓÖÒ»ÅúµÄÊ¹Õß£¬ÔÚÂ·ÉÏÀñÃ±³µ¸ÇÇ°ºóÏàÍû£¬³µ×ÓµÄÕÞ¼£µÀµÀÏàÁ¬£¬ÎªµÄ¾ÍÊÇÈÃËûÃÇÏòµ¥ÓÚËµÃ÷ÎÒµÄÒâÔ¸¡£ÏÖÔÚµ¥ÓÚÒÑ¾­»Øµ½´ÓÇ°ÓÑºÃÏà´¦µÄµÀÂ·ÉÏÀ´ÁË£¬¿¼ÂÇ¹ú¼ÒµÄ°²¶¨£¬ÎªÁËÍòÃñµÄÀûÒæ£¬Ç××Ô¸úÎÒÏàÔ¼ÍêÈ«Å×ÆúÏ¸Ð¡µÄ¹ýÊ§£¬Ò»Æð×ßºÍÆ½µÄ´óµÀ£¬½áÎªÐÖµÜÖ®ºÃ£¬ÒÔ±£È«ÌìÏÂÉÆÁ¼µÄ°ÙÐÕ¡£ºÍÇ×µÄÐ­ÒéÒÑ¾­È·¶¨£¬´Ó½ñÄê¾Í¿ªÊ¼¡£¡±
ºóÔªÁùÄê£¨Ç°159£©¶¬Ìì£¬ÐÙÅ«ÈýÍòÈËÈëÇÖÉÏ¿¤£¬ÈýÍòÈËÈëÇÖÔÆÖÐ¿¤¡£ÎÄµÛÈÎÃüÖÐ´ó·òÁîÃãÎª³µÆï½«¾ü£¬×¤ÔúÔÚ·Éºü¿Ú£»ÈÎÃüÔ­³þ¹úØ©ÏàËÕÒâÎª½«¾ü£¬×¤ÔúÔÚ¹´×¢É½£»Ãü½«¾üÕÅÎä×¤ÊØ±±µØ¿¤£»ÈÎÃüºÓÄÚ¿¤¿¤ÊØÖÜÑÇ·òÎª½«¾ü£¬×¤¾üÏ¸Áø£»ÈÎÃü×ÚÕýÁõÀñÎª½«¾ü£¬×¤¾ü°ÔÉÏ£»Ãü×£×ÈºîÐìº·×¤ÔúÔÚ¼¬ÃÅ£ºÒÔ·À±¸ÐÙÅ«¡£¹ýÁË¼¸¸öÔÂ£¬ÐÙÅ«ÈËÍËÈ¥£¬ÕâÐ©¾ü¶ÓÒ²³·»ØÁË¡£
ÕâÒ»ÄêÌìÏÂ¸Éºµ£¬·¢Éú»ÈÔÖ¡£ÎÄµÛÊ©¶÷ÓÚÃñ£ºÚ¯ÁîÖîºî²»ÒªÏò³¯Í¢½ø¹±£¬½â³ýÃñÖÚ¿ª·¢É½ÁÖºþ²´µÄ½ûÁî£¬¼õÉÙ¹¬ÖÐ¸÷ÖÖ·þÊÎ¡¢³µ¼ÝºÍ¹·Âí£¬²Ã¼õ³¯Í¢¹ÙÀôµÄÈËÊý£¬´ò¿ªÁ¸²Ö¾È¼ÃÆ¶¿à°ÙÐÔ£¬ÔÊÐíÃñ¼äÂòÂô¾ôÎ»¡£
Ð¢ÎÄµÛ´Ó´ú¹úÀ´µ½¾©³Ç£¬¼´Î»¶þÊ®ÈýÄê£¬¹¬ÊÒ¡¢Ô°ÁÖ¡¢¹·Âí¡¢·þÊÎ¡¢³µ¼ÝµÈµÈ£¬Ê²Ã´¶¼Ã»ÓÐÔö¼Ó¡£µ«·²ÓÐ¶Ô°ÙÐÕ²»±ãµÄÊÂÇé£¬¾ÍÓèÒÔ·ÏÖ¹£¬ÒÔ±ãÀûÃñÖÚ¡£ÎÄµÛÔø´òËã½¨ÔìÒ»×ù¸ßÌ¨£¬ÕÙÀ´¹¤½³Ò»¼ÆËã£¬Ôì¼ÛÒªÖµÉÏ°Ù½ï»Æ½ð¡£ÎÄµÛËµ£º¡°°Ù½ï»Æ½ðÏàµ±ÓÚÊ®»§ÖÐµÈÈË¼ÒµÄ²úÒµ£¬ÎÒ³ÐÊÜÁËÏÈµÛÁôÏÂÀ´µÄ¹¬ÊÒ£¬Ê±³£µ£ÐÄÓÐÈèÓÚÏÈµÛ£¬»¹½¨Ôì¸ßÌ¨¸ÉÊ²Ã´ÄØ£¿¡±ÎÄµÛÆ½Ê±´©µÄÊÇÖÊµØ´ÖºñµÄË¿Ö¯ÒÂ·þ£¬¶ÔËù³è°®µÄÉ÷·òÈË£¬Ò²²»×¼Ëý´©³¤µÃÍÏµØµÄÒÂ·þ£¬ËùÓÃµÄàøÕÊ²»×¼Ðå²ÊÉ«»¨ÎÆ£¬ÒÔ´ËÀ´±íÊ¾¼óÆÓ£¬ÎªÌìÏÂÈË×ö³ö°ñÑù¡£ÎÄµÛ¹æ¶¨£¬½¨ÔìËûµÄÁêÄ¹°ÔÁê£¬Ò»ÂÉÓÃÍßÆ÷£¬²»×¼ÓÃ½ðÒøÍ­ÎýµÈ½ðÊô×ö×°ÊÎ£¬²»ÐÞ¸ß´óµÄ·Ø£»Òª½ÚÊ¡£¬²»Òª·³ÈÅ°ÙÐÔ¡£ÄÏÔ½ÍõÎ¾Ù¢×ÔÁ¢ÎªÎäµÛ£¬ÎÄµÛÈ´°ÑÎ¾Ù¢µÄÐÖµÜÕÙÀ´£¬Ê¹ËûÃÇÏÔ¹ó£¬±¨Ö®ÒÔµÂ¡£Î¾Ù¢ÓÚÊÇÈ¡ÏûÁËµÛºÅ£¬Ïòºº³¯³Æ³¼¡£ººÓëÐÙÅ«ÏàÔ¼ºÍÇ×£¬ÐÙÅ«È´±³Ô¼ÈëÇÖ½ÙÂÓ£¬¶øÎÄµÛÖ»ÃüÁî±ßÈû½ä±¸·ÀÊØ£¬²»·¢±øÉîÈëÐÙÅ«¾³ÄÚ£¬²»ÀÖÒâ¸ø°ÙÐÕ´øÀ´·³ÈÅºÍÀÍ¿à¡£ÎâÍõÁõå¨»Ñ³ÆÓÐ²¡²»À´³¯¼û£¬ÎÄµÛ¾Í³Ã´Ë»ú»á´Í¸øËûÄ¾¼¸ºÍÊÖÕÈ£¬ÒÔ±íÊ¾¹Ø»³ËûÄê¼Í´ó£¬¿ÉÒÔÃâÈ¥½ø¾©³¯êîÖ®Àñ¡£Èº³¼ÖÐÈçÔ¬°»£¨¨¤£î£ç£¬È¥Éù°º£©µÈÈË½øÑÔËµÊÂ£¬ËäÈ»Ö±ÂÊ¼âÈñ£¬¶øÎÄµÛ×ÜÊÇ¿íÈÝ²ÉÄÉ¡£´ó³¼ÖÐÈçÕÅÎäµÈÈË½ÓÊÜ±ðÈË»ßÂ¸µÄ½ðÇ®£¬ÊÂÇé±»·¢¾õ£¬ÎÄµÛ¾Í´Ó»Ê¹¬²Ö¿âÖÐÈ¡³ö½ðÇ®´Í¸øËûÃÇ£¬ÓÃÕâÖÖ°ì·¨Ê¹ËûÃÇÄÚÐÄÐßÀ¢£¬¶ø²»ÏÂ½»¸øÖ´·¨¹ÙÀô´¦Àí¡£ÎÄµÛÒ»ÐÄÖÂÁ¦ÓÚÓÃ¶÷µÂ¸Ð»¯³¼Ãñ£¬Òò´ËÌìÏÂ¸»×ã£¬ÀñÒåÐËÊ¢¡£
ºóÔªÆßÄêÁùÔÂ¼ºº¥ÈÕ£¬ÎÄµÛÔÚÎ´Ñë¹¬ÊÅÊÀ¡£ÁôÏÂÒÅÚ¯Ëµ£º¡°ÎÒÌýËµÌìÏÂÍòÎïÃÈÑ¿Éú³¤£¬×îÖÕÃ»ÓÐ²»ËÀµÄ¡£ËÀÊÇÊÀ¼äµÄ³£Àí£¬ÊÂÎïµÄ×ÔÈ»¹éËÞ£¬ÓÐÊ²Ã´ÖµµÃ¹ý·Ý±¯°§ÄØ£¡µ±½ñÊÀÈË¶¼Ï²»¶»î×Å¶ø²»ÀÖÒâËÀ£¬ËÀÁËÈË»¹ÒªºñÔá£¬ÒÔÖÂÆÆ¾¡¼Ò²ú£»¼ÓÖØ·þÉ¥ÒÔÖÂËðº¦ÉíÌå¡£ÎÒÈÏÎªºÜ²»¿ÉÈ¡¡£¿öÇÒÎÒÉúÇ°Ã»Ê²Ã´µÂÐÐ£¬Ã»ÓÐ¸ø°ÙÐÕÊ²Ã´°ïÖú£»ÏÖÔÚËÀÁË£¬ÓÖÈÃÈËÃÇ¼ÓÖØ·þÉ¥³¤ÆÚ¿Þµõ£¬ÔâÊÜÑÏº®¿áÊîµÄÕÛÄ¥£¬Ê¹ÌìÏÂµÄ¸¸×ÓÎªÎÒ±¯°§£¬Ê¹ÌìÏÂµÄÀÏÓ×ÐÄÁéÊÜµ½Ëðº¦£¬¼õÉÙÒûÊ³£¬ÖÐ¶Ï¶Ô¹íÉñµÄ¼Àìë£¬Æä½á¹ûÊÇ¼ÓÖØÁËÎÒµÄÎÞµÂ£¬ÎÒÔõÃ´ÏòÌìÏÂÈË½»´ýÄØ£¡ÎÒÓÐÐÒµÃÒÔ±£»¤×ÚÃí£¬Æ¾×ÅÎÒÕâÃìÐ¡Ö®ÉíÒÀÍÐÔÚÌìÏÂÖîºîÖ®ÉÏ£¬ÖÁ½ñÒÑ¶þÊ®¶àÄê¡£¿¿µÄÊÇÌìµØµÄÉñÁé£¬Éçð¢µÄ¸£Æø£¬²ÅÊ¹µÃ¹úÄÚ°²Äþ£¬Ã»ÓÐÕ½ÂÒ¡£ÎÒ²»´ÏÃô£¬Ê±³£µ£ÐÄÐÐÎªÓÐ¹ý´í£¬Ê¹ÏÈµÛÒÅÁôÏÂÀ´µÄÃÀµÂÃÉÊÜÐßÈè£»ËêÔÂ³¤¾ÃÁË£¬×ÜÊÇµ£ÐÄ²»ÄÜÎ¬³ÖÊ¼ÖÕ¡£Èç½ñÃ»Ïëµ½ÄÜ½ÄÐÒÏí¾¡ÌìÄê£¬½«±»¹©·îÔÚ¸ßÃíÀïÏíÊÜ¼Àìë£¬ÎÒÈç´Ë²»ÏÍÃ÷£¬È´ÄÜÓÐÕâÑùµÄ½á¹û£¬ÎÒÈÏÎª¾ÍºÜºÃ£¬»¹ÓÐÊ²Ã´¿É±¯°§µÄÄØ£¡ÏÖÔÚÚ¯ÁîÈ«¹ú¹ÙÀôºÍ°ÙÐÕ£¬Ú¯Áîµ½´ïºó£¬¿ÞµõÈýÈÕ¾Í³ýÈ¥É¥·þ¡£²»Òª½ûÖ¹È¢ÆÞ¡¢¼ÞÅ®¡¢¼Àìë¡¢Òû¾Æ¡¢³ÔÈâ¡£Ó¦µ±²Î¼ÓÉ¥ÊÂ¡¢·þÉ¥¿Þ¼ÀµÄÈË£¬¶¼²»Òª³à½Å¡£·þÉ¥µÄÂé´ø¿í¶È²»Òª³¬¹ýÈý´ç£¬²»Òª³ÂÁÐ³µ¼ÝºÍ±øÆ÷£¬²»Òª¶¯Ô±Ãñ¼äÄÐÅ®µ½¹¬µîÀ´¿Þ¼À¡£¹¬ÖÐÓ¦µ±¿Þ¼ÀµÄÈË£¬¶¼ÔÚÔçÉÏºÍÍíÉÏ¸÷¿ÞÊ®ÎåÉù£¬ÐÐÀñÍê±Ï¾ÍÍ£Ö¹¡£²»ÊÇÔçÉÏºÍÍíÉÏ¿Þ¼ÀµÄÊ±¼ä£¬²»×¼ÉÃ×Ô¿ÞÆü¡£ÏÂÔáÒÔºó£¬°´É¥·þÖÆ¶ÈÓ¦·þÉ¥¾Å¸öÔÂµÄ´ó¹¦Ö»·þÊ®ÎåÈÕ£¬Ó¦·þÉ¥Îå¸öÔÂµÄÐ¡¹¦Ö»·þÊ®ËÄÈÕ£¬Ó¦·þÉ¥Èý¸öÔÂµÄçÁÂéÖ»·þÆßÈÕ£¬ÆÚÂú¾ÍÍÑÈ¥É¥·þ¡£ÆäËû²»ÔÚ´ËÁîÖÐµÄÊÂÒË£¬¶¼²ÎÕÕ´ËÁî°ìÀí¡£Òª°ÑÕâµÀÚ¯ÁîÍ¨¸æÌìÏÂ£¬Ê¹ÌìÏÂÈË¶¼Ã÷°×µØÖªµÀÎÒµÄÐÄÒâ¡£ÔáÎÒµÄ°ÔÁêÖÜÎ§É½Ë®Òª±£ÁôÆäÔ­À´µÄÑù×Ó£¬²»ÒªÓÐËù¸Ä±ä¡£ºó¹¬·òÈËÒÔÏÂÖ±ÖÁÉÙÊ¹£¬È«¶¼ÈÃËûÃÇ»ØÄï¼Ò¡£¡±³¯Í¢ÈÎÃüÖÐÎ¾ÖÜÑÇ·òÎª³µÆï½«¾ü£¬µäÊô¹úÐìº·Îª½«ÍÍ½«¾ü£¬ÀÉÖÐÁîÕÅÎäÎª¸´ÍÁ½«¾ü¡£Õ÷µ÷¾©³Ç¸½½ü¸÷ÏØÏÖÒÛÊ¿×äÒ»ÍòÁùÇ§ÈË£¬ÓÖÕ÷µ÷ÄÚÊ·ËùÍ³Ï½µÄ¾©³ÇÊ¿×äÒ»ÍòÎåÇ§ÈË£¬È¥×ö°²Ôá¹×¡µÄÍÚÍÁ¡¢ÌîÍÁµÈ¹¤×÷£¬¹é½«¾üÕÅÎäÍ³Áì¡£
ÒÒËÈÈÕ£¬ÎÄµÛÔáÔÚ°ÔÁê£¬Èº³¼ßµÊ×ÖÁµØ£¬·îÉÏÚÖºÅ£¬×ð³ÆÎªÐ¢ÎÄ»ÊµÛ¡£
Ì«×ÓÁõÆôÔÚ¸ßÃí¼´Î»¡£¶¡Î´ÈÕ£¬³ÐÏ®µÛºÅÎª»ÊµÛ¡£
Ð¢¾°»ÊµÛÔªÄê£¨Ç°156£©Ê®ÔÂ£¬ÏÂÚ¯¸øÓùÊ·£º¡°ÎÒÌýËµ¹Å´úµÛÍõ£¬ÓÐÈ¡ÌìÏÂÖ®¹¦µÄ³ÆÎª¡®×æ¡¯£¬ÓÐÖÎÌìÏÂÖ®µÂµÄ³ÆÎª¡®×Ú¡¯£¬ÖÆ¶¨ÀñÒÇÒôÀÖ¸÷ÓÐÆä¸ù¾Ý¡£»¹ÌýËµ¸èÊÇÓÃÀ´ËÌÑïµÂÐÐµÄ£¬ÎèÊÇÓÃÀ´ÏÔÑï¹¦¼¨µÄ¡£ÔÚ¸ßÃíÏ×¾Æ¼Àìë£¬ÑÝ×à¡¶ÎäµÂ¡·¡¢¡¶ÎÄÊ¼¡·¡¢¡¶ÎåÐÐ¡·µÈ¸èÎè¡£ÔÚÐ¢»ÝÃíÏ×¾Æ¼Àìë£¬ÑÝ×à¡¶ÎÄÊ¼¡·¡¢¡¶ÎåÐÐ¡·µÈ¸èÎè¡£Ð¢ÎÄ»ÊµÛÖÎÀíÌìÏÂ£¬¿ª·ÅÁË¹Ø¿¨ÇÅÁº£¬´¦´¦³©Í¨ÎÞ×è£¬±ßÔ¶µØÇøÒ²ÊÇÒ»Ñù£»·Ï³ýÁË·Ì°ùÓÐ×ïµÄ·¨Áî£¬È¡ÏûÈâÐÌ£¬ÉÍ´ÍÀÏÈË£¬ÊÕÑø¸§ÐôÉÙÎÞ¸¸Ä¸ºÍÀÏ¶øÎÞ×ÓµÄÆ¶¿àÈË£¬ÒÔ´ËÀ´ÑøÓýÌìÏÂÖÚÉú£»Ëû¶Å¾ø¸÷ÖÖÊÈºÃ£¬²»ÊÜ³¼ÏÂ½øÏ×µÄ¹±Æ·£¬²»ÇóÒ»¼ºÖ®Ë½Àû£»´¦ÖÎ×ï·¸²»ÖêÁ¬¼ÒÊô£¬²»Öï·£ÎÞ×ïÖ®ÈË¡£·Ï³ý¹¬ÐÌ£¬·Å³öºó¹¬ÃÀÈË£¬¶ÔÊ¹ÈË¶Ï¾øºó´úµÄÊÂ¿´µÃºÜÖØ¡£ÎÒ²»´ÏÃô£¬²»ÄÜÈÏÊ¶Ð¢ÎÄ»ÊµÛµÄÒ»ÇÐ¡£ÕâÐ©¶¼ÊÇ¹Å´úµÛÍõ×ö²»µ½µÄ£¬¶øÐ¢ÎÄ»ÊµÛÇ××ÔÊµÐÐÁË¡£ËûµÄ¹¦µÂÏÔºÕ£¬±ÈµÃÉÏÌìµØ£»¶÷»Ý¹ãÊ©£¬±é¼°ËÄº££¬Ã»ÓÐÄÄ¸öÈË²»ÔøµÃµ½ËûµÄºÃ´¦¡£ËûµÄ¹â»ÔÈçÍ¬ÈÕÔÂ£¬¶ø¼ÀìëÊ±ËùÓÃµÄ¸èÎèÈ´²»Ïà³Æ£¬¶Ô´ËÎÒÐÄÖÐ·Ç³£²»°²¡£Ó¦µ±ÎªÐ¢ÎÄ»ÊµÛÃíÖÆ×÷¡¶ÕÑµÂ¡·Îè£¬ÒÔÏÔÑïËûµÄÃÀµÂ¡£È»ºó½«×æ×ÚµÄ¹¦µÂÔØÈëÊ·²á£¬Á÷´«Íò´ú£¬ÓÀÔ¶ÓÀÔ¶Ã»ÓÐ¾¡Í·£¬ÎÒÈÏÎªÕâÑù×öºÜºÃ¡£´ËÊÂ½»¸øØ©Ïà¡¢ÁÐºî¡¢ÖÐ¶þÇ§Ê¯¼¶µÄ¹ÙÔ±ºÍÀñ¹Ù¹²Í¬ÖÆ¶¨³öÀñÒÇ£¬È»ºóÉÏ±¨¸øÎÒ¡£¡±Ø©ÏàÉêÍ½¼ÎµÈÈËËµ£º¡°±ÝÏÂÊ¼ÖÕÏë×ÅÐ¢Ç×Ö®µÀ£¬ÖÆ×÷¡¶ÕÑµÂ¡·Ö®ÎèÀ´ÏÔÑïÐ¢ÎÄ»ÊµÛµÄºÕºÕ¹¦µÂ£¬Õâ¶¼ÊÇÎÒÃÇÕâÐ©³¼×ÓÓÉÓÚÓÞ¶Û¶øÏë²»µ½µÄ¡£ÎÒÃÇ¹§¾´µØ½¨Òé£ºÊÀ¼äÈ¡ÌìÏÂÖ®¹¦Ã»ÓÐ´ó¹ý¸ß»ÊµÛµÄ£¬ÖÎÌìÏÂÖ®µÂÃ»ÓÐ³¬¹ýÐ¢ÎÄ»ÊµÛµÄ£¬¸ß»ÊµÛÃíÓ¦µ±×÷Îª±¾³¯µÛÍõµÄÌ«×æÃí£¬Ð¢ÎÄ»ÊµÛÃíÓ¦µ±×÷Îª±¾³¯µÛÍõµÄÌ«×ÚÃí¡£ºó´úÌì×ÓÓ¦µ±ÊÀÊÀ¼ÀìëÌ«×æºÍÌ«×ÚÖ®Ãí¡£¸÷¿¤¸÷¹úÖîºîÒ²Ó¦µ±·Ö±ðÎªÐ¢ÎÄ»ÊµÛ½¨Á¢Ì«×ÚÖ®Ãí¡£Ã¿Äê³¯Í¢¼ÀìëÊ±£¬ÖîºîÍõºÍÁÐºî¶¼Òª°´Ê±ÅÉÊ¹ÕßÀ´¾©ÅãÊÌÌì×Ó¼Àìë£¬Ã¿Äê¶¼Òª¼ÀìëÌ«×æ¡¢Ì«×Ú¡£Çë°ÑÕâÐ©Ð´ÈëÎÄÏ×£¬ÏòÌìÏÂ¹«²¼¡£¡±¾°µÛÏÂÖÆËµ£º¡°¿ÉÒÔ¡£¡±

Ì«Ê·¹«Ëµ£º¿××ÓÔøËµ£º¡°ÖÎÀí¹ú¼Ò±ØÐë¾­¹ýÈýÊ®Äê²ÅÄÜÊµÏÖÈÊÕþ¡£ÉÆÈËÖÎÀí¹ú¼Ò¾­¹ýÒ»°ÙÄê£¬Ò²¾Í¿ÉÒÔ¿Ë·þ²Ð±©Ãâ³ýÐÌÉ±ÁË¡£¡±Õâ»°Ç§ÕæÍòÈ·¡£ºº³¯½¨Á¢£¬µ½Ð¢ÎÄ»ÊµÛ¾­¹ýËÄÊ®¶àÄê£¬µÂÕþ´ïµ½ÁË¼«Ê¢µÄµØ²½¡£Ð¢ÎÄµÛÒÑÖð½¥×ßÏò¸ü¸ÄÀú·¨¡¢·þÉ«ºÍ½øÐÐ·âìøÁË£¬¿ÉÊÇÓÉÓÚËûµÄÇ«ÈÃ£¬ÖÁ½ñÉÐÎ´Íê³É¡£°¡£¬ÕâÄÑµÀ²»¾ÍÊÇÈÊÂð£¿
Ð¢¾°±¾¼Í£¨·µ»ØÄ¿Â¼£©
¡¾ËµÃ÷¡¿ÕâÆª±¾¼ÍÒÔ´óÊÂ¼ÇµÄÐÎÊ½£¬¼òÂÔµØ¼ÇÂ¼ÁËºº¾°µÛÔÚÎ»Ê®ÁùÄê¼äËù·¢ÉúµÄÒªÊÂ¡£
×÷Õß¶Ô¾°µÛµÄ¹¦¼¨»ù±¾ÉÏÊÇ¿Ï¶¨µÄ¡£±¾¼ÍËäÈ»¼ÇÔØ¼òÂÔ£¬µ«´ÓÖÐÈÔ¿É¿´³ö¾°µÛÔÚ»ù±¾¹ú²ßÉÏ¶ÔÎÄµÛµÄ¼Ì³ÐºÍ·¢Õ¹¡£Èç¡°³ý½ûïÀ¡±µÄ¿íËÉÕþ²ß¡¢¡°Ê¡ÁÐºîÇ²Ö®¹ú¡±µÈ½Ú¼ó´ëÊ©£¬ÒÔ¼°ÒÅÚ¯ÖÐ¡°³ö¹¬ÈË¹éÆä¼Ò¡±µÄÉÆ¾ÙµÈµÈ¡£ÓÈÆä¶Ô¾°µÛ¹û¶ÏÆ½¶¨Îâ³þÆß¹úÖ®ÂÒºÍ¹ÄÀøÅ©ÒµÉú²ú¡¢ÎÈ¶¨¾ÖÊÆµÈ×öÁË¿Ï¶¨µÄ¼ÇÂ¼¡£¡¶Ì«Ê·¹«×ÔÐò¡·Ëµ£º¡°Öîºî½¾í§£¬ÎâÊ×ÎªÂÒ£¬¾©Ê¦ÐÐÖï£¬Æß¹ú·ü¹¼£¬ÌìÏÂôâÈ»£¬´ó°²Òó¸»¡£×÷¡¶Ð¢¾°±¾¼Í¡·¡£¡±ÕâÆª±¾¼Í»ù±¾ÉÏÌåÏÖÁËÕâ¸öÕâË¼Ïë¡£
½ÏÖ®Ç°Æª£¬¡¶Ð¢ÎÄ±¾¼Í¡·ÏêÔØÚ¯ÊéµÂÔó£¬¶ø¡¶Ð¢¾°±¾¼Í¡·Ö»ÊéÄêÔÂ¡£ÕâÒ»ÏêÒ»ÂÔ£¬ËµÃ÷¶þµÛÔÚ×÷ÕßÐÄÄ¿ÖÐµÄ·ÝÁ¿Ïà¾àÆÄ´ó¡£Êµ¼ÊÉÏËùÎ½¡°ÎÄ¾°Ö®ÖÎ¡±µÄÖ÷Òª¹¦¼¨Ó¦ÊôÓÚÎÄµÛ£¬¶øÇÒÔÚ¶Ô°ÙÐÕµÄÈÊ°®¡¢¶Ô³¼ÊôµÄ¿íºñµÈ·½Ãæ£¬¾°µÛÒ²ÊÇÔ¶²»¼°ÎÄµÛµÄ¡£ÕâÆª±¾¼ÍÐÐÎÄÊ¡¼óµÄÁíÒ»¸öÔ­Òò£¬¿ÖÅÂ»¹ÔÚÓÚ×÷Õß¶Ô¾°µÛÖ®×Ó¡¢µ±³¯Ö´ÕþµÄÎäµÛÐÄ´æ½ä¾å£¬Î¨¿ÖÑÔ¶àÓïÊ§£¬ÕÐÖÂ¸ü´óµÄ»ö»¼¡£
ËäÈ»ÕâÆª±¾¼ÍÎ´¼ûÖ±Êé¾°µÛÖ®¹ýµÄÎÄ×Ö£¬µ«´ÓËûÆªÖÐ»¹ÊÇ¿ÉÒÔ¿´µ½×÷Õß¶Ô¾°µÛÔÚÓÃÈË·½ÃæµÄÅúÅÐ¡£ÈçÔÚ¡¶ç­ºîÖÜ²ªÊÀ¼Ò¡·ÖÐ¼ÇÔØÁË¾°µÛÒâÆøÓÃÊÂ£¬ÖÂÊ¹¸ÒÓÚÖ±ÑÔÚºÚÉ¡¢Æ½¶¨Æß¹úÖ®ÂÒµÄ´ó¹¦³¼ÖÜÑÇ·òÊÜÈèº¬Ô©¾øÊ³¶øËÀ£»ÔÚ¡¶Ô¬°»êË´íÁÐ´«¡·ÖÐ¼ÇÔØÁËÆÄÓÐÔ¶¼û¡¢Îª³¯Í¢µÄÀûÒæ³öÄ±»®²ßµÄêË´í£¬×îºóÈ´³ÉÁË¾°µÛÍËµÐµÄÎþÉüÆ·¡£×÷ÕßÃ»ÓÐÒòÎª¾°µÛÖ®¹¦£¬¶øÂ©ÊéÆä¹ý£¬¶ÔËûµÄ²»ÈÊ²»ÒåÖ®¾Ù£¬»¹ÊÇ¸øÓèÁËÏàµ±¼âÈñµÄÅúÅÐ¡£ÕâÆª±¾¼ÍÆªÄ©µÄÔÞÓïÖ»ÂÛ¼°Æß¹úÖ®ÂÒÒ»ÊÂ£¬±íÃæÉÏÖ¸ÔðêË´íÏ÷¶áÖîºî·âµØ²ÙÖ®¹ý¼±£¬Êµ¼ÊÉÏ°µ´Ì¾°µÛÉóÊ±²»Ã÷£¬Ä±»®²»ÖÜ¡£

Ð¢¾°»ÊµÛÁõÆô£¬ÊÇÐ¢ÎÄ»ÊµÛÅÅÐÐÔÚÖÐ¼äµÄ¶ù×Ó¡£ËûµÄÉúÄ¸ÊÇñ¼Ì«ºó¡£Ð¢ÎÄ»ÊµÛÔÚ´ú¹úµÄÊ±ºò£¬Ç°Ò»¸öÍõºóÓÐÈý¸ö¶ù×Ó£¬µÈµ½ñ¼Ì«ºóµÃ³è£¬Ç°Ò»¸öÍõºóÈ¥ÊÀ£¬Èý¸ö¶ù×ÓÒ²Ïà¼ÌËÀÍö£¬ËùÒÔ¾°µÛµÃÒÔ¼Ì³ÐµÛÎ»¡£
Ç°ÔªÔªÄê£¨Ç°156£©ËÄÔÂÒÒÃ®ÈÕ£¬´óÉâÌìÏÂ¡£ÒÒËÈÈÕ´Í¸øÃñÖÚÃ¿»§»§Ö÷¾ôÎ»Ò»¼¶¡£ÎåÔÂ£¬ÏÂÚ¯¼õÈ¥Ò»°ëÌï×â¡£ÎªÐ¢ÎÄ»ÊµÛÐÞ½¨Ì«×ÚÃí£¬Ú¯ÁîÈº³¼²»±ØÎª´ËÉÏ³¯°ÝºØ¡£ÕâÄê£¬ÐÙÅ«ÇÖÈë´úµØ£¬³¯Í¢ÓëÐÙÅ«¶¨Ô¼ºÍÇ×¡£
¶þÄê£¨Ç°155£©´ºÌì£¬·âÔ­Ïà¹úÏôºÎµÄËï×ÓÏôÏµÎªÎäÁêºî¡£¹æ¶¨ÄÐ×ÓÂú¶þÊ®Ëê¿ªÊ¼ÖøÓÚÃû¼®·þáæÒÛ¡£ËÄÔÂÈÉÎçÈÕ£¬ÎÄµÛµÄÄ¸Ç×±¡Ì«ºóÈ¥ÊÀ¡£¾°µÛµÄ¶ù×Ó¹ã´¨ÍõÁõÅí×æ¡¢³¤É³ÍõÁõ·¢¶¼»Ø×Ô¼ºµÄ·â¹úÈ¥ÁË¡£Ø©ÏàÉêÍÀ¼ÎÈ¥ÊÀ¡£°ËÔÂ£¬ÈÎÃüÓùÊ·´ó·ò¿ª·âºîÌÕÇàÎªØ©Ïà¡£åçÐÇ³öÏÖÔÚÌì¿ÕµÄ¶«±±·½Ïò¡£ÇïÌì£¬ºâÉ½Ò»´øÏÂÁË±ù±¢£¬±¢×Ó×î´óµÄ´ïÖ±¾¶Îå´ç£¬×îÉîµÄµØ·½´ï¶þ³ß¡£»ðÐÇÄæÏòÔËÐÐµ½±±¼«ÐÇËù´¦µÄÐÇ¿Õ¡£ÔÂÁÁ´Ó±±¼«ÐÇÐÇ¿Õ´©¹ý¡£Ä¾ÐÇÔÚÌ«Î¢Ô«ÇøÓòÄæÏòÔËÐÐ¡£ÏÂÚ¯ÉèÖÃÄÏÁêºÍÄÚÊ·¡¢µqµ£¨£ä£õ¨¬£ø¨³£¬¶ÔÐí£©Èý¸öÏØ¡£
ÈýÄê£¨Ç°154£©ÕýÔÂÒÒËÈÈÕ£¬´óÉâÌìÏÂ¡£Á÷ÐÇ³öÏÖÔÚÎ÷·½¡£Ìì»ðÉÕµôÁËÂåÑôµÄ¶«¹¬´óµîºÍ³ÇÂ¥¡£ÎâÍõÁõå¨¡¢³þÍõÁõÎì¡¢ÕÔÍõÁõËì¡¢½ºÎ÷ÍõÁõn£¬¼ÃÄÏÍõÁõ±Ù¹â¡¢×Í´¨ÍõÁõÏÍºÍ½º¶«ÍõÁõÐÛÇþ·´ÅÑ£¬Æð±øÏòÎ÷½ø·¢¡£¾°µÛÎª°²¸§·´ÅÑµÄÖîºîÍõ¶øÉ±ÁËêË´í£¬ÅÉÇ²Ô¬°»Í¨¸æÆß¹ú£¬µ«ËûÃÇÈÔ²»°Õ±ø£¬¼ÌÐøÎ÷½ø£¬°üÎ§ÁËÁº¹ú¡£¾°µÛÓÚÊÇÅÉÁË´ó½«¾üñ¼Ó¤¡¢Ì«Î¾ÖÜÑÇ·òÂÊ¾üÌÖ·¥£¬Æ½¶¨ÁËÅÑÂÒ¡£ÁùÔÂÒÒº¥ÈÕ£¬ÏÂÚ¯ÉâÃâ±»´òÉ¢ÌÓÍöµÄÅÑ¾üºÍ³þÔªÍõµÄ¶ù×ÓÁõÒÕµÈ²ÎÓëÄ±·´µÄÈË¡£·â´ó½«¾üñ¼Ó¤ÎªÎºÆäºî¡£Á¢³þÔªÍõµÄ¶ù×ÓÆ½Â½ºîÁõÀñÎª³þÍõ¡£Á¢»Ê×ÓÁõ¶ËÎª½ºÎ÷Íõ£¬ÁõÊ¤ÎªÖÐÉ½Íõ£¬¸Ä·â¼Ã±±ÍõÁõÖ¾Îª×Í´¨Íõ£¬»´ÑôÍõÁõÓàÎªÂ³Íõ£¬ÈêÄÏÍõÁõ·ÇÎª½­¶¼Íõ¡£ÆëÍõÁõ½«Â®¡¢ÑàÍõÁõ¼Î¶¼È¥ÊÀÁË¡£
ËÄÄê£¨Ç°153£©ÏÄÌì£¬Á¢»ÊÌ«×Ó¡£Á¢»Ê×ÓÁõ³¹Îª½º¶«Íõ¡£ÁùÔÂ¼×ÐçÈÕ£¬´óÉâÌìÏÂ¡£Èò¾ÅÔÂ£¬°ÑÒ×Ñô¸ÄÃûÎªÑôÁê¡£ÖØÐÂÔÚË®Â½ÒªµÀÉèÖÃ¹Ø¿¨£¬ÓÃÆ¾Ö¤·½µÃ³öÈë¡£¶¬Ìì£¬¸ÄÕÔ¹úÎªºªµ¦¿¤¡£
ÎåÄê£¨Ç°152£©ÈýÔÂ£¬ÐÞ½¨ÑôÁêºÍÎ¼ÇÅ¡£ÎåÔÂ£¬²¦Ç®¶þÊ®Íò£¬ÕÐÄ¼ÃñÖÚÇ¨¾ÓÑôÁê¡£´ÓÎ÷±ßÀ´µÄ´ó·ç±©ÇÖÏ®½­¶¼Ò»´ø£¬»Ù»µ³ÇÇ½Ê®¶þÕÉ¡£¶¡Ã®ÈÕ£¬¾°µÛ·â½ã½ã³¤¹«Ö÷µÄ¶ù×Ó³Â®´ÎªÂ¡ÂÇºî¡£¸Ä·â¹ã´¨ÍõÁõÅí×æÎªÕÔÍõ¡£
ÁùÄê£¨Ç°151£©´ºÌì£¬·âÖÐÎ¾ÎÀçºÎª½¨Áêºî£¬½­¶¼¹úØ©Ïà³Ì¼ÎÎª½¨Æ½ºî£¬Â¤Î÷¿¤Ì«ÊØ¹«»ëÐ°ÎªÆ½Çúºî£¬ÕÔ¹úØ©ÏàËÕ¼ÎÎª½­Áêºî£¬Ç°½«¾üèï²¼Îª£¨£ó£è¨±£¬Êä£©ºî¡£ÁºÍõ£¬³þÍõ¶¼È¥ÊÀÁË¡£Èò¾ÅÔÂ£¬¿³·¥³ÛµÀÁ½ÅÔµÄÊ÷Ä¾£¬ÌîÆ½À¼³Ø¡£
ÆßÄê£¨Ç°150£©¶¬Ìì£¬·ÏµôÀõÌ«×ÓÁõÈÙ£¬·âËûÎªÁÙ½­Íõ¡£Ê®Ò»ÔÂ×îºóÒ»Ìì£¬·¢ÉúÈÕÊ³¡£´ºÌì,ÉâÃâºÍÊÍ·ÅÐÞ½¨ÑôÁêµÄÇô·¸ºÍÅ«Á¥¡£Ø©ÏàÌÕÇà±»ÃâÖ°¡£¶þÔÂÒÒËÈÈÕ,ÈÎÃüÌ«Î¾ÌõºîÖÜÑÇ·òÎªØ©Ïà¡£ËÄÔÂÒÒËÈÈÕ£¬Á¢½º¶«ÍõµÄÄ¸Ç×Îª»Êºó;¶¡ËÈÈÕ,Á¢½º¶«ÍõÎªÌ«×Ó¡£Ãû½Ð³¹¡£
ÖÐÔªÔªÄê£¨Ç°149£©£¬·âÇ°ÓùÊ·´ó·òÖÜ¿ÁµÄËï×ÓÖÜÆ½ÎªÉþºî£¬Ç°ÓùÊ·´ó·òÖÜ²ýµÄËï×ÓÖÜ×ó³µÎª°²Ñôºî¡£ËÄÔÂÒÒËÈÈÕ£¬´óÉâÌìÏÂ£¬´Í¸øÃñÖÚÃ¿»§»§Ö÷¾ôÎ»Ò»¼¶¡£·Ï³ý²»×¼ÉÌÈË¡¢Èë×¸Å®Ðö×ö¹ÙºÍ²»×¼·¸¹ý×ïµÄ¹ÙÀôÖØÐÂ×ö¹ÙµÄ·¨Áî¡£·¢ÉúµØÕð¡£ºâÉ½¡¢Ô­¶¼µØÇøÏÂÁË±ù±¢£¬×î´óµÄ´ïÖ±¾¶Ò»³ß°Ë´ç¡£
ÖÐÔª¶þÄê£¨Ç°148£©¶þÔÂ£¬ÐÙÅ«ÇÖÈëÑàµØ£¬³¯Í¢Òò¶ø¶Ï¾øÓëÐÙÅ«ºÍÇ×¡£ÈýÔÂ£¬ÏÂÁîÕÙÁÙ½­ÍõÁõÈÙÀ´¾©ÎÊ×ï£¬ÁõÈÙÎ·×ï£¬¾ÍÔÚÖÐÎ¾Û¤£¨£ú£è¨¬£¬ÖÁ£©¶¼µÄ¸®µÚÖÐ×ÔÉ±ÁË¡£ÏÄÌì£¬Á¢»Ê×ÓÁõÔ½Îª¹ã´¨Íõ£¬Áõ¼ÄÎª½º¶«Íõ¡£·Ö·âÁËËÄ¸öÁÐºî¡£¾ÅÔÂ¼×ÐçÈÕ£¬·¢ÉúÈÕÊ³¡£
ÖÐÔªÈýÄê£¨Ç°147£©¶¬Ìì£¬·Ï³ýÖîºî¹úÖÐÓùÊ·ÖÐØ©Ò»Ö°¡£´ºÌì£¬ÐÙÅ«µÄÁ½¸öÍõÂÊÁì×Ô¼ºµÄ²¿ÖÚÇ°À´¹é½µ£¬¶¼±»·âÎªÁÐºî¡£Á¢»Ê×ÓÁõ·½³ËÎªÇåºÓÍõ¡£ÈýÔÂ£¬åçÐÇ³öÏÖÔÚÌì¿ÕµÄÎ÷±±·½¡£Ø©ÏàÖÜÑÇ·ò±»ÃâÖ°£¬ÈÎÃüÓùÊ·´ó·òÌÒºîÁõÉáÎªØ©Ïà¡£ËÄÔÂ£¬·¢ÉúµØÕð¡£¾ÅÔÂ×îºóÒ»ÌìÎìÐçÈÕ£¬·¢ÉúÈÕÊ³¡£ÔÚ¾©³ÇµÄ¶«¶¼ÃÅÍâ×¤Ôú¾ü¶Ó¡£
ÖÐÔªËÄÄê£¨Ç°146£©ÈýÔÂ£¬ÐÞ½¨µÂÑô¹¬¡£·¢Éú´ó»ÈÔÖ¡£ÇïÌì£¬ÉâÃâÐÞ½¨ÑôÁêµÄÇô·¸¡£
ÖÐÔªÎåÄê£¨Ç°145£©ÏÄ£¬Á¢»Ê×ÓÁõË´Îª³£É½Íõ¡£·Ö·âÁËÊ®¸öºî¡£ÁùÔÂ¶¡ËÈÈÕ£¬´óÉâÌìÏÂ£¬´Í¸øÃñÖÚÃ¿»§»§Ö÷¾ôÎ»Ò»¼¶¡£È«¹ú·¢ÉúÑÏÖØÀÔÔÖ¡£½«Öîºî¹úµÄØ©Ïà¸Ä³ÆÎªÏà¡£ÇïÌì£¬·¢ÉúµØÕð¡£
ÖÐÔªÁùÄê£¨Ç°144£©¶þÔÂ¼ºÃ®ÈÕ£¬¾°µÛÇ××Ôµ½ÓºÏØ£¬ÔÚÐ§Íâ¼ÀìëÎåµÛÃí¡£ÈýÔÂ£¬ÏÂ±ù±¢¡£ËÄÔÂ£¬ÁºÐ¢Íõ¡¢³ÇÑô¹²Íõ¡¢ÈêÄÏÍõ¶¼È¥ÊÀÁË¡£·Ö±ðÁ¢ÁºÐ¢ÍõµÄ¶ù×ÓÁõÃ÷Îª¼Ã´¨Íõ£¬ÁõÅíÀëÎª¼Ã¶«Íõ£¬Áõ¶¨ÎªÉ½ÑôÍõ£¬Áõ²»Ê¶Îª¼ÃÒõÍõ£¬°ÑÁº¹úÒ»·ÖÎªÎå¡£·âÁËËÄ¸öÁÐºî¡£°ÑÍ¢Î¾Õâ¸ö¹ÙÖ°¸ÄÃûÎª´óÀí£¬½«×÷ÉÙ¸®¸ÄÃûÎª½«×÷´ó½³£¬Ö÷¾ôÖÐÎ¾¸ÄÃûÎª¶¼Î¾£¬³¤ÐÅÕ²ÊÂ¸ÄÃûÎª³¤ÐÅÉÙ¸®£¬½«ÐÐ¸ÄÃûÎª´ó³¤Çï£¬´óÐÐ¸ÄÃûÎªÐÐÈË£¬·î³£¸ÄÃûÎªÌ«³££¬µä¿Í¸ÄÃûÎª´óÐÐ£¬ÖÎËÚÄÚÊ·¸ÄÃûÎª´óÅ©¡£°ÑÖ÷¹Ü¾©³Ç²Ö¿âµÄ´óÄÚ¶¨Îª¶þÇ§Ê¯¼¶µÄ¹ÙÔ±£¬ÉèÖÃ×ó¡¢ÓÒÄÚ¹Ù£¬Á¥ÊôÓÚ´óÄÚ¡£ÆßÔÂÐÁº¥ÈÕ£¬·¢ÉúÈÕÊ³¡£°ËÔÂ£¬ÐÙÅ«ÇÖÈëÉÏ¿¤µØÇø¡£
ºóÔªÔªÄê£¨Ç°143£©¶¬Ìì£¬°ÑÖÐ´ó·òÁî¸ÄÃûÎªÎÀÎ¾¡£ÈýÔÂ¶¡ÓÏÈÕ£¬´óÉâÌìÏÂ£¬´Í¸øÃñÖÚÃ¿»§»§Ö÷¾ôÎ»Ò»¼¶¡£´Í¸øÖÐ¶þÇ§Ê¯Ò»¼¶µÄ¹ÙÔ±ºÍÖîºî¹úµÄÏàÒÔÓÒÊü³¤µÄ¾ôÎ»¡£ËÄÔÂ£¬ÏÂÁîÌØÐíÃñÖÚ¾Û»áÒû¾Æ¡£ÎåÔÂ±ûÐçÈÕ£¬·¢ÉúµØÕð£¬Ôç·¹Ê±ÓÖÕð¡£ÉÏÓ¹ÏØµØÕðÁ¬ÐøÁË¶þÊ®¶þÌì£¬³ÇÇ½±»Õð»Ù¡£ÆßÔÂÒÒËÈÈÕ£¬·¢ÉúÈÕÊ³¡£Ø©ÏàÁõÉá±»ÃâÖ°¡£°ËÔÂÈÉ³½ÈÕ£¬ÈÎÃüÓùÊ·´ó·òÎÀçºÎªØ©Ïà£¬·âÎª½¨Áêºî¡£
ºóÔª¶þÄê£¨Ç°142£©ÕýÔÂ£¬Ò»ÌìÖ®ÄÚÁ¬ÐøµØÕðÈý´Î¡£Û¤¶¼½«¾üÂÊ¾ü»Ø»÷ÐÙÅ«¡£ÏÂÁî×¼ÐíÃñÖÚ¾Û»áÒû¾ÆÎåÈÕ¡£Ú¯ÁîÄÚÊ·ºÍ¸÷¿¤²»×¼ÓÃÁ¸Ê³Î¹Âí£¬Î¥Õß½«ÆäÂíÆ¥ÊÕ¹é¹Ù¸®¡£¹æ¶¨×ï·¸ºÍÅ«Á¥´©ºÜ´Ö²ÚµÄÆßøµ£¨£ú¨­£î£ç£¬×Ú£©²¼ÒÂ·þ¡£½ûÖ¹ÓÃÂíô©Ã×¡£ÒòÎªÕâÒ»ÄêÁ¸Ê³Ç¸ÊÕ£¬Ú¯ÁîÈ«¹ú½ÚÔ¼ÓÃÁ¸£¬ÑÏ½û²»µ½ÊÕ»ñÊ±½Ú¾Í°Ñ¿ÚÁ¸³ÔÍê¡£¼õÉÙ×¤¾©µÄÁÐºî£¬ÈÃËûÃÇ»Øµ½×Ô¼ºµÄ·â¹úÈ¥¡£ÈýÔÂ£¬ÐÙÅ«ÇÖÈëÑãÃÅ¿¤¡£Ê®ÔÂ£¬°Ñ¸ß×æÁêÄ¹³¤Áê¸½½üµÄ¹ÙÌï×â¸øÅ©Ãñ¸ûÖÖ ¡£·¢Éú´óºµÔÖ¡£ºâÉ½¹ú¡¢ºÓ¶«¿¤ºÍÔÆÖÐ¿¤·¢ÉúÎÁÒß¡£
ºóÔªÈýÄê£¨Ç°141£©Ê®ÔÂ£¬Ì«ÑôºÍÔÂÁÁÁ¬ÐøÎåÌì³ÊÏÖºìÉ«¡£Ê®¶þÔÂ×îºóÒ»Ìì£¬´òÀ×ÁË¡£Ì«Ñô±ä³É×ÏÉ«¡£Îå´óÐÐÐÇµ¹×ªÔËÐÐ£¬ÔÚÌ«Î¢Ô«ÇøÓò¡£ÔÂÁÁ´ÓÌ«Î¢Ô«ÐÇÇø´©¹ý¡£ÕýÔÂ¼×ÒúÈÕ£¬»ÊÌ«×ÓÁõ³¹¾ÙÐÐ¼Ó¹ÚµäÀñ¡£¼××ÓÈÕ£¬Ð¢¾°»ÊµÛÊÅÊÀ¡£ÒÅÚ¯´Í¸øÖîºîÍõÒÔÏÂÖÁÆ½ÃñÓ¦¸Ã¼Ì³Ð¸¸ÒµµÄÈËÃ¿ÈË¾ôÎ»Ò»¼¶£¬È«¹úÃ¿»§Ò»°ÙÇ®¡£°Ñºó¹¬¹¬ÈËÇ²É¢»Ø¼Ò£¬²¢Ãâ³ýÆäÖÕÉíµÄ¸³Ë°¡£Ì«×Ó¼´Î»£¬Õâ¾ÍÊÇÐ¢Îä»ÊµÛ¡£ÈýÔÂ£¬·â»ÊÌ«ºóµÄµÜµÜÌïÍ`ÎªÎä°²ºî£¬ÌïÊ¤ÎªÖÜÑôºî¡£°Ñ¾°µÛµÄÁéèÑ°²ÔáÔÚÑôÁê¡£

Ì«Ê·¹«Ëµ£ºººÐËÒÔÀ´£¬Ð¢ÎÄ»ÊµÛ¹ãÊ©¶÷µÂ£¬ÌìÏÂ°²Äþ¡£µ½ÁËÐ¢¾°Ê±´ú£¬²»ÔÙµ£ÐÄÒìÐÕÖîºîÍõµÄ·´ÅÑÁË£¬È»¶øêË´í½¨Òé´óÁ¦Ï÷¶áÍ¬ÐÕÖîºîÍõµÄ·âµØ£¬Ê¹µÃÎâ¡¢³þÆß¹úÒ»Í¬Æð±ø·´ÅÑ£¬ÁªºÏÏòÎ÷½ø¹¥³¯ÑÓ¡£ÕâÊÇÓÉÓÚÖîºîÊÆÁ¦Ì«Ç¿´ó£¬¶øêË´íÓÖÃ»ÓÐ²ÉÈ¡Öð²½Ï÷¼õµÄ°ì·¨¡£µÈµ½Ö÷¸¸ÙÈÌá³ö×¼ÐíÖîºîÍõ·Ö·â×Ô¼ºµÄ×ÓµÜÎªºîµÄ½¨Òé£¬²ÅÊ¹ÖîºîÍõµÄÊÆÁ¦ÈõÏÂÀ´£¬ÌìÏÂÖÕÓÚ°²¶¨ÁË¡£ÕâÑù¿´À´£¬¹ú¼Ò°²Î£µÄ¹Ø¼ü£¬ÄÑµÀ²»ÔÚÓÚÄ±ÂÔÂð£¿
Ð¢Îä±¾¼Í£¨·µ»ØÄ¿Â¼£©
¡¾ËµÃ÷¡¿ÕâÆª±¾¼ÍÊÇºóÈË½ØÈ¡¡¶Ê·¼Ç?·âìøÊé¡·²¢ÔÚ¿ªÍ·²¹Ð´ÁùÊ®×Ö¶ø³É£¬ÒÔ²¹ËùÈ±µÄ¡¶Ê·¼Ç?½ñÉÏ±¾¼Í¡·¡£Õâ¶ÎÎÄ×Ö¼ÇÔØÁËººÎäµÛ¼´Î»ºóËÄÊ®ÓàÄê¼äµÄ¼ÀìëÌìµØÉ½´¨¹íÉñµÄ»î¶¯¡£
ÕâÆª±¾¼ÍÖÐÒÔººÎäµÛÎªÖÐÐÄ£¬Î§ÈÆÔÚËûÖÜÎ§µÄÊÇÀîÉÙ¾ý¡¢ÆëÈËÉÙÎÌ¡¢èï´óºÍ¹«ËïÇäµÈ·½Ê¿¡£×÷Õß¶ÔÕâÐ©·½Ê¿ÒÔ·½ÊõÐÐÆ­µÄÃèÊö£¬¼«ÎªÉú¶¯ÇúÕÛ£¬´Ó¶øÉî¿ÌµØ·í´ÌÁËÎäµÛÏ£¼½¹íÉñ´Í¸£¡¢×·Çó³¤Éú²»ÀÏµÄ»Äµ®ºÍÓÞÃÁ¡£ÕâÐ©·½Ê¿»òÒÔÄ§ÊõÊÖ·¨Ñ£ÈËÑÛÄ¿£¬»òÒÔ¶¯ÌýÑÔ´Ç¹ÊÅªÐþÐé£»¶øÎäµÛ¶Ô·½Ê¿È´ÊÇÉîÐÅ²»ÒÉ£¬»ò×ðÖ®ÀñÖ®£¬»ò·âÖ®ÉÍÖ®£¬²¢ÇÒÑÔÌý¼Æ´Ó£»¶ø½á¾ÖÈ´ÊÇ·½ÊõÎÞÒ»ÁéÑé¡£ÎäµÛÂÅÂÅÊÜÆ­£¬È´Ê¼ÖÕ²»ÄÜÐÑÎò×Ô°Î£¬ÈÔÈ»Ö´×ÅµØ¡°î¿ÃÒ¸¥¾ø£¬¼½ÓöÆäÕæ¡±¡£ÕâÐ©ÃèÊö²»½ö³°·íÁË·½Ê¿µÄÎ±Õ©ºÍÎäµÛµÄÓÞÃÁ£¬Ò²½ÒÊ¾ÁË·½Ê¿ÐÐÆ­ÄÜ¹»µÃ³ÑÓÚÒ»Ê±£¬ÕýÊÇÎäµÛ¶Ô¹íÉñ·½ÊõµÄµ¢ÃÔ¸øËûÃÇ´´ÔìÁËÌõ¼þ¡£
ÕâÆª±¾¼ÍÔÚ·í´ÌÊÖ·¨µÄÔËÓÃÖÐ£¬±íÏÖ³öÒ»ÖÖÀäöÁµÄ·ç¸ñºÍÏ¬ÀûÉî¿ÌµÄÐ§¹û£¬ÌåÏÖÁË×÷Õß¶ÔººÎäµÄÀÄ¼ÀÒùìëµÄ²»ÂúºÍ×¿Ô½µÄ·í´ÌÒÕÊõ²ÅÄÜ¡£×÷ÕßÓÐÊ±ÊÇÖ±Êé·½Ê¿Ö®Î±¡£ÈçÀîÉÙ¾ý¡°ÄäÆäÄê¼°ËùÉú³¤¡­¡­¡±£¬ÆëÈËÉÙÎÌ¡°ÄËÎª²¯ÊéÒÔ·¹Å££¬Ïê¸¥ÈçÒ²¡­¡­¡±£¬èï´ó¡°¸ÒÎª´óÑÔ£¬´¦Ö®²»ÒÉ¡±µÈ¡£ÓÐÊ±ÅÔ³ÄÒ»±Ê£¬ÒÔÇãÄ½±©¹ó¡¢·×ÆðÐ§ÓÈÕßµÄ³óÌ¬°µ´ÌÎäµÛÖ®ÓÞ¡£Èç¡°´ó¼ûÊýÔÂ£¬ÅåÁùÓ¡£¬¹óÕñÌìÏÂ£¬¶øº£ÉÏÑà¡¢ÆëÖ®¼ä£¬Äª²»~Ì¶ø×ÔÑÔÓÐ½û·½£¬ÄÜÉñÏÉÒÓ¡£¡±ÓÖÈç¡°ÆëÈËÖ®ÉÏÊèÑÔÉñ¹ÖÆæ·½ÕßÒÔÍòÊý£¬È»ÎÞÑéÕß¡£¡±µÈ¡£
ÕâÆª±¾¼ÍÔÚÓïÑÔµÄÔËÓÃÉÏ£¬Ò²ÏÔÊ¾ÁË×÷Õß¶ÀÌØµÄ½³ÐÄ¡£ÔÚÃè»æ¼ÇÐðÄÇÐ©»Äµ®²»¾­µÄÊÂÇéÊ±£¬³£ÓÃ¡°¸Ç¡±×Ö¡¢¡°ÔÆ¡±×Ö¡£Èç¡°ÉÙÎÌÒÔ·½Êõ¸ÇÒ¹ÖÂÍõ·òÈË¼°Ôî¹íÖ®Ã²ÔÆ¡±£¬¹«ËïÇä¡°¼ûÆä¼£Éõ´ó£¬ÀàÇÝÊÞÔÆ¡±£¬èï´ó¡°ÆäºóÖÎ×°ÐÐ£¬¶«Èëº££¬ÇóÆäÊ¦ÔÆ¡±µÈµÈ¡£×÷ÎªÐé´Ê£¬¡°¸Ç¡±ºÍ¡°ÔÆ¡±¶¼³£³£ÓÃÀ´±íÊ¾²»ÄÜÈ·¶¨µÄÓïÆø£¬¡°¸Ç¡±×Ö»¹´øÓÐÎ¯ÍñµÄÒâÎ¶£¬¡°ÔÆ¡±×Ö´øÓÐ¾ÝËµÈç´ËµÄ¿ÚÆø¡£Ç®ÖÓÊéÏÈÉúËµµÃºÃ£º¡°¡®ÔÆ¡¯Ö®ÎªÑÔ£¬ÐÅÆäÊÂÖ®ÓÐ¶øÒÉÆäËµÖ®·Ç¶û¡£¡±¶øÇÒ¡°ÓïÆø½Ôº¬¹ÃÍýÑÔ¶ø¹ÃÍýÌýÖ®Òâ£¬Ê¹Í¨ÆªÓÐã±»ÐÃÔÃ£Ö®ÖÂ¡£¡±£¨¡¶¹Ü×¶±à¡·µÚÒ»²áµÚ286Ò³£©

Ð¢Îä»ÊµÛÊÇÐ¢¾°µÛÅÅÐÐ¾ÓÖÐµÄ¶ù×Ó¡£ËûµÄÄ¸Ç×ÊÇÍõÌ«ºó¡£Ð¢¾°ËÄÄê£¨Ç°153£©£¬ËûÒÔ»Ê×ÓÉí·Ý×öÁË½º¶«Íõ¡£Ð¢¾°ÆßÄê£¨Ç°150£©£¬ÀõÌ«×ÓÁõÈÙ±»·Ï£¬¸Ä·âÎªÁÙ½­Íõ£¬¶øÁ¢½º¶«ÍõÎªÌ«×Ó¡£¾°µÛÔÚÎ»Ê®ÁùÄêÊÅÊÀ£¬Ì«×Ó¼´Î»£¬Õâ¾ÍÊÇÐ¢Îä»ÊµÛ¡£Ð¢Îä»ÊµÛ¸Õ¸Õ¼´Î»£¬¾ÍÌØ±ðÖØÊÓ¶Ô¹íÉñµÄ¼Àìë¡£
ÔªÄê£¨Ç°140£©£¬ºº³¯½¨Á¢ÒÑ¾­ÓÐÁùÊ®¶àÄêÁË£¬ÌìÏÂ°²¶¨£¬³¯Í¢´ó³¼ÃÇ¶¼Ï£ÍûÌì×Ó¾ÙÐÐ¼ÀìëÌ©É½ºÍÁº¸¸É½µÄ·âìø´óµä£¬¸Ä»»È·¶¨¸÷ÖÖÖÆ¶È¡£¶ø»ÊÉÏÒ²³çÉÐÈå¼ÒµÄÑ§Ëµ£¬¾ÍÍ¨¹ýÏÍÁ¼·½ÕýµÄ¿ÆÄ¿ÕÐÄÉÏÍÊ¿¡£ÕÔçº£¨£÷¨££î£¬Íí£©¡¢Íõê°µÈÈË¿¿ÎÄÕÂ²©Ñ§¶ø×ö¹Ù£¬´ïµ½¹«ÇäµÄ¸ßÎ»¡£ËûÃÇÏëÒª½¨ÒéÌì×Ó°´¹ÅÖÆÔÚ³ÇÄÏ½¨Á¢ÐûÃ÷Õþ½ÌµÄÃ÷ÌÃ£¬×÷Îª³¯»áÖîºîµÄµØ·½¡£ËûÃÇËù²ÝÄâµÄÌì×Ó³öÑ²¡¢·âìøºÍ¸Ä»»Àú·¨·þÉ«ÖÆ¶ÈµÄ¼Æ»®ÉÐÎ´Íê³É£¬Õý¸ÏÉÏñ¼Ì«ºó»¹ÔÚÍÆ³çÐÅ·î»ÆµÛ¡¢ÀÏ×ÓµÄµÀ¼ÒÑ§Ëµ£¬²»Ï²»¶ÈåÊõ£¬ÓÚÊÇÅÉÈËË½ÏÂÀï²ì·ÃÕÔçºµÈÈËËù¸ÉµÄ·Ç·¨Ä±ÀûÖ®ÀàµÄÊÂÇé£¬´«Ñ¶Éó²éÕÔçº¡¢Íõê°£¬ÕÔçº¡¢Íõê°×ÔÉ±£¬ËûÃÇËù½¨ÒéÐË°ìµÄÄÇÐ©ÊÂÇéÒ²¾Í·ÏÖ¹ÁË¡£
´ËºóÁùÄê£¬ñ¼Ì«ºóÈ¥ÊÀ¡£µÚ¶þÄê£¨Ç°134£©£¬»ÊÉÏÕ÷ÕÙÏÍÁ¼ÎÄÑ§Ö®Ê¿¹«ËïºëµÈÈË¡£
ÓÖ¹ýÁËÒ»Äê£¬»ÊµÛ³õ´ÎÀ´µ½ÓºÏØ£¬ÔÚ¼ÀìëÎåÎ»ÌìµÛµÄÎå®£¨£ú£è¨©£¬ÖÁ£©¾ÙÐÐ½¼ìëÒÇÊ½¡£ÒÔºó¾­³£ÊÇÃ¿¸ôÈýÄê½¼ìëÒ»´Î¡£ÕâÊ±ºò»ÊÉÏÇóµÃÒ»Î»Éñ¾ý£¬¹©·îÔÚÉÏÁÖÔ·ÖÐµÄÌãÊÏ¹Û¡£Éñ¾ý±¾À´ÊÇ³¤ÁêµÄÒ»¸öÅ®×Ó£¬ÒòÎª¶ù×ÓØ²ÕÛ£¬±¯°§¶øËÀ£¬ÏÔÁéÓÚËýµÄæ¨æ²Íð£¨£ù£õ¨¡£î£¬Ô©£©ÈôÉíÉÏ¡£ÍðÈôÔÚ¼ÒÀï¹©·îËý£¬°ÙÐÕºÜ¶àÈË¶¼È¥¼Àìë¡£Õ½¹úÊ±µÄÕÔ¹ú¹«×ÓÆ½Ô­¾ýÔø¾­Ç°Íù¼Àìë£¬ËýµÄºó´ú×ÓËïÒò´Ë¶øµØÎ»×ð¹ó£¬ÉùÃûÏÔºÕ¡£µ½ÎäµÛ¼´Î»ºó£¬¾ÍÓÃÂ¡ÖØµÄÀñÒÇ°²ÖÃÔÚ¹¬Àï¹©·î£¬ÄÜÌý¼ûÉñ¾ýµÄËµ»°Éù£¬µ«¼û²»µ½Ëý±¾ÈË¡£
µ±Ê±ÀîÉÙ¾ýÒ²ÒÔ¼ÀÔîÖÂ¸£¡¢±Ü¹È²»Ê³¡¢³¤Éú²»ÀÏµÄ·½Êõ½ø¼û»ÊÉÏ£¬ÊÜµ½»ÊÉÏµÄ¾´ÖØ¡£ÀîÉÙ¾ýÊÇÓÉÒÑ¹ÊµÄÉîÔóºîÒý¼öÀ´Ö÷¹Ü·½ÊõÖ®ÊÂµÄ¡£ÕâÊ±ËûÒþÂ÷ÁË×Ô¼ºµÄÄêÁäºÍ³öÉí¾­ÀúµÈ£¬¾­³£×Ô³ÆÆßÊ®ËêÁË£¬ÄÜÇýÊ¹¹íÎï£¬Ê¹ÈË³¤Éú²»ÀÏ¡£Ëû¿¿·½Êõ±éÓÎÁËÖîºî¸÷¹ú¡£ËûÃ»ÓÐÆÞ×Ó¶ùÅ®¡£ÈËÃÇÌýËµËûÄÜÇýÊ¹¹íÎï£¬»¹ÄÜÊ¹ÈË³¤Éú²»ÀÏ£¬¾Í²»¶ÏµØÔùËÍ²ÆÎï¸øËû£¬Òò´ËËû³£³£ÓÐ¶àÓàµÄ½ðÇ®¡¢Ë¿Ö¯Æ·¡¢ÒÂ·þºÍÊ³Îï¡£ÈËÃÇ¶¼ÒòÎªËû²»¾­³£²úÒµÈ´ºÜ¸»ÓÐ£¬ÓÖ²»ÖªµÀËûÊÇÊ²Ã´µØ·½µÄÈË£¬ËùÒÔ¶ÔËûÔ½·¢ÏàÐÅ£¬Õù×ÅÈ¥ÎªËûÐ§Á¦¡£ÀîÉÙ¾ýÌìÉúÏ²ºÃ·½Êõ£¬ÉÆÓÚÓÃÇÉÑÔËµÖÐÊÂÇé¡£ËûÔø¾­µ½Îä°²ºî´¦ÑçÒû£¬ÔÚ×ùµÄÓÐÒ»Î»¾ÅÊ®¶àËêµÄÀÏÈË£¬Ëû¾ÍÌ¸Æð´ÓÇ°¸úÀÏÈËµÄ×æ¸¸Ò»ÆðÓÎÍæÉäÁÔµÄµØ·½£¬ÕâÎ»ÀÏÈËÐ¡Ê±ºòÔø¾­¸ú×Å×æ¸¸£¬»¹ÄÜ¼ÇµÃÄÇÐ©µØ·½£¬ÕâÊ±Âú×ù±ö¿Í¶¼¾ªÑÈ²»ÒÑ¡£ÓÐÒ»´Î£¬ÉÙ¾ý°Ý¼û»ÊÉÏ£¬»ÊÉÏÓÐÒ»¼þ¹ÅÍ­Æ÷£¬ÄÃ³öÀ´ÎÊÉÙ¾ý¡£ÉÙ¾ýËµ£º¡°Õâ¼þÍ­Æ÷£¬Æë»¸¹«Ê®ÄêÊ±³ÂÁÐÔÚ°ØÇÞÌ¨¡£¡±¹ýºó²éÑéÍ­Æ÷ÉÏµÄÃúÎÄ£¬¹ûÕæÊÇÆë»¸¹«Ê±µÄÆ÷Îï¡£Õû¸ö¹¬ÖÐ¶¼´óÎª³Ô¾ª£¬ÒÔÎªÉÙ¾ý¾ÍÊÇÉñ£¬ÒÑ¾­ÓÐ¼¸°ÙËêÁË¡£
ÀîÉÙ¾ý¶Ô»ÊÉÏËµµÀ£º¡°¼ÀìëÔîÉñ¾ÍÄÜÕÐÀ´¹íÉñ£¬ÕÐÀ´¹íÉñºóÖìÉ°¾Í¿ÉÒÔÁ¶³É»Æ½ð£¬»Æ½ðÁ¶³ÉÁËÓÃËü´òÔìÒûÊ³Æ÷¾ß£¬Ê¹ÓÃºó¾ÍÄÜÑÓÄêÒæÊÙ¡£ÊÙÃü³¤ÁË¾Í¿ÉÒÔ¼ûµ½¶«º£ÀïµÄÅîÀ³µºÏÉÈË£¬¼ûµ½ÏÉÈËºóÔÙ¾ÙÐÐ·âìøµäÀñ¾Í¿ÉÒÔ³¤Éú²»ËÀÁË£¬»ÆµÛ¾ÍÊÇÕâÑùµÄ¡£ÎÒÔø¾­ÔÚº£ÉÏÓÎÀú£¬¼ûµ½¹ý°²ÆÚÉú£¬Ëû¸øÎÒÔæ³Ô£¬ÄÇÔæ¶ùÏó¹ÏÒ»Ñù´ó¡£°²ÆÚÉúÊÇÏÉÈË£¬À´ÍùÓÚÅîÀ³µºµÄÉ½ÖÐ£»¸úËûÍ¶ºÏµÄ£¬Ëû¾Í³öÀ´Ïà¼û£¬²»Í¶ºÏµÄ¾Í¶ãÆðÀ´²»¼û¡£¡±ÓÚÊÇÌì×Ó¿ªÊ¼Ç××Ô¼ÀìëÔîÉñ£¬²¢ÅÉÇ²·½ÊõÖ®Ê¿µ½¶«º£·ÃÇó°²ÆÚÉúÖ®ÀàµÄÏÉÈË£¬Í¬Ê±¸ÉÆðÓÃµ¤É°µÈ¸÷ÖÖÒ©¼ÁÌáÁ¶»Æ½ðµÄÊÂÀ´ÁË¡£
¹ýÁËÐí¾Ã£¬ÀîÉÙ¾ý²¡ËÀÁË¡£Ìì×ÓÒÔÎªËûÊÇ³ÉÏÉ¶øÈ¥²¢²»ÊÇËÀÁË£¬¾ÍÃüÁî»Æ´¸ÏØµÄ×ôÀô¿íÊæÑ§Ï°ËûµÄ·½Êõ¡£·ÃÇóÅîÀ³ÏÉÈË°²ÆÚÉú£¬Ã»ÓÐÈËÄÜÕÒµ½£¬¶øÑà¡¢ÆëÑØº£Ò»´øÐí¶à»ÄÌÆÓØ¸¯µÄ·½Ê¿È´ÓÐÐí¶àÈË·ÂÐ§ÀîÉÙ¾ý£¬·×·×Ç°À´Ì¸ÂÛÉñÏÉÖ®ÀàµÄÊÂÇéÁË¡£
Ùñ£¨£â¨®£¬²ª£©ÏØÈË±¡Ãý¼É°Ñ¼ÀìëÌ©Ò»ÉñµÄ·½·¨ÉÏ×à³¯Í¢¡£ËûËµ£º¡°ÌìÉñÖÐ×î×ð¹óµÄÊÇÌ©Ò»Éñ£¬Ì©Ò»µÄ¸¨×ôÉñ½ÐÎåµÛ£¬¾ÍÊÇÎåÌìµÛ¡£¹ÅÊ±ºòÌì×ÓÓÚ´ºÇïÁ½¼¾ÔÚ¶«ÄÏ½¼¼ÀÌ©Ò»Éñ£¬ÓÃÅ£¡¢Ñò¡¢ÖíÈýÉü¼Àìë´ïÆßÌìÖ®¾Ã£¬Öþ¼ÀÌ³£¬¼ÀÌ³°ËÃæ¿ªÓÐÍ¨µÀ£¬¹©Éñ¹íÀ´Íù¡£¡±ÓÚÊÇÌì×ÓÃüÁîÌ«×£ÔÚ³¤°²¶«ÄÏ½¼Á¢Ì©Ò»Éñìô£¬¾­³£°´ÕÕ±¡Ãý¼ÉËµµÄ·½·¨¹©·îºÍ¼Àìë¡£ÄÇÒÔºó£¬ÓÐÈËÉÏÊéËµ£º¡°¹ÅÊ±Ìì×ÓÃ¿ÈýÄêÒ»´Î£¬ÓÃÅ£¡¢Ñò¡¢ÖíÈýÉü¼ÀìëÈýÒ»Ö®Éñ£¬¼´£ºÌìÒ»Éñ¡¢µØÒ»ÉñºÍÌ©Ò»Éñ¡£¡±Ìì×Ó×¼Æä×à£»ÃüÌ«×£¸ºÔðÔÚ±¡Ãý¼ÉËù×àÇë½¨Á¢µÄÌ©Ò»ÉñÌ³ÉÏ¼Àìë£¬ÒÀÕÕÉÏÊéÈËËùËµµÄ·½Ê½½øÐÐ¡£ºóÀ´ÓÖÓÐÈËÉÏÊé£¬Ëµ£º¡°¹ÅÊ±ºòÌì×Ó¾­³£ÔÚ´ºÇïÁ½¼¾¾ÙÐÐ³ýÔÖÇó¸£µÄ½âìô£¬ÓÃÊ³ÆäÄ¸µÄ¶ñÄñèÉÄñ¡¢Ê³Æä¸¸µÄ¶ñÊÞÆÆ¾µ¸÷Ò»Ö»¼À»ÆµÛ£»ÓÃÑò¼ÀÚ¤ÑòÉñ£»ÓÃÒ»Æ¥ÇàÉ«ÐÛÂí¼ÀÂíÐÐÉñ£»ÓÃÅ£¼ÀÌ©Ò»Éñ¡¢¸ÞÉ½É½¾ýºÍµØ³¤Éñ£»ÓÃ¸ÉÓã¼ÀÎäÒÄÉ½Éñ£»ÓÃÒ»Í·Å£¼ÀÒõÑôÊ¹ÕßÉñ¡£¡±Ìì×ÓÒ²Ãüìô¹Ù¸ºÔð´ËÊÂ£¬°´ÕÕÉÏÊéÈËËµµÄ·½Ê½£¬ÔÚ±¡Ãý¼ÉËù×àÇë½¨Á¢µÄÌ©Ò»ÉñÌ³ÅÔ±ß¾ÙÐÐ¼Àìë¡£
ºóÀ´£¬Ìì×ÓµÄÔ·àóÀïÓÐ°×Â¹£¬¾ÍÓÃ°×Â¹Æ¤ÖÆ³É»õ±Ò£¬ÎªÁË´ÙÊ¹ÉÏÌì·¢³ö¼ªÏéµÄÕ÷Õ×£¬ÓÖÖýÔìÁËÒøÎýºÏ½ðµÄ°×½ð±Ò¡£
µÚ¶þÄê£¬Ìì×Óµ½ÓºÏØ¾ÙÐÐ½¼ìë£¬ÁÔ»ñÁËÒ»Í·¶À½ÇÊÞ£¬Ñù×ÓÏóû×Ó¡£Ö÷¹Ü¹ÙÔ±Ëµ£º¡°±ÝÏÂ¹§¹§¾´¾´µØ¾ÙÐÐ½¼ìë£¬ÉÏµÛÎªÁË±¨´ð¶ÔËûµÄ¹©·î£¬´Í¸øÕâÍ·¶À½ÇÊÞ£¬Õâ´ó¸Å¾ÍÊÇ÷è÷ë¡£¡±ÓÚÊÇ°ÑËü½øÏ×¸øÎåµÛÖ®®£¬Ã¿®µÄ¼ÀÆ·Íâ¼ÓÒ»Í·Å££¬¾ÙÐÐ·Ù²ñ¼ÀÌìµÄÁÇ£¨£ì£é¨¤£ï£¬ÁÏ£©¼À¡£´Í¸øÖîºî°×½ð±Ò£¬ÏòËûÃÇ°µÊ¾ÕâÖÖ¼ªÏéµÄÕ÷Õ×ÊÇÓëÌìµØÖ®ÒâÏàºÏµÄ¡£
ÕâÊ±¼Ã±±ÍõÒÔÎªÌì×Ó½«Òª¾ÙÐÐ·âìø´óµä£¬¾ÍÉÏÊéÏòÌì×ÓÏ×³öÌ©É½¼°ÆäÖÜÎ§µÄ³ÇÒØ¡£Ìì×Ó½ÓÊÜÁË£¬ÁíÓÃÆäËûÏØÒØ¸øËû×÷ÎªµÖ³¥¡£³£É½ÍõÓÐ×ï£¬±»·ÅÖð£¬Ìì×Ó°ÑËûµÄµÜµÜ·âÔÚÕæ¶¨£¬ÒÔÑÓÐø¶Ô×æÏÈµÄ¼Àìë£¬¶ø°Ñ³£É½¹ú¸ÄÎª¿¤¡£ÕâÑùÒ»À´£¬ÎåÔÀ¾Í¶¼ÔÚÌì×ÓÖ±½Ó¹ÜÏ½µÄ¿¤ÏØÖ®ÄÚÁË¡£
µÚ¶þÄê£¬ÆëÈËÉÙÎÌÒÔÕÐÒý¹íÉñµÄ·½ÊõÀ´½ø¼û»ÊÉÏ¡£»ÊÉÏÓÐÒ»¸ö³è°®µÄÍõ·òÈËËÀ£¬¾ÝËµÉÙÎÌÓÃ·½ÊõÔÚÒ¹ÀïÊ¹Íõ·òÈËºÍÔîÉñµÄÐÎÃ²³öÏÖ£¬Ìì×Ó¸ô×Åá¡Ä»Íû¼ûÁË¡£ÓÚÊÇ¾Í·âÉÙÎÌÎªÎÄ³É½«¾ü£¬¸øËûµÄÉÍ´ÍºÜ¶à£¬ÒÔ±ö¿ÍÖ®Àñ¶Ô´ýËû¡£ÎÄ³É½«¾üËµµÀ£º¡°»ÊµÛÈç¹ûÏëÒª¸úÉñ½»Íù£¬¶ø¹¬ÊÒ¡¢±»·þµÈÓÃ¾ßÈ´²»ÏóÉñÓÃµÄ£¬Éñ¾Í²»»á½µÁÙ¡£¡±ÓÚÊÇ¾ÍÖÆÔìÁË»­ÓÐ¸÷ÖÖÔÆÆøµÄ³µ×Ó£¬°´ÕÕÎåÐÐÏà¿ËµÄÔ­Ôò£¬ÔÚ²»Í¬µÄÈÕ×ÓÀï·Ö±ð¼Ý×Å²»Í¬ÑÕÉ«µÄ³µ×ÓÒÔÇý¸Ï¶ñ¹í¡£ÓÖÓª½¨¸ÊÈª¹¬£¬ÔÚ¹¬ÖÐ½¨Æð¸ßÌ¨¹¬ÊÒ£¬ÊÒÄÚ»­×ÅÌì¡¢µØºÍÌ©Ò»µÈÉñ£¬¶øÇÒ°ÚÉÏ¼ÀìëÓÃ¾ß£¬Ïë½è´ËÕÐÀ´ÌìÉñ¡£¹ýÁËÒ»Äê¶à£¬ËûµÄ·½ÊõÔ½·¢²»ÁéÑéÁË£¬ÉñÏÉ×ÜÒ²²»À´¡£ÎÄ³É½«¾ü¾ÍÔÚÒ»¿é²¯ÉÏÐ´ÁËÒ»Ð©×Ö£¬ÈÃÅ£ÍÌµ½¶ÇÀï£¬×Ô¼º×°×÷²»ÖªµÀ£¬ËµÕâÍ·Å£µÄ¶Ç×ÓÀïÓÐ¹ÖÒì¡£°ÑÅ£É±ÁË¹Û¿´£¬·¢ÏÖÓÐÒ»¿é²¯ÉÏÐ´×Å×Ö£¬ÉÏÃæµÄ»°ºÜÆæ¹Ö£¬Ìì×Ó»³ÒÉÕâ¼þÊÂ¡£ÓÐÈËÈÏµÃÎÄ³ÉµÄ±Ê¼££¬ÄÃ³öÒ»ÎÊ£¬¹ûÈ»ÊÇÉÙÎÌ¼ÙÔìµÄ¡£ÓÚÊÇÉ±ÁËÎÄ³É½«¾ü£¬²¢°ÑÕâÊÂÒþÂ÷ÆðÀ´¡£
´Ëºó£¬ÓÖ½¨ÔìÁË°ØÁºÌ¨¡¢Í­ÖùºÍ³ÐÂ¶ÏÉÈËÕÆÖ®Àà¡£¾ÝËµ³ÐÂ¶ÏÉÈËÕÆÖÐºÍ×ÅÓñÊ¯·ÛÄ©µÄÂ¶Ë®£¬¾­³£ÒûÓÃ¿ÉÒÔ³¤Éú²»ÀÏ¡£
ÎÄ³ÉËÀºóµÄµÚ¶þÄê£¬Ìì×ÓÔÚ¶¦ºþ¹¬²¡µÃºÜÖØ£¬Î×Ò½ÃÇÊ²Ã´·¨×Ó¶¼ÓÃÁË£¬È´²»¼ûºÃ×ª¡£ÓÚÊÇÓÎË®·¢¸ùËµµÀ£º¡°ÉÏ¿¤ÓÐ¸öÎ×Ê¦£¬ËûÉú²¡Ê±¹íÉñÄÜ¸½ÔÚËûµÄÉíÉÏ¡£¡±»ÊÉÏ°ÑÎ×Ê¦ÕÙÀ´£¬¹©·îÔÚ¸ÊÈª¹¬¡£µÈµ½Î×Ê¦ÓÐ²¡µÄÊ±ºò£¬ÅÉÈËÈ¥ÎÊ¸½ÔÚÎ×Ê¦ÉíÉÏµÄÉñ¾ý¡£Éñ¾ýËµµÀ£º¡°Ìì×Ó²»±ØÎª²¡µ£ÓÇ£¬²¡Ò»»á¶ù¾Í»áºÃ£¬Äú¿ÉÒÔÇ¿³Å×ÅÀ´¸úÎÒÔÚ¸ÊÈª¹¬Ïà»á¡£¡±ÓÚÊÇÌì×ÓµÄ²¡¼ûÇáÁË£¬¾ÍÇ××ÔÇ°Íù¸ÊÈª¹¬£¬¹ûÈ»ÍêÈ«ºÃÁË¡£´óÉâÌìÏÂ£¬°ÑÉñ¾ý°²ÖÃÔÚÊÙ¹¬¡£Éñ¾ýÖÐ×î×ð¹óµÄÊÇÌ«Ò»Éñ£¬ËûµÄ¸¨×ôÉñÊÇ´ó½û¡¢Ë¾ÃüÖ®ÀàµÄÉñÏÉ£¬¶¼¸úËæ×ÅËû¡£ÈËÃÇ¿´²»µ½ÖÚÉñÏÉµÄÄ£Ñù£¬Ö»ÄÜÌýµ½ËûÃÇµÄËµ»°Éù£¬¸úÈËµÄÉùÒôÒ»Ñù¡£ÉñÏÉÃÇÊ±È¥Ê±À´£¬À´µÄÊ±ºòÄÜÌý¼ûÉ³É³µÄ·çÉù¡£ËûÃÇ×¡ÔÚÊÒÄÚµÄá¡ÕÊÖÐ£¬ÓÐÊ±°×ÌìËµ»°£¬µ«¾­³£ÊÇÔÚÍíÉÏ¡£Ìì×ÓÏÈ¾ÙÐÐ³ýÔÖÇó¸£µÄìð£¨£æ¨²£¬·þ£©¼À£¬È»ºó²Å½øÈë¹¬ÄÚ¡£ÒÔÎ×Ê¦ÎªÖ÷ÈË£¬ÈÃËû¹ØÕÕÉñ¾ýµÄÒûÊ³¡£ÖÚÉñËùËµµÄ»°£¬ÓÉÎ×Ê¦´«ËÍÏÂÀ´¡£ÓÖ°ÑËûÃÇ°²ÖÃÔÚÊÙ¹¬¡¢±±¹¬£¬ÕÅ¹ÒÓðÆì£¬ÉèÖÃ¼ÀÆ÷£¬À´Àñ¾´Éñ¾ý¡£Éñ¾ýËùËµµÄ»°£¬»ÊÉÏÃüÈË¼ÇÂ¼ÏÂÀ´£¬¹ÜËü½Ð×ö¡°»­·¨¡±£¬ÒâË¼ÊÇ»®Ò»Ö®·¨¡£ÆäÊµ£¬Éñ¾ýËùËµµÄ»°Ò»°ãÊÀË×ÈË¶¼ÖªµÀ£¬Ã»ÓÐÊ²Ã´ÌØ±ðµÄ£¬¿ÉÊÇÌì×Ó°µ°µ¸ßÐË¡£ÕâÐ©ÊÂÇé¶¼ÃØÃÜµÄ£¬ÊÀÉÏÎÞÈËÖªÏþ¡£
ÄÇÒÔºóµÄµÚÈýÄê£¬Ö÷¹Ü¹ÙÔ±½¨Òé£¬¼ÍÔªÓ¦¸Ã¸ù¾ÝÉÏÌìËù½µµÄ¼ªÏéÕ÷Õ×À´ÃüÃû£¬²»Ó¦°´Ò»Äê¡¢¶þÄêµÄË³Ðò¼ÆËã¡£¿ª¹úµÄµÚÒ»¸ö¼ÍÔª¿ÉÒÔ³ÆÎª¡°½¨Ôª¡±£»µÚ¶þ¸ö¼ÍÔªÒòÎªÓÐÒ»ÖÖ½Ð³¤ÐÇµÄåçÐÇ³öÏÖ£¬¿É³ÆÎª¡°Ôª¹â¡±£»µÚÈý¸ö¼ÍÔª£¬ÒòÎª½¼ìëÊ±µÃµ½ÁË¶À½ÇÊÞ£¬¿ÉÒÔ³ÆÎª¡°Ôªá÷¡±¡£
´ÎÄê¶¬Ìì£¬Ìì×Óµ½Óº³Ç¾ÙÐÐ½¼ìë£¬Ìá³ö£º¡°Èç½ñÉÏµÛÓÉÎÒÇ××Ô¼ÀìëÁË£¬¿ÉÊÇµØÉñºóÍÁÎÒÈ´Ã»ÓÐ¼À°Ý£¬ÕâÑùÓÚÀñ²»ºÏ¡£¡±Ö÷¹Ü¹ÙÔ±¸úÌ«Ê·ÁîË¾ÂíÌ¸¡¢ìô¹Ù¿íÊæµÈÈËÉÌÒéµÀ£º¡°¼ÀÌìµØÒªÓÐê÷½ÇÏó²Ï¼ë¡¢°åÀõÄÇÑù´óÐ¡µÄÓ×Éü¡£Èç½ñ±ÝÏÂÒªÇ××Ô¼ÀìëºóÍÁ£¬¼ÀºóÍÁÓ¦¸ÃÔÚ´óÔóÖÐµÄÔ²ÇðÉÏÖþÎå¸ö¼ÀÌ³£¬Ã¿¸ö¼ÀÌ³ÓÃ»ÆÅ£¶¿Ò»Í·×÷Ì«ÀÎ¼ÀÆ·£¬¼À¹ýÒÔºóÈ«²¿Âñµô£¬Åã´Ó¼ÀìëµÄÈËÔ±¶¼Òª´©»ÆÉ«ÒÂ·þ¡£¡±ÓÚÊÇÌì×Ó¾ÍÏò¶«ÐÐ£¬Ê×´ÎÔÚ·ÚÒõÇðÉÏÁ¢ÁËºóÍÁìô£¬ÊÇ°´¿íÊæµÈÈËµÄ½¨Òé×öµÄ¡£»ÊÉÏÇ××ÔÍû°ÝµØÉñ£¬¸ú¼ÀìëÉÏµÛÓÃµÄÀñÒÇÏàÍ¬¡£¼ÀÀñ½áÊøºó£¬Ìì×Ó¾Í¾­ÓÉÜþÑô»Ø³¤°²¡£Í¾¾­ÂåÑôÊ±£¬ÏÂÚ¯Ëµ£º¡°ÏÄ¡¢ÉÌ¡¢ÖÜÈý´úÒÑ¾­ºÜ¾ÃÔ¶ÁË£¬ÄÑÒÔ±£´æÏÂ¶àÉÙºó´ú¡£¿ÉÒÔ»®³öÈýÊ®ÀïµÄµØ·½´Í·âÖÜÍõµÄºó´úÎªÖÜ×ÓÄÏ¾ý£¬ÈÃËûÔÚÄÇ¶ù¹©·î×æÏÈµÄ¼Àìë¡£¡±ÕâÄê£¬Ìì×Ó¿ªÊ¼Ñ²ÊÓ¸÷¿¤ÏØ£¬Öð½¥µØ¿¿½üÌ©É½ÁË¡£
ÕâÄê´ºÌì£¬ÀÖ³ÉºîÉÏÊéÍÆ¼öèï´ó¡£èï´óÊÇ½º¶«ÍõÁõ¼Ä¹¬ÖÐ¹ÜÈÕ³£Éú»îÊÂÎñµÄ¹¬ÈË¡£´ÓÇ°Ôø¾­¸úÎÄ³É½«¾üÍ¬Ê¦Ñ§Ï°£¬ºóÀ´×öÁË½º¶«ÍõÕÆ¹ÜÅäÖÆÒ©Æ·µÄÉÐ·½Áî¡£ÀÖ³ÉºîµÄ½ã½ãÊÇ½º¶«¿µÍõµÄÍõºó£¬Ã»ÓÐ¶ù×Ó¡£¿µÍõËÀÁË£¬ÆäËû¼§æªµÄ¶ù×Ó±»Á¢ÎªÍõ¡£¶ø¿µºóÓÐÒùÂÒÐÐÎª£¬Í¬ÐÂÍõºÏ²»À´£¬±Ë´ËÓÃ¸÷ÖÖ°ì·¨È¥¼Óº¦¶Ô·½¡£¿µºóÌýËµÎÄ³É½«¾üÒÑËÀ£¬ÏëÒª×Ô¼ºÈ¥ÌÖºÃ»ÊÉÏ£¬¾ÍÅÉèï´óÍ¨¹ýÀÖ³ÉºîÇó¼û»ÊÉÏÌ¸·½Êõ¡£Ìì×ÓÉ±ËÀÎÄ³É½«¾üºó£¬Ò²ºó»ÚËûËÀµÃÔç£¬ÍïÏ§Ã»ÓÐÈÃËû°Ñ·½ÊõÈ«²¿ÄÃ³öÀ´£¬µÈµ½¼ûÁËèï´ó£¬Ìì×Ó·Ç³£¸ßÐË¡£èï´óÕâ¸öÈË³¤µÃ¸ß´óÓ¢¿¡£¬Ëµ»°ºÜÓÐ²ßÂÔ£¬¶øÇÒ¸ÒËµ´ó»°£¬ËµÊ²Ã´´ó»°Ò²²»ÓÌÔ¥¡£Ëû´µÐêËµ£º¡°ÎÒÔø¾­ÔÚº£ÖÐÍùÀ´£¬¼ûµ½¹ý°²ÆÚÉú¡¢ÏÛÃÅ¸ßÄÇÐ©ÏÉÈË¡£²»¹ýËûÃÇÈÏÎªÎÒµØÎ»µÍÏÂ£¬²»ÐÅÈÎÎÒ¡£ÓÖÈÏÎª¿µÍõÖ»ÊÇ¸öÖîºî°ÕÁË£¬²»Åä°ÑÉñÏÉ·½Êõ´«¸øËû¡£ÎÒÂÅ´ÎÏò¿µÍõ½øÑÔ£¬¿µÍõÓÖ²»ÈÎÓÃÎÒ¡£ÎÒµÄÀÏÊ¦Ëµ£º¡®»Æ½ð¿ÉÒÔÁ¶³É£¬»ÆºÓ¾ö¿Ú¿ÉÒÔ¶ÂÈû£¬²»ËÀÖ®Ò©¿ÉÒÔÇóµÃ£¬ÉñÏÉÒ²¿ÉÒÔÕÐÀ´¡¯¡£ÎÒÖ»ÅÂÏóÎÄ³ÉÒ»ÑùÒ²ÔâÉ±ÉíÖ®»ö£¬ÄÇÃ´·½Ê¿ÃÇ¾Í¶¼Òª°Ñ×ì·âÉÏÁË£¬ÄÄÀï»¹¸ÒÔÙÌ¸·½ÊõÄØ£¡¡±»ÊÉÏËµ£º¡°ÎÄ³ÉÖ»ÊÇÎóÊ³Âí¸Î¶øËÀµÄ¡£Èç¹ûÄú¶ÔÀÏÊ¦µÄ·½ÊõÕæµÄÓÐÑÐ¾¿£¬ÎÒÓÐÊ²Ã´Éá²»µÃµÄÄØ£¡¡±èï´óËµ£º¡°ÎÒµÄÀÏÊ¦²»ÊÇÓÐÇóÓÚÈË£¬¶øÊÇÈËÃÇÓÐÇóÓÚËû¡£±ÝÏÂÈç¹ûÒ»¶¨ÒªÏëÒªÕÐÀ´ÉñÏÉ£¬ÄÇ¾ÍÒªÈÃÉñÏÉµÄÊ¹ÕßµØÎ»¸ü×ð¹ó£¬ÈÃËûÓÐ×Ô¼ºµÄ¼Ò¾ì£¬ÓÃ¿ÍÀñÀ´¶Ô´ýËû£¬²»ÒªÇÆ²»ÆðËû£¬²¢ÈÃËûÅå´ø¸÷ÖÖÓ¡ÐÅ£¬²Å¿ÉÒÔÊ¹Ëû´«»°¸øÉñÏÉ¡£ÉñÏÉ¾¿¾¹¿ÏÀ´²»¿ÏÀ´£¬ÉÐÔÚÁ½¿É¡£×ÜÖ®£¬Ö»ÓÐÈÃÉñÏÉµÄÊ¹Õß¼«Îª×ð¹ó£¬È»ºó²ÅÓÐ¿ÉÄÜÕÐÀ´ÉñÏÉ¡£¡±ÕâÊ±»ÊÉÏÒªËûÏÈÊ¹¸öÐ¡·½Êõ£¬¼ìÑéÒ»ÏÂÐ§¹û£¬Ëû¾Í±íÑÝ¶·Æå£¬ÄÇÐ©Æå×ÓÔÚÆåÅÌÉÏ»¥Ïà×²»÷¡£»ÊÉÏ²»ÖªµÀÆäÊµÄÇÖ»ÊÇÓÃ´ÅÊ¯Æå×ÓºÍ´ø´Å¸Ö°ô¸ãµÄÆ­ÈË°ÑÏ·¡£
µ±Ê±»ÊÉÏÕýÔÚÎª»ÆºÓ¾ö¿ÚµÄÊÂÓÇÂÇ£¬¶øÇÒÁ¶»Æ½ðÓÖÃ»ÓÐ³É¹¦£¬¾Í·âèï´óÎªÎåÀû½«¾ü¡£¹ýÁËÒ»¸ö¶àÔÂ£¬èï´óÓÖµÃµ½ËÄÃ¶½ðÓ¡£¬ÉíÅåÌìÊ¿½«¾ü¡¢µØÊ¿½«¾ü¡¢´óÍ¨½«¾üºÍÌìµÀ½«¾üµÈÓ¡ÐÅ¡£»ÊÉÏÏÂÚ¯³öÊé¸øÓùÊ·£º¡°´ÓÇ°´óÓíÄÜ¹»ÊèÍ¨¾Å½­£¬¿ªÒýËÄäÂ£¨£ä¨²£¬¶Á£©¡£½üÀ´£¬·ºÀÄµÄºÓË®Òç³öÑÍÃ»Â½µØ£¬ÖþµÌµÄÀÍÒÛÁ¬Ðø²»¶Ï¡£ÎÒÖÎÀíÌìÏÂ¶þÊ®°ËÄêÁË£¬ÉÏÌìÈç¹ûÒªËÍ·½Ê¿¸øÎÒ£¬ÄÇ¾ÍÊÇ´óÍ¨½«¾üÁË¡£¡¶ÖÜÒ×?Ç¬ØÔ¡·ÉÏËµµ½¡°·ÉÁú¡±£¬¡¶½¥ØÔ¡·Ìáµ½¡°ºèÑã¡±£¬ÎÒÏëÕâ»òÐíÊÇ¶ÔÎÒÃÇ¾ý³¼ÏàµÃµÄÔÞÐí°É¡£Ó¦¸ÃÒÔ¶þÇ§»§µÄµØ·½·âµØÊ¿½«¾üèï´óÎªÀÖÍ¨ºî¡£¡±´Í¸øËûµÚÒ»µÈµÄÕ¬µÚºÍÅ«ÆÍÇ§ÈË¡£°Ñ»ÊµÛËùÓÃ¶àÓàµÄ³µÂíºÍá¡ÕÊµÈÆ÷Îï·Ö¸øèï´ó£¬°ÚÂúÁËËûµÄÐÂ¾Ó¡£ÓÖ°ÑÎÀ³¤¹«Ö÷¼Þ¸øËû£¬ËÍ¸øËû»Æ½ðÍò½ï£¬°ÑËûËù×¡µÄ³ÇÒØ¸ÄÃûÎªµ±Àû¹«Ö÷ÒØ¡£Ìì×ÓÇ×ÁÙÎåÀû½«¾üµÄ¸®µÚ¡£Ê¹ÕßÃÇÇ°È¥Î¿ÎÊ£¬Ëù´ÍÔùµÄÎïÆ·ÔÚµÀÂ·ÉÏÂçÒï²»¾ø¡£´Ó»ÊµÛµÄ¹Ã¹Ã´ó³¤¹«Ö÷µ½½«ÏàÒÔÏÂµÄÈË£¬¶¼ÔÚ¼ÒÀïÖÃ±¸¾ÆÑçÕÐ´ýËû£¬Ï×ÔùÀñÎï¸øËû¡£½Ó×ÅÌì×ÓÓÖ¿ÌÁËÒ»Ã¶¡°ÌìµÀ½«¾ü¡±µÄÓñÓ¡£¬ÅÉÊ¹ÕßÊÖ³ÖÓñÓ¡£¬Éí×ÅÄñÓðÖÆ³ÉµÄÒÂ·þ£¬Ò¹¼äÕ¾ÔÚ°×Ã©²ÝÉÏ£¬ÎåÀû½«¾üÒ²´©×ÅÄñÓðÖÆ³ÉµÄÒÂ·þ£¬Õ¾ÔÚ°×Ã©²ÝÉÏ½ÓÊÜÓñÓ¡£¬ÒÔ´Ë±íÊ¾Ìì×Ó²¢²»°Ñ°®Ó¡Õßµ±³¼ÏÂ¿´´ý¡£Åå´÷ÉÏ¡°ÌìµÀ¡±Ö®Ó¡£¬ÊÇÒªÎªÌì×ÓÒýµ¼ÌìÉñ½µÁÙµÄÒâË¼¡£ÓÚÊÇÎåÀûÊ±³£Ò¹¼äÔÚ¼ÒÖÐ¼Àìë£¬ÏëÇóÉñÏÉ½µÁÙÏÂ½ç¡£½á¹ûÉñÏÉÃ»À´£¬ÖÖÖÖ¹íÈ´¾Û¼¯À´ÁË£¬²»¹ýÎåÀû½«¾ü»¹ÊÇºÜÄÜÇýÊ¹Öî¹íµÄ¡£´ËºóËû¾ÍÕûÀíÐÐ×°£¬¶«ÐÐÈ¥º£ÉÏ£¬¾ÝËµÊÇÒªÈ¥Ñ°ÕÒËûµÄÀÏÊ¦¡£èï´ó±»Òý¼û¼¸¸öÔÂµÄÊ±¼ä£¬¾ÍÅåÉÏÁËÁùÃ¶´óÓ¡£¬×ð¹óÖ®ÃûÕð¾ªÌìÏÂ£¬Ê¹µÃÑà¡¢ÆëÑØº£µØÇøµÄ·½Ê¿ÃÇÎÞ²»ÎÕ×¡ÊÖÍó£¬¼¤¶¯Õñ·Ü£¬¶¼Ëµ×Ô¼ºÒ²ÓÐÃØ·½£¬ÄÜÍ¨ÉñÏÉ¡£
Õâ¸öÏÄ¼¾ÁùÔÂÖÐÑ®£¬Ò»¸ö½Ð½õµÄ·ÚÒõÎ×Ê¦ÔÚÎºÃ£¨£ó£è£õ¨ª£¬Ë­£©ºóÍÁìôÅÔÎªÃñÖÚ¼Àìë£¬¿´¼ûµØÃæÂ¡Æð£¬³ÊÏÖ³öÍä¹³µÄÐÎ×´£¬°Ç¿ªÍÁÀ´¿´£¬µÃµ½Ò»Ö»¶¦¡£ÕâÖ»¶¦¸úÆäËûËùÓÐµÄ¶¦´ó²»ÏàÍ¬£¬ÉÏÃæÖ»ÓÐ»¨ÎÆ£¬¶øÃ»ÓÐÖý¿ÌÎÄ×Ö¡£Î×Ê¦¾õµÃÆæ¹Ö£¬¾Í¸æËßÁËµ±µØ¹ÙÀô¡£µ±µØ¹ÙÀô±¨¸æ¸øºÓ¶«Ì«ÊØÊ¤£¬Ê¤ÓÖ±¨¸æÁË³¯Í¢¡£Ìì×ÓÅÉÊ¹ÕßÀ´¼ìÑé²¢²éÎÊÎ×Ê¦½õµÃ¶¦µÄÏêÇé£¬È·ÈÏÆäÖÐÃ»ÓÐÕ©Î±Ö®ºó£¬¾Í°´ÀñÒÇ¾ÙÐÐ¼Àìë£¬°Ñ¶¦Çëµ½¸ÊÈª¹¬£¬Ìì×ÓËæ¶¦¶øÐÐ£¬×¼±¸°ÑËüÏ×¸øÌìµÛ¡£×ßµ½ÖÐÉ½Ê±£¬ÌìÆøÇçÅ¯£¬ÓÐÒ»Æ¬»ÆÔÆ¸²¸Ç¡£ÕýºÃÓÐÒ»Í·û×ÓÅÜ¹ý£¬»ÊÉÏÇ××ÔÉäËÀÁËËü£¬¾ÍÓÃÀ´×öÁË¼ÀÆ·¡£µ½³¤°²ÒÔºó£¬¹«Çä´ó·òÃÇ¶¼ÒéÂÛÇëÇó×ð·î±¦¶¦¡£Ìì×ÓËµ£º¡°½üÀ´»ÆºÓ·ºÀÄ£¬Ò»Á¬¼¸ÄêÊÕ³É²»ºÃ£¬ËùÒÔÎÒ²Å³öÑ²¿¤ÏØ¼ÀìëºóÍÁ£¬ÆíÇóËýÎª°ÙÐÕ×ÌÓý×¯¼Ú¡£½ñÄêÎå¹È·áÃ¯£¬»¹Ã»ÓÐ¾ÙÐÐ¼ÀÀñ³êÐ»µØÉñ£¬Õâ¶¦ÎªÊ²Ã´»á³öÏÖÄØ£¿¡°Ö÷¹Ü¹ÙÔ±¶¼Ëµ£º¡°ÌýËµ´ÓÇ°Ì«µÛÌ«ê»£¨£è¨¤£ï£¬ºÆ£©·üôËÊÏÔìÁËÒ»Ö»Éñ¶¦£¬±íÊ¾Ò»Í³£¬¾ÍÊÇËµÌìµØÍòÎï¶¼¹éÍ³ÓÚÉñ¶¦¡£»ÆµÛÔìÁËÈýÖ»±¦¶¦£¬ÏóÕ÷×ÅÌì¡¢µØ¡¢ÈË¡£ÏÄÓíÊÕ¼¯ÁË¾ÅÖÝµÄÍ­£¬Öý³É¾ÅÖ»±¦¶¦£¬¶¼Ôø¾­ÓÃÀ´ÅëÖóÉüÐó¼ÀìëÉÏµÛºÍ¹íÉñ¡£Óöµ½Ê¥Ö÷¶¦¾Í»á³öÏÖ£¬±¦¶¦¾ÍÕâÑù´«ÏÂÀ´¾­ÀúÁËÏÄ³¯¡¢ÉÌ³¯¡£µ½ÖÜÄ©ÊÀµÂË¥°Ü£¬ËÎ¹ú¼ÀìëÍÁÉñµÄÉçÌ³Ò²±»»ÙÃð£¬¶¦¾ÍÂÙÃ»Òþ·ü¶ø²»ÔÙ³öÏÖÁË¡£¡¶Ê«¾­?ÖÜËÌ¡·Ëµ£º¡®´ÓÌÃµ½½×À´»Ø×ß£¬´ÓÑòµ½Å£ÒÑÆë±¸£¬´ó¶¦Ð¡¶¦È«²é¹ý£»²»»©²»°Á¼«¹§¾´£¬½¡¿µ³¤ÊÙÓÖ¶à¸£¡£¡¯Èç½ñ¶¦ÒÑÓ­µ½¸ÊÈª¹¬£¬ËüÍâ±í¹â²Ê¶áÄ¿£¬±ä»¯ÉñÆæÄª²â£¬ÕâÒâÎ¶×ÅÎÒÃÇ¹ú¼Ò±Ø½«»ñµÃÎÞ¾¿ÎÞ¾¡µÄ¼ªÏé¡£Õâ¸úÐÐÖÁÖÐÉ½Ê±£¬ÉÏÓÐ»Æ°×ÏéÔÆ¸²¸Ç£¬ÏÂ·êû×Ó¼ªÊÞÅÜ¹ý£¬ÕâÐ©ÏéÈðÕ÷Õ×ÕýºÃÏàºÏ£¬»¹ÓÐÔÚÉñÌ³ÏÂ»ñµÃ´ó¹­ºÍËÄ¼ý£¬ÕâÈ«ÊÇÄúÔÚÌ«ÃíºÏ¼ÀÔ¶½ü×æÏÈÉñÖ÷µÃµ½µÄ»Ø±¨¡£Ö»ÓÐÊÜÌìÃü×ö»ÊµÛµÄÈË²ÅÄÜÖªµÀÌìÒâ¶øÓëÌìµÂÏàºÏ¡£Õâ±¦¶¦Ó¦¸Ã½øÏ××æÏÈ£¬Õä²ØÔÚÌìµÛ¹¬Í¢£¬ÕâÑù²Å·ûºÏÖÖÖÖ¼ªÏéÖ®Õ×¡£¡±»ÊÉÏÏÂÚ¯ÊéËµ£º¡°¿ÉÒÔ¡£¡±
È¥º£ÉÏÑ°ÕÒÅîÀ³ÏÉÉ½µÄÈËËµ£¬ÅîÀ³²¢²»ËãÔ¶£¬¿ÉÊÇ×ÜÒ²²»ÄÜµ½´ï£¬´ó¸ÅÊÇÒòÎª¿´²»µ½ÏÉÉ½µÄÔÆÆø¡£»ÊÉÏ¾ÍÅÉ³öÉÆÓÚÍûÆøµÄ¹ÙÔ±°ïÖú¹Û²âÔÆÆø¡£
ÕâÄêÇïÌì£¬»ÊÉÏµ½ÁËÓºÏØ£¬½«Òª¾ÙÐÐ½¼ìë¼ÀÎåµÛ¡£ÓÐÈËËµ£º¡°ÎåµÛÊÇÌ©Ò»ÉñµÄ¸¨×ô£¬Ó¦¸ÃÁ¢Ì©Ò»ÉñÌ³£¬²¢ÓÉ»ÊÉÏÇ××Ô¾ÙÐÐ½¼ìë¡£¡±»ÊÉÏÓÌÔ¥Î´¾ö¡£ÆëÈË¹«ËïÇäËµ£º¡°½ñÄêµÃµ½±¦¶¦£¬½ñ¶¬ÐÁËÈÈÕÕýÊÇË·ÈÕ³õÒ»£¬ÕâÌìÔç³¿ÓÖ½»¶¬ÖÁ£¬ÕâºÍ»ÆµÛµÃ±¦¶¦µÄÊ±¼äÏàÍ¬¡£¡±¹«ËïÇäÓÐÒ»²¿Ä¾¼òÊé£¬ÉÏÃæËµ£º¡°»ÆµÛµÃµ½±¦¶¦ÔÚÍðëÔ£¨£ñ¨²£¬Çþ£©ÏØ£¬Ïò¹íô§ÇøÑ¯ÎÊ´ËÊÂ¡£¹íô§Çø»Ø´ðËµ£º¡®µÛµÃ±¦¶¦ºÍÕ¼²·ÓÃµÄÉñ²ß£¬ÕâÄê¼ºÓÏÈÕÊÇË·ÈÕ£¬Ôç³¿ÓÖ½»¶¬ÖÁ£¬·ûºÏÌìµÀÀúÊý£¬ÌìµÀÀúÊýÊÇÖÜ¶ø¸´Ê¼¡¢Ñ­»·Íù¸´µÄ¡£¡¯ÓÚÊÇ»ÆµÛ¹Û²âÌ«ÑôµÄÔËÐÐÀ´ÍÆËãÀú·¨£¬ÒÔºó´óÖÂÃ¿¶þÊ®Äê¾ÍÓöµ½Ë·ÈÕÔç³¿½»¶¬ÖÁ£¬Ò»¹²ÍÆËãÁË¶þÊ®´Î£¬¹²Èý°Ù°ËÊ®Äê£¬»ÆµÛ³ÉÏÉ£¬ÉýÌì¶øÈ¥¡£¡±¹«ËïÇäÏëÍ¨¹ýËùÖÒ°ÑÕâ¼þÊÂ×à¸ø»ÊÉÏ£¬ËùÖÒ¼ûµ½ËûµÄÊé²»Õý¾­£¬»³ÒÉÄÇÊÇ»Äµ®µÄÎ±Êé£¬Òò´ËÍÆ´ÇËµ£º¡°±¦¶¦µÄÊÂÒÑ¾­¶¨ÏÂÀ´ÁË£¬»¹ÉÏ×à¸ÉÊ²Ã´£¡¡±¹«ËïÇäÓÖÍ¨¹ý»ÊµÛËù³èÐÅµÄÈËÉÏ×àÁË¡£»ÊÉÏ·Ç³£¸ßÐË£¬¾Í°Ñ¹«ËïÇäÕÙÀ´Ï¸ÎÊ¡£¹«ËïÇä»Ø´ðËµ£º¡°´«Õâ±¾ÊéµÄÊÇÉê¹¦£¬ËûÒÑ¾­ËÀÁË¡£¡±»ÊÉÏÎÊ£º¡°Éê¹¦ÊÇÊ²Ã´ÈË£¿¡±¹«ËïÇäËµ£º¡°Éê¹¦ÊÇÆëÈË¡£ËûÓë°²ÆÚÉúÓÐ½»Íù£¬½ÓÊÜ¹ý»ÆµÛµÄ½Ì»å£¬Ã»ÁôÏÂÆäËûÊé£¬Ö»ÓÐÕâ²¿¹ØÓÚ¶¦µÄÊé¡£ÊéÖÐËµ¡®ºº´úµÄÐËÊ¢ÆÚ£¬Ó¦¸Ã¸ú»ÆµÛÊ±µÄÀúÈÕÏàÍ¬£»ºº´úµÄÊ¥¾ý£¬½«³öÔÚ¸ß×æ»ÊµÛµÄËï×Ó»òÔøËïÖ®ÖÐ¡£±¦¶¦³öÏÖÁË£¬¾ÍÄÜÓëÉñÏÉÏàÍ¨£¬Ó¦¸Ã¾ÙÐÐ·âìø¡£×Ô¹ÅÒÔÀ´£¬¾ÙÐÐ¹ý·âìø´óµäµÄÓÐÆßÊ®¶þ¸öÍõ£¬Ö»ÓÐ»ÆµÛÄÜµÇÉÏÌ©É½¼ÀÌì¡£¡¯Éê¹¦Ëµ£º¡®ºº´úµÄ»ÊµÛÒ²Ó¦¸ÃµÇÉÏÌ©É½¼ÀÌì£¬ÉÏÁËÌ©É½ÐÐ¼ÀÌìÀñ£¬È»ºó¾Í¿ÉÒÔ³ÉÏÉÉýÌìÁË¡£»ÆµÛÊ±ÓÐÉÏÍò¸öÖîºî¹ú£¬Îª¼ÀìëÉñÁé¶ø½¨Á¢µÄ·â¹ú¾ÍÕ¼ÁËÆßÇ§¡£ÌìÏÂµÄÃûÉ½ÓÐ°Ë×ù£¬ÆäÖÐÈý×ùÔÚÂùÒÄ¾³ÄÚ£¬Îå×ùÔÚÖÐÔ­µØÇø¡£ÖÐÔ­ÓÐ»ªÉ½¡¢Ê×É½¡¢Ì«ÊÒÉ½¡¢Ì©É½ºÍ¶«À³É½£¬ÕâÎå×ùÉ½ÊÇ»ÆµÛ³£È¥ÓÎÀÀµÄµØ·½£¬ÔÚÄÇÀïÓëÉñÏÉÏà»á¡£»ÆµÛÒ»±ß×÷Õ½Ò»±ßÑ§Ï°ÏÉµÀ¡£ËûÎ¨¿Ö°ÙÐÕ·´¶ÔËûËùÑ§µÄÏÉµÀ£¬¾Í¶ÏÈ»°Ñ·Ì°ù¹íÉñµÄÈËÉ±µô¡£ÕâÑù¾­¹ýÁËÒ»°Ù¶àÄê£¬²ÅÄÜ¹»ÓëÉñÏÉÏàÍ¨ÁË¡£»ÆµÛµ±ÄêÔÚÓºÏØ½¼ìëÉÏµÛ£¬×¡ÁËÈý¸öÔÂ¡£¹íô§Çø±ðºÅ½Ð´óºè£¬ËÀºóÔáÔÚÓºÏØ£¬ºèÚ£¾ÍÊÇÕâÃ´À´µÄ¡£ÄÇÒÔºó»ÆµÛÔÚÃ÷Í¢Ó­½Ó¹ýÉÏÍòµÄÉñÁé¡£Ã÷Í¢£¬¾ÍÊÇÏÖÔÚµÄ¸ÊÈªÉ½¡£ËùÎ½º®ÃÅ£¬¾ÍÊÇÏÖÔÚµÄ¹È¿Ú¡£»ÆµÛ¿ª²ÉÊ×É½µÄÍ­¿ó£¬ÔÚ¾£É½½ÅÏÂÖý¶¦¡£¶¦Öý³Éºó£¬ÓÐÒ»Ìõ²±¾±ÏÂÐü×Å´¹ÈâÁ½Èù³¤×ÅºúÐëµÄÁú´ÓÌìÉÏÏÂÀ´Ó­½Ó»ÆµÛ¡£»ÆµÛÆïÉÏÁú±³£¬Èº³¼ºÍºó¹¬æÉåú¸ú×ÅÉÏÈ¥µÄÓÐÆßÊ®¶àÈË£¬Áú²Å·ÉÉýÀëÈ¥¡£ÆäÓàµÄÐ¡³¼ÃÇÉÏ²»È¥£¬È«¶¼×¥×¡ÁúÐë²»·Å£¬ÁúÐë±»À­¶Ï£¬»ÆµÛµÄ¹­Ò²ÂäÁËÏÂÀ´¡£°ÙÐÕÃÇÌ§Í·Íû×Å»ÆµÛÉýÉÏÌìÈ¥£¬¾Í±§×ÅËûµÄ¹­ºÍÁúÐë´óÉù¿Þº°£¬ËùÒÔºóÊÀ°ÑÄÇ¸öµØ·½³Æ×÷¶¦ºþ£¬°ÑÄÇÕÅ¹­³Æ×÷ÎÚºÅ¡£¡¯¡°Ìì×ÓËµ£º¡°°¡£¡Èç¹ûÎÒÕæÄÜÏó»ÆµÛÄÇÑù£¬ÄÇÃ´ÎÒ¿´Àë¿ªÆÞ×Ó¶ùÅ®Ö»²»¹ý¾ÍÏóÍÑµôÐ¬×ÓÒ»Ñù°ÕÁË¡£¡±¾Í·â¹«ËïÇäÎªÀÉ¹Ù£¬ÈÃËûÍù¶«µ½Ì«ÊÒÉ½È¥µÈºîÉñÏÉ¡£
½Ó×Å»ÊÉÏÈ¥ÓºÏØ½¼ìë£¬ÓÖµ½ÁËÂ¤Î÷£¬Î÷ÐÐµÇÉÏÁËáÇá¼£¨£ë¨­£î£ç£ô¨®£î£ç£¬¿ÕÍ¬£©É½£¬È»ºó»Øµ½¸ÊÈª¹¬¡£Ãüìô¹Ù¿íÊæµÈÈËÉèÖÃÌ©Ò»ÉñµÄ¼ÀÌ³¡£¼ÀÌ³·ÂÕÕ±¡Ãý¼ÉËùËµµÄÌ©Ò»Ì³½¨Ôì£¬·Ö×÷Èý²ã£¬ÎåµÛµÄ¼ÀÌ³»·ÈÆÔÚÌ©Ò»Ì³ÏÂ£¬¸÷×ÔÒÀÕÕËûÃÇËùÊôµÄ·½Î»£¬»ÆµÛÌ³ÔÚÎ÷ÄÏ·½£¬ÐÞ°ËÌõ¹©¹íÉñÍùÀ´µÄÍ¨µÀ¡£Ì©Ò»Ì³ËùÓÐµÄ¼ÀÆ·£¬ÓëÓºÏØÎå®ÖÐµÄÒ»®ÏàÍ¬£¬¶øÍâ¼ÓÌð¾Æ¡¢Ôæ¹ûºÍ¸ÉÈâÖ®Àà£¬»¹É±Ò»Í· Ó£¨£í¨¢£ï£¬Ã«£©Å£×÷Îª¼ÀÆ÷ÖÐµÄÉüÀÎ¡£¶øÎåµÛÌ³Ö»½øÏ×Å£ÑòµÈÉüÀÎºÍÌð¾Æ£¬Ã»ÓÐ ÓÅ£¡£¼ÀÌ³ÏÂµÄËÄÖÜ£¬×÷ÎªÒ»Ò»¼ÀìëËæ´ÓµÄÖÚÉñºÍ±±¶·ÐÇµÄµØ·½¡£¼ÀìëÍê±Ï£¬°ÑÓÃ¹ýµÄ¼ÀÆ·È«²¿ÉÕµô¡£¼ÀìëËùÓÃµÄÅ£ÊÇ°×É«µÄ£¬°ÑÂ¹Èû½øÅ£µÄ¸¹Ç»ÖÐ£¬ÔÙ°ÑÖíÈû½øÂ¹µÄ¸¹Ç»ÖÐ£¬È»ºó·ÅÔÚË®Àï½þÅÝ¡£¼ÀÈÕÉñÓÃÅ££¬¼ÀÔÂÉñÓÃÑò»òÖí£¬¶¼Ö»ÓÃÒ»Í·¡£¼ÀÌ©Ò»ÉñµÄ×£¹Ù´©×ÏÉ«ÐåÒÂ£¬¼ÀÎåµÛµÄ×£¹Ù£¬ÆäÀñ·þÑÕÉ«¸÷°´ÕÕÎåµÛËùÊôµÄÑÕÉ«£¬¼ÀÈÕ´©ºìÒÂ£¬¼ÀÔÂ´©°×ÒÂ¡£
Ê®Ò»ÔÂÐÁËÈË·ÈÕÔç³¿½»¶¬ÖÁ£¬ÕâÌì¸Õ¸Õ·÷Ïþ£¬Ìì×Ó¾Í¿ªÊ¼ÔÚ½¼Íâ¼ÀìëÌ©Ò»Éñ¡£Ôç³¿³¯°ÝÈÕÉñ£¬°øÍí¼ÀìëÔÂÉñ£¬¶¼ÊÇ¹°ÊÖËà°Ý£»¶ø¼À°ÝÌ©Ò»ÉñÔò°´ÕÕÔÚÓºÏØµÄ½¼ìëÀñÒÇ½øÐÐ¡£È°Éñ½øÊ³µÄ×£´ÇËµ£º¡°ÉÏÌì¿ªÊ¼°Ñ±¦¶¦Éñ²ß´Í¸ø»ÊµÛ£¬ÈÃËûµÄÌìÏÂÔÂ¸´Ò»ÔÂ£¬Äê¸´Ò»Äê£¬ÖÕ¶ø¸´Ê¼£¬ÓÀÎÞÖ¹Ï¢¡£»ÊµÛÔÚ´Ë¹§¾´°Ý¼ûÌìÉñ¡£¡±¼ÀìëÀñ·þÓÃ»ÆÉ«¡£¼ÀìëÊ±Ì³ÉÏ²¼Âú»ð¾æ£¬Ì³ÅÔ°Ú×ÅÅëÖóÆ÷¾ß¡£Ö÷¹Ü¹ÙÔ±Ëµ¡°ìôÌ³ÉÏ·½ÓÐ¹â³öÏÖ¡±¡£¹«Çä´ó³¼ÃÇËµ¡°»ÊµÛ×î³õÔÚÔÆÑô¹¬½¼ìë£¬¼À°ÝÌ©Ò»Éñ£¬Ë¾¼ÀµÄ¹ÙÔ±Åõ×ÅÖ±¾¶Áù´çµÄ´óèµ¬uÓñ¡¢Ã«´¿±ì·ÊµÄÃÀÉüÏ×¸øÉñÁéÏíÓÃ¡£µ±Ò¹ÓÐÃÀÀöµÄ¹â²Ê³öÏÖ£¬µ½ÁË°×Ìì£¬ÓÐ»ÆÉ«ÔÆÆøÉÏÉý£¬ÓëÌìÏàÁ¬¡±¡£Ì«Ê·¹«ºÍìô¹Ù¿íÊæµÈËµ£º¡°ÉñÁé½µÏÂÃÀºÃ¾°Ïó£¬ÊÇ±£ÓÓ¸£Â»µÄ¼ªÏéÔ¤Õ×£¬Ó¦¸ÃÔÚÕâÉñ¹âËùÕÕµÄµØÓò½¨Á¢Ì©®Ì³£¬ÓÃÀ´ÐûÑïÉÏÌìµÄÉñÃ÷ÈðÓ¦¡£ÃüÁîÌ«×£Ö÷¹Ü´ËÊÂ£¬Ã¿ÄêÇïÌìºÍÀ°ÔÂ¼ä¾ÙÐÐ¼Àìë¡£Ã¿ÈýÄêÌì×Ó½¼ìëÒ»´Î¡£¡±
ÕâÄêÇïÌì£¬ÎªÌÖ·¥ÄÏÔ½¶ø¼À¸æÌ©Ò»Éñ£¬ÓÃÄµ¾£×öá¦Æì¸Í£¬ÆìÉÏ»­ÓÐÈÕ¡¢ÔÂ¡¢±±¶·ºÍÌÚ¿ÕÉýÆðµÄÁú£¬ÒÔÏóÕ÷ÌìÒ»ÈýÐÇ£¬ÒòÎªÌ«Ò»ÐÇÔÚºó£¬ÌìÒ»ÈýÐÇÔÚÇ°£¬ËùÒÔ°ÑÌìÒ»ÈýÐÇ×÷ÎªÌ©Ò»ÉñµÄÏÈ·æÆì£¬ÃüÃûÎª¡°ÁéÆì¡±¡£ÔÚÎª±øÊÂ¼À¸æÊ±£¬ÓÉÌ«Ê·¹ÙÊÖ³ÖÁéÆìÖ¸Ïò±»·¥¹úµÄ·½Ïò¡£µ±Ê±£¬ÎåÀû½«¾üÉíÎªÊ¹ÕßÈ´²»¸ÒÈëº£ÇóÏÉ£¬Ö»µ½Ì©É½È¥¼Àìë¡£»ÊÉÏÅÉÈË°µÖÐ¸úËæ£¬²éÑéËûµÄÐÐ×Ù£¬µÃÖªËûÊµ¼ÊÉÏÊ²Ã´Ò²Ã»ÓÐ¼ûµ½¡£ÎåÀû½«¾üºúËµ¼ûµ½ÁËËûµÄÀÏÊ¦£¬ÆäÊµËûµÄ·½ÊõÒÑ¾­ÓÃ¾¡£¬´ó¶à²»ÄÜÓ¦Ñé¡£»ÊÉÏ¾ÍÉ±ÁËÎåÀû½«¾ü¡£
ÕâÄê¶¬Ìì£¬¹«ËïÇäÔÚºÓÄÏµÈºîÉñÏÉ£¬ËµÊÇÔÚçÃ£¨£ë¨­£õ£¬¿Ù£©ÊÏ³ÇÉÏ¿´µ½ÁËÏÉÈËµÄ½ÅÓ¡£¬»¹ÓÐ¸öÏóÉ½¼¦Ò»ÑùµÄÉñÎï£¬ÍùÀ´ÓÚ³ÇÉÏ¡£Ìì×ÓÇ××Ôµ½çÃÊÏ³Ç²ì¿´½ÅÓ¡¡£ÎÊ¹«ËïÇä£º¡°Äã¸Ã²»ÊÇÔÚ·ÂÐ§ÎÄ³ÉºÍÎåÀûÆÛÆ­ÎÒ°É£¿¡°¹«ËïÇäËµ£º¡°ÏÉÈË²¢·ÇÓÐÇóÓÚ»ÊµÛ£¬¶øÊÇ»ÊµÛÓÐÇóÓÚÏÉÈË¡£ÇóÏÉÈËµÀ£¬Èç¹û²»°ÑÊ±¼äÉÔÎ¢·Å¿íÒ»Ð©£¬ÉñÏÉÊÇ²»»áÀ´µÄ¡£Ì¸ÆðÇóÉñÕâÖÖÊÂ£¬ºÃÏóÊÇÓØ¸¯»Äµ®µÄ£¬ÆäÊµÖ»Òª»ýÄêÀÛÔÂ¾Í¿ÉÒÔÕÐÀ´ÉñÏÉ¡£¡±ÓÚÊÇ¸÷¿¤¹ú¶¼ÐÞÖþµÀÂ·£¬ÐÞÉÉ¹¬µî¹ÛÌ¨ºÍÃûÉ½µÄÉñìô£¬ÒÔÆÚ´ýÌì×Óµ½À´¡£
ÕâÄê£¬ÃðÁËÄÏÔ½Ö®ºó£¬»ÊÉÏÓÐ¸ö³è³¼ÀîÑÓÄêÒÔÓÅÃÀµÄÒôÀÖÀ´½ø¼û¡£»ÊÉÏÈÏÎªÄÇÒôÀÖ¼«ÃÀ£¬¾ÍÏÂ½»¹«Çä´ó³¼ÃÇÉÌÒé£¬Ëµ£º¡°Ãñ¼ä¼Àìë»¹ÓÐ¹Ä¡¢ÎèºÍÒôÀÖ£¬Èç½ñÎÒ¾ÙÐÐ½¼ìëÈ´Ã»ÓÐÒôÀÖ£¬ÔõÃ´Ïà³ÆÄØ£¿¡±¹«ÇäÃÇËµ£º¡°¹ÅÊ±ºò¼ÀìëÌìµØ¶¼ÓÐÒôÀÖ£¬ÕâÑùÌìÉñºÍµØÉñ²Å»áÀ´ÏíÊÜ¼Àìë¡£¡±ÓÐÈËËµ£º¡°Ì©µÛÈÃÅ®ÉñËØÅ®×àÎåÊ®ÏÒµÄÉª£¬ÓÉÓÚÉùÒô±¯ÇÐ£¬Ì©µÛÈÃËýÍ£ÏÂÀ´£¬¿ÉÊÇËý²»ÄÜ×ÔÖ¹£¬ËùÒÔ°ÑËýµÄÉªÆÊ¿ª¸Ä³ÉÁË¶þÊ®ÎåÏÒ¡£¡±ÓÚÊÇ£¬ÔÚÎªÆ½¶¨ÄÏÔ½¶ø³ê¼ÀÌ©Ò»¡¢ºóÍÁÉñÊ±£¬¿ªÊ¼²ÉÓÃÒôÀÖ¸èÎè£¬¹ãÕÙ¸èÊÖ£¬²¢ÒÔ´Ë¿ªÊ¼ÖÆ×÷¶þÊ®ÎåÏÒÉªºÍóíóó£¨£ë¨­£î£ç£è¨®£õ£¬¿Õºî£©Éª¡£
µÚ¶þÄê¶¬Ìì£¬»ÊÉÏÌáÒéËµ£º¡°¹Å´úµÛÍõÏÈÒªÊÕ±øÖ¹Îä£¬È»ºó²Å½øÐÐ·âìø¡£¡±ÓÚÊÇ¾Í±±ÉÏÑ²ÊÓË··½£¬´ø×ÅÊ®¼¸Íò¾ü¶Ó£¬»ØÀ´Ê±ÔÚÇÅÉ½»ÆµÛÁêÄ¹Ç°¼Àìë£¬ÔÚÐëÈçÇ²É¢ÁË¾ü¶Ó¡£»ÊÉÏËµ£º¡°ÎÒÌýËµ»ÆµÛ²¢Ã»ËÀ£¬¶øÏÖÔÚÈ´ÓÐÁêÄ¹£¬ÊÇÔõÃ´»ØÊÂÄØ£¿¡±ÓÐÈË»Ø´ðËµ£º¡°»ÆµÛ³ÉÏÉÉýÌìºó£¬ÖÚ³¼°ÑËûµÄÒÂ·þÃ±×ÓÂñÔÚÕâÀï£¬ËùÒÔÓÐÁêÄ¹¡£¡±»ÊÉÏµ½ÁË¸ÊÈª¹¬ºó£¬ÎªÁËÒªÉÏÌ©É½¾ÙÐÐ·âìø£¬¾ÍÏÈ¼À¸æÌ©Ò»Éñ¡£
×Ô´ÓµÃÁË±¦¶¦£¬»ÊÉÏ¾Í¸ú¹«Çä´ó³¼¼°ÖÚÈåÉúÉÌÒéÆð·âìøµÄÊÂÁË¡£ÓÉÓÚ·âìø´óµäºÜÉÙ¾ÙÐÐ£¬Ê±¼ä¸ô¾ÃÁË£¬ÒÑ¾­Ê§´«£¬Ã»ÓÐÈËÁË½âËüµÄÀñÒÇ£¬ÖÚÈåÉúÖ÷ÕÅ²ÉÓÃ¡¶ÉÐÊé¡·¡¢¡¶ÖÜ¹Ù¡·¡¢¡¶ÍõÖÆ¡·ÖÐ¼ÇÔØµÄÌì×ÓÉäÅ£¡¢ÍûìëµÄÒÇÊ½À´½øÐÐ¡£ÆëÈË¶¡¹«ÒÑ¾­¾ÅÊ®¶àËê£¬ËûËµ£º¡°µÇÌ©É½¼ÀÌìµÄ¡®·â¡¯Ó¦¸ÃÊÇ²»ËÀµÄÒâË¼¡£ÇØÊ¼»ÊÃ»ÄÜµÇÉÏÌ©É½ÐÐ·âÀñ¡£±ÝÏÂÈç¹ûÒ»¶¨ÒªÉÏÈ¥£¬¾ÍÓ¦¸Ã¼á³Ö£»Ö»ÒªÉÔÎ¢µÇµÃ¸ßÒ»Ð©¾ÍÃ»ÓÐ·çÓê×èµ²ÁË£¬Ò²¾Í×îÖÕ¿ÉÒÔµÇÉÏÌ©É½ÐÐ·âÀñÁË¡£¡±»ÊÉÏÓÚÊÇÃüÁîÈåÉúÃÇ·´¸´Á·Ï°ÉäÅ££¬²ÝÄâ·âìøµÄÀñÒÇ¡£¼¸Äêºó£¬Òª½øÐÐ·âìøÁË¡£Ìì×ÓÌýÁË¹«ËïÇäºÍ·½Ê¿µÄ»°£¬ËµÊÇ»ÆµÛÒÔÇ°µÄµÛÍõ¾ÙÐÐ·âìø£¬¶¼ÕÐÀ´ÁË¹ÖÒìÖ®Îï¶øÓëÉñÏÉÏàÍ¨£¬¾ÍÏë·ÂÐ§»ÆµÛÄÇÊ±Ó­½ÓÏÉÈËÅîÀ³Ê¿µÄ×ö·¨£¬½è´ËÒÔ³¬ºõÊÀË×£¬¸ú¾Å»Ê±ÈµÂ£¬¶øÇÒ»¹ÔÚºÜ³Ì¶ÈÉÏ²ÉÓÃÈåÊõ¼ÓÒÔÐÞÊÎ¡£ÈåÉúÃÇÒòÎª¼È²»ÄÜÃ÷±æ·âìøµÄ¾ßÌåÊÂÒË£¬ÓÖÊÜ¡¶Ê«¡·¡¢¡¶Êé¡·µÈ¹ÅÎÄ¾­¼®µÄÊø¸¿£¬ËùÒÔ²»¸Ò¾¡ÇéÊ©Õ¹ËûÃÇµÄÑ§ÎÊ¡£»ÊÉÏ°Ñ·âìøÓÃµÄ¼ÀÆ÷ÄÃ¸øÈåÉúÃÇ¿´£¬ÈåÉúÃÇÓÐµÄËµ¡°¸ú¹Å´úµÄ²»Í¬¡±£¬ÐìÙÈÓÖËµ¡±Ì«³£ìô¹ÙÃÇÐÐÀñ²»Èç¹Å´úÂ³¹úµÄºÃ¡±£¬¾ÍÔÚÕâÊ±ºî£¬ÖÜ°Ô»á¾ÛÈºÈå²ß»®·âìøÊÂÒË£¬»ÊÉÏ±áÍËÁËÐìÙÈ¡¢ÖÜ°Ô£¬°ÑÈåÉúÃÇÈ«²¿°Õ÷í²»ÓÃÁË¡£
ÈýÔÂ£¬»ÊÉÏµ½¶«·½È¥£¬µ½ÁËçÃÊÏÏØ£¬µÇÉÏÖÐÔÀµÄÌ«ÊÒÉ½¼Àìë¡£Ëæ´Ó¹ÙÔ±ÔÚÉ½ÏÂÌýµ½ºÃÏóÓÐÈËº°¡°ÍòËê¡±¡£ÎÊÉ½ÉÏµÄÈË£¬ËµÊÇÃ»º°£»ÎÊÉ½ÏÂµÄÈË£¬Ò²ËµÃ»º°¡£ÓÚÊÇ»ÊÉÏ·â¸øÌ«ÊÒÉ½Èý°Ù»§ÒÔ¹©¼Àìë£¬ÃüÃû½Ð³ç¸ßÒØ¡£Íù¶«µÇÉÏÌ©É½£¬É½ÉÏµÄ²ÝÄ¾»¹Ã»³¤³öÒ¶×Ó£¬¾Í½ÐÈË°ÑÊ¯±®ÔËÉÏÉ½£¬Á¢ÔÚÌ©É½¶¥·å¡£
½Ó×Å»ÊÉÏÓÖ¶«Ñ²º£ÉÏ£¬ÐÐÀñ¼ÀìëÌìÖ÷¡¢µØÖ÷¡¢±øÖ÷¡¢ÒõÖ÷¡¢ÑôÖ÷¡¢ÔÂÖ÷¡¢ÈÕÖ÷ºÍËÄÊ±Ö÷°ËÉñ¡£ÆëµØÈËÖÐÉÏÊéÌ¸ÉñÏÉ¾«ÁéºÍÆæÒì·½ÊõµÄÊýÒÔÍò¼Æ£¬µ«Ã»ÓÐÒ»¸öÁéÑé¡£ÓÚÊÇ»ÊÉÏÔöÅÉ´¬Ö»£¬ÃüÁîÄÇÐ©Ì¸ÂÛº£ÉÏÉñÉ½µÄ¼¸Ç§ÈËÈ¥·ÃÇóÅîÀ³ÏÉÈË¡£¹«ËïÇä¾­³£ÊÖ³Ö·û½Ú£¬ÏÈµ½¸÷É½µÈºîÉñÏÉ£¬µ½¶«À³Ê±£¬ËµÒ¹¼ä¿´¼ûÒ»¸öÈË£¬Éí¸ßÊýÕÉ£¬µÈ¿¿½üÈ¥£¬È´²»¼ûÁË¡£¾ÝËµ¿´µ½ÁËËûµÄ½ÅÓ¡ºÜ´ó£¬ÀàËÆÇÝÊÞµÄ½ÅÓ¡¡£Èº³¼ÖÐÓÐÈËËµ¿´¼ûÒ»Î»Ç£×Å¹·µÄÀÏÈË£¬Ëµ¡°ÎÒÏëÒª¼ûÌì×Ó¡±£¬Ò»»á¶ùÓÖºöÈ»²»¼ûÁË¡£»ÊÉÏ¼ûµ½ÄÇ´ó½ÅÓ¡Ê±£¬»¹²»ÏàÐÅ£¬µÈµ½Èº³¼ÖÐÓÐÈËËµÆðÀÏÈËµÄÊÂ£¬²ÅÔÚºÜ´ó³Ì¶ÈÉÏÈÏÎªÄÇÀÏÈË¾ÍÊÇÏÉÈËÁË¡£Òò´Ë£¬Áô×¡ÔÚº£ÉÏ£¬¸ø·½Ê¿æä³µ£¬ÃØÃÜÅÉ³öÁËÊýÒÔÇ§¼ÆµÄÊ¹ÕßÈ¥Ñ°ÕÒÏÉÈË¡£
ËÄÔÂ£¬·µ»Øµ½·î¸ß¡£»ÊÉÏÏë×ÅÈåÉúºÍ·½Ê¿ÃÇ¶Ô·âìøÀñÒÇµÄËµ·¨¸÷²»ÏàÍ¬£¬ÓÖÈ±·¦¹ÅÊé¼ÇÔØ£¬ÊµÔÚÄÑÒÔÊ©ÐÐ¡£Ìì×ÓÓÖµ½ÁËÁº¸¸É½£¬ÐÐÀñ¼ÀìëµØÉñ¡£ÒÒÃ®ÈÕ£¬ÃüÊÌÖÐ¹ÙÈåÉúÍ·´÷°×Â¹Æ¤Ã±£¬Éí´©²åóË£¨£è¨´£¬»§£©¹Ù·þ£¬Ìì×ÓÉäÅ££¬½øÐÐ¼Àìë¡£ÔÚÌ©É½ÏÂµÄ¶«·½ÖþÌ³¼ÀÌì£¬ÒÀÕÕ½¼ìëÌ©Ò»ÉñµÄÀñÒÇ¡£¼ÀÌìµÄÌ³¿íÒ»ÕÉ¶þ£¬¸ß¾Å³ß£¬Ì³ÏÂ·ÅÓÐ·âìøµÄÎÄÊé£¬ÎÄÊéµÄÄÚÈÝÒþÃØ£¬·òÈËÖªÏþ¡£¼ÀÀñÍê±Ï£¬Ìì×Óµ¥¶À´ø×ÅÊÌÖÐ·î³µ¶¼Î¾»ô×ÓºîµÇÉÏÌ©É½£¬Ò²¾ÙÐÐÁË¼ÀÌìÒÇÊ½¡£ÕâÐ©ÊÂÇé¶¼½ûÖ¹Ð¹Â¶¡£µÚ¶þÌì£¬Ë³×ÅÉ½±±µÄµÀÂ·ÏÂÉ½¡£±û³½ÈÕ£¬ÔÚÌ©É½½ÅÏÂ¶«±±·½µÄËàÈ»É½±Ù³¡¼ÀµØ£¬°´ÕÕ¼ÀìëºóÍÁµÄÀñÒÇ¡£ÒÔÉÏµÄ·âìø£¬Ìì×Ó¶¼Ç××Ô°Ý¼ûÌìÉñ¡¢µØÉñ£¬´©»ÆÉ«Àñ·þ²¢È«²¿ÓÃÁËÒôÀÖ¡£ÓÃ²É×Ô½­»´Ò»´øµÄÈýÀâÁéÃ©×÷Éñµæ£¬ÓÃ´ú±íÎå·½µÄÎåÉ«ÄàÍÁ»ìÔÓÆðÀ´¶à¶àµØ¼ÓÔÚ¼ÀÌ³ÉÏ¡£»¹·Å³öÔ¶·½ÆæÒìµÄ·ÉÇÝ×ßÊÞºÍ°×Ã«Ò°¼¦µÈ¶¯Îï£¬´ó´óÔö¼ÓÀñÒÇµÄÂ¡ÖØÆø·Õ¡£µ«²»ÓÃÙîÅ£¡¢ì¸Å£¡¢Ï¬Å£¡¢´óÏóÖ®ÀàµÄ¶¯Îï¡£Ìì×Ó¼°ÆäËæ´Ó¶¼ÊÇµ½ÁËÌ©É½£¬È»ºóÀëÈ¥µÄ¡£¾ÙÐÐ·âìø´óµäµÄÄÇÌìÍíÉÏ£¬Ìì¿Õ·Â·ðÓÐÁÁ¹â³öÏÖ£¬°×ÌìÓÖÓÐ°×ÔÆ´Ó¼ÀÌ³ÖÐÉýÆð¡£
Ìì×Ó·âìø¹éÀ´£¬×øÔÚÃ÷ÌÃÉÏ£¬Èº³¼Ïà¼ÌÉÏÇ°×£ÊÙ¡£ÕâÊ±Ìì×ÓÏÂÚ¯Áî¸øÓùÊ·£º¡°ÎÒÒÔÃìÐ¡Ö®Éí¼Ì³ÐÁË»ÊµÛµÄÖÁ×ðÖ®Î»£¬Ò»Ö±½÷ÑÔÉ÷ÐÐ£¬Î¨¿Ö²»ÄÜÊ¤ÈÎ¡£ÎÒµÂÐÐÎ¢±¡£¬²»¶®ÀñÀÖ¡£¼ÀÌ©Ò»ÉñÊ±£¬ÌìÉÏÏóÊÇÓÐÈðÏéÖ®¹â£¬ÎÒÐÄÖÐ²»°²ºÃÏóÍû¼ûÁËÊ²Ã´£¬±»ÕâÆæÒì¾°ÏóËùÉîÉîÕðº¶£¬ÏëÒªÍ£Ö¹È´²»ÄÜ£¬ÖÕÓÚµÇÉÏÌ©É½ÖþÌ³¼ÀÌì£¬µ½ÁËÁº¸¸É½£¬È»ºóÔÚËàÈ»É½±Ù³¡¼ÀµØ¡£ÎÒÒªÍêÉÆ×Ô¼º£¬ÃãÁ¦ÓëÊ¿´ó·òÃÇÒ»ÆðÖØÐÂ¿ªÊ¼¡£´Í¸ø°ÙÐÕÃ¿°Ù»§Ò»Í·Å£¡¢Ê®Ê¯¾Æ£¬°ËÊ®ËêÒÔÉÏµÄÀÏÈËºÍ¹Â¶ù¹Ñ¸¾£¬ÔÙÁí¼Ó´Í²¼²¯¶þÆ¥¡£Ãâ³ý²©ÏØ¡¢·î¸ß¡¢ÉßÇðºÍÀú³ÇµÈµØµÄ¸³Ë°£¬²»ÓÃ½»ÄÉ½ñÄê×âË°ºÍÃâ³ýáæÒÛ¡£´óÉâÌìÏÂ£¬ºÍÒÒÃ®ÄêµÄ´óÉâÁîÒ»Ñù¡£·²ÊÇÎÒÑ²ÐÐËù¾­¹ýµÄµØ·½£¬¶¼²»ÒªÔÙÓÐ³ÛÐÌÔÙ·¸µÄÇá×ïÍ½¡£Èç¹ûÊÇÔÚÁ½ÄêÒÔÇ°·¸µÄ×ï£¬Ò»ÂÉ²»ÔÙ×·¾¿¡£¡±ÓÖÏÂÚ¯Ëµ£º¡°¹ÅÊ±Ìì×ÓÃ¿ÎåÄê³öÑ²Ò»´Î£¬ÔÚÌ©É½¾ÙÐÐ¼Àìë£¬ÖîºîÃÇÀ´³¯°Ý¶¼ÓÐ×¡Ëù¡£Ó¦¸ÃÈÃÖîºîÔÚÌ©É½ÏÂ¸÷×ÔÐÞ½¨¹ÙÛ¡¡£¡±
Ìì×ÓÔÚÌ©É½·âìøÍê±Ï£¬²¢Î´ÓöÉÏ·çÓêÔÖº¦£¬·½Ê¿ÃÇÓÖËµÅîÀ³µÈÉñÉ½ºÃÏó¾ÍÒªÕÒµ½ÁË¡£ÓÚÊÇ»ÊÉÏºÜ¸ßÐË£¬¾õµÃ»òÐí×Ô¼ºÄÜÓöµ½£¬¾ÍÓÖ¶«ÐÐµ½º£±ßÌ÷Íû£¬Ï£ÍûÄÜ¼ûµ½ÅîÀ³ÉñÉ½¡£·î³µ¶¼Î¾»ô×ÓºîÍ»È»Éú²¡£¬Ò»ÌìµÄ¹¦·ò¾ÍËÀÁË¡£»ÊÉÏÕâ²ÅÀë¿ª£¬ÑØº£¶øÉÏ£¬Íù±±µ½´ïíÙÊ¯¡£ÓÖ´ÓÁÉÎ÷¿ªÊ¼Ñ²ÐÐ£¬¾­±±·½±ß¾³µ½´ï¾ÅÔ­ÏØ¡£ÎåÔÂ£¬»Øµ½¸ÊÈª¹¬¡£Ö÷¹Ü¹ÙÔ±Ëµ£¬±¦¶¦³öÏÖÄÇÄêµÄÄêºÅÎª¡°Ôª¶¦¡±£¬½ñÄêÌì×Óµ½Ì©É½¾ÙÐÐ·âìø´óµä£¬ÄêºÅÓ¦Îª¡°Ôª·â¡±¡£
ÕâÄêÇïÌì£¬ÓÐ»ÛÐÇ³öÏÖÔÚ¶«¾®ËÞ£¨£ø£é¨´£¬Ðã£©ÌìÇø£¬¹âÃ¢ËÄÉä¡£Ê®¼¸Ììºó£¬»ÛÐÇÓÖ³öÏÖÔÚÈýÌ¨ËÞÌìÇø£¬¹âÃ¢ËÄÉä¡£ÓÐ¸öÍûÆøµÄÈË½ÐÍõË·µÄËµ£º¡°ÎÒ¹Û²âÊ±£¬Ö»¼ûÄÇÐÇ³öÏÖÊ±ÐÎ×´ÏóºùÂ«¹Ï£¬Ò»»á¶ù¾ÍÓÖÏûÊ§ÁË¡£¡±Ö÷¹Ü¹ÙÔ±ËµµÀ£º¡°±ÝÏÂ´´½¨ÁËºº¼Ò·âìøÀñÖÆ£¬ÉÏÌì´ó¸ÅÊÇÓÃÏóÕ÷¼ªÏéµÄµÂÐÇ³öÏÖÀ´±¨´ðÄú¡£¡±
µÚ¶þÄê¶¬Ìì£¬Ìì×Óµ½ÓºÏØ½¼ìëÎåµÛ£¬»ØÀ´ºóÓÖ°Ý¼ÀÁËÌ©Ò»Éñ¡£×£´ÇËµ£º¡°µÂÐÇ¹âÃ¢ËÄÉä£¬ÏóÕ÷ÃÀºÃ¼ªÏé¡£ÊÙÐÇÏà¼Ì³öÏÖ£¬¹â»Ô±éÕÕÔ¶·½¡£ÐÅÐÇÃ÷ÁÁ½µ¸££¬»ÊµÛ¾´°ÝÖîÉñ¸£ÔóÎÞÁ¿¡£¡±
ÕâÄê´ºÌì£¬¹«ËïÇäËµÔÚ¶«À³É½¼ûµ½ÁËÏÉÈË£¬ÄÇÏÉÈËºÃÏóÊÇËµÁË¡°Ïë¼ûÌì×Ó¡±¡£Ìì×ÓÓÚÊÇµ½ÁËçÃÊÏ³Ç£¬ÈÎÃü¹«ËïÇäÎªÖÐ´ó·ò¡£Ëæ¼´µ½ÁË¶«À³£¬ÔÚÄÇÀïÁôËÞÁË¼¸Ìì£¬Ê²Ã´Ò²Ã»¿´¼û£¬Ö»¿´¼ûÁË¾Þ´óµÄÈË½ÅÓ¡¡£Ìì×ÓÓÖÅÉ³öÊýÒÔÇ§¼ÆµÄ·½Ê¿È¥Ñ°ÕÒÉñÏÉÆæÎï£¬²É¼¯ÁéÖ¥ÏÉÒ©¡£ÕâÄêÌìºµ¡£ÕâÊ±ºò£¬Ìì×ÓÒÑ¾­Ã»ÓÐ³öÑ²µÄÕýµ±ÃûÒåÁË£¬¾ÍÇ°ÍùÍòÀïÉ³ÆíÇó½µÓê£¬Â·¹ýÌ©É½Ê±ÓÖ¾ÙÐÐÁË¼Àìë¡£·µ»ØÊ±µ½ÁËð­£¨£è¨²£¬ºü£©×Ó¿Ú£¬Ç××ÔÀ´µ½¶ÂÈû»ÆºÓ¾ö¿ÚµÄÏÖ³¡£¬Í£ÁôÁËÁ½Ìì£¬³Á°×ÂíÓÚºÓÖÐ£¬ÒÔ¼ÀºÓÉñ£¬È»ºóÀëÈ¥¡£ÅÉ¶þÎ»½«¾üÂÊÁìÊ¿±ø¶ÂÈû¾ö¿Ú£¬°Ñ»ÆºÓ·Ö³ÉÁ½ÌõºÓÇþ£¬Ê¹Ëü»Ö¸´ÁËµ±³õ´óÓíÖÎË®ºóµÄÃæÃ²¡£
ÃðÁËÄÏÔ½Ö®ºó£¬Ô½ÈËÓÂÖ®Ïò»ÊÉÏ½øÑÔËµ¡°Ô½ÈËÓÐÐÅ¹íµÄÏ°Ë×£¬¶øÇÒËûÃÇ¼ÀìëÊ±¶¼ÄÜ¼ûµ½¹í£¬ÂÅÂÅ¼ûÐ§Ó¦¡£´ÓÇ°¶«ê±£¨¨­£õ£¬Å·£©Íõ¾´¹í£¬¸ßÊÙ´ïÒ»°ÙÁùÊ®Ëê¡£ºóÊÀ×ÓËïµ¡ÂýÁË¹í£¬ËùÒÔ¾ÍË¥Î¢ÏÂÀ´¡±¡£Ìì×Ó¾ÍÃüÔ½µØÎ×Ê¦½¨Á¢Ô½ìô£¬Ö»ÉèÌ¨¶øÃ»ÓÐ¼ÀÌ³£¬Ò²¼ÀìëÌìÉñÉÏµÛ°Ù¹í£¬ÊÇ²ÉÓÐ¼¦²·µÄ·½·¨¡£»ÊÉÏÏàÐÅÕâÐ©£¬Ô½ìôºÍ¼¦²·µÄ·½·¨´Ó´Ë¾Í¿ªÊ¼Á÷ÐÐÆðÀ´¡£
¹«ËïÇäËµ£º¡°ÏÉÈËÊÇ¿ÉÒÔ¼ûµ½µÄ£¬¶ø»ÊÉÏÈ¥ÇóÏÉµÄÊ±ºò×ÜÊÇÌ«²Ö´Ù£¬Òò´Ë¼û²»µ½¡£Èç½ñ±ÝÏÂ¿ÉÒÔÐÞ½¨Ò»×ùÌ¨¸ó£¬¾ÍÏóçÃÊÏ³ÇËù½¨µÄÒ»Ñù£¬°ÚÉÏ¸ÉÈâÔæ¹ûÖ®ÀàµÄ¼ÀÆ·£¬ÏÉÈËÓ¦¸ÃÊÇÄÜ¹»ÕÐÀ´µÄ¡£¶øÇÒÏÉÈËÏ²»¶×¡Â¥¸ó¡£¡±ÓÚÊÇ»ÊÉÏÃüÁîÔÚ³¤°²½¨ÔìòãÁ®¹ÛºÍ¹ð¹Û£¬ÔÚ¸ÊÈª¹¬½¨ÔìÒæÑÓÊÙ¹Û£¬ÅÉ¹«ËïÇäÊÖ³Ö·û½Ú°ÚºÃ¼ÀÆ·£¬µÈºîÏÉÈË¡£ÓÖ½¨ÔìÁËÍ¨ÌìÌ¨£¬ÔÚÌ¨ÏÂ°ÚÉè¼ÀÆ·£¬Ï£ÍûÕÐÀ´ÉñÏÉÖ®Àà¡£ÓÖÔÚ¸ÊÈª¹¬ÉèÖÃÇ°µî£¬¿ªÊ¼Ôö½¨¹¬ÊÒ¡£ÏÄÌì£¬ÓÐÁéÖ¥²ÝÔÚ¹¬µîÄÚ³¤ÁË³öÀ´¡£Ìì×ÓÒòÎª¶ÂÈûÁË»ÆºÓ¾ö¿Ú£¬ÐË½¨ÁËÍ¨ÌìÌ¨£¬¾ÝËµµ±Ê±ÌìÉÏÒþÔ¼³öÏÖÁËÉñ¹â£¬¾ÍÏÂÚ¯ÊéËµ£º
¸ÊÈª¹¬µî·¿ÄÚÉú³öÁËÁéÖ¥³¤ÓÐ¾ÅÖê¾ú±ú£¬ÌØ´Ë´óÉâÌìÏÂ£¬Ãâ³ýÅ®·¸ÈË²»´÷ÐÌ¾ßµÄÀÍÒÛ¡£
µÚ¶þÄê£¬Õ÷·¥³¯ÏÊ¡£ÏÄÌì£¬¸Éºµ¡£¹«ËïÇäËµ£º¡°»ÆµÛÊ±¾ÙÐÐÍê·âÀñ£¬Ìì¾Í»á¸Éºµ£¬ÕâÊÇÎªÁËÊ¹·âÌ³µÄÍÁÁÀ¸É£¬ÒªÁ¬ºµÈýÄê¡£¡±»ÊÉÏ¾ÍÏÂÚ¯ÊéËµ£º¡°Ììºµ£¬´ó¸ÅÊÇÎªÁËÊ¹·âÌ³µÄÍÁ¸ÉÔï°É£¿Ó¦¸ÃÈÃÌìÏÂ°ÙÐÕ×ð¼ÀÖ÷Ô×Å©ÒµµÄÁéÐÇ¡£¡±
µÚÈýÄê£¬»ÊÉÏµ½ÓºÏØ½¼ìë£¬È»ºó´òÍ¨È¥»ØÖÐµÄµÀÂ·µ½ÄÇÀïÑ²²ì¡£´ºÌì£¬µ½´ïÃùÔó£¬ÔÙ´ÓÎ÷ºÓ·µ»Ø¡£
×ªÄê¶¬Ìì£¬»ÊÉÏÑ²ÊÓÄÏ¿¤£¬µ½½­ÁêºóÍù¶«×ß¡£µÇÉÏÇ±ÏØµÄÌìÖùÉ½£¬¾ÙÐÐ¼Àìë£¬³ÆÕâ×ùÉ½ÎªÄÏÔÀ¡£³Ë´¬Ë³½­¶øÐÐ£¬´ÓÑ°Ñô´©¹ýèÈ£¨£ã¨­£î£ç£¬´Ò£©Ñô£¬ÓÖ¾­¹ýÅíó»£¨£ì¨ª£¬Àë£©Ôó£¬Ò»Â·¼ÀìëÃûÉ½´ó´¨¡£È»ºó±±µ½ÀÅÐ°¿¤£¬ÔÙÑØº£¶øÉÏ¡£ËÄÔÂÊÇÑ®£¬µ½´ï·î¸ßÏØ£¬¾ÙÐÐÁË·âìøµäÀñ¡£
µ±³õ£¬Ìì×ÓÔÚÌ©É½¾ÙÐÐ·âìøµäÀñÊ±£¬Ì©É½½ÅÏÂµÄ¶«±±·½ÓÐ¹ÅÃ÷µÄÊ±ÌÃ¾ÉÖ·£¬¾ÉÖ·´¦Â·²»ºÃ×ß£¬ÓÖ²»¿í³¨¡£»ÊÉÏÏëÒªÔÚ·î¸ßÏØÅÔÐÞ½¨Ã÷ÌÃ£¬µ«²»ÖªµÀÃ÷ÌÃµÄÐÎÖÆ³ß¶È¡£¼ÃÄÏÈË¹«¯Ã£¨£ó¨´£¬Ëà£©´øÏ×ÉÏ»ÆµÛÊ±µÄÃ÷ÌÃÍ¼¡£Ã÷ÌÃÍ¼ÖÐÓÐÒ»×ùµîÌÃ£¬ËÄÃæÃ»ÓÐÇ½±Ú£¬ÓÃÃ©²Ý¸Ç¶¥£¬µîÌÃÖÜÎ§Í¨Ë®£¬»·ÈÆ×Å¹¬Ç½ÐÞÓÐÌìÇÅ£¬µîÉÏÓÐÂ¥£¬´ÓÎ÷ÄÏ·½ÏòÉìÈëµîÌÃ£¬ÃüÃûÎªÀ¥ÂØµÀ£¬Ìì×ÓÓÉ´Ë×ß½øµîÌÃ£¬ÔÚÄÇÀï°Ý¼ÀÉÏµÛ¡£ÓÚÊÇ£¬»ÊÉÏÃüÁî°´ÕÕ¹«¯Ã´øµÄÍ¼ÑùÔÚ·î¸ßµÄãëÉÏ½¨ÔìÃ÷ÌÃ¡£µÈµ½µÚÎåÄêÔÙÀ´¾ÙÐÐ·âìøÊ±£¬¾ÍÈÃÌ©Ò»ÉñºÍÎåµÛµÄÉñÎ»¾ÓÓÚÉÏ×ù½øÐÐ¼Àìë£¬ÈÃ¸ß»ÊµÛµÄÉñÖ÷ÁéÎ»¶Ô×ÅËûÃÇ¡£ÔÚÏÂ·¿¼ÀìëºóÍÁÉñ£¬ÓÃÅ£¡¢Ñò¡¢Öí¸÷¶þÊ®Í·¡£Ìì×Ó´ÓÀ¥ÂØµÀ½øÈ¥£¬¿ªÊ¼°´½¼ìëµÄÀñÒÇÔÚÃ÷ÌÃ¼À°Ý¡£¼À°ÝÍê±Ï£¬ÔÚÌÃÏÂÉÕµô¼ÀÆ·¡£È»ºó£¬»ÊÉÏÓÖµÇÉÏÌ©É½£¬ÔÚÉ½¶¥ÃØÃÜ¾ÙÐÐ¼Àìë¡£ÔÚÌ©É½ÏÂ¼ÀìëÎåµÛÊ±£¬°´ÕÕËûÃÇ¸÷×ÔËùÊôµÄ·½Î»£¬Ö»ÓÐ»ÆµÛºÍ³àµÛ²¢ÅÅ£¬¼ÀìëÊ±ÓÉÖ÷¹Ü¹ÙÔ±Åã¼À¡£ÔÚÌ©É½ÉÏ¾Ù»ð£¬É½ÏÂÒ²¶¼¾Ù»ðºôÓ¦¡£
Á½ÄêÒÔºó£¬Ê®Ò»ÔÂ¼××ÓÈÕÊÇË·ÈÕ£¬Ôç³¿½»¶¬ÖÁ£¬ÍÆËãÀú·¨µÄÈËÈÏÎªÒÔÕâÒ»ÌìÎªÍÆÀúµÄÆðµãÊÇÕýÍ³¡£Ìì×ÓÇ×ÁÙÌ©É½£¬ÔÚÕâÒ»Ììµ½Ã÷ÌÃÈ¥¼ÀìëÉÏµÛ£¬ÒòÎª¾àÉÏÒ»´Î·âìø²»µ½ÎåÄê£¬ËùÒÔÃ»ÓÐ¾ÙÐÐ·âìøµäÀñ¡£ÄÇ×£´ÇËµ£º¡°ÉÏÌìÊÚÓè»ÊµÛÌ©ÔªÉñ²ß£¬ÖÜ¶ø¸´Ê¼¡£»ÊµÛÔÚ´Ëò¯³ÏµØ°Ý¼ÀÌ©Ò»Éñ¡£¡±»ÊÉÏÓÖ¶«µ½º£ÉÏ£¬¿¼²ìÄÇÐ©µ½º£ÉÏÇóÏÉµÄÈËºÍ·½Ê¿ÃÇ£¬Ã»ÓÐÊ²Ã´Ð§Ñé£¬µ«»ÊÉÏ»¹ÊÇÔöÅÉÊ¹Õß¼ÌÐøÇ°Íù£¬Ï£ÍûÄÜÓöÉÏÉñÏÉ¡£
Ê®Ò»ÔÂÒÒÓÏÈÕ£¬°ØÁºÌ¨Ê§»ðÔâÔÖ¡£Ê®¶þÔÂ¼×ÎçÈÕ³õÒ»ÕâÒ»Ìì£¬»ÊÉÏÇ××Ôµ½¸ßÀïÉ½¼ÀìëºóÍÁÉñ¡£ÓÖµ½ÁË²³º££¬Ò£Íû¶ø°Ý¼ÀÅîÀ³Ö®ÀàµÄÏÉÉ½£¬Ï£ÍûÄÜµ½´ïÏÉÈËËù¾Ó×¡µÄÒì¾³¡£
»ÊÉÏ»Ø¾©ºó£¬ÓÉÓÚ°ØÁºÌ¨ÔâÔÖ·Ù»ÙÁË£¬¾Í¸ÄÔÚ¸ÊÈª¹¬ÁÙ³¯½ÓÊÜ¸÷¿¤¹úÉÏ±¨µÄ¼Æ±¡¡£¹«ËïÇäËµ£º¡°»ÆµÛ½¨³ÉÇàÁéÌ¨£¬Ê®¶þÌìºó¾Í±»ÉÕÁË£¬»ÆµÛÓÚÊÇÐÞ½¨ÁËÃ÷Í¥¡£Ã÷Í¥¾ÍÊÇ¸ÊÈª¹¬¡£¡±·½Ê¿ÃÇºÜ¶àÈËÒ²Ëµ¹Å´úµÛÍõÓÐÔÚ¸ÊÈª½¨¶¼µÄ¡£ºóÀ´Ìì×ÓÓÖÔÚ¸ÊÈª¹¬½ÓÊÜÖîºî³¯¼û£¬²¢ÔÚ¸ÊÈª½¨ÔìÖîºîµÄ¹ÙÛ¡¡£ÓÂÖ®Ëµ£º¡°Ô½µØ·ÉË×£¬»ðÔÖÖ®ºóÔÙ¸ÇÆðµÄ·¿×Ó£¬Ò»¶¨Òª±ÈÔ­ÏÈµÄ´ó£¬ÒÔ´ËÖÆ·þ»ðÔÖ¡£¡±ÓÚÊÇÌì×ÓÐÞÔì½¨ÕÂ¹¬£¬¹æÄ£¼«´ó£¬ÓÐÇ§ÃÅÍò»§¡£ËüµÄÇ°µî±ÈÎ´Ñë¹¬¸ß¡£ËüµÄ¶«ÃæÊÇ·ïãÚ£¬¸ß¶þÊ®¶àÕÉ¡£ËüµÄÎ÷ÃæÊÇÌÆÖÐÔ·£¬ÓÐ¼¸Ê®Àï¿íµÄ»¢È¦¡£ËüµÄ±±ÃæÐÞÁË´óË®³Ø£¬³ØÖÐµÄ½¥Ì¨¸ß¶þÊ®¶àÕÉ£¬³ØÃû½Ð×öÌ©Òº³Ø£¬³ØÖÐÓÐÅîÀ³¡¢·½ÕÉ¡¢å­ÖÞºÍºøÁºËÄ×ùÉ½£¬·ÂÕÕº£ÖÐÏÉÉ½£¬»¹ÓÐÓÃÊ¯Í·µñ³ÉµÄ¹êÓãÖ®Àà¡£ËüµÄÄÏÃæÓÐÓñÌÃ¡¢±ÚÃÅºÍÄñµñÏñÖ®Àà¡£»¹½¨ÁËÉñÃ÷Ì¨¡¢¾®¸ÉÂ¥£¬¸ß´ïÎåÊ®¶àÕÉ£¬Â¥Ì¨Ö®¼äÓÐéý³µµÀÏà»¥Á¬½Ó¡£
ÏÄÌì£¬ºº³¯¸ü¸ÄÀú·¨£¬ÒÔÏÄÀúÕýÔÂ×÷ÎªÒ»ÄêµÄ¿ªÊ¼£¬¹Ù¸®·þÉ«³çÉÐ»ÆÉ«£¬°Ñ¹ÙÓ¡Ò»ÂÉ¸ÄÎªÎå¸ö×Ö£¬Òò¶ø°Ñµ±Äê¶¨ÎªÌ«³õÔªÄê¡£ÕâÄê£¬ÍùÎ÷È¥Õ÷·¥´óÍð¡£»ÈÔÖÑÏÖØ¡£¶¡·òÈËºÍÂåÑôÓÝ³õµÈÈËÓÃ·½Êõ¼Àìë£¬ÆíÇó¹íÉñ½µ»öÓÚÐÙÅ«¡¢´óÍð¡£
µÚ¶þÄê£¬Ö÷¹Ü¹ÙÔ±Ëµ£¬ÓºÏØÎå®¼ÀìëÊ±Ã»ÓÐÅëÖó¹ýµÄÊìÉüµÈ¼ÀÆ·£¬Ã»ÓÐ·Ò·¼ÏãµÄÆøÎ¶¡£Ìì×Ó¾ÍÃüÁîìô¹ÙÓÃÅ£¶¿×ö³ÉÊìÉü¼ÀÆ··Ö±ð½øÏ×¸øÎå®£¬ËùÓÃÉüÀÎµÄÃ«É«£¬°´ÕÕÎåÐÐÏà¿ËµÄÔ­ÀíÅäÖÃ¡£ÓÃÄ¾Å¼Âí´úÌæ×³Âí×÷¼ÀÆ·£¬ÖÁÓÚ¼Àìë¸÷ÃûÉ½´ó´¨¸ÃÓÃ×³ÂíµÄ¡£È«¶¼ÓÃÄ¾Å¼Âí´úÌæ¡£»ÊµÛ³öÑ²¾­¹ýÊ±¾ÙÐÐ¼Àìë£¬²ÅÓÃ×³Âí¡£ÆäËûÀñ½ÚÕÕ¾É¡£
´ÎÄê£¬Ìì×Ó¶«Ñ²º£ÉÏ£¬¿¼²ìÉñÏÉÖ®ÀàµÄÊÂÇé£¬Ã»ÓÐÁéÑéµÄ¡£ÓÐµÄ·½Ê¿Ëµ¡°»ÆµÛÊ±½¨ÔìÁËÎå³ÇÊ®¶þÂ¥£¬ÒÔ±ãÔÚÖ´ÆÚÄÇ¸öµØ·½Ó­ºîÉñÏÉ£¬ÃüÃûÎªÓ­Äê¡£¡±»ÊÉÏÅú×¼°´ËûËùËµµÄ½¨ÔìÎå³ÇÊ®¶þÂ¥£¬Ãü¸÷ÎªÃ÷Äê¡£»ÊÉÏÇ××Ôµ½ÄÇÀïÐÐÀñ¼ÀìëÉÏµÛ£¬´©×Å»ÆÉ«Àñ·þ¡£
¹«¯Ã´øËµ£º¡°»ÆµÛÊ±ËäÈ»ÒÑÔÚÌ©É½ÖþÌ³¼ÀÌì£¬È»¶ø·çºó£¬·âîÒ¡¢áª²®µÈÈËÓÖÒª»ÆµÛÈ¥¶«Ì©É½ÖþÌ³¼ÀÌì£¬È¥·²É½±Ù³¡¼ÀµØ£¬Óë·ûÈðÏàºÏÁË£¬²ÅÄÜ³¤Éú²»ËÀ¡£¡±Ìì×Ó¾ÍÃüÁî×¼±¸¼ÀÆ·£¬À´µ½¶«Ì©É½£¬¼û¶«Ì©É½°«Ð¡£¬¸úËüµÄÃûÉù²»Ïà³Æ£¬¾ÍÃüìô¹Ù¼Àìë£¬µ«²»¾ÙÐÐ·âìø¡£´ËºóÃü¹«¯Ã´øÔÚÄÇÀï¹©·î¼ÀìëºÍÓ­ºîÉñÁé¡£ÏÄÌì£¬Ìì×Ó·µ»ØÌ©É½£¬ÏóÒÔÇ°ÄÇÑù¾ÙÐÐÎåÄêÒ»´ÎµÄ·âìøµäÀñ£¬ÁíÍâÔö¼ÓÁËÔÚÊ¯ãÌÉ½±Ù³¡¼ÀµØµÄÒÇÊ½¡£Ê¯ãÌÔÚÌ©É½½ÅÏÂµÄÄÏÃæ£¬ºÜ¶à·½Ê¿ËµÕâÀïÊÇÏÉÈË×¡µÄµØ·½£¬ËùÒÔ»ÊÉÏÇ××ÔÔÚÕâÀï¼ÀìëµØÉñ¡£
´ËºóÎåÄê£¬Ìì×ÓÓÖµ½Ì©É½ÐÐ·âìøÀñ£¬·µ»ØÍ¾ÖÐ¼ÀìëÁË³£É½¡£
µ±½ñÌì×ÓËùÐË½¨µÄÉñìô£¬Ì©Ò»ìôºÍºóÍÁìô£¬Ã¿ÈýÄêÇ××Ô½¼ìëÒ»´Î£»½¨Á¢ÁËºº¼Ò·âìøÖÆ¶È£¬Ã¿ÎåÄê¾ÙÐÐÒ»´Î·âìø´óµä¡£ÙñÈËÃý¼É×àÇëÐÞ½¨µÄÌ©Ò»ìôºÍÈýÒ»¡¢Ú¤Ñò¡¢ÂíÐÐ¡¢³àÐÇµÈÎå×ùÉñìô£¬ÓÉ¿íÊæµÈìô¹ÙÃ¿Äê°´Ê±¼Àìë¡£¼ÓÉÏºóÍÁìô£¬×Ü¹²Áù×ùÉñìô£¬¶¼ÓÉÌ«×£Í³¹Ü¡£ÖÁÓÚÏó°ËÉñÖÐµÄ¸÷Éñ£¬ÒÔ¼°Ã÷Äê¡¢·²É½µÈÆäËûÓÐÃûµÄÉñìô£¬Ìì×ÓÂ·¹ýÊ±¾Í¼Àìë£¬Àë¿ªºó¾ÍËãÁË¡£·½Ê¿ÃÇËùÐË½¨Éñìô£¬¸÷ÓÉËûÃÇ×Ô¼º¸ºÔð¼Àìë£¬ÈËËÀÁË£¬¼ÀìëÒ²¾ÍÖÕÖ¹£¬ìô¹Ù²»ÔÙ¹Ü¼Àìë¡£ÆäËûÉñìôÈ«²¿ÒÀÕÕÔ­À´µÄ¹æ¶¨°ì¡£µ±½ñ»ÊÉÏ¾ÙÐÐ·âìø´óµä£¬Ê®¶þÄêÒÔºóÀ´»Ø¹Ë£¬Ëù¼ÀìëµÄÉñÁéÒÑ±é¼°ÎåÔÀ¡¢ËÄäÂ¡£¶ø·½Ê¿ÃÇÓ­ºî¼ÀìëÉñÏÉ£¬È¥º£ÉÏÑ°·ÃÅîÀ³ÏÉÉ½£¬×îÖÕÒ²Ã»ÓÐÊ²Ã´½á¹û¡£¹«ËïÇäÖ®ÀàµÈµÈºîÉñÏÉµÄ·½ÍÁ£¬»¹ÊÇÓÃ¾Þ´óÈË½ÅÓ¡×öÍÐ´ÇÀ´±æ½â£¬Ò²ÊÇÃ»ÓÐÐ§Ñé¡£ÕâÊ±£¬Ìì×Ó¶Ô·½Ê¿ÃÇµÄ»ÄÌÆ»°Ô½À´Ô½Ñá¾ëÁË£¬È»¶øÊ¼ÖÕÁýÂç×ÅËûÃÇ£¬²»¿ÏÓëËûÃÇ¾ø¶ÏÍùÀ´£¬×ÜÏ£ÍûÓÐÒ»ÌìÄÜÓöµ½ÕæÓÐ·½ÊõµÄÈË¡£´Ó´ËÒÔºó£¬·½Ê¿ÃÇÌ¸ÂÛ¼ÀÉñµÄ¸ü¶à£¬È»¶øÐ§Ñé¾¿¾¹ÔõÑù£¬¾Í¿ÉÒÔÏë¼ûÁË¡£

Ì«Ê·¹«Ëµ£ºÎÒ¸úËæ»ÊÉÏ³öÑ²£¬¼ÀìëÌìµØÖÚÉñºÍÃûÉ½´ó´¨£¬²Î¼Ó¹ý·âìø´óµä¡£ÎÒÒ²Ôø½øÊÙ¹¬ÅãÊÌ»ÊµÛ¼Àìë£¬ÌýÉñÓï£¬¹Û²ìÑÐ¾¿ÁË·½Ê¿ºÍìô¹ÙÃÇµÄÑÔÂÛ£¬ÓÚÊÇ»ØÀ´ÒÀ´ÎÂÛÊö×Ô¹ÅÒÔÀ´¼Àìë¹íÉñµÄ»î¶¯£¬°ÑÕâÐ©»î¶¯µÄÀïÍâÇéÐÎÔ­Ô­±¾±¾µØÕ¹ÏÖ³öÀ´¡£ºóÊÀ¾ý×Ó£¬ÄÜ¹»´ÓÕâÀï¹Û²ìµ½ÄÇÐ©ÇéÐÎ¡£ÖÁÓÚÓÐ¹Ø¼ÀìëÊ±ËùÓÃÙÞ¶¹µÈÀñÆ÷ÒÔ¼°Óñ²¯µÄÏêÇé£¬Ï×¼À³êÉñµÄÀñÒÇ£¬ÔòÓÐÖ÷¹Ü¹ÙÔ±¼ÇÂ¼ÔÚ°¸¡£
ÎâÌ«²®ÊÀ¼Ò£¨·µ»ØÄ¿Â¼£©
¡¾ËµÃ÷¡¿¡¶ÊÀ¼Ò¡·Îª¡¶Ê·¼Ç¡·ÎåÌåÖ®Ò»¡£Ë¾ÂíÇ¨´ÓÎ¬»¤¹ú¼ÒÍ³Ò»µÄÁ¢³¡³ö·¢£¬°Ñ¸÷Öîºî¹ú¿´×ö¸¨×ôÖÐÑëÕþÈ¨µÄµØ·½ÕþÖÎÁ¦Á¿£¬Ï£ÍûËûÃÇÄÜ¡°ÖÒÐÅÐÐµÀ¡±£¬À´Î¬»¤ÖÐÑë¼¯È¨µÄÍ³Ò»¡£ËûÔÚ¡¶Ì«Ê·¹«×ÔÐò¡·ÖÐËµÃ÷ÁËËû´´Á¢¡¶ÊÀ¼Ò¡·ÌåÀýµÄÄ¿µÄ£º¡°¶þÊ®°ËËÞ»·±±³½£¬ÈýÊ®·ù¹²Ò»ì±£¬ÔËÐÐÎÞÇî£¬¸¨·÷¹ÉëÅÖ®³¼ÅäÑÉ£¬ÖÒÐÅÐÐµÀ£¬ÒÔ·îÖ÷ÉÏ£¬×÷ÈýÊ®ÊÀ¼Ò¡£¡±
¡¶Ê·¼Ç¡·ÖÐ¹²ÓÐ¡¶ÊÀ¼Ò¡·ÈýÊ®Æª£¬ÆäÄÚÈÝ¼ÇÔØÁË×ÔÎ÷ÖÜÖÁÎ÷ºº³õ¸÷Ö÷ÒªÖîºî¹úµÄÐËË¥ÀúÊ·¡£¡¶ÊÀ¼Ò¡·Ö®È¡Ãû¾ÍÊÇÒòÎª¡°Íõºî¿ª¹ú£¬×ÓËïÊÀÏ®¡±£¬Ò²¾ÍÊÇÖîºî¾ôÎ»·âÒØÊÀ´úÏà´«£¬¹ÊÃû¡¶ÊÀ¼Ò¡·¡£ºóÈË×Ü½áÎª¡°¹«ºî´«¹úÔòÎªÊÀ¼Ò¡±£¨¡¶ºóººÊé?°à±ë´«¡·£©£¬¡°ÊÀ¼ÒÒÔ¼Íºî¹ú¡±£¨ÕÔÒí¡¶Ø¥¶þÊ·Ôý¼Ç¡·£©¡£µ«Ë¾ÂíÇ¨²¢²»¾ÖÏÞÓÚ½öÓÃ¡¶ÊÀ¼Ò¡·¼ÇÔØ¿ª¹ú´«¼ÒµÄÖîºî£¬ÀýÈç³ÂÉæÉíËÀ¹ú³ý¶øÇÒÎÞºó£¬µ«Òò¡°ÇØÊ§ÆäÕþ¡¢¶ø³ÂÉæ·¢¼££¬Öîºî×÷ÄÑ£¬·çÆðÔÆÕô£¬×äÍöÇØ×å¡£ÌìÏÂÖ®¶Ë£¬×ÔÉæ·¢ÄÑ¡±£¬Ò²È·ÔøºÅÎª³ÂÍõ£¬ÆðÁË¾Þ´óµÄÀúÊ·×÷ÓÃ£¬ËùÒÔË¾ÂíÇ¨ÎªËûÐ´ÁË¡¶³ÂÉæÊÀ¼Ò¡·¡£±íÃ÷ÁËË¾ÂíÇ¨ÎªÁËÕæÊµ·´Ó³ÀúÊ·ÏÖÊµ£¬¶øÁé»îÔËÓÃ¡¶ÊÀ¼Ò¡·ÕâÒ»ÌåÀýµÄÏÖÊµÖ÷Òå¾«Éñ¡£
¡¶ÊÀ¼Ò¡·µÄÐðÊÂ·½·¨£¬´óÌåÓë¡¶±¾¼Í¡·ÏàÍ¬£¬¼´ÒÔ±àÄêÖ®Ìå¼ÇÔØÁÐ¹úÖîºîÖ®ÊÂ¡£Òò´ËÁõÖª¼¸Ëµ£º¡°Ë¾ÂíÇ¨Ö®¼ÇÖî¹úÒ²£¬Æä±à´ÎÖ®ÌåÓë¡¶±¾¼Í¡·²»Êâ¡£¸ÇÓûÒÖ±ËÖîºî£¬ÒìºõÌì×Ó£¬¹Ê¼ÙÒÔËû³Æ£¬ÃûÎª¡¶ÊÀ¼Ò¡·¡£¡±
¹ØÓÚ¡¶ÊÀ¼Ò¡·Ò»ÌåÊÇ·ñÎªË¾ÂíÇ¨Ëù´´£¬ÒÔÇ°Ñ§ÕßÓÐ½ØÈ»Ïà·´µÄ¿´·¨¡£Ò»ÖÖÒÔÎªË¾ÂíÇ¨ÊÇ¡°ÒòÏ®Ç°ÈË¡±£¬ÈçÇå´úÇØ¼ÎÚÓËµ£º¡°°´¡¶Ì«Ê·¹«Êé¡·×Ú¡¶ÊÀ±¾¡·£¬Æä´´Á¢ÆªÄ¿£¬Èç¡¶±¾¼Í¡·£¬Èç¡¶ÊÀ¼Ò¡·£¬Èç¡¶ÁÐ´«¡·£¬½ÔÒò¡¶ÊÀ±¾¡·¡±£¨¡¶ÊÀ±¾¼­²¹?ÖîÊéÂÛÊö¡·£©¡£ÁíÒ»ÖÖÈÏÎªË¾ÂíÇ¨ÊÇ¡°Ôä¿Õ¶À´´¡±£¬ÈçËÎ´úêË¹«ÎäËµ£º¡°¡¶Ê·¼Ç¡·Ò»°ÙÈýÊ®Æª£¬ººÌ«Ê·¹«ÐøÆä¸¸Ì¸Êé£¬´´ÎªÒåÀý£¬Æð»ÆµÛÆùººÎä»ñ÷ëÖ®Ëê£¬×«³ÉÊ®¶þ¡¶±¾¼Í¡·ÒÔÐðµÛÍõ£¬Ê®¡¶±í¡·ÒÔ¹áËêÔÂ£¬°Ë¡¶Êé¡·ÒÔ¼ÍÕþÊÂ£¬Èý¶þ¡¶ÊÀ¼Ò¡·ÒÔÐð¹«ºî¡£¡±ÎÒÃÇÈÏÎª£¬Ë¾ÂíÇ¨ËùÁ¢¡¶ÊÀ¼Ò¡·Ò»Ìå£¬¼È·Ç´¿È»¡°·ÂÏ®Ç°ÈË¡±£¬Ò²²»¿ÉÄÜ¡°Ôä¿Õ¶À´´¡±£¬¶øÊÇÔÚÇ°ÈËÊ·ÊéÌåÀýµÄ»ù´¡ÉÏ£¬¼ÓÒÔÈÚ»ã¹áÍ¨Òò¸ïËðÒæ£¬´´Á¢ÁË¡¶ÊÀ¼Ò¡·Ö®Ìå¡£ÕýÈçÁºÆô³¬ËùËµ£º¡°Æä¡¶ÊÀ¼Ò¡·¡¢¡¶ÁÐ´«¡·£¬¼È×ÛÑÅ¼Ç£¬Òà²ÉËöÓï£¬Ôò¡¶×ó´«¡·¡¢¡¶¹úÓï¡·Ö®ÒÅ¹æÒ²¡±£¬µ«¡°Ì«Ê·¹«Ê×´´¼Í´«Ìå£¬ÎªÊ·½ç²»ìöÖ®×æ¡±£¨¡¶ÖÐ¹úÀúÊ·ÑÐ¾¿·¨¡·£©¡£
¡¶ÊÀ¼Ò¡·Ò»Ìå£¬ÓÉÓÚ·ûºÏÎÒ¹ú¹Å´úÉç»áÁÑÍÁ·âºîÊÀÏ®²»ÌæµÄÏÖÊµ£¬ËùÒÔÓÐÆä²»¿ÉÌæ´úµÄÒâÒå¡£¡¶ººÊé¡·ÒÔÏÂÔøÓÐÐ©¼Í´«ÌåÊ·ÖøÈ¡Ïû¡¶ÊÀ¼Ò¡·¸ÄÎª¡¶ÁÐ´«¡·£¬Ôâµ½ÁËÒ»Ð©Ñ§ÕßµÄÅúÆÀ£º¡°¡¶´«¡·Õß£¬´«Ò»ÈËÖ®ÉúÆ½Ò²£»Íõºî¿ª¹ú£¬×ÓËïÊÀÏ®£¬¹Ê³Æ¡¶ÊÀ¼Ò¡·¡£½ñ¸Ä×÷¡¶´«¡·£¬¶øÆä×ÓËïËÃ¾ôÕß£¬ÓÖ²»ÄÜ²»¸½Æäºó£¬¾¿·ÇÌåÒÓ¡£¡±£¨ÕÔÒí¡¶Ø¥¶þÊ·Ôý¼Ç¡·£©ËùÒÔ¡¶ÊÀ¼Ò¡·Ò»Ìå£¬ºó´úÊ·ÊéÒ²ÂÅÂÅ²ÉÓÃ£¬Å·ÑôÐÞµÄ¡¶ÐÂÎå´úÊ·¡·£¬¾Í×«ÓÐ¡¶ÊÀ¼Ò¡·Ê®¾í£¬¶ø¡¶ËÎÊ·¡·ÒàÓÐ¡¶ÊÀ¼Ò¡·Áù¾í¡£ÓÐµÄËä¸ÄÃûÄ¿£¬ÆäÌåÀýÒÀÈ»£¬Èç¡¶½úÊé¡·Ö®¡¶ÔØ¼Ç¡·¡¢¡¶ÁÉÊ·¡·Ö®¡¶Íâ¼Ç¡·¡£ÕýÈçÇå´úÍõÃùÊ¢ËùÑÔ£º¡°¿¼¡¶ÊÀ¼Ò¡·Ö®Ãû£¬¡¶½úÊé¡·¸Ä³Æ¡¶ÔØ¼Ç¡·£¬Òª½Ô²»¹ýÐ¡Ð¡Á¢Òì£¬´óÖ¸×ÜÔÚË¾ÂíÊÏÀÎÁýÖÐ¡±£¨¡¶Ê®ÆßÊ·ÉÌÈ¶¡·£©¡£¿É¼û¡¶ÊÀ¼Ò¡·Ò»ÌåµÄÖØÒªÓ°Ïì¡£
±¾ÆªÃûÎª¡¶ÎâÌ«²®ÊÀ¼Ò¡·£¬¼ÇÔØÁËÎâ¹ú´Ó¿ª¹ú×æÏÈÎâÌ«²®Ô¶±Ü¾£Âù£¨Ô¼¹«ÔªÇ°Ê®¶þÊÀ¼ÍÖÐÒ¶£©ÖÁÎâÍõ·ò²îÍö¹ú£¨Ç°473£©£¬³¤´ïÒ»Ç§¶þ°ÙÄêµÄÒ»²¿ÐËÍöÊ·¡£Í¨¹ý±¾Æª£¬ÎÒÃÇÇåÎúµØÁË½âµ½Îâ¹úÓÉÈõ¶øÇ¿¡¢ÓÖÓÉÊ¢¶øË¥µÄÍêÕûÀú³Ì¡£ÆªÖÐÔÙÏÖÁËÎâ³þ¡¢ÎâÔ½ÒÔ¼°ÎâÓëÖÐÔ­ÖîºîÖ®¼ä´í×Û¸´ÔÓµÄÃ¬¶Ü¹ØÏµ£¬Ò²·´Ó³ÁËÎâ¹úÄÚ²¿Í³ÖÎ½×¼¶Ö®¼äµÄÍõÊÒ¶·ÕùºÍ¾ý³¼ö´ö¹¡£
ÔÚ±¾ÆªÖÐ£¬Ë¾ÂíÇ¨ÓÃ¡°Æ¤ÀïÑôÇï¡±µÄÊ·±Ê£¬Ô¢ÂÛ¶ÏÓÚÐðÊÂÖ®ÖÐ£¬¸èËÌÁËÎâÌ«²®¡¢¼¾Ôý¶þÈË²»Ä½È¨Á¦±ÜÎ»ÈÃ¹úµÄ¸ß·çÁÁ½Ú£¬ÎÞÒÉÊÇ¶ÔÍ³ÖÎ¼¯ÍÅÄÚ²¿ÕùÈ¨¶áÊÆà©Ñª²ÐÉ±µÄÒ»ÖÖ³°·íºÍ·´²¦¡£Í¬Ê±£¬Í¨¹ýÃè»æ¹«×Ó¹âß±ÍõÁÅµÄÀúÊ·³¡Ãæ£¬ÕýÃæ½ÒÂ¶ºÍ±ÞÌ¢ÁËÎâ¹úÍõ×å³ÉÔ±Ö®¼äÍ¬ÊÒ²Ù¸êÒÔÄ±ÍõÎ»µÄ²ÐÈÌÐÐ¾¶¡£²¢ÇÒ£¬Í¨¹ý¶ÔÎé×Óñã¾¡ÖÒ±¨¹ú·´Ôâ´ÍËÀµÄ¾ßÌåÊ·ÊµµÄÉú¶¯ÃèÊö£¬·ß¿®µØÅúÅÐÁËÎâÍõ·ò²îµÄ»è°µ²»Ã÷£¬Êã·¢ÁË¶Ô×¨ÖÆÉç»áÖÐÕýÖ±ÏÍÄÜÖ®Ê¿¡°ÖÒ¶ø±»°ù¡¢ÐÅ¶ø¼ûÒÉ¡±µÄÈËÉú±¯¾çÎÞÏÞµÄÍ¬ÇéºÍ²»Æ½¡£
±¾ÆªÒÕÊõÉÏµÄµÚÒ»¸öÌØµã£¬¾ÍÊÇÌ«Ê·¹«´ÓÀúÊ·ÏÖÊµµÄÕæÊµ³ö·¢£¬ËÜÔìÁË¼¸¸öèòèòÈçÉúÐÔ¸ñ·á¸»µÄÈËÎïÐÎÏó¡£ÕâÐ©ÐÎÏó²»ÊÇÆ½ÃæµÄ¸ÅÄîÑÝÒï£¬¶øÊÇÓÐÑªÓÐÈâè¦è¤»¥¼ûµÄ¶àÖØÐÔ¸ñÁ¢Ìå×éºÏ¡£ÀýÈç¹«×Ó¹âÕâ¸öÐÎÏó£¬Ò»·½ÃæË¾ÂíÇ¨Ð´³öÁËËûµÄÉî³ÁÓÐ´óÖ¾¼°¾«Ã÷¸ÉÁ·£ºËûÉÆÓÚÔñÈË£¬ßªÓÃÁËËïÎä¡¢×ÓñãÕâÑùµÄÏÍ³¼Á¼½«£»ËûÓÃÈË²»ÒÉ£¬ÐÅÈÎ×ðÖØµÐ¹úµÄÍö³¼Èç×Óñã¡¢²®ºµÈÈË¡£Ò»·½ÃæÓÖÐ´³öÁËËûµÄÒõðº²ÐÈÌ£¬ÎªÁË¶áÈ¡ÍõÎ»²»Ï§ÎþÉü×¨ÖîÈ¥É±ËÀ×Ô¼ºµÄ¹ÇÈâµÜÐÖ¡£ÓÖÈç·ò²îµÄÐÎÏó£¬Ò»·½ÃæÐ´³öËûÊÄ±¨¹ú³ð¼ÒºÞµÄÖ´×Å¾«ÉñºÍÎ÷ÆÆÇ¿³þ¡¢ÄÏ½µì¶Ô½¡¢±±ÍþÆë½ú¡¢³Æ°ÔÖÐÔ­µÄ¾Þ´óÒµ¼¨£¬Ò»·½ÃæÓÖÐ´³öËûºÃ´óÏ²¹¦¡¢¾ÜÚÉÊÎ·Ç¡¢±©ìå¹Ñ¶÷µÄ¹ÖÆ§¸öÐÔ¡£¶þÕß¶¼ÊÇºÜ³É¹¦µÄÒÕÊõÐÎÏó¡£
±¾ÆªÒÕÊõÉÏµÄµÚ¶þ¸öÌØµãÊÇÊ·±ÊµÄ³É¹¦ÔËÓÃ¡£ÖÐ¹úÊ·´«ÐðÊÂÒÔ¼ò½àÎªÉÏ¡£±¾À´ÓÐ¹ØÎâ¹úµÄÊ·Êµ£¬ÔÚ¡¶×ó´«¡·¼°¡¶¹úÓï?ÎâÓï?Ô½Óï¡·ÖÐ¼ÇÔØºÜ¶à£¬ÓÐÐ©ÑÔÂÛÁ¬ÆªÀÛë¹¡£×÷Îª¶Ï´úÊ·ÕâÑùÐ´»ò»¹¿ÉÒÔ£¬µ«¡¶Ê·¼Ç¡·×÷ÎªÍ¨Ê·±ØÈ»²»ÄÜÈÝÄÉÕâÃ´ÅÓÔÓµÄÄÚÈÝ¡£Òò´Ë£¬Ë¾ÂíÇ¨ÒÔ¡°²©²É¡±Îª»ù´¡£¬¶øÒÔ¡°ÉÆÔñ¡±ÎªÖ÷µ¼£¬Ñ¡È¡ÄÇÐ©×îÉú¶¯×îÄÜ·´Ó³Îâ¹ú»ù±¾ÀúÊ·ÃæÃ²µÄÑÔÂÛºÍÊÂÊµ£¬¾­¹ýÈ¥´ÖÈ¡¾«µÄÀí½âÏû»¯ºÍÒÕÊõÔÙ´´Ôì£¬±äÎªÑÔÔ¼ÒâêàµÄ¼ò½àÐðÊöºÍ´«Éñ¶Ô»°£¬Ê¹È«ÆªÐðÊö²»Âû²»Ö¦ÏßË÷ÇåÎú£¬ÈËÎïÓïÑÔÈç´Ó¿Ú³öÎÞ²»±ÏÐ¤¡£Æ©Èç»Æ³ØÖ®»á½úÎâÕù³¤Ò»½Ú£¬Ë¾ÂíÇ¨²»µ«É¾È¥¡¶¹úÓï¡·ÖÐÎâÍõÒÔ¼×±øÈýÍòÎ§À§½ú¾üÖ®ÊÂ£¬¶øÇÒ¸ß¶ÈÑ¹ËõÁËÎâÍõ¡¢½ú¹«µÄ¶Ô»°¡£¡¶¹úÓï¡·ÖÐÎâÍõÔ­»°Îª£º¡°Ìì×ÓÓÐÃü£¬ÖÜÊÒ±°Ô¼£¬¹±Ï×ÄªÈë£¬ÉÏµÛ¹íÉñ¶ø²»¿ÉÒÔ¸æ¡£ÎÞ¼§ÐÕÖ®ÕñÒ²£¬Í½åáÀ´¸æ¡£¹ÂÈÕÒ¹Ïà¼Ì£¬ÙéÙë¾Í¾ý¡£¾ý½ñ·ÇÍõÊÒ²»Æ½°²ÊÇÓÇ£¬ÒÚ¸º½úÖÚÊü£¬²»Ê½ÖîÈÖ¡¢µÒ¡¢ÇØ¡¢³þ£»½«²»³¤µÜ£¬ÒÔÁ¦Õ÷Ò»¶þÐÖµÜÖ®¹ú¡£¹ÂÓûÊØÎáÏÈ¾ýÖ®°à¾ô£¬½øÔò²»¸Ò£¬ÍËÔò²»¿É¡£½ñ»áÈÕ±¡ÒÓ£¬¿ÖÊÂÖ®²»¼°£¬ÒÔÎªÖîºîÐ¦¡£¹ÂÖ®ÊÂ¾ýÔÚ½ñÈÕ£¬²»µÃÊÂ¾ýÒàÔÚ½ñÈÕ¡£ÎªÊ¹ÕßÖ®ÎÞÔ¶Ò²£¬¹ÂÓÃÇ×ÌýÃüÓÚ·ªÀéÖ®Íâ¡£¡±¶øË¾ÂíÇ¨È´×¥×¡Òªº¦£¬Ò»ÑÔÒÔ±ÎÖ®£¬¸ÄÎª¡°ÓÚÖÜÊÒÎÒÎª³¤£¡¡±ÑÔ¼È¼òÁ·¶øÓÖµÃÆäÉñËè£¬¿É¼û³öÌ«Ê·¹«ÔËÓÃÓïÑÔµÄ¸ß¶ÈÄÜÁ¦¡£
ÎâÌ«²®ÓëÆäµÜÖÙÓº£¬¾ùÎªÖÜÌ«ÍõÖ®×Ó£¬Íõ¼¾ÀúÖ®ÐÖ¡£¼¾ÀúÊ®·ÖÏÍÄÜ£¬ÓÖÓÐÒ»¸ö¾ßÓÐÊ¥µÂµÄ¶ù×Ó²ý£¬Ì«ÍõÏëÁ¢¼¾ÀúÒÔ±ã´«Î»¸ø²ý£¬Òò´ËÌ«²®¡¢ÖÙÓº¶þÈË¾ÍÌÓÍù¾£Âù£¬Ïóµ±µØÂùÈËÒ»ÑùÉíÉÏ´ÌÂú»¨ÎÆ¡¢¼ô¶ÏÍ··¢£¬ÒÔÊ¾²»ÔÙ¼ÌÎ»£¬°Ñ¼Ì³ÐÈ¨ÈÃ¸ø¼¾Àú¡£¼¾Àú¹ûÈ»¼ÌÎ»£¬¾ÍÊÇÍõ¼¾£¬²ýºóÀ´Ò²³ÉÎªÎÄÍõ¡£Ì«²®ÌÓÖÁ¾£Âùºó£¬×Ô³Æ¡°¾ä£¨£ç¨­£õ£¬¹´£©Îâ¡±¡£¾£ÂùÈËÈÏÎªËûºÜÓÐ½ÚÒå£¬×·Ëæ¸½Ë³ËûµÄÓÐÒ»Ç§Óà»§£¬×ðÁ¢ËûÎªÎâÌ«²®¡£
Ì«²®ËÀ£¬ÎÞ×Ó£¬ÆäµÜÖÙÓº¼ÌÎ»£»¾ÍÊÇÎâÖÙÓº¡£ÖÙÓºËÀ£¬Æä×Ó¼¾¼ò¼ÌÎ»¡£¼¾¼òËÀ£¬Æä×ÓÊå´ï¼ÌÎ»¡£Êå´ïËÀ£¬Æä×ÓÖÜÕÂ¼ÌÎ»¡£ÄÇÊ±ÕýÖµÎäÍõÕ½Ê¤Òóæû£¬Ñ°ÕÒÌ«²®¡¢ÖÙÓºµÄºó´ú£¬ÕÒµ½ÁËÖÜÕÂ¡£ÖÜÕÂÒÑ¾­ÊÇÎâ¾ý£¬¾Í´ËÈÔ·âÓÚÎâ¡£ÓÖ°ÑÖÜÕÂÖ®µÜÓÝÖÙ·âÔÚÖÜ±±±ßµÄÏÄ¶¼¹ÊÖ·£¬¾ÍÊÇÓÝÖÙ£¬Î»ÁÐÖîºî¡£
ÖÜÕÂËÀ£¬Æä×ÓÐÜËì¼ÌÎ»¡£ÐÜËìËÀ£¬Æä×Ó¿ÂÏà¼ÌÎ»¡£¿ÂÏàËÀ£¬Æä×ÓÇ¿ð¯ÒÄ¼ÌÎ»¡£Ç¿ð¯ÒÄËÀ£¬Æä×ÓÓàÇÅÒÉÎá¼ÌÎ»¡£ÓàÇÅÒÉÎáËÀ£¬Æä×Ó¿ÂÂ¬¼ÌÎ»¡£¿ÂÂ¬ËÀ£¬Æä×ÓÖÜôí¼ÌÎ»¡£ÖÜôíËÀ£¬Æä×ÓÇüÓð¼ÌÎ»¡£ÇüÓðËÀ£¬Æä×ÓÒÄÎá¼ÌÎ»¡£ÒÄÎáËÀ£¬Æä×ÓÇÝ´¦¼ÌÎ»¡£ÇÝ´¦ËÀ£¬Æä×Ó×ª¼ÌÎ»¡£×ªËÀ£¬Æä×ÓÆÄ¸ß¼ÌÎ»¡£ÆÄ¸ßËÀ£¬Æä×Ó¾ä±°¼ÌÎ»¡£ÕâÊ±½úÏ×¹«ÃðµôÁËÖÜ±±ÓÝ¹«£¬ÎªµÄÊÇ¿ªÍØ½ú¹ú°æÍ¼¡¢Õ÷·¥ë½¹ú¡£¾ä±°ËÀ£¬Æä×ÓÈ¥Æë¼ÌÎ»¡£È¥ÆëËÀ£¬Æä×ÓÊÙÃÎ¼ÌÎ»¡£ÊÙÃÎ¼ÌÎ»ºóÎâ¹ú·½Ê¼ÈÕÒæÇ¿´ó£¬×Ô³ÆÎªÍõ¡£
´ÓÌ«²®´´½¨Îâ¹úËãÆð£¬µ½µÚÎå´úÊ±ÎäÍõÊ¤Òó³¯£¬·âÆäºó´úÎª¶þ¹ú£ºÆäÒ»ÎªÓÝ¹ú£¬ÔÚÖÐÔ­µØÇø£¬ÆäÒ»ÎªÎâ¹ú£¬ÔÚÒÄÂùµØ´ø¡£µ½µÚÊ®¶þ´úÊ±½ú¹úÃðµôÁËÖÐÔ­µØÇøµÄÓÝ¹ú¡£ÓÖ¹ýÁËÁ½´ú£¬ÒÄÂùµØ´øµÄÎâ¹úÐËÊ¢ÆðÀ´¡£×Ü¼Æ´ÓÌ«²®ÖÁÊÙÃÎ¹²´«Ê®¾Å´úÈË¡£
ÍõÊÙÃÎ¶þÄê£¨Ç°584£©£¬³þ¹úÁ÷ÍöÔÚÍâµÄ´ó·òÉê¹«Î×³¼Ô¹ºÞ³þ¹ú´ó½«×Ó·´£¬ÌÓµ½½ú¹ú£¬ÓÉ½ú³öÊ¹Îâ¹ú£¬½Ì¸øÎâ¹úÓÃ±øÖ®ÊõºÍ³µÕ½Ö®·¨£¬ÈÃËû¶ù×Ó×öÎâ¹úµÄÐÐÈËÖ®¹Ù£¬Îâ¹ú´Ó´Ë¿ªÊ¼ÓëÖÐÔ­¸÷¹ú½»Íù¡£Îâ¹ú¿ªÊ¼ÅÉ±øÕ÷·¥³þ¹ú¡£Ê®ÁùÄê£¨Ç°570£©£¬³þ¹²ÍõÕ÷·¥Îâ¹ú£¬Ö±ÖÁºâÉ½¡£
¶þÊ®ÎåÄê£¨Ç°561£©£¬ÍõÊÙÃÎËÀ¡£ÊÙÃÎÓÐËÄ¸ö¶ù×Ó£º³¤×Ó½ÐÖî·®£¬´Î×Ó½ÐÓà¼À£¨£ú£è¨¤£é£¬Õ¯£©£¬Èý×Ó½ÐÓàÃÁ£¬ËÄ×Ó½Ð¼¾Ôý¡£¼¾ÔýÏÍÄÜ£¬ÊÙÃÎÉúÇ°Ò²ÔøÏëÈÃËû¼ÌÎ»£¬µ«¼¾Ôý±ÜÈÃ²»´ðÓ¦£¬ÓÚÊÇÈÃ³¤×ÓÖî·®¼ÌÎ»£¬×ÜÀíÖîÖÖÊÂÎñ£¬´úÀíÖ´ÕÆ¹úÕþ¡£
ÍõÖî·®ÔªÄê£¨Ç°560£©£¬Öî·®·þÉ¥ÆÚÂú£¬Òª°Ñ¾ýÎ»ÈÃÓÚ¼¾Ôý¡£¼¾ÔýÍÆ´ÇËµ£º¡°²ÜÐû¹«ËÀºó£¬¸÷¹úÖîºîºÍ²Ü¹úÈË¶¼ÈÏÎªÐÂÁ¢µÄ²Ü¾ý²»Òå£¬ÏëÒªÁ¢×Óê°Îª²Ü¾ý£¬×Óê°Àë¿ª²Ü¹ú£¬ÒÔ³ÉÈ«²Ü¾ý¼ÌÐøÔÚÎ»¡£¾ý×ÓÆÀÂÛ×Óê°ËµËû¡®ÄÜ×ñÊØ½ÚÒå¡¯¡£Äú×÷Îª³¤×Ó±¾ÊÇºÏÀíµÄ¼ÌÎ»ÈË£¬Ë­¸Ò¸É·¸ÄúÄØ£¡µ±¹ú¾ý²»ÊÇÎÒÓ¦ÓÐÖ®½Ú¡£ÎÒËäÎÞÄÜ£¬Ò²Ô¸Ñ§Ï°×Óê°ÄÇÑùµÄÒå¾Ù¡£¡±Îâ¹úÈË¼á³ÖÒªÁ¢¼¾Ôý£¬Ëû·´¶øÅ×ÆúÁË¼ÒÊÒ²Æ²úÈ¥µ±Å©Ãñ£¬ÎâÈËÖ»ºÃ·ÅÆúÁËÕâ¸ö´òËã¡£ÇïÌì£¬ÎâÓÖÕ÷·¥³þ¹ú£¬³þ´ò°ÜÁËÎâ¾ü¡£ËÄÄê£¨Ç°557£©£¬½úÆ½¹«·½Ê¼¼ÌÎ»¡£
Ê®ÈýÄê£¨Ç°548£©£¬ÍõÖî·®ËÀÈ¥¡£ÁôÏÂÒÅÃü°Ñ¾ýÎ»´«¸øÆäµÜÓà¼À£¬Ä¿µÄÊÇÏë°´´ÎÐòÒÔÐÖ´«µÜ£¬Ò»¶¨Òª°Ñ¹úÎ»×îºó´«ÖÁ¼¾ÔýÎªÖ¹£¬À´Âú×ãÏÈÍõÊÙÃÎµÄÒÅÔ¸¡£¶øÇÒÒòÎªÐÖµÜÃÇ¶¼ÔÞÉÍ¼¾ÔýÈÃ¹úµÄ¸ß·çÁÁ½Ú£¬´ó¼Ò¶¼Ïë°Ñ¹ú¾ýÖ®Î»ÈÃ¸ø±ðÈË£¬ÕâÑù¾ÍÄÜÒÀ´Î½¥½¥´«µ½¼¾ÔýÉíÉÏÁË¡£¼¾Ôý±»·âÔÚÑÓÁê£¬Òò´ËºÅÎªÑÓÁê¼¾×Ó¡£
ÍõÓà¼ÀÈýÄê£¨Ç°545£©£¬Æë¹úÏàÇì·â»ñ×ïÓÚÆë£¬´ÓÆëÌÓµ½Îâ¹úÀ´¡£ÎâÍõ°ÑÖì·½ÏØÉÍ´Í¸øËû×÷Îª·îÒØ£¬°Ñ¹«Ö÷¼Þ¸øÇì·â£¬Çì·â½á¹û±ÈÔ­ÏÈÔÚÆë¹ú»¹¸»ÓÐ¡£
ËÄÄê£¨Ç°544£©£¬ÎâÍõÅÉ¼¾Ôýµ½Â³¹úÆ¸ÎÊ£¬¼¾ÔýÒªÇóÐÀÉÍÒ»ÏÂÖÜ³¯Í¢µÄÒôÀÖ¡£Â³¹úÀÖ¹¤ÎªËûÑÝ³ª¡¶ÖÜÄÏ¡·ºÍ¡¶ÕÙ£¨£ó£è¨¤£ï£¬ÉÜ£©ÄÏ¡·£¬¼¾ÔýÌýºóËµ£º¡°ÃÀ°¡£¬´ÓÒôÀÖÖÐÌý³öÖÜ³¯ÍõÒµ»ù´¡ÒÑ´òºÃ£¬µ«»¹Î´»ñµÃ×îºó³É¹¦¡£ÇúÖÐÑóÒç×ÅËäÐÁÀÍµ«ÎÞÔ¹ÑÔµÄÇéÐ÷¡£¡±ÀÖ¹¤ÓÖÑÝ³ª¡¶Úý£¨£ð¨¨£é£¬Åå£©·ç¡·£¬¡¶à{£¨£ù¨­£î£ç£¬Óµ£©·ç¡·¡¢¡¶ÎÀ·ç¡·¡£¼¾ÔýËµ¡°ÃÀ°¡£¬Éî³ÁÄÄ£¬ËäÔâ¿²¿À¶øÆä¾«Éñ²»ÏÝÓÚÀ§¶ÙÍÇÌÆ£¬ÎÒÌýËµÎÀ¿µÊå£¬ÎÀÎä¹«µÄµÂÐÐ¾ÍÊÇÈç´Ë£¬ÕâÊÇ¡¶ÎÀ·ç¡·µÄ¸èÇú°É£¿¡±ÀÖ¹¤ÓÖÑÝ³ª¡¶Íõ·ç¡·¡£¼¾ÔýËµ£º¡°ÃÀ°¡£¬ÆäÇéËäÓÇÉË¶ø²»¾åÝß£¬ÕâÊÇÖÜÊÒ¶«Ç¨ºóµÄ¸èÇú°É£¿¡±ÓÖÑÝ³ª¡¶Ö£·ç¡·¡£¼¾ÔýËµ£º¡°¸èÉùÏ¸Ëö·´Ó³³öÆä¹úÕþÁî¿ÁÏ¸£¬ÈËÃñÄÑÒÔÈÌÊÜ£¬Õâ¸ö¹ú¼Ò¿ÖÅÂÒªÂÊÏÈÃðÍö°É£¿¡±ÓÖÑÝ³ª¡¶Æë·ç¡·¡£¼¾ÔýËµ£º¡°ÃÀ°¡£¬Çúµ÷ºë´óÉîÔ¶£¬ÕæÓÐ´ó¹úÖ®·ç¡£¿°Îª¶«º£Ò»·½±íÂÊ£¬ÕâÊÇ½ªÌ«¹«µÄÒÅ·ç°É£¡¹ú¼ÒµÄÇ°Í¾ÎÞ¿ÉÏÞÁ¿£¡¡±ÓÖÑÝ³ª¡¶áÙ£¨£â¨©£î£¬±ö£©·ç¡·¡£¼¾ÔýËµ£º¡°ÃÀ°¡£¬Çúµ÷¿íºëÌ¹µ´£¬»¶¿ì¶ø²»¹ý·Ö£¬ÕâÊÇÖÜ¹«¶«Õ÷µÄ¸èÇú°É£¿¡±ÓÖÑÝ³ª¡¶ÇØ·ç¡·¡£¼¾ÔýËµ£º¡°Õâ¾Í½Ð×öÏÄÉù¡£¼ÈÈ»¸èÇúÇúµ÷ÄÜÑÝ½øÎªÏÄÉù£¬¹ú¼ÒÒ²±Ø»áÈÕÒæÇ¿´ó£¬´óµ½¼«µã£¬ÄÜ´ïµ½ÖÜÍõ³¯´´ÒµµÄ³Ì¶ÈÁË°É£¿¡±ÓÖÑÝ³ª¡¶Îº·ç¡·¡£¼¾ÔýËµ£º¡°ÃÀ°¡£¬Çúµ÷ºëÀ«£¬²©´ó¶øÓÖ¿íºÍ£¬ÆÓÊµÆ½Ò×£¬ÐÐ´ËÕþ½ÌÔÙ¸¨ÒÔµÀµÂ£¬¾ÍÄÜÊ¹¹ú¾ý³ÉÎªÃ÷Ö÷ÁË¡£¡±ÓÖÑÝ³ª¡¶ÌÆ·ç¡·¡£¼¾ÔýËµ£º¡°Ë¼ÂÇÉîÔ¶°¡£¬ÕâÊÇÌÕÌÆÊÏµÄÁ÷·çÒÅÔÏ°É£¿²»È»£¬ÔõÄÜÈç´ËÓÇË¼ÉîÔ¶ÄØ£¿Èç·Ç¾ßÓÐÃÀµÂÖ®ÈËµÄºó´ú£¬ÔõÄÜ´ïµ½ÕâÖÖË®Æ½£¡¡±ÓÖÑÝ³ª¡¶³Â·ç¡·¡£¼¾ÔýËµ£º¡°¹úÎÞÁ¼¾ý£¬ÓÖÔõÃ´ÄÜ³¤¾Ã²»ÍöÄØ£¿¡±¶ÔÓÚ¡¶Û¦£¨£ë£õ¨¤£é£¬¿ì£©·ç¡·ÒÔÏÂµÄµØ·½ÀÖµ÷£¬¼¾ÔýÃ»ÓÐ¼ÓÒÔÆÀÂÛ¡£ÓÖÑÝ³ª¡¶Ð¡ÑÅ¡·¡£¼¾ÔýËµ£º¡°ÃÀ°¡£¬Âú»³ÓÇË¼£¬¶øÎÞÅÑÀëÖ®Òâ£¬Ô¹ã­Ö®ÇéÈÌ¶ø²»·¢£¬ÕâÊÇÖÜµÂË¥Î¢Ê±µÄÀÖÇú°É£¿µ«»¹ÓÐÏÈÍõÒÅÃñÖ®Çé°¡¡£¡±ÓÖÑÝ³ª¡¶´óÑÅ¡·¡£¼¾ÔýËµ£º¡°ÀÖÇú¿í»º°¡£¬¶àÃ´ºÍÐ³°²ÀÖ£¬ÐýÂÉÇúÕÛÓÅÃÀµ«»ùµ÷ÈÔ¸ÕÖ±ÓÐÁ¦£¬ÕâÊÇÖÜÎÄÍõÃÀµÂµÄÏóÕ÷°É£¿¡±ÓÖÑÝ³ª¡¶ËÌ¡·¡£¼¾ÔýËµ£º¡°´ïµ½ÒôÀÖµÄ¼«ÖÂÁË¡£Çúµ÷¸ÕÖ±ÓÐÁ¦È´ÎÞÙÆ°Á²»Ñ·Ö®Òâ£¬ÐýÂÉÍñÇúÓÅÃÀÈ´ÎÞ¹ý·ÖÇúÕÛÖ®º¶£¬½Ú×à½ôÃÜÊ±È´ÎÞÆÈ´Ù¾½¼±Ö®ÏÓ£¬½Ú×àÊæ»ºÊ±È´ÎÞ·ÖÀë¸î¶ÏÖ®±×£¬±ä»¯·á¸»¶ø²»ÒùÃÒ£¬»Ø»¹·´¸´¶ø²»ÁîÈËÑá¾ë£¬±íÏÖ±¯°§Ç¡µ½ºÃ´¦²»ÏÔµÃ³î¿à£¬±íÏÖ»¶ÀÖÊ±Ç¡µ½ºÃ´¦²»Á÷ÓÚ·Å×Ý£¬ÆäÒôÈçÊ¥ÈËÖ®²Å£¬¹ãÓÃÖÇ»Û¶øÓÀ²»ØÑ·¦£¬ÈçÊ¥ÈËÖ®µÂ¿íºë¶ø²»³Þ´ó£¬ÈçÊ¥ÈËÖ®ÀíÃñ£¬Ê©»Ý¶ø²»ÏÔºÄ·Ñ£¬Õ÷È¡¶ø²»ÏÝÌ°À·£¬ÒôÀÖÔÝÊ±ÐÝÖ¹Ê±È´²»ÏÝÓÚÍ£ÖÍ£¬ÒôÀÖÁ÷³©Ç°½øÊ±È´²»Ðé¸¡ÎÞ¸ù¡£ÎåÉùºÍÐ³£¬°ËÒôÐ­µ÷£¬½ÚÅÄ³ß´çÕûÆë£¬ÐýÂÉ×ñÑ­·¨¶È£¬ÏóÕ÷×ÅËùÓÐÊ¥µÂÖ®ÈËµÄ¹²Í¬·ç¶È°¡¡£¡±¼¾Ôý¿´µ½ÀÖ¹¤±íÑÝµÄ¡¶Ïó¹£¨£ø£é¨¡£ï£¬Ïû£©¡·¡¢¡¶ÄÏ»a£¨£ù£õ¨¨£¬ÔÂ£©¡·Ö®Îè£¬Ëµ¡°ºÜÃÀ°¡£¬µ«ÈÔÓÐÎ¢º¶¡£¡±¿´µ½Îè¡¶´óÎä¡·£¬Ëµ£º¡°ºÜÃÀ°¡£¬ÖÜ³¯µÄÊ¢µÂ¾ÍÈç´Ë°É£¿¡±¿´µ½Îè¡¶ÉØC£¨£è¨´£¬»§£©¡·£¬Ëµ£º¡°ÕæÏóÕ÷ÁËÊ¥ÈËµÄºë´óÖ®µÂ£¬ÉÐÓÐ×ÔÀ¢Ö®ÐÄ£¬¿É¼û´ïµ½Ê¥ÈË±ê×¼Ö®ÄÑ°¡¡£¡±¿´µ½Îè¡¶´óÏÄ¡·£¬Ëµ£º¡°ºÜÃÀ°¡£¬ÎªÃñÐÁÀÍ¶ø²»ÒÔÓÐµÂÓÚÃñ¶ø×Ô¾Ó£¬³ýÁË´óÓíË­»¹ÄÜ×öµ½ÄØ£¿¡±¿´µ½Îè¡¶ÕÐ£¨£ó£è¨¢£ï£¬É×£©¹¡·£¬Ëµ£º¡°ÃÀµÂµÄáÛ·å°¡£¬Ì«Î°´óÁË£¬ÈçÉÏÌì¸²¸ÇÍòÎï£¬Èç´óµØÎÞ²»³ÐÔØ£¬ÔÙºÃµÄµÂÐÐ£¬Ò²²»»á±ÈÕâÀÖÎèËùÏóÕ÷µÄË´µÄÃÀµÂ¸ü¸ßÁË¡£¹ÛÀÖ¿ÉÒÔÍ£Ö¹ÁË£¬Èç»¹ÓÐ±ðµÄÒôÀÖ£¬ÎÒ²»¸ÒÔÙÐÀÉÍÁË¡£¡±
¼¾ÔýÀë¿ªÂ³¹ú£¬¾Í³öÊ¹µ½Æë¹ú¡£È°ËµêÌÆ½ÖÙËµ£º¡°Äã¿ìÐ©½»³öÄãµÄ·âÒØºÍ¹ÙÖ°¡£Ã»ÓÐÕâ¶þÑù¶«Î÷£¬Äã²ÅÄÜÃâÓÚ»ö»¼¡£Æë¹úµÄÕþÈ¨¿ìÒªÒ×ÊÖÁË£¬Ò×ÊÖÖ®Ç°£¬¹ú¼Ò»öÂÒ²»»áÆ½Ï¢¡£¡±Òò´ËêÌ×ÓÍ¨¹ý³Â»¸×Ó½»³öÁË·âÒØÓë¹ÙÖ°£¬ËùÒÔÔÚèï¡¢¸ß¶þÊÏÏà¹¥É±µÄ»öÄÑÖÐµÃÒÔÉíÃâ¡£
¼¾ÔýÀë¿ªÆë¹ú£¬³öÊ¹Ö£¹ú¡£¼ûµ½×Ó²ú£¬Èç¼û¹ÊÈË¡£¶Ô×Ó²úËµ£º¡°Ö£¹úÕÆÎÕÕþÈ¨µÄÈËÉÝ×ÝÆÛÈË£¬´óÄÑ½«ÁÙ£¬ÕþÈ¨¶¨ÂäÓÚÄãÉíÉÏ¡£ÄãÖ´ÕþÊ±£¬ÒªÐ¡ÐÄµØÒÔÀñÖÎ¹ú£¬·ñÔòÖ£¹ú½«ÒªË¥°Ü£¡¡±Àë¿ªÖ£¹úºó£¬¼¾Ôýµ½ÁËÎÀ¹ú¡£·Ç³£ÐÀÉÍÞ¾è¥£¨£ñ¨²£ù£õ¨¤£î£¬ÇþÔº£©¡¢Ê·¹·¡¢Ê·þ£¨£ñ£é¨±£¬Çï£©¡¢¹«×Ó¾££¬¹«Êå·¢¡¢¹«×Ó³¯£¬Ëµ£º¡°ÎÀ¹ú¾ý×ÓºÜ¶à£¬Òò´Ë¹ú¼ÒÎÞ»¼¡£¡±
´ÓÎÀ¹úµ½ÁË½ú¹ú£¬¼¾ÔýÒª×¡ÔÚËÞ£¨£ñ¨¬£¬ÆÝ£©ÒØ£¬Ìýµ½¹ÄÖÓ×÷ÀÖÖ®Éù£¬Ëµ£º¡°Ææ¹Ö£¡ÎÒÌýËµÓÐ²ÅÎÞµÂ£¬»ö±Ø¼ÓÉí¡£ÕâËïÎÄ×ÓÕýÊÇÎª´ËµÃ×ï¹ú¾ý£¬Ð¡ÐÄÒíÒíÉÐ¿Ö²»¹»£¬»¹¿ÉÒÔÍæÀÖÂð£¿ËïÎÄ×ÓÔÚÕâÀï£¬¾ÍÈçÑà³²ÓÚá¡Ä»Ö®ÉÏÄÇÑùÎ£ÏÕ¡£¶øÇÒ¹ú¾ýÉÐÔÚ¹×ÖÐÍ£éëÎ´Ôá£¬ÄÑµ½¿ÉÒÔ×÷ÀÖÂð£¿¡±ÓÚÊÇÀë¿ªÁË¡£ËïÎÄ×ÓÌýËµºó£¬Ò»±²×Ó²»ÔÙÌýÒôÀÖ¡£
¼¾Ôýµ½½ú¹ú£¬ÐÀÉÍÕÔÎÄ×Ó¡¢º«Ðû×Ó¡¢ÎºÏ××Ó£¬Ëµ£º¡°½ú¹úÕþÈ¨½«ÒªÂäµ½ÕâÈý¼Ò°É¡£¡±ÁÙÀë¿ª½ú¹úÊ±£¬¶ÔÊåÏòËµ£º¡°ÄãÒªÃãÁ¦¶øÐÐ°¡£¡½ú¹ú¹ú¾ýÉÝ×Ý¶øÁ¼³¼ÓÖ¶à£¬´ó·òºÜ¸»£¬ÕþÈ¨½«ÂäÓÚº«¡¢ÕÔ¡¢ÎºÈý¼Ò¡£ÄãÎªÈË¸ÕÖ±£¬¶¨ÒªÉ÷Ë¼ÈçºÎÃâÓÚ»ö»¼¡£¡±
¼¾Ôý¸Õ³öÊ¹Ê±£¬±±ÐÐÊ±Ôì·ÃÐì¹ú¹ú¾ý¡£Ðì¾ýÏ²»¶¼¾ÔýµÄ±¦½££¬µ«×ìÀïÃ»¸ÒËµ£¬¼¾ÔýÐÄÀïÒ²Ã÷°×Ðì¾ýÖ®Òâ£¬µ«Òò»¹Òªµ½ÖÐÔ­¸÷¹úÈ¥³öÊ¹£¬ËùÒÔÃ»Ï×±¦½£¸øÐì¾ý¡£³öÊ¹»ØÀ´ÓÖ¾­Ðì¹ú£¬Ðì¾ýÒÑËÀ£¬¼¾Ôý½âÏÂ±¦½££¬¹ÒÔÚÐì¾ý·ØÄ¹Ê÷Ä¾Ö®ÉÏ²ÅÀë¿ª¡£Ëæ´ÓÈËÔ±Ëµ£º¡°Ðì¾ýÒÑËÀ£¬ÄÇ±¦½£»¹¸øË­Ñ½£¡¡±¼¾×ÓËµ£º¡°²»¶Ô£¬µ±³õÎÒÄÚÐÄÒÑ´ðÓ¦ÁËËû£¬ÔõÄÜÒòÎªÐì¾ýÖ®ËÀÎÒ¾ÍÎ¥±³ÎÒ×Ô¼ºµÄÐÄÔ¸ÄØ£¡¡±
ÆßÄê£¨Ç°541£©£¬³þ¹«×ÓÎ§É±ËÀ³þÍõ¼Ð°½¶ø×ÔÁ¢ÎªÍõ£¬¾ÍÊÇÁéÍõ¡£Ê®Äê£¨Ç°538£©£¬³þÁéÍõÓëÖîºîÃË»á£¬ÒÔÕ÷·¥Îâ¹úÖì·½ÏØ£¬ÎªÁËÖï³ÍÆëÇì·â¡£Îâ¹úÒ²¹¥³þ¹ú£¬Õ¼Áì³þ¹úÈý¸ö³ÇÒØºóÀë¿ª¡£Ê®Ò»Äê£¨Ç°537£©£¬³þÕ÷·¥Îâ£¬µ½ö§Â¦¡£Ê®¶þÄê£¨Ç°536£©£¬³þÓÖÀ´·¥Îâ£¬ÔÚÇ¬Ïª×¤¾üÊýÈÕ£¬×îºó°Ü×ß¡£
Ê®ÆßÄê£¨Ç°531£©£¬ÍõÓà¼ÀËÀÈ¥£¬ÆäµÜÓàÃÁ¼ÌÎ»¡£ÍõÓàÃÁ¶þÄê£¨Ç°529£©£¬³þ¹«×ÓÆú¼²É±ËÀ³þÁéÍõ£¬×Ô¼º´úÁ¢Îª¾ý¡£
ËÄÄê£¨Ç°527£©£¬ÍõÓàÃÁËÀ£¬Ïë´«Î»ÓÚÆäµÜ¼¾Ôý¡£¼¾Ôý±ÜÈÃ£¬ÌÓÀë¿ªÈ¥¡£ÓÚÊÇÎâÈËËµ£º¡°ÏÈÍõÓÐÁî£¬ÐÖËÀµÜ¼ÌÎ»£¬Ò»¶¨´«¹ú¸ø¼¾×Ó¡£¼¾×ÓÏÖÔÚÌÓÍÑ¾ýÎ»£¬ÄÇÍõÓàÃÁ³ÉÎªÐÖµÜÖÐ×îºóÒ»¸öµ±¹ú¾ýµÄÈË¡£ÏÖÔÚËûËÀÁË£¬Æä×ÓÓ¦´úÆäÎªÍõ¡£¡±ÓÚÊÇÁ¢ÆðÓàÃÁµÄ¶ù×ÓÁÅÎªÎâÍõ¡£
ÍõÁÅ¶þÄê£¨Ç°525£©£¬¹«×Ó¹âÂÊ±øÕ÷·¥³þ¹ú£¬´òÁË°ÜÕÌ£¬°ÑÎâÏÈÍõÖ®ÖÛÒ²¶ªµôÁË¡£¹«×Ó¹âº¦ÅÂÒò´Ë»ñ×ï£¬¾ÍÍµÏ®³þ¾ü£¬ÓÖ¶á»ØÁËÍõÖÛ²Å»Ø¾ü¡£
ÎåÄê£¨Ç°522£©£¬³þ¹úÁ÷ÍöÖ®³¼Îé×ÓñãÌÓÀ´Îâ¹ú£¬¹«×Ó¹â´ýÒÔ¿ÍÀñ¡£¹«×Ó¹âÊÇÍõÖî·®µÄ¶ù×Ó¡£ËûÒ»Ö±ÈÏÎª£¬¡°ÎÒ¸¸Ç×ÐÖµÜËÄÈË£¬Ó¦¸Ã´«¹ú´«µ½¼¾×Ó¡£ÏÖÔÚ¼¾×Ó²»µ±¹ú¾ý£¬ÎÒ¸¸Ç×ÊÇ×îÏÈµ±¹ú¾ýµÄ¡£¼ÈÈ»²»´«¹úÓÚ¼¾×Ó£¬ÎÒÓ¦µ±¼Ì³ÐÎÒ¸¸Ç×µ±¹ú¾ý¡£¡±ËûÔÚ°µÖÐ½áÄÉÏÍÊ¿£¬ÏëÒÔÖ®Ï®»÷ÍõÁÅ¡£
°ËÄê£¨Ç°519£©£¬ÎâÍõÅÉ¹«×Ó¹âÕ÷·¥³þ¹ú£¬´ó°Ü³þ¾ü£¬°ÑÔ­³þÌ«×Ó½¨Ö®Ä¸´Ó¾Ó³²½Ó»ØÎâ¹ú¡£½èÊÆ±±·¥£¬´ò°Ü³Â¡¢²ÌµÄ¾ü¶Ó¡£¾ÅÄê£¨Ç°518£©£¬¹«×Ó¹âÓÖÕ÷·¥³þ¹ú£¬¹¥¿Ë³þ¹úµÄ¾Ó³²¡¢ÖÓÀë¶þ³Ç¡£µ±³õ£¬³þ¹ú±ß³Ç±°ÁºÊÏÓÐÉÙÅ®ÓëÎâ±ß³ÇÅ®×ÓÕùÇÀ²ÉÕªÉ£Ò¶£¬Á½¸öÅ®×ÓµÄ¼ÒÈËÆø·ßÖ®ÏÂ»¥Ïà¹¥É±£¬Á½¹ú±ßÒØµÄ¹Ù³¤ÌýËµºó£¬Ò»Å­Ö®ÏÂ»¥Ïà½ø¹¥£¬Îâ¹ú±ßÒØ±»Ãðµô¡£Îâ¹úÎÅÖ®´óÅ­£¬ËùÒÔÌÖ·¥³þ¹ú£¬¹¥È¡¾Ó³²¡¢ÖÓÀë¶þ³Ç¶ø»¹¡£
Îé×Óñã¸ÕÌÓÖÁÎâ¹úÊ±£¬ÏòÎâÍõÁÅ³ÂËµ·¥³þµÄÒæ´¦¡£¹«×Ó¹âËµ£º¡°×ÓñãµÄ¸¸¡¢ÐÖ±»³þÍõËùÉ±£¬ËûÈ°Äú·¥³þÊÇÎªÁË±¨×Ô¼ºµÄË½³ð£¬¶ÔÎâ¹ú²¢ÎÞºÃ´¦¡£¡±Îé×ÓñãÕâ²ÅÃ÷°×¹«×Ó¹â±ðÓÐÄ¿µÄ£¬×ÓñãÑ°ÕÒµ½Ò»Î»Ãû½Ð×¨ÖîµÄÓÂÊ¿£¬½éÉÜ¸ø¹«×Ó¹â¡£¹âÊ®·Ö¸ßÐË£¬²Å°Ñ×Óñãµ±×ö±ö¿Í¶Ô´ý¡£×ÓñãÍË¾Ó½¼Ò°¸û×÷¶ÈÈÕ£¬À´µÈ´ý×¨Öî´óÊÂ³É¹¦¡£
Ê®¶þÄê£¨Ç°515£©¶¬£¬³þÆ½ÍõËÀÈ¥¡£Ê®ÈýÄê£¨Ç°514£©´º£¬ÎâÍõÏë½è³þ¹úÓÐ¹úÉ¥¶ø¹¥·¥Ëü£¬ÅÉ¹«×Ó¸Ç£¨£ç¨§£¬¸ð£©Óà¡¢ÖòÓ¹´ø±ø°üÎ§³þ¹úµÄÁù£¨£ì¨´£¬Â½£©¡¢£¨£ñ£é¨¢£î£¬Ç°£©¶þÒØ£¬ÅÉ¼¾Ôý³öÊ¹½ú¹ú£¬À´¹Û²ìÖîºîµÄ¶¯¾²¡£Ë­Öª³þ¹úÅÉÆæ±ø¾øÆäºóÂ·£¬Îâ±ø±»×è²»ÄÜ»Ø¹ú¡£ÕâÊ±Îâ¹«×Ó¹âËµ£º¡°´ËÊ±»ú²»¿ÉÊ§¡£¡±¸æËß×¨ÖîËµ£º¡°²»Ñ°ÕÒ¾Í²»ÄÜµÃµ½¡£ÎÒÊÇÕæÕýµÄ¹úÍõºó´ú£¬Ó¦µ±Á¢Îª¹ú¾ý£¬ÎÒÕýÊÇÒª×·ÇóÕâ¸ö¡£¼¾×ÓËäÈ»»ØÀ´£¬Ò²²»»á·´¶ÔÎÒµÄ¡£¡±×¨ÖîËµ£º¡°É±ËÀÍõÁÅµÄÌõ¼þÒÑ¾­¾ß±¸£¬¹úÄÚÖ»ÓÐËûµÄÀÏÄ¸Ó××Ó£¬¶øËûÁ½¸öµÜµÜÂÊ±ø¹¥³þ£¬±»×è¾øÁË¹éÂ·¡£ÏÖÔÚÎâÍõ¾³Íâ±»³þ¹úËùÀ§ÈÅ£¬¹úÄÚÃ»ÓÐ¸ÕÖ±ÖÒ³ÏÖ®³¼£¬ËûÄÃÎÒÃÇÃ»Ê²Ã´°ì·¨¡£¡±¹«×Ó¹âËµ£º¡°ÎÒµÄÉíÌå£¬¾ÍÊÇÄãµÄÉíÌå£¬»ö¸£Óë¹²¡£¡±ËÄÔÂ±û×ÓÈÕ£¬¹«×Ó¹â°Ñ¼×Ê¿Âñ·üÓÚµØÏÂÊÒÖ®ÖÐ£¬È»ºóÇëÍõÁÅÀ´ÑçÒû¡£ÍõÁÅÅÉ±øÁÐÓÚµÀÅÔ£¬´ÓÍõ¹¬µ½¹«×Ó¹âÖ®¼Ò£¬Ö±ÖÁ¹â¼ÒµÄ´óÃÅ¡¢Ì¨½×¡¢ÎÝÃÅ¡¢×øÏ¯ÅÔ£¬²¼ÂúÍõÁÅµÄÇ×±ø£¬ÈËÈËÊÖÖ´Àû½£¡£ÍõÁÅÀ´µ½ºó£¬¹«×Ó¹â¼Ù×°½ÅÌÛ£¬²Ø½øÁËµØÏÂÊÒ£¬ÅÉ×¨Öî½«Ø°Ê×²ØÓÚ¿¾È«ÓãµÄ¸¹ÖÐ£¬Î±×°ÉÏ²Ë¡£×¨Öî½«ÓãËÍÖÁÍõÁÅÇ°Ê±£¬´ÓÓã¸¹ÖÐÈ¡³öØ°Ê×´ÌÏòÍõÁÅ£¬×óÓÒÎÀÊ¿¼±ÓÃ½£´ÌÈë×¨ÖîÐØÌÅ£¬µ«ÍõÁÅÒÑ±»É±ËÀ¡£¹«×Ó¹â¹ûÕæ´úÁ¢ÎªÎâÍõ£¬¾ÍÊÇÎâÍõãØÂ®¡£ãØÂ®ÈÎÃü×¨ÖîÖ®×ÓÎªÇä¡£
¼¾Ôý»Øµ½Îâ¹ú£¬Ëµ£º¡°Ö»Òª¶ÔÏÈ¾ýµÄ¼Àìë²»·ÏÖ¹£¬ÈËÃñ²»ÖÁÓÚÃ»ÓÐ¹ú¾ý£¬Éçð¢Ö®ÉñµÃµ½·îìë£¬ÄÇ¾ÍÊÇÎÒµÄ¹ú¾ý¡£ÎÒ¸ÒÔ¹ÔðË­ÄØ£¿ ÎÒÖ»ÓÐ°§µ¿ËÀÕß£¬ÊÂ·îÉúÕß£¬À´¶Ô´ýÌìÃü°²ÅÅ¡£»öÂÒ²»ÊÇ×Ô¼ºÖÆÔì£¬¾ÍÓ¦Ìý´ÓÐÂÁ¢Ö®¾ý£¬ÕâÊÇÏÈÈËµÄÔ­Ôò°¡¡£¡±ÓÚÊÇ¼¾Ôýµ½ÍõÁÅµÄÄ¹ÉÏ£¬»Ø±¨ÁË×Ô¼ºÍê³ÉÍâ½»ÈÎÎñµÄ¾­¹ý£¬Í´¿ÞÍõÁÅÒ»·¬£¬Ö®ºó»Øµ½³¯Í¢ÖÐ×Ô¼ºµÄÎ»ÖÃµÈ´ýÐÂ¾ýÖ®Ãü¡£Îâ¹ú¹«×Ó¸ÇÓà£¬ÖòÓ¹´ø±øÔÚ³þ¾üÎ§À§Ö®ÖÐ£¬ÌýËµ¹«×Ó¹âÉ±ËÀÍõÁÅ×ÔÁ¢ÎªÍõ£¬¾Í´øÁì¾ü¶ÓÍ¶½µÁË³þ¹ú£¬³þÍõ°ÑËûÃÇ·âÔÚÊæµØ¡£
ÎâÍõãØÂ®ÔªÄê£¨Ç°514£©£¬ÈÎÃüÎé×Óñãµ£ÈÎÐÐÈËÖ®¹Ù²¢²ÎÕþÒé¹úÊÂ¡£³þÍõÉ±ËÀÁË²®ÖÝÀç£¬ÆäËï²®º£¨£ð¨«£¬Æ¦£©ÌÓÍöµ½Îâ¹ú£¬ÎâÍõÈÎÃüËûÎª´ó·ò¡£
ÈýÄê£¨Ç°512£©£¬ÎâÍõãØÂ®ÓëÎé×Óñã¡¢²®ºÁì±øÕ÷·¥³þ¹ú£¬¹¥È¡ÊæÒØ£¬É±ÁËÎâ¹úÌÓÍöµÄ¹«×Ó¸ÇÓà¡¢ÖòÓ¹¡£ãØÂ®¼Æ»®Ë³ÊÆ½ø¹¥³þ¹úÊ×¶¼Û«£¨£ù¨«£î£ç£¬Ó°£©£¬½«¾üËïÎäËµ£º¡°¾üÃñÕ÷Õ½ÒÑºÜÀÍ¶Ù£¬ÏÖÔÚ²»ÄÜ¹¥´òÛ«¶¼£¬ÒªµÈ´ýÊ±»ú³ÉÊì¡£¡±ËÄÄê£¨Ç°511£©£¬ÎâÓÖ·¥³þ£¬¹¥ÏÂÁùÒØÓëÒØ¡£ÎåÄê£¨Ç°510£©£¬Îâ·¥Ô½£¬´ò°ÜÔ½¾ü¡£ÁùÄê£¨Ç°509£©£¬³þ¹úÅÉ×Ó³£ÄÒÍßÕ÷·¥Îâ¹ú£¬Îâ¾ýÓ­Í·Í´»÷£¬ÔÚÔ¥ÕÂ´ó°Ü³þ¾ü£¬¹¥ÏÂ³þ¹ú¾Ó³²²Å°àÊ¦»ØÎâ¡£
¾ÅÄê£¨Ç°506£©£¬ÎâÍõãØÂ®Ñ¯ÎÊÎé×ÓñãºÍËïÎäËµ£º¡°µ±³õÄãÃÇËµ²»ÄÜ¹¥´òÛ«¶¼£¬ÏÖÔÚÇé¿öÈçºÎ£¿¡±¶þÈË»Ø´ðËµ£º¡°³þ¹ú´ó½«×Ó³£Ì°À·£¬ÌÆ¹ú¡¢²Ì¹ú¶¼ºÞËû¡£´óÍõÄúÈçÒ»¶¨´ó¾Ù·¥³þ£¬±ØÐëÁªºÏÌÆ¡¢²Ì¶þ¹ú²ÅÄÜ³É¹¦¡£¡±ãØÂ®Ìý´ÓËûÃÇ£¬³ö¶¯È«²¿¾ü¶Ó£¬ÓëÌÆ¹ú²Ì¹úÒ»µÀÎ÷½ø·¥³þ£¬À´µ½ººË®±ßÉÏ¡£³þ¹úÒ²·¢±øµÖ¾Ü£¬Ë«·½¸ôË®ÁÐÕó¡£ÎâÍõãØÂ®Ö®µÜ·ò¸ÅÓûÕ½£¬ãØÂ®²»Ðí¡£·ò¿®Ëµ£º¡°´óÍõÒÑ°Ñ¾ü¶ÓÎ¯ÍÐÓÚÎÒ£¬×÷Õ½Òª×¥×¡ÓÐÀûÊ±»ú²ÅÊÇÉÏ²ß£¬»¹µÈÊ²Ã´£¡¡±ÓÚÊÇ´øÁìÆä²¿ÎåÇ§ÈËÍ»Ï®³þ¾ü£¬³þ¾ü´ó°Ü±¼ÌÓ¡£ÎâÍõ×Ý±ø×·»÷¡£¼°ÖÁÛ«¶¼£¬Ò»¹²½»Õ½Îå´Î£¬³þ±øÎå´Î±»´ò°Ü¡£³þÕÑÍõÌÓ³öÛ«¶¼£¬ÅÜµ½ÔÇÏØ¡£ÔÇ¹«Ö®µÜÏëÉ±ËÀÕÑÍõ£¬ÕÑÍõÓÖÓëÔÇ¹«ÌÓµ½Ëæ¹ú¡£Îâ±ø½øÈëÛ«¶¼¡£Îé×Óñã¡¢²®º´ÓÄ¹ÖÐÍÚ³ö³þÆ½ÍõÊ¬Ìå¼ÓÒÔ±Þ´ò£¬À´±¨É±¸¸Ö®³ð¡£
Ê®Äê£¨Ç°505£©´º£¬Ô½ÍõÌýËµÎâÍõ±ø×¤Û«¶¼£¬¹úÄÚ¿ÕÐé£¬¾Ù±ø·¥Îâ¡£Îâ¹úÅÉÁíÒ»Ö§¾ü¶Ó¿¹»÷Ô½±ø¡£³þ¹úÏòÇØ¹ú¸æ¼±£¬ÇØ¹úÅÉ±ø¾È³þ»÷Îâ£¬Îâ¾ü°Ü±±¡£ãØÂ®Ö®µÜ·ò¸Å¿´µ½ÇØ±øÔ½±øÍ¬Ê±´ò°ÜÎâ±ø£¬ÎâÍõÓÖÁôÔÚ³þ¹ú²»¹é£¬·ò¸Å¾ÍÅÜ»ØÎâ¹ú×ÔÁ¢ÎªÎâÍõ¡£ãØÂ®ÎÅÖªºó£¬¾ÍÁì±ø»ØÎâ£¬¹¥´ò·ò¸Å¡£·ò¸Å±ø°ÜÌÓÍù³þ¹ú¡£³þÕÑÍõ²ÅµÃÒÔÓÚ¾ÅÔÂ·µ»ØÛ«¶¼£¬¶ø°Ñ·ò¸Å·âÔÚÌÃÏª£¬¾ÍÊÇÌÃÏªÊÏ¡£Ê®Ò»Äê£¨Ç°504£©£¬ÎâÍõÃüÌ«×Ó·ò²î·¥³þ£¬¹¥È¡·¬ÒØ¡£³þÍõ¿Ö¾å£¬°Ñ¹ú¶¼´ÓÛ«Ç¨µ½àe£¨£ò£õ¨°£¬Èô£©¡£
Ê®ÎåÄê£¨Ç°500£©£¬¿××ÓÉãÐÐÂ³¹úÏàÊÂ¡£
Ê®¾ÅÄê£¨Ç°496£©ÏÄ£¬Îâ±ø·¥Ô½£¬Ô½Íõ¾ä¼ù´ø±øÔÚd£¨£ú¨´£é£¬×í£©Àî¿¹»÷¡£Ô½±øÅÉÇ²¸ÒËÀ¶ÓÌôÕ½£¬Èý´Î³åÏòÎâÕó£¬¸ßºô¿ÚºÅ£¬×ÔÉ±ÓÚÕóÇ°¡£Îâ±øÖ»¹Ë¹Û¿´ÕâÖÖÆæ¹Ö·ÅËÉ·À±¸£¬Ô½±ø³ÃÊÆ¹¥»÷£¬ÔÚ¹ÃËÕ´ó°ÜÎâ±ø¡£ÎâÍõ½ÅÄ´Ö¸±»Ô½¾ü»÷ÉË£¬¾ü¶ÓÍËÈ´ÆßÀï¡£ÎâÍõ´ËÊ±ÉËÖØ¶øËÀ¡£ÁÙËÀÇ°ÎâÍõãØÂ®ÃüÁ¢Ì«×Ó·ò²îÎªÍõ£¬¶Ô·ò²îËµ¡°ÄãÄÜÍü¼Ç¾ä¼ùÉ±ËÀÁËÄãµÄ¸¸Ç×Âð£¿¡±·ò²î»Ø´ðËµ£º¡°²»¸ÒÍü£¡¡±¹ýÁËÈýÄê£¬ÎâÖÕÓÚ±¨¸´ÁËÔ½¹ú¡£
ÎâÍõ·ò²îÔªÄê£¨Ç°495£©£¬ÈÎÃü´ó·ò²®ºÎªÌ«Ô×¡£Îâ¹ú¼á³Ö¾üÊÂÑµÁ·£¬Ò»Ö±ÓÐ±¨¸´Ô½¹úÖ®Ö¾¡£¶þÄê£¨Ç°494£©£¬ÎâÍõ³ö¶¯È«²¿¾«±ø·¥Ô½£¬ÔÚ·ò½·´ó°ÜÔ½¾ü£¬ÖÕÓÚ±¨ÁË¹ÃËÕÊ§°ÜÖ®³ð¡£Ô½Íõ¹´¼ùÖ»µÃ´øÎåÇ§¼×±ø¶ã½ø»á»üÉ½£¬ÅÉ³ö´ó·òÎÄÖÖÍ¨¹ýÎâ¹úÌ«Ô×²®ºÇëÇóæÅºÍ£¬Ô¸ÒÔÔ½¹ú×÷ÎªÎâ¹úµÄÅ«ÆÍÖ®¹ú¡£ÎâÍõÏëÔÊÐí£¬Îé×ÓñãÈ°ÚÉËµ£º¡°´ÓÇ°ÓÐ¹ýÊÏÉ±ÁËÕå¹àÊÏÓÖÕ÷·¥ÕåÑ°ÊÏ£¬ÃðµôÏÄºóµÛÏà¡£µÛÏàµÄÆÞ×ÓºóçÅ£¨£í¨ª£î£¬Ãñ£©ÕýÔÚ»³ÔÐ£¬ÌÓµ½ÓÐÈÔ¹úÉúÏÂÉÙ¿µ¡£ÉÙ¿µµ±ÁËÓÐÈÔ¹úµÄÄÁÕýÖ®¹Ù¡£ÓÐ¹ýÊÏÓÖÏëÉ±ËÀÉÙ¿µ£¬ÉÙ¿µÌÓµ½ÓÐÓÝ¹ú£¬ÓÐÓÝÊÏ»³ÄîÏÄÖ®¶÷µÂ£¬ÓÚÊÇ°ÑÁ½¸öÅ®¶ù¼Þ¸øÉÙ¿µ²¢·â¸øËûÂÚÒØ£¬µ±Ê±ÉÙ¿µÖ»ÓÐ·½Ô²Ê®ÀïµÄÍÁµØ£¬Ö»ÓÐÎå°Ù²¿ÏÂ¡£µ«ÒÔºóÉÙ¿µÊÕ¾ÛÏÄÖ®ÒÅÃñ£¬Õû¶Ù¹ÙÖ°ÖÆ¶È¡£ÅÉÈË´òÈëÓÐ¹ýÊÏÄÚ²¿£¬ÖÕÓÚÏûÃðÁËÓÐ¹ýÊÏ£¬»Ö¸´ÁËÏÄÓíµÄÒµ¼¨£¬¼ÀìëÊ±ÒÔÏÄ×æÅäÏíÌìµÛ£¬ÏÄ´ú¹ýÈ¥µÄÈ«²¿¹ÊÎï¶¼ÊÕ¸´Èç³õ¡£ÏÖÔÚÎâ¹ú²»Èçµ±ÄêÓÐ¹ýÊÏÄÇÃ´Ç¿´ó£¬¶ø¹´¼ùµÄÊµÁ¦´óÓÚµ±ÄêµÄÉÙ¿µ¡£ÏÖÔÚ²»½è´ËÊ±»ú³¹µ×ÏûÃðÔ½¹úÁ¦Á¿£¬·´¶øÓÖÒª¿íË¡ËûÃÇ£¬²»ÊÇÎªÒÔºóÕÒÂé·³Âð£¡¶øÇÒ¾ä¼ùÎªÈËÄÜ¼áÈÍ³Ô¿à£¬ÏÖÔÚ²»ÏûÃðËû£¬½«À´ºó»Ú²»¼°¡£¡±ÎâÍõ²»Ìý×ÓñãÖ®¼Æ£¬¶øÌý´ÓÌ«Ô×ºÖ®ÑÔ£¬ÖÕÓëÔ½¹úÍ£Õ½£¬Á½¹ú¶©Á¢ºÍÆ½ÃËÔ¼ºó£¬Îâ¹ú³·¾ü»Ø¹ú¡£
ÆßÄê£¨Ç°489£©£¬ÎâÍõ·ò²îÌýËµÆë¾°¹«ËÀºó´ó³¼Õù¶áÈ¨Á¦£¬ÐÂÁ¢Ö®¾ýÓ×Ð¡ÎÞÊÆ£¬ÓÚÊÇÐË±ø±±·¥Æë¹ú¡£Îé×ÓñãÈ°ÚÉËµ£º¡°Ô½Íõ¹´¼ù³Ô·¹²»ÉèÁ½ÑùÒÔÉÏµÄ²ËëÈ£¬´©ÒÂ²»ÓÃÁ½ÖÖÒÔÉÏµÄÑÕÉ«£¬µõÑäËÀÕß£¬Î¿ÎÊ²¡Õß£¬ÕâÊÇÏëµ½ÀûÓÃÃñÖÚ·¥Îâ±¨³ð°¡¡£¹´¼ù²»ËÀ£¬±ØÎªÎâ¹ú´ó»¼¡£ÏÖÔÚÔ½¹úÊÇÎÒ¹úµÄÐÄ¸¹´ó»¼£¬ÄúÈ´²»×¢ÖØ£¬·´¶ø°ÑÁ¦Á¿ÓÃÓÚÆë¹ú£¬Æñ·Ç´ó´íÌØ´í£¡¡±ÎâÍõ²»Ìý£¬±±·¥Æë¹ú£¬ÔÚ°¬Áê´óÆÆÆë±ø¡£±øÖÁçÕ£¨£ú¨¥£î£ç£¬Ôö£©ÒØ£¬ÕÙ¼ûÂ³°§¹«²¢Ë÷È¡°ÙÀÎ¡£¼¾¿µ×ÓÅÉ×Ó¹±ÁÐ¾ÙÖÜÀñÀ´È°ËµÌ«Ô×º£¬ÎâÍõ²ÅÍ£Ö¹¡£ÓÚÊÇÎâÍõÁôÏÂÀ´ÂÔÈ¡Æë¡¢Â³Á½¹úÄÏ½®ÍÁµØ¡£¾ÅÄê£¨Ç°487£©£¬Îªæã¹úÌÖ·¥Â³¹ú£¬ÖÁÂ³£¬ÓëÂ³¶¨ÃËºóÀë¿ª¡£Ê®Äê£¨Ç°486£©£¬³ÃÊÆ·¥Æë¶ø¹é¡£Ê®Ò»Äê£¨Ç°485£©£¬ÓÖÒ»´Î±±·¥Æë¹ú¡£
Ô½Íõ¹´¼ù´øÁìÔ½¹úÈº³¼³¯°ÝÎâÍõ£¬Ï×ÉÏ·áºñ¹±Àñ£¬ÎâÍõ´óÏ²¡£Ö»ÓÐÎé×ÓñãÐÄÖÐº¦ÅÂ£¬Ëµ£º¡°ÕâÊÇÒª¶ªµôÎâ¹ú°¡¡£¡±ÓÚÊÇÈ°ÚÉÎâÍõËµ£º¡°Ô½¹ú½üÔÚ¸¹ÐÄÖ®µØ£¬ÏÖÔÚÎÒ¹úËäÄÜÕ½Ê¤Æë¹ú£¬ºÃ±ÈÊ¯Í·ÌïµØ£¬Ã»ÓÐÓÃ´¦¡£¶øÇÒ¡¶ÅÌ¸ýÖ®Ú¾¡·Ëµ£¬ÂÒÍýÖ®ÈËÖ»ÓÐÏûÃð¸É¾»£¬ÉÌÍõ³¯²ÅÄÜÐËÍú¡£¡±ÎâÍõ²»Ìý£¬ÅÉÎé×Óñã³öÊ¹Æë¹ú£¬×Óñã°Ñ×Ô¼ºµÄ¶ù×ÓÎ¯ÍÐ¸øÆë¹ú±«ÊÏ£¬»Ø±¨ÎâÍõ¡£ÎâÍõÎÅËµ£¬´óÅ­£¬´Í¸ø×ÓñãÊôïÎÖ®½£ÁîÆä×ÔÉ±¡£×ÓñãÁÙËÀÊ±Ëµ£º¡°ÄãÃÇÔÚÎÒ·ØÉÏÖÖÉÏè÷Ê÷£¬ÈÃËûÃÇÉú³¤µ½¿ÉÒÔÖÆÆ÷µÄÊ±ºòÎâ¹ú¾ÍÒªÃðÍöÁË¡£°ÑÎÒµÄÑÛ¾¦ÍÚ³öÀ´·ÅÔÚÎâ¶¼¶«ÃÅÉÏ£¬ÈÃÎÒ¿´µ½Ô½¹úÔõÑùÃðµôÎâ¹ú¡£¡±
Æë¹ú´ó·ò±«ÊÏÉ±ËÀÆëµ¿¹«¡£ÎâÍõÎÅËµ£¬ÔÚ¾üÃÅÍâÍ´¿àÈýÈÕ£¬ÄË´Óº£ÉÏÔË±ø¹¥Æë¡£ÆëÈË´ò°ÜÎâ¾ü£¬ÎâÍõ²ÅÁì±ø»Ø¹ú¡£
Ê®ÈýÄê£¨Ç°483£©£¬ÎâÍõÕÙ¼¯Â³¡¢ÎÀ¶þ¹ú¹ú¾ýÔÚéÒ£¨£ô£õ¨®£¬ÍÕ£©¸ÞÃË»á¡£
Ê®ËÄÄê£¨Ç°482£©´º£¬ÎâÍõ±±ÉÏÓëÖîºîÃË»áÓÚ»Æ³Ø£¬Ïë³Æ°ÔÖÐÔ­±£È«ÖÜÊÒ¡£ÁùÔÂ±û×Ó£¬Ô½Íõ¹´¼ù·¥Îâ¡£ÒÒÓÏ£¬Ô½±øÎåÇ§ÈËÓëÎâ±ø½»Õ½¡£±ûÐç£¬·ý»ñÎâ¹úÌ«×ÓÓÑ¡£¶¡º¥£¬Ô½¾ü½øÈëÎâ¹ú¡£ÎâÈËÏò·ò²î±¨¸æÊ§°ÜµÄÏûÏ¢£¬ÎâÍõº¦ÅÂ»áÃËµÄÖîºîÌýµ½Õâ¸öÏûÏ¢£¬ÓÐÈËÐ¹Â¶ÏûÏ¢£¬ÎâÍõÅ­Õ¶ÆßÈËÓÚÕÊÇ°¡£ÆßÔÂÐÁ³ó£¬ÎâÍõÓë½ú¶¨¹«Õù¶áÃËÖ÷Ö®Î»¡£ÎâÍõËµ£º¡°ÔÚÖÜÊÒ×Ú×åÖÐÎÒµÄ×æÏÈÅÅÐÐ×î´ó¡£¡±½ú¶¨¹«Ëµ£º¡°ÔÚ¼§ÐÕÖî¹úÖÐÖ»ÓÐÎÒ½ú¹úµ±¹ý°ÔÖ÷¡£¡±½ú¹ú´ó·òÕÔ÷±·¢Å­£¬Òª¹¥ÎâÍõ£¬Õâ²ÅÈÃ½ú¶¨¹«µ±ÁËÃËÖ÷¡£ÎâÍõÃË»áÒÑ±Ï£¬Óë½ú¶¨¹«·ÖÊÖ£¬Ïë·¥ËÎ¹ú¡£Ì«Ô×ºËµ£º¡°ÄãÄÜ´ò°ÜËÎ¹ú£¬µ«Äã²»ÄÜÁôÏÂÀ´Õ¼ÓÐËü¡£¡±ÓÚÊÇÁì±ø¹é¹ú¡£Îâ¹úÃ»ÓÐÁËÌ«×Ó£¬¹úÄÚ¿ÕÐé£¬ÎâÍõÔÚÍâºÜ¾Ã£¬Ê¿×äÆ£±¹£¬ÓÚÊÇ¾ÍÅÉÊ¹Õß´øÉÏºñÀñÓëÔ½¹úæÅºÍ¡£
Ê®ÎåÄê£¨Ç°481£©£¬Æë´ó·òÌï³£É±ËÀÆë¼ò¹«¡£
Ê®°ËÄê£¨Ç°478£©£¬Ô½¹ú¸ü¼ÓÇ¿´ó¡£Ô½Íõ¹´¼ùÂÊ±ø·¥Îâ£¬´ó°ÜÎâ±øÓÚóÒÔó¡£³þ¹úÃðÁË³Â¹ú¡£
¶þÊ®Äê£¨Ç°476£©£¬Ô½Íõ¹´¼ùÔÙ´Î·¥Îâ¡£¶þÊ®Ò»Äê£¨Ç°475£©£¬Ô½±øÎ§À§Îâ¹ú¡£¶þÊ®ÈýÄê£¨Ç°473£©Ê®Ò»ÔÂ¶¡Ã®£¬Ô½¹ú´ò°ÜÎâ¹ú¡£Ô½Íõ¹´¼ùÏë°ÑÎâÍõ·ò²îÁ÷·Åð®¶«£¬¸øËûÍò»§ÈË¼Ò£¬ÈÃËû×¡ÔÚÄÇÀï¡£ÎâÍõËµ£º¡°ÎÒÀÏÁË£¬²»ÄÜÔÙÊÌ·îÔ½Íõ¡£ÎÒºó»Ú²»Ìý×ÓñãÖ®ÑÔ£¬ÈÃ×Ô¼ºÏÝµ½Õâ¸öµØ²½¡£¡±ÓÚÊÇ×ÔÉ±¶øËÀ¡£Ô½ÍõÃðµôÎâ¹ú£¬É±ËÀÁËÌ«Ô×º£¬ÒòÎªËû²»ÖÒÓÚÖ÷ÉÏ£¬È»ºóÒý±ø¹é¹ú¡£

Ì«Ê·¹«Ëµ£º¿××ÓËµ¹ý¡°Ì«²®¿ÉÒÔËµÊÇµÀµÂµÄáÛ·å£¬Èý´Î°ÑÌìÏÂÈÃ¸ø±ðÈË£¬ÈËÃñ¶¼²»ÖªÓÃÊ²Ã´ÑÔ´ÇÀ´³ÆÔÞËû²ÅºÃ¡£¡±ÎÒ¶Á¡¶´ºÇï¡·¹ÅÎÄ£¬²ÅÖªµÀÖÐÔ­µÄÓÝ¹úºÍ¾£ÂùµÄ¾äÎâÊÇÐÖµÜ°¡¡£ÑÓÁê¼¾×ÓµÄÈÊ°®ÐÄ»³£¬ÏòÄ½µÀÒåÖÕÉú²»Ö¹£¬ÄÜ¹»¼ûÎ¢ÖªÖø±æ±ðÇå×Ç¡£°¡£¬ÓÖÊÇ¶àÃ´¼û¶àÊ¶¹ã¡¢²©Ñ§¶àÖªµÄ¾ý×Ó°¡£¡
ÆëÌ«¹«ÊÀ¼Ò£¨·µ»ØÄ¿Â¼£©
¡¾ËµÃ÷¡¿¡¶ÆëÌ«¹«ÊÀ¼Ò¡·¼ÇÔØÁË½ªÐÕÆë¹ú×ÔÎ÷ÖÜ³õÌ«¹«½¨¹úÆð£¬ÖÁ¹«ÔªÇ°379ÄêÆë¿µ¹«ÉíËÀ¹úÃð£¬×Ü¼Æ½üÇ§ÄêµÄÀúÊ·¡£
½ªÐÕÆë¹ú£¬ÊÇ´ºÇïÊ±´úÎÒ¹úÖÐÔ­µÄÒ»¸öÖØÒªÖîºî¹ú¡£ÔÚµØÀíÉÏÓÐ×ÅÁ¼ºÃµÄ×ÔÈ»Ìõ¼þ£¬¡°×ÔÌ©É½ÊôÖ®ÀÅÐ°£¬±±±»ÓÚº££¬¸àÈÀ¶þÇ§Àï¡±£»×Ô¿ª¹úÒÔÀ´ÓÖÊ®·Ö×¢ÖØ·¢Õ¹¾­¼Ã£¬Ì«¹«Ê±ÆÚ¾Í¡°Í¨¹¤ÉÌÖ®Òµ£¬±ãÓãÑÎÖ®Àû¡±£¬¹ÜÖÙÏàÆëºó£¬ÓÖ¡°Á¬Îå¼ÒÖ®±ø£¬ÉèÇáÖØÓãÑÎÖ®Àû¡±£¬ÎªÆë¹ú·¢Õ¹´òÏÂÁËÁ¼ºÃµÄÎïÖÊ»ù´¡¡£ÔÚÕþÖÎÎÄ»¯ÉÏ£¬¼È²»ÏóÂ³¹úÒ»ÑùËÀËÀ¾ÐÊøÓÚ³¹µ×µÄ×Ú·¨ÖÆ£¬ÓÖ²»ÏóÇØ¡¢³þÔçÆÚÄÇÑù¡°ÒÔÒÄµÒ×ÔÖÃ¡±¡£¶øÊÇË³Ó¦¡°ÆäÃñÀ«´ï¶àÄäÖª¡±µÄÔ­ÓÐÎÄ»¯£¬ÓÐÌõ¼þµØÍÆÐÐ×Ú·¨ÖÆºÍ¼¯È¨ÖÆµÄ½áºÏ£¬¡°ÒòÆäË×£¬¼òÆäÀñ¡±£¬ÎªÕþ¼ò¶ø²»¿Á£¬Æ½Ò×½üÃñ¡£ËùÒÔµ½Æë»¸¹«Ê±£¬Æë¹úÖÕ³ÉÎª´ó¹úÕù°Ô¶·ÕùÖÐµÄµÚÒ»¸ö°ÔÖ÷£¬Ò»¸öÃû·ûÆäÊµµÄãóãó´ó¹ú¡£
×Ô»¸¹«È¥ÊÀ£¬Æë¹ú½¥Ç÷Ë¥Âä¡£Ò»·½ÃæÓÉÓÚ½ªÐÕ¹«ÊÒ¾É¹ó×åÈÕÒæ¸¯°Ü£¬ÁíÒ»·½ÃæÓÉÓÚÍ³ÖÎ½×¼¶ÄÚ²¿¶·ÕùÈÕÒæ¼¤ÁÒ£¬ÓÈÆä¾­¹ý´ÞèÌ¡¢Çì·âÖ®ÂÒ£¬´óÉËÔªÆø£¬ÖÕÓÚ±»ÐÂÐËµÄ¹ó×å¼¯ÍÅÌïÊÏËùÌæ´ú¡£
±¾ÆªÔÚÒÕÊõÉÏµÄµÚÒ»¸öÌØµãÊÇÈ¡²ÄÓÐ·¨¡¢ÏêÂÔµÃµ±¡£Ë¾ÂíÇ¨×¥×¡×îÄÜ´ú±íÆë¹úÀúÊ··¢Õ¹ÏßË÷µÄ¼¸¸öÊ±ÆÚ£¬ÇåÎúµØ·´Ó³ÁËËüÓÉÊ¢¶øË¥µÄÀúÊ·¹ý³Ì¡£Ç°°ëÒ¶Ö÷Òª½éÉÜÁËÌ«¹«Ê±ÆÚºÍ»¸¹«Ê±ÆÚ£¬ÖÐºóÒ¶ÔòÖ÷Òª¼ÇÐðÁË´ÞÇìÖ®ÂÒÓëÌïÊÏ´úÆëµÄÏê¾¡¹ý³Ì¡£Õâ¼¸²¿·Ö×÷ÕßÔËÓÃÅ¨Ä«ÖØ²Ê£¬Éú¶¯ÐÎÏóµØÔÙÏÖÁË°ßÀÃ¶à×ËµÄÀúÊ·»­Ãæ¡£ÆäÓà²¿·ÖÔò½ö½ö¼ÇÆä´ó¸Å£¬Ã÷ÆäÂöÂç£¬±ÜÃâ³åµ­ÖØµã²¿·ÖµÄË¼ÏëÒâÒå£¬ÕæÕý×÷µ½ÁË¡°ÂÔÐ¡È¡´ó£¬¾ÙÖØÃ÷Çá¡±¡£
±¾ÆªµÄµÚ¶þ¸öÒÕÊõÌØµãÊÇËÜÔìÁËÉú¶¯¸´ÔÓÁ¢ÌåµÄÈËÎïÐÎÏó¡£×÷Õß´ÓÉú»îÖÐµÄÀúÊ·ÏÖÊµ³ö·¢£¬°ÑÎÕÀúÊ·ÈËÎïµÄ¸´ÔÓÐÄÀí£¬¼ÓÒÔÕæÊµÔÙÏÖ£¬Ê¹ÈË¸Ðµ½¿ÉÇ×¿ÉÐÅ¡£ÀýÈç¶ÔÓÚÆë»¸¹«£¬×÷ÕßÒ»·½Ãæ¼«Á¦Ð´Æä»úÖÇ¹û¶Ï£¬´ÓÚÉÈçÁ÷£¬ÖØÒåÊØÐÅµÄÃ÷¾ý·ç¶È£¬µ«Ò²Ð´ÁËËûÍíÄê½¾°Á¹ÌÖ´£¬ºÃ´óÏ²¹¦µÄË¼Ïë±ä»¯¡£¼ÈÐ´Ëû¾ÅºÏÖîºî£¬Ò»¿ïÌìÏÂµÄºêÎ°Òµ¼¨£¬Ò²Ð´ËûºÃÄÚ¶à³è£¬ÒÔÖÂËÀºó³æ³öÓÚ»§µÄÐÔ¸ñÈõµã£¬¸øÈËÁôÏÂÉîÉîµÄÀúÊ·»ØÎ¶¡£¼´ÊÇ·´ÃæÈËÎï´ÞèÌ£¬×÷ÕßÒ²Ð´ÁËËûÁ½´Î²»É±êÌÓ¤µÄÎ¢ÃîÐÄÀí£¬±íÏÖ³öÈËÎïµÄ¸´ÔÓ¸öÐÔ¡£

Ì«¹«ÍûÂÀÉÐ£¬ÊÇ¶«º£±ßÖ®ÈË¡£ÆäÏÈ×æÔø×öËÄÔÀÖ®¹Ù£¬¸¨×ôÏÄÓíÖÎÀíË®ÍÁÓÐ´ó¹¦¡£Ë´¡¢ÓíÊ±±»·âÔÚÂÀ£¬ÓÐµÄ±»·âÔÚÉê£¬ÐÕ½ª¡£ÏÄ¡¢ÉÌÁ½´ú£¬Éê¡¢ÂÀÓÐµÄ·â¸øÅÔÖ§×ÓËï£¬Ò²ÓÐµÄºó´úÂÙÎªÆ½Ãñ£¬ÂÀÉÐ¾ÍÊÇÆäÔ¶´úºóÒá¡£ÂÀÉÐ±¾ÐÕ½ª£¬ÒòÎªÒÔÆä·âµØÖ®ÃûÎªÐÕ£¬ËùÒÔ½Ð×÷ÂÀÉÐ¡£
ÂÀÉÐÔø¾­ÇîÀ§£¬ÄêÀÏÊ±£¬½èµöÓãµÄ»ú»áÇó¼ûÖÜÎ÷²®¡£Î÷²®ÔÚ³öÍâá÷ÁÔÖ®Ç°£¬Õ¼²·Ò»ØÔ£¬ØÔ´ÇËµ£º¡°ËùµÃÁÔÎï·ÇÁú·Çó¤£¬·Ç»¢·ÇÐÜ£»ËùµÃÄËÊÇ³É¾Í°ÔÍõÖ®ÒµµÄ¸¨³¼¡£¡±Î÷²®ÓÚÊÇ³öÁÔ£¬¹ûÈ»ÔÚÎ¼ºÓ±±°¶Óöµ½Ì«¹«£¬ÓëÌ«¹«Ì¸ÂÛºóÎ÷²®´óÏ²£¬Ëµ£º¡°×Ô´ÓÎÒ¹úÏÈ¾ýÌ«¹«¾ÍËµ£º¡®¶¨ÓÐÊ¥ÈËÀ´ÖÜ£¬ÖÜ»áÒò´ËÐËÍú¡£¡¯ËµµÄ¾ÍÊÇÄú°É£¿ÎÒÃÇÌ«¹«ÅÎÍûÄúÒÑ¾­ºÜ¾ÃÁË¡£¡±Òò´Ë³ÆÂÀÉÐÎª¡°Ì«¹«Íû¡±£¬¶þÈËÒ»Í¬³Ë³µ¶ø¹é£¬×ðÎªÌ«Ê¦¡£
ÓÐÈËËµ£¬Ì«¹«²©Ñ§¶àÎÅ£¬ÔøÎªÉÌæû×öÊÂ¡£ÉÌæûÎÞµÀ£¬Ì«¹«¾ÍÀë¿ªÁË¡£ËÄ´¦ÓÎËµÁÐ¹úÖîºî£¬Î´µÃÖªÓöÖ®¾ý£¬×îÖÕÎ÷ÐÐ¹éÒÀÖÜÎ÷²®¡£ÓÐÈËËµ£¬ÂÀÉÐÄËÒ»´¦Ê¿£¬Òþ¾Óº£±õ¡£ÖÜÎ÷²®±»Çô½ûÔÚÁh£¨£ù¨¯£õ£¬ÓÐ£©ÀïÊ±£¬Î÷²®Ö®³¼É¢ÒËÉú¡¢ãÈ£¨£è¨®£î£ç£¬ºê£©Ø²¾ÃÎÅÂÀÉÐÖ®Ãû¶øÕÙÇëËû¡£ÂÀÉÐÒ²ÈÏÎª¡°ÌýËµÎ÷²®ÏÍµÂ£¬ÓÖÒ»¹á×ðÖØ¹ØÐÄÀÏÄêÈË£¬ºÎ²»Ç°Íù£¿¡±´ËÈýÈËÎªÁËÓª¾ÈÎ÷²®£¬Ñ°ÕÒÃÀÅ®Ææ±¦£¬Ï×¸øæûÍõ£¬ÒÔÊêÈ¡Î÷²®¡£Î÷²®Òò´ËµÃÒÔ±»ÊÍ£¬·µ»ØÖÜ¹ú¡£ËäÈ»ÂÀÉÐ¹éÖÜµÄ´«Ëµ¸÷Òì£¬µ«´óÖ¼¶¼ÈÏÎªËûÊÇÎÄÍõÎäÍõÖ®Ê¦¡£
ÖÜÎ÷²®²ý´ÓÁhÀïÍÑÉí¹é¹úºó£¬°µÖÐºÍÂÀÉÐ²ß»®ÈçºÎÍÆÐÐµÂÕþÒÔÍÆ·­ÉÌæûÕþÈ¨£¬ÆäÖÐºÜ¶àÊÇÓÃ±øµÄÈ¨Ä±ºÍÆæ¼Æ£¬ËùÒÔºó´úÌ¸ÂÛÓÃ±øÖ®µÀºÍÖÜ³¯µÄÒþÃØÈ¨ÊõµÄ¶¼×ð·¨Ì«¹«µÄ»ù±¾²ßÂÔ¡£ÖÜÎ÷²®ÎªÕýÇåÆ½£¬ÓÈÆäÔÚÃ÷¶ÏÓÝ¡¢ÜÇ£¨£ò£õ¨¬£¬Èð£©¶þ¹úµÄ¹úÍÁÕùËÏºó£¬±»Ê«ÈË³ÆµÀÎªâßÊÜÌìÃüµÄÎÄÍõ¡£Î÷²®ÓÖÌÖ·¥ÁË³ç¹ú¡¢ÃÜÐëºÍÈ®ÒÄ£¬´ó¹æÄ£½¨Éè·áÒØ¡£ÌìÏÂÈý·ÖÖ®¶þµÄÖîºî¶¼¹éÐÄÏòÖÜ£¬¶à°ëÊÇÌ«¹«Ä±»®³ï²ßµÄ½á¹û¡£
ÎÄÍõËÀºó£¬ÎäÍõ¼´Î»¡£¾ÅÄê£¬ÎäÍõÏë¼ÌÐøÍê³ÉÎÄÍõµÄ´óÒµ£¬¶«Õ÷ÉÌæû²ì¿´ÖîºîÊÇ·ñÔÆ¼¯ÏìÓ¦¡£¾ü¶Ó³öÊ¦Ö®¼Ê£¬±»×ð³ÆÎª¡°Ê¦ÉÐ¸¸¡±µÄÂÀÉÐ×óÊÖÖô³Ö»Æîá£¨£ù£õ¨¨£¬ÔÂ£©£¬ÓÒÊÖÎÕ±ü°×ì¸ÊÄÊ¦£¬Ëµ£º¡°²ÔÙî£¨£ó¨¬£¬ËÆ£©²ÔÙî£¬Í³ÁìÖÚ±ø£¬¼¯½á´¬Ö»£¬³ÙÕßÕ¶Ê×¡£¡±ÓÚÊÇ±øÖÁÃË½ò¡£¸÷¹úÖîºî²»ÕÙ×ÔÀ´ÓÐ°Ë°ÙÖ®¶à¡£Öîºî¶¼Ëµ£º¡°¿ÉÒÔÕ÷·¥ÉÌæûÁË¡£¡±ÎäÍõËµ£º¡°»¹²»ÐÐ¡£¡±°àÊ¦¶ø»¹£¬ÓëÌ«¹«Í¬Ð´ÁË¡¶Ì«ÊÄ¡·¡£
ÓÖ¹ý¶þÄê£¬ÉÌæûÉ±ËÀÍõ×Ó±È¸É£¬Çô½ûÁË»þ×Ó¡£ÎäÍõÓÖ½«Õ÷·¥ÉÌæû£¬Õ¼²·Ò»ØÔ£¬¹êÕ×ÏÔÊ¾²»¼ªÀû£¬·çÓêÍ»ÖÁ¡£Èº³¼¿Ö¾å£¬Ö»ÓÐÌ«¹«Ç¿È°ÎäÍõ½ø¾ü£¬ÎäÍõÓÚÊÇ³ö±ø¡£Ê®Ò»ÄêÕýÔÂ¼××ÓÈÕ£¬ÔÚÄÁÒ°ÊÄÊ¦£¬½ø·¥ÉÌæû¡£ÉÌæû¾ü¶Ó³¹µ×±ÀÀ£¡£ÉÌæû»ØÉíÌÓÅÜ£¬µÇÉÏÂ¹Ì¨£¬ÓÚÊÇ±»×·É±¡£µÚ¶þÌì£¬ÎäÍõÁ¢ÓÚÉçÌ³Ö®ÉÏ£¬Èº³¼ÊÖÅõÃ÷Ë®£¬ÎÀ¿µÊå·âÆÌºÃ²ÊÏ¯£¬Ê¦ÉÐ¸¸Ç£À´¼ÀìëÖ®Éü£¬Ê·Øý£¨£ù¨¬£¬Òå£©°´ÕÕ²ßÊéÆíµ»£¬ÏòÉñµoÙ÷¸æÌÖ·¥×ï¶ñÉÌæûÖ®ÊÂ¡£É¢·¢ÉÌæû»ý¾ÛÔÚÂ¹Ì¨µÄÇ®±Ò£¬·¢·ÅÉÌæûÍÍ»ýÔÚîÒÇÅµÄÁ¸Ê³£¬ÓÃÒÔêâ¼ÃÆ¶Ãñ¡£ÅàÖþ¼Ó¸ß±È¸ÉÖ®Ä¹£¬ÊÍ·Å±»Çô½ûµÄ»þ×Ó¡£°ÑÏóÕ÷ÌìÏÂ×î¸ßÈ¨Á¦µÄ¾Å¶¦Ç¨ÍùÖÜ¹ú£¬ÐÞÖÎÖÜ³¯ÕþÎñ£¬ÓëÌìÏÂÖ®ÈË¹²Í¬¿ªÊ¼´´ÔìÐÂÊ±´ú¡£ÉÏÊöÖîÊÂ¶à°ëÊÇ²ÉÓÃÊ¦ÉÐ¸¸µÄÄ±Òé¡£
´ËÊ±ÎäÍõÒÑÆ½¶¨ÉÌæû£¬³ÉÎªÌìÏÂÖ®Íõ£¬¾Í°ÑÆë¹úÓªÇð·âÉÍ¸øÊ¦ÉÐ¸¸¡£Ê¦ÉÐ¸¸¶«È¥×Ô¼ºµÄ·â¹ú£¬±ßÐÐ±ß×¡£¬ËÙ¶ÈºÜÂý¡£¿ÍÉáÖÐµÄÈËËµËû£º¡°ÎÒÌýËµÊ±»úÄÑµÃ¶øÒ×Ê§¡£ÕâÎ»¿ÍÈËË¯µÃÕâÑù°²ÒÝ£¬¿ÖÅÂ²»ÊÇÈ¥·â¹ú¾ÍÈÎµÄ°É¡£¡±Ì«¹«ÌýÁË´ËÑÔ£¬Á¬Ò¹´©ÒÂÉÏÂ·£¬ÀèÃ÷¾Íµ½´ïÆë¹ú¡£ÕýÓöÀ³ºî´ø±øÀ´¹¥£¬ÏëÓëÌ«¹«Õù¶áÓªÇð¡£ÓªÇðÅþÁÚÀ³¹ú¡£À³ÈËÊÇÒÄ×å£¬³ÃÉÌæûÖ®ÂÒ¶øÖÜ³¯¸Õ¸Õ°²¶¨£¬ÎÞÁ¦Æ½¶¨Ô¶·½£¬Òò´ËºÍÌ«¹«Õù¶á¹úÍÁ¡£
Ì«¹«µ½Æë¹úºó£¬ÐÞÃ÷ÕþÊÂ£¬Ë³Æä·çË×£¬¼ò»¯ÀñÒÇ£¬¿ª·Å¹¤ÉÌÖ®Òµ£¬·¢Õ¹ÓæÒµÑÎÒµÓÅÊÆ£¬Òò¶øÈËÃñ¶à¹é¸½Æë¹ú£¬Æë³ÉÎª´ó¹ú¡£µ½ÖÜ³ÉÍõÄêÓ×¼´Î»Ö®Ê±£¬¹Ü²ÌÅÑÂÒ£¬»´ÒÄÒ²±³ÅÑÖÜ³¯£¬³ÉÍõÅÉÕÙ£¨£ó£è¨¤£ï£¬ÉÜ£©¿µ¹«ÃüÁîÌ«¹«Ëµ£º¡°¶«ÖÁ´óº££¬Î÷ÖÁ»ÆºÓ£¬ÄÏÖÁÄÂÁê£¬±±ÖÁÎÞé¦£¬´Ë¼äÎåµÈÖîºî£¬¸÷µØ¹ÙÊØ£¬ÈçÓÐ×ïí©£¬ÃüÄãÌÖ·¥¡£¡±ÆëÒò´Ë¿ÉÒÔÕ÷ÌÖ¸÷¹ú£¬ÐÎ³É´ó¹ú¡¢¶¨¶¼ÓªÇð¡£
Ì«¹«ËÀÊ±Ò»°ÙÓàËê£¬Æä×Ó¶¡¹«ÂÀ³£¨£ê¨ª£¬¼°£©¼ÌÎ»¡£¶¡¹«ËÀ£¬Æä×ÓÒÒ¹«µÃ¼ÌÎ»¡£ÒÒ¹«ËÀ£¬Æä×Ó¹ï¹«´ÈÄ¸¼ÌÎ»¡£¹ï¹«ËÀ£¬Æä×Ó°§¹«²»³½¼ÌÎ»¡£
°§¹«Ê±£¬¼ÍºîÏòÖÜÍõÎÜÏÝ°§¹«£¬ÖÜÍõÓÃ´ó¶¦ÖóËÀ°§¹«£¬¶øÁ¢ÆäµÜ¾²ÎªÆë¾ý£¬¾ÍÊÇºú¹«¡£ºú¹«Ç¨¶¼ÓÚ±¡¹Ã£¬´ËÊ±Õýµ±ÖÜÒÄÍõÔÚÎ»¡£
°§¹«Í¬Ä¸ÉÙµÜÉ½Ô¹ºÞºú¹«£¬¾ÍÓë×Ô¼ºµ³Í½´øÁìÓªÇðÈËÏ®»÷É±ËÀºú¹«×ÔÁ¢ÎªÆë¾ý£¬¾ÍÊÇÏ×¹«¡£Ï×¹«ÔªÄê£¬È«²¿ÇýÖðºú¹«Öî×Ó£¬½è»ú°ÑÊ×¶¼´Ó±¡¹ÃÇ¨µ½ÁÙ×Í¡£
¾ÅÄê£¬Ï×¹«ËÀ£¬Æä×ÓÎä¹«ÊÙ¼ÌÎ»¡£Îä¹«¾ÅÄê£¬ÖÜÀ÷ÍõÌÓÍö£¬×¡ÔÚåé£¨£ú£è¨¬£¬Ö¾£©ÒØ¡£Ê®Äê£¨Ç°841£©£¬ÖÜÍõÊÒ´óÂÒ£¬´ó³¼ÃÇÖ÷³Ö¹úÕþ£¬ºÅ³Æ¡°¹²ºÍ¡±¡£¶þÊ®ËÄÄê£¨Ç°827£©£¬ÖÜÐûÍõ¼´Î»¡£
¶þÊ®ÁùÄê£¨Ç°825£©£¬Îä¹«ËÀ£¬Æä×ÓÀ÷¹«ÎÞ¼É¼ÌÎ»¡£À÷¹«²Ð±©ËÁÅ°£¬ËùÒÔºú¹«Ö®×ÓÓÖ·µ»ØÆë¹ú£¬ÆëÈËÏëÁ¢ºú¹«Ö®×ÓÎª¾ý£¬¾ÍÒ»Í¬¹¥É±À÷¹«¡£ºú¹«Ö®×ÓÒ²Õ½ËÀ¡£ÆëÈËÓÚÊÇÁ¢À÷¹«Ö®×Ó³àÎªÆë¾ý£¬¾ÍÊÇÎÄ¹«£¬Õ¶µôÆßÊ®¶à¸ö¹¥É±À÷¹«µÄÈË¡£
ÎÄ¹«Ê®¶þÄê£¨Ç°804£©ËÀ£¬Æä×Ó³É¹«ÍÑ¼ÌÎ»¡£³É¹«¾ÅÄê£¨Ç°795£©ËÀ£¬Æä×Ó×¯¹«¹º¼ÌÎ»¡£
×¯¹«¶þÊ®ËÄÄê£¨Ç°771£©£¬È®ÈÖÉ±ËÀÓÄÍõ£¬ÖÜÍõÊÒ¶«Ç¨¶¼µ½ÂåÒØ¡£ÇØ¹ú¿ªÊ¼ÁÐÎ»ÓÚÖîºî¡£ÎåÊ®ÁùÄê£¨Ç°739£©£¬½úÈËÉ±ËÀËûÃÇ¹ú¾ý½úÕÑºî¡£
ÁùÊ®ËÄÄê£¨Ç°731£©£¬×¯¹«ËÀ£¬Æä×Óá£¨£ø¨©£¬Î÷£©¹«Â»¸¦¼ÌÎ»¡£
á¹«¾ÅÄê£¨Ç°722£©£¬Â³Òþ¹«¼´Î»¡£Ê®¾ÅÄê£¨Ç°712£©£¬Â³»¸¹«É±ÆäÐÖÒþ¹«¶ø×ÔÁ¢ÎªÂ³¾ý¡£
¶þÊ®ÎåÄê£¨Ç°706£©£¬±±ÈÖ¹¥·¥Æë¹ú¡£Ö£¹úÅÉÌ«×ÓºöÀ´Ô®¾ÈÆë¹ú£¬ÆëºîÏë°ÑÅ®¶ù¼Þ¸øËû¡£ºöËµ£º¡°Ö£¹úÐ¡Æë¹ú´ó£¬ÎÒÅä²»ÉÏ¡£¡±¾ÍÐ»¾øÁË¡£
ÈýÊ®¶þÄê£¨Ç°699£©£¬á¹«Í¬Ä¸µÜÒÄÖÙÄêËÀ¡£Æä×ÓÃû½Ð¹«ËïÎÞÖª£¬á¹«³è°®Ëû£¬¸øËûµÄ¼¶±ð³µ·þÉú»î´ýÓöºÍÌ«×ÓÒ»Ñù¡£
ÈýÊ®ÈýÄê£¨Ç°698£©£¬á¹«ËÀ£¬Ì«×ÓÖî¶ùÁ¢£¬¾ÍÊÇÏå¹«¡£
Ïå¹«ÔªÄê£¨Ç°697£©£¬Ïå¹«Ô­À´»¹ÊÇÌ«×ÓÊ±£¬ÔøÓëÎÞÖªÕù¶·£¬¼´Î»ÒÔºó£¬½µµÍÎÞÖªµÄÙºÂ»³µÂí·þÊÎµÄµÈ¼¶£¬ÎÞÖªÐÄÖÐÔ¹ºÞ¡£
ËÄÄê£¨Ç°694£©£¬Â³»¸¹«ºÍ·òÈËÀ´µ½Æë¹ú¡£ÆëÏå¹«¹ýÈ¥ÔøÓëÂ³·òÈËË½Í¨¡£Â³·òÈËÊÇÏå¹«µÄÃÃÃÃ£¬ÔÚÆëá¹«Ê±¼Þ¸øÂ³»¸¹«×ö·òÈË£¬´Ë´ÎÓëÂ³»¸¹«À´Æë¹úÓÖÓëÏå¹«Í¨¼é¡£Â³»¸¹«·¢ÏÖ´ËÊÂ£¬Å­Ôð·òÈË£¬·òÈË¸æËßÁËÆëÏå¹«¡£ÆëÏå¹«ÑçÇëÂ³»¸¹«£¬°Ñ»¸¹«¹à×í£¬ÅÉ´óÁ¦Ê¿ÅíÉú°ÑÂ³»¸¹«±§ÉÏ³µ£¬½Ó×ÅÕÛ¶Ï»¸¹«µÄÀß¹ÇÉ±ËÀ»¸¹«£¬»¸¹«±»Ì§³ö³µÊ±ÒÑËÀµôÁË¡£Â³¹úÈËÎª´ËÔð±¸Æë¹ú£¬ÆëÏå¹«É±ËÀÅíÉúÒÔÏòÂ³¹úÐ»×ïÊê¹ý¡£
°ËÄê£¨Ç°690£©£¬Æë¹úÕ÷·¥¼Í¹ú£¬¼Í¹ú±»ÆÈÇ¨¶¼¡£
Ê®¶þÄê£¨Ç°686£©£¬µ±³õ£¬Ïå¹«ÅÉÁ¬³Æ¡¢¹ÜÖÁ¸¸×¤ÊØ¿ûÇð£¬Ô¼¶¨ÆßÔÂ¹ÏÊìÊ±Ç°È¥£¬µÚ¶þÄê¹ÏÊìÊ±ÅÉÈËÈ¥Ìæ»»ËûÃÇ¡£ËûÃÇÇ°È¥×¤ÊØÒ»Äê£¬¹ÏÊìÊ±ÆÚÒÑ¹ýÏå¹«ÈÔ²»ÅÉÈËÈ¥Ìæ»»¡£ÓÐÈËÎªËûÃÇÒªÇóÅÉÈË£¬Ïå¹«²»´ðÓ¦¡£ËùÒÔ¶þÈËÉúÆø£¬Í¨¹ý¹«ËïÎÞÖª²ß»®ÅÑÂÒ¡£Á¬³ÆÓÐÒ»ÌÃÃÃÔÚÏå¹«¹¬ÄÚ£¬²»±»³èÐÒ£¬¾ÍÈÃËýÕìËÅÏå¹«£¬¶ÔËýËµ£º¡°ÊÂ³ÉÒÔºóÈÃÄã¸øÎÞÖªµ±·òÈË¡£¡±¶¬Ê®¶þÔÂ£¬Ïå¹«µ½¹Ãèû£¨£æ¨¦£î£¬·Ù£©ÓÎÍæ£¬ÓÖµ½ÅæÇð´òÁÔ¡£¼ûÒ»´óÖí£¬ÊÌ´ÓËµ¡°ÊÇÅíÉú¡±£¬Ïå¹«´óÅ­£¬ÓÃ¼ýÉäÈ¥£¬´óÖíÈçÈËÕ¾Á¢¶ø½Ð¡£Ïå¹«º¦ÅÂ£¬´Ó³µÉÏË¤ÏÂÉËÁË½Å£¬Ð¬×ÓÒ²µôÁË¡£»ØÈ¥ºó°Ñ¹ÜÐ¬µÄÃû½Ð¡°Æ£¨£æ¨²£¬·÷£©¡±µÄÈË±Þ´òÈý°ÙÏÂ¡£Æ³ö¹¬¡£ÎÞÖª¡¢Á¬³Æ¡¢¹ÜÖÁ¸¸µÈÈËÎÅÖªÏå¹«ÊÜÉË£¬¾Í´øÁìÍ½ÖÚÀ´¹¥Ï®Ïå¹«¹¬¡£ÕýÓö¹ÜÐ¬µÄÆ£¬ÆËµ£º¡°ÏÈ²»Òª½øÈ¥ÒÔÃâ¾ª¶¯¹¬ÖÐ£¬¾ª¶¯¹¬ÖÐºó¾Í²»Ò×ÔÙ¹¥½øÈ¥ÁË¡£¡±ÎÞÖª²»ÐÅ´ËÑÔ£¬ÆÈÃËûÑé¿´×Ô¼ºµÄÉËºÛ£¬²Å±»ÏàÐÅ¡£ËûÃÇµÈÔÚ¹¬Íâ£¬ÈÃÆÏÈ½øÈ¥Ì½Ìý¡£ÆÏÈÈëºó£¬ÂíÉÏ°ÑÏå¹«²ØÔÚÎÝÃÅºó¡£¹ýÁËºÃ¾Ã£¬ÎÞÖªµÈº¦ÅÂ£¬¾Í½ø¹¬È¥¡£Æ·´¶øºÍ¹¬ÖÐÖ®ÈËÒÔ¼°Ïå¹«µÄÇ×ÐÅÖ®³¼·´¹¥ÎÞÖªµÈÈË£¬Î´ÄÜµÃÊ¤£¬È«±»É±ËÀ¡£ÎÞÖª½ø¹¬£¬ÕÒ²»µ½Ïå¹«¡£ÓÐÈË¼ûÎÝÃÅÏÂÂ¶×ÅÈË½Å£¬¿ªÃÅÒ»¿´£¬ÃÅºóÕýÊÇÏå¹«£¬¾ÍÉ±ËÀÏå¹«£¬ÎÞÖª×ÔÁ¢ÎªÆë¾ý¡£
»¸¹«ÔªÄê£¨Ç°685£©´º£¬Æë¾ýÎÞÖªµ½ÓºÁÖÓÎÍæ¡£ÓºÁÖÓÐÈËÔøÔ¹ºÞÎÞÖª£¬µÈµ½ÎÞÖªÈ¥ÓÎÍæÊ±£¬ÓºÁÖÈËÍµÏ®É±ËÀÎÞÖª£¬ÏòÆë¹ú´ó·òÐû¸æËµ£º¡°ÎÞÖªÉ±ËÀÏå¹«×ÔÁ¢Îª¾ý£¬ÎÒÒÑ½«Ëû´¦ËÀ¡£Çë´ó·òÃÇ¸ÄÁ¢ÆäËû¹«×ÓÖÐ¸Ã¼´Î»µÄ£¬ÎÒÎ¨ÃüÊÇÌý¡£¡±
µ±³õ£¬Ïå¹«½«Â³»¸¹«¹à×íÉ±ËÀ£¬ÓëÂ³·òÈËÍ¨¼é£¬»¹ÂÅÂÅÉ±·£²»µ±£¬³ÁÃÔÅ®É«£¬¶à´ÎÆÛÎê´ó³¼£¬ËûµÄÖîµÜº¦ÅÂ»ö»¼Ç£Á¬£¬Òò´Ë´ÎµÜ¾ÀÌÓÍöÂ³¹ú£¬ËûÄ¸Ç×ÊÇÂ³¹úÖ®Å®¡£¹ÜÖÙ¡¢ÕÙºö¸¨×ôËû¡£´ÎµÜÐ¡°×ÌÓÍöÜì¹ú£¬±«Êå¸¨×ôËû¡£Ð¡°×Ä¸Ç×ÊÇÎÀ¹úÖ®Å®£¬ºÜµÃÆëá¹«³èÐÒ¡£Ð¡°×´ÓÐ¡Óë´ó·ò¸ßÝ£¨£ø¨©£¬Î÷£©½»ºÃ¡£ÓºÁÖÈËÉ±ËÀÎÞÖªºó£¬ÉÌÒéÁ¢¾ýÖ®ÊÂ£¬¸ßÊÏ¡¢¹úÊÏÇÀÏÈ°µÖÐ´ÓÜì¹úÕÙ»ØÐ¡°×¡£Â³¹úÎÅÖªÎÞÖªÒÑËÀ£¬Ò²ÅÉ±ø»¤ËÍ¹«×Ó¾À·µÆë£¬²¢Ãü¹ÜÖÙÁí´ø¾ü¶Ó¶ô×èÜì¹úÍ¨µÀ£¬¹ÜÖÙÉäÖÐÐ¡°×ÒÂ´ø¹³¡£Ð¡°×¼Ù×°ËÀÁË£¬¹ÜÖÙÅÉÈË·É±¨Â³¹ú¡£Â³¹ú»¤ËÍ¹«×Ó¾ÀµÄ²¿¶ÓËÙ¶È¾Í·ÅÂýÁË£¬ÁùÌì²ÅÖÁÆë¹ú£¬¶øÐ¡°×ÒÑÏÈÈëÆë¹ú£¬¸ßÝÁ¢ÆäÎª¾ý£¬¾ÍÊÇ»¸¹«¡£
»¸¹«µ±Ê±±»ÉäÖÐÒÂ´ø¹´Ö®ºó£¬×°ËÀÒÔÃÔ»ó¹ÜÖÙ£¬È»ºó²ØÔÚÎÂ³µÖÐ·ÉËÙÐÐ½ø£¬Ò²ÒòÎªÓÐ¸ßÊÏ¹úÊÏ¶þ´ó¼Ò×åÎªÄÚÓ¦£¬ËùÒÔÄÜ¹»ÏÈÈëÆë¹ú¼´Î»£¬ÅÉ±øµÖÓùÂ³¾ü¡£ÇïÌì£¬Æë±øÓëÂ³±øÔÚÇ¬Ê±×÷Õ½£¬Â³±ø°ÜÌÓ£¬Æë±øÓÖÇÐ¶ÏÂ³±øµÄÍËÂ·¡£Æë¹úÐ´ÐÅ¸øÂ³¹úËµ£º¡°×Ó¾ÀÊÇÎÒÐÖµÜ£¬²»ÈÌÇ×ÊÖÉ±Ëû£¬ÇëÂ³¹ú½«ËûÉ±ËÀ¡£ÕÙºö¡¢¹ÜÖÙÊÇÎÒ³ðµÐ£¬ÎÒÒªÇó»î×Å½»¸øÎÒ£¬ÈÃÎÒ°ÑËûÃÇ¶ç³ÉÈâ½´²Å¸ÊÐÄ¡£²»È»£¬Æë±øÒªÎ§¹¥Â³¹ú¡£¡±Â³ÈËº¦ÅÂ£¬¾ÍÔÚóÏäÂÉ±ËÀ×Ó¾À¡£ÕÙºö×ÔÉ±¶øËÀ£¬¹ÜÖÙÒªÇóÇô½û¡£»¸¹«¼´Î»Ê±£¬ÅÉ±ø¹¥Â³£¬±¾ÓûÉ±ËÀ¹ÜÖÙ¡£±«ÊåÑÀËµ£º¡°ÎÒÓÐÐÒ¸ú´ÓÄú£¬ÄúÖÕÓÚ³ÉÎª¹ú¾ý¡£ÄúµÄ×ð¹óµØÎ»£¬ÎÒÒÑÎÞ·¨ÔÙ°ïÖúÄúÌá¸ß¡£ÄúÈç¹ûÖ»ÏëÖÎÀíÆë¹ú£¬ÓÐ¸ßÝºÍÎÒÒ²¾Í¹»ÁË¡£ÄúÈç¹ûÏë³É¾Í°ÔÍõÖ®Òµ£¬Ã»ÓÐ¹ÜÒÄÎá²»ÐÐ¡£ÒÄÎáËù¾ÓÖ®¹ú£¬Æä¹ú±ØÇ¿£¬²»ÄÜÊ§È¥Õâ¸öÈË²Å¡£¡±ÓÚÊÇ»¸¹«Ìý´Ó´ËÑÔ¡£¾Í¼Ù×°ÕÙ»Ø¹ÜÖÙÒÔ±¨³ðÑ©ºÞ£¬Êµ¼ÊÊÇÏëÈÎËûÎªÕþ¡£¹ÜÖÙÐÄÀïÃ÷°×£¬ËùÒÔÒªÇó·µÆë¡£±«ÊåÑÀÓ­½Ó¹ÜÖÙ£¬Ò»µ½Æë¹ú¾³ÄÚµÄÌÃ¸·¾Í¸ø¹ÜÖÙ³ýÈ¥èäèô£¬ÈÃËûÕ«½äãåÔ¡¶ø¼û»¸¹«¡£»¸¹«ÉÍÒÔºñÀñÈÎ¹ÜÖÙÎª´ó·ò£¬Ö÷³ÖÕþÎñ¡£
»¸¹«µÃµ½¹ÜÖÙºó£¬Óë±«Êå¡¢Úô£¨£ø¨ª£¬Ï¯£©Åó¡¢¸ßÝ¹²Í¬ÐÞÖÎÆë¹úÕþÊÂ£¬×éÖ¯»ù²ãÎå¼ÒÁ¬±øÖ®ÖÆ£¬¿ª·¢ÉÌÒµÁ÷Í¨¡¢ÓæÒµÑÎÒµÓÅÊÆ£¬ÓÃÒÔ¸øÉÄÆ¶Ãñ£¬½±ÀøÏÍÄÜÖ®Ê¿£¬Æë¹úÈËÈË»¶ÐÀ¡£
¶þÄê£¨Ç°684£©£¬Æë¹ú·¥ÃðÛ°£¨£ô¨¢£î£¬Ì·£©¹ú£¬Û°¹ú¹ú¾ýÌÓÍöÜì¹ú¡£µ±³õ£¬Æë»¸¹«ÌÓÍö¹úÍâÊ±£¬Ôø¾­¹ýÛ°¹ú£¬Û°¹ú¶Ô»¸¹«ÎÞÀñ£¬ËùÒÔÌÖ·¥Ëü¡£
ÎåÄê£¨Ç°681£©£¬Õ÷·¥Â³¹ú£¬Â³¾üÑÛ¿´Ê§°Ü¡£Â³×¯¹«ÇëÇóÏ×³öËìÒØÀ´æÅºÍ£¬»¸¹«ÔÊÅµ£¬ÓëÂ³ÈËÔÚ¿ÂµØÃË»á¡£½«ÒªÃËÊÄÖ®¼Ê£¬Â³¹úµÄ²ÜÄ­£¨£è£õ¨¬£¬»Ý£©ÔÚ¼ÀÌ³ÉÏÓÃØ°Ê×½Ù³ÖÆë»¸¹«£¬Ëµ£º¡°¹é»¹Â³¹ú±»ÇÖÕ¼µÄÍÁµØ£¡¡±»¸¹«´ðÓ¦¡£È»ºó²ÜÄ­ÈÓµôØ°Ê×£¬»Øµ½ÃæÏò±±·½µÄ³¼×ÓÖ®Î»¡£»¸¹«ºó»Ú£¬Ïë²»¹é»¹Â³¹ú±»Õ¼ÁìÍÁ²¢É±ËÀ²ÜÄ­¡£¹ÜÖÙËµ£º¡°Èç¹û±»½Ù³ÖÊ±´ðÓ¦ÁËÈË¼ÒµÄÒªÇó£¬È»ºóÓÖ±³ÆúÅµÑÔÉ±ËÀÈË¼Ò£¬ÊÇÂú×ãÓÚÒ»¼þÐ¡Ð¡µÄ¿ìÒâÖ®ÊÂ£¬¶øÔÚÖîºîÖÐÈ´Ê§È¥ÁËÐÅÒå£¬Ò²¾ÍÊ§È¥ÁËÌìÏÂÈËµÄÖ§³Ö£¬²»ÄÜÕâÑù×ö¡£¡±»¸¹«ÓÚÊÇ¾Í°Ñ²ÜÄ­Èý´ÎÕ½°ÜËù¶ªµÄÈ«²¿ÁìÍÁ¹é»¹¸øÂ³¹ú¡£ÖîºîÎÅÖª£¬¶¼ÈÏÎªÆë¹úÊØÐÅ¶øÔ¸Òâ¹é¸½¡£ÆßÄê£¨Ç°679£©£¬ÖîºîÓëÆëºã¹«ÔÚÕçµØÃË»á£¬Æë»¸¹«´Ó´Ë³ÉÎªÌìÏÂÖîºîµÄ°ÔÖ÷¡£
Ê®ËÄÄê£¨Ç°672£©£¬³ÂÀ÷¹«×Ó³ÂÍê£¬ºÅ¾´ÖÙ£¬ÌÓÍöÀ´µ½Æë¹ú¡£Æë»¸¹«ÏëÈÎÃüËûÎªÇä£¬ËûÇ«ÈÃ²»¿Ï£»ÓÚÊÇÈÃËû×ö¹¤ÕýÖ®¹Ù¡£Õâ¾ÍÊÇÌï³É×ÓÌï³¢µÄ×æÏÈ¡£
¶þÊ®ÈýÄê£¨Ç°663£©£¬É½ÈÖÇÖ·¥Ñà¹ú£¬ÑàÏòÆë¹ú¸æ¼±¡£Æë»¸¹«ÅÉ±ø¾ÈÑà£¬½Ó×ÅÌÖ·¥É½ÈÖ£¬µ½´ï¹ÂÖñºó²Å°àÊ¦¡£Ñà×¯ÍõÓÖËÍ»¸¹«½øÈëÆë¹ú¾³ÄÚ¡£»¸¹«Ëµ£º¡°³ýÁËÌì×Ó£¬ÖîºîÖ®¼äÏàËÍ²»³ö×Ô¼º¹ú¾³£¬ÎÒ²»ÄÜ¶ÔÑàÎÞÀñ¡£¡±ÓÚÊÇ°ÑÑà¾ýËùÖÁµÄÆë¹úÁìÍÁÓÃ¹µ·Ö¿ªËÍ¸øÑà¹ú£¬ÈÃÑà¾ýÖØÐÞÕÙ¹«Ö®Õþ£¬ÏòÖÜÍõÊÒ½ø¹±£¬¾ÍÏóÖÜ³ÉÍõ¡¢¿µÍõÊ±´úÒ»Ñù¡£ÖîºîÎÅÖªºó£¬¶¼·þ´ÓÆë¹ú¡£
¶þÊ®ÆßÄê£¨Ç°659£©£¬Â³¡£¨£í¨«£î£¬ãÉ£©¹«Ö®Ä¸½Ð°§½ª£¬ÊÇÆë»¸¹«µÄÃÃÃÃ¡£°§½ªÓëÂ³¹«×ÓÇì¸¸Ë½Í¨£¬Çì¸¸É±ËÀ¡¹«£¬°§½ªÏëÁ¢Çì¸¸Îª¹ú¾ý£¬Â³ÈË¸ÄÁ¢Æðá¹«¡£»¸¹«°Ñ°§½ªÕÙ»ØÆë¹ú£¬É±ÁË°§½ª¡£
¶þÊ®°ËÄê£¨Ç°658£©£¬ÎÀÎÄ¹«±»µÒÈËÇÖ·¥£¬ÏòÆë¹ú¸æ¼±¡£Æë¹úÂÊÁìÖîºîÔÚ³þÇðÖþ³É³Ç³Ø£¬°²ÖÃÎÀ¾ýÔÚÄÇÀï¡£
¶þÊ®¾ÅÄê£¨Ç°657£©£¬ºã¹«Óë·òÈË²Ì¼§³Ë´¬ÓÎÍæ¡£²Ì¼§ÊìÏ¤Ë®ÐÔ£¬Ò¡»Î´¬Ö»µßô¤»¸¹«¡£»¸¹«º¦ÅÂ£¬ÃüËýÍ£Ö¹£¬ËýÈÔ²»Í££¬ÏÂ´¬Ö®ºó£¬»¸¹«ÄÕÅ­£¬°Ñ²Ì¼§ËÍ»ØÄï¼Ò£¬µ«ÓÖ²»¶Ï¾ø»éÒö¹ØÏµ¡£²ÌºîÒ²Ê®·ÖÉúÆø£¬¾ÍÓÖ°Ñ²Ì¼§Áí¼Þ¸ø±ðÈË¡£»¸¹«ÌýËµºó¸ü¼ÓÉúÆø£¬ÐË±ø·¥²Ì¡£
ÈýÊ®Äê£¨Ç°656)´º£¬Æë»¸¹«ÂÊÁìÖîºîÌÖ·¥²Ì¹ú£¬²Ì¹ú´ó°Ü¡£½Ó×Å·¥³þ¡£³þ³ÉÍõÐË±øÀ´ÎÊ£º¡°ÎªÊ²Ã´½øÈëÎÒµÄ¹úÍÁ£¿¡±¹ÜÖÙ»Ø´ðËµ£º¡°¹ýÈ¥ÕÙ¿µ¹«ÃüÁîÎÒ¹úÏÈ¾ýÌ«¹«£º¡®ÎåµÈÖîºî£¬¸÷µØÊØ¹Ù£¬ÄãÓÐÈ¨Õ÷·¥£¬ÒÔ¸¨×ôÖÜÊÒ¡£¡¯´Í¸øÎÒÏÈ¾ýÓÐÈ¨Õ÷·¥µÄ½®½ç£¬¶«ÖÁ´óº££¬Î÷ÖÁ»ÆºÓ£¬ÄÏÖÁÄÂÁê£¬±±ÖÁÎÞé¦¡£³þ¹úÓ¦¸Ã½ø¹±µÄ°üÃ©Ã»ÓÐ½øÏ×£¬Ìì×Ó¼ÀìëÓÃÆ·²»È«£¬Òò´ËÀ´¶½Ôð¡£ÕÑÍõÄÏÕ÷²»¹éËÀÔÚÄÏ·½£¬Òò´ËÇ°À´ÎÊ×ï¡£¡±³þÍõËµ£º¡°¹±Æ·Ã»ÓÐ½øÏ×£¬È·ÊµÈç´Ë£¬ÊÇÎÒÖ®×ï¹ý£¬½ñºó²»¸Ò²»·îÉÏ¡£ÖÁÓÚÕÑÍõÒ»È¥²»¹é£¬²¢Î´ÔÚÎÒ³þ¹úÁìÍÁ£¬ÇëÄúµ½ººË®±ßÉÏÈ¥ÎÊ×ï¡£¡±Æë¾ü½øÔúÓÚÚêµØ¡£ÏÄ£¬³þÍõÃüÇüÍêÁì±ø¿¹Æë£¬Æë¾üÍË×¤ÕÙÁê¡£»¸¹«ÏòÇüÍêìÅÒ«±ø¶à½«¹ã¡£ÇüÍêËµ£º¡°ÄúºÏÓÚÕýÒå²ÅÄÜÊ¤Àû£»Èç¹û²»È»£¬³þ¹ú¾ÍÒÔ·½³ÇÉ½Îª³ÇÇ½£¬ÒÔ³¤½­¡¢ºº½­Îª»¤³ÇºÓ£¬ÄúÔõÃ´ÄÜÍÆ½øÄØ£¿¡±Æë»¸¹«¾ÍÓëÇüÍê¶©Á¢Ð­Ô¼¶ø»Ø¡£Í¾¾¶³Â¹ú£¬³Â¹ú´ó·òÔ¬ÌÎTÆÛÆ­»¸¹«£¬ÈÃÆë¾ü×ß¶«ÏßÄÑÐÐÖ®Â·£¬±»Æë¹ú·¢¾õ¡£ÇïÌì£¬Æë¹úÌÖ·¥³Â¹ú¡£ÕâÒ»Äê£¬½ú¹ú¾ýÉ±ËÀÆäÌ«×ÓÉêÉú¡£
ÈýÊ®ÎåÄê£¨Ç°651£©ÏÄ£¬»¸¹«ÓëÖîºîÔÚ¿ûÇðÃË»á¡£ÖÜÏåÍõÅÉÔ×¿×ÉÍ´Í¸ø»¸¹«¼ÀìëÎÄÍõÎäÍõµÄ¸£Èâ¡¢µ¤²Ê×°ÊÎµÄ¹­¼ý¡¢Ìì×Ó³ËÓÃµÄ³µ³Ë£¬¶øÇÒÌØÐí»¸¹«²»ÒªÏÂ°ÝÐ»¶÷¡£»¸¹«±¾Ïë´ðÓ¦£¬¹ÜÖÙËµ£º¡°²»¿É¡±¡£»¸¹«ÓÚÊÇÏÂ°Ý½ÓÊÜÉÍÎï¡£ÇïÌì£¬ÔÙ´ÎÓëÖîºîÔÚ¿ûÇðÃË»á£¬Æë»¸¹«Óú·¢ÃæÓÐ½¾°ÁÖ®É«¡£ÖÜÍõÅÉÔ×¿×²Î¼ÓÃË»á¡£Öîºî¼û»¸¹«Èç´ËÒ²Ê¹ÓÐÐ©ÈËÀëÐÄ¡£½ú¾ý²¡ÖØ£¬ÉÏÂ·³ÙÁË£¬Õý·êÔ×¿×¡£Ô×¿×Ëµ£º¡°Æë»¸¹«½¾°ÁÁË£¬¾¡¹Ü²»È¥Ò²Ã»Ê²Ã´¹ØÏµ¡£¡±½ú¾ýÌý´Ó´ËÑÔÎ´È¥ÃË»á¡£´ËÄê£¬½úÏ×¹«ËÀ£¬Àï¿ËÉ±ËÀÏ×¹«ÉÙ×ÓÞÉÆëºÍ×¿×Ó£¬ÇØÄÂ¹«ÒòÎª×Ô¼º·òÈËÊÇ½ú¹«×ÓÒÄÎáµÄ½ã½ã£¬ËùÒÔÎäÁ¦»¤ËÍÒÄÎá·µ½úÎª¾ý¡£»¸¹«Ò²ÌÖ·¥½ú¹úÄÚÖ®ÂÒ£¬µ½´ï¸ßÁºµØ·½£¬ÅÉÚôÅóÁ¢ÆðÒÄÎáÎª½ú¹ú¾ý£¬È»ºó³·¾ü¡£
´ËÊ±ÖÜ³¯ÍõÊÒË¥Î¢£¬ÌìÏÂÖ»ÓÐÆë¡¢³þ¡¢½úËÄ¹úÇ¿Ê¢¡£½ú¹ú¸Õ¸Õ²Î¼ÓÃË»á£¬½úÏ×¹«±ãËÀÈ¥£¬¹úÄÚ´óÂÒ¡£ÇØÄÂ¹«´¦µØÆ«Ô¶£¬²»²Î¼ÓÖÐÔ­ÖîºîµÄ»áÃË¡£³þ³ÉÍõ¸Õ¸Õ½«¾£ÂùÖ®µØÕ¼Îª¼ºÓÐ£¬ÈÏÎª×Ô¼ºÊÇÒÄµÒÖ®°î¡£Ö»ÓÐÆë¹úÄÜ¹»ÕÙ¼¯ÖÐÔ­ÖîºîÃË»á£¬Æë»¸¹«ÓÖ³ä·ÖÐûÊ¾³öÆäÊ¢µÂ£¬ËùÒÔ¸÷¹úÖîºîÎÞ²»±ö·þ¶øÀ´»á¡£Òò´Ë»¸¹«Ðû³Æ£º¡°¹ÑÈËÄÏÕ÷ÖÁÕÙÁê£¬Íûµ½ÁËÐÜ¶úÉ½£»±±·¥É½ÈÖ¡¢ÀëÖ¦¡¢¹ÂÖñ¹ú£»Î÷Õ÷´óÏÄ£¬Ô¶ÉæÁ÷É³£»°ü²øÂíÌã£¬¹ÒÀÎÕ½³µµÇÉÏÌ«ÐÐÏÕµÀ£¬Ö±´ï±°¶úÉ½¶ø»¹¡£ÖîºîÎÞÈËÎ¥¿¹¹ÑÈË¡£¹ÑÈËÕÙ¼¯±ø³µÃË»áÈý´Î£¬³Ë³µÃË»áÁù´Î£¬¾Å´Î»áºÏÖîºî£¬¿ïÕýÌìÏÂÓÚÒ»Í³¡£¹ýÈ¥Èý´ú¿ª¹úÌì×Ó£¬Óë´ËÓÐºÎ²»Í¬£¡ÎÒÏëÒª·â¼ÀÌ©É½£¬ìø¼ÀÁº¸¸¡£¡±¹ÜÖÙÁ¦ÚÉ£¬»¸¹«²»Ìý£»¹ÜÖÙÓÚÊÇ½éÉÜ·âìøÖ®ÀñÒªµÈÔ¶·½¸÷ÖÖÆæÕäÒìÎï¾ß±¸²ÅÄÜ¾ÙÐÐ£¬»¸¹«²Å×÷°Õ¡£
ÈýÊ®°ËÄê£¨Ç°648£©£¬ÖÜÏåÍõÖ®µÜ´øÓëÈÖÈË¡¢µÔ£¨£ä¨ª£¬µÒ£©ÈËºÏÄ±ÇÖÖÜ£¬Æë¹úÅÉ¹ÜÖÙµ½ÖÜÈ¥ÎªË«·½½²ºÍ¡£ÖÜÌì×ÓÏëÓÃÉÏÇäÖ®Àñ½Ó´ý¹ÜÖÙ£¬¹ÜÖÙßµÍ·¶ø°ÝËµ£º¡°ÎÒÊÇÅã³¼£¬ÔõÃ´¸ÒÊÜ´ËÀñÓö£¡¡±Ç«ÈÃÔÙÈý£¬²Å½ÓÊÜÒÔÏÂÇäÖ®Àñ°Ý¼ûÌì×Ó¡£ÈýÊ®¾ÅÄê£¨Ç°647£©£¬ÖÜÏåÍõÖ®µÜÍõ×Ó´øÌÓÍöµ½Æë¹ú¡£Æë¹úÅÉÖÙËïÇëÇóÖÜÏåÍõ£¬Ìæ´øÐ»×ï¡£ÖÜÏåÍõºÜÉúÆø£¬²»´ðÓ¦¡£
ËÄÊ®Ò»Äê£¨Ç°645£©£¬ÇØÄÂ¹«·ý»ñ½ú»Ý¹«£¬ÓÖÊÍ·ÅËû¹é¹ú¡£´ËÄê£¬¹ÜÖÙ¡¢ÚôÅó¶¼È¥ÊÀ¡£¹ÜÖÙ²¡ÖØÖ®ºó£¬Æë»¸¹«ÎÊËû£º¡°ÄãËÀºóÈº³¼Ö®ÖÐË­¿É×öÏà¹ú£¿¡±¹ÜÖÙËµ£º¡°Öª³¼ÄªÈç¾ý¡£¡±»¸¹«Ëµ£º¡°Ò×ÑÀÕâÈËÔõÃ´Ñù£¿¡±»Ø´ðËµ£º¡°ËûÉ±ËÀ×Ô¼ºµÄ¶ù×ÓÀ´Ó­ºÏ¹ú¾ý£¬²»ºÏÈËÇé£¬²»ÄÜÈÎÓÃ¡£¡±»¸¹«ÎÊ£º¡°¿ª·½ÕâÈËÔõÃ´Ñù£¿¡±»Ø´ðËµ£º¡°ËûÅ×ÆúË«Ç×À´Ó­ºÏ¹ú¾ý£¬²»ºÏÈËÇé£¬²»¿É½Ó½ü¡£¡±»¸¹«Ëµ£º¡°Êúµ¶£¨£ä£é¨¡£ï£¬õõ£©ÕâÈËÔõÃ´Ñù£¿¡±»Ø´ðËµ£º¡°ÑË¸î×Ô¼ºÀ´Ó­ºÏ¹ú¾ý£¬²»ºÏÈËÇé£¬²»¿ÉÇ×ÐÅ¡£¡±¹ÜÖÙËÀºó£¬»¸¹«²»Ìý¹ÜÖÙÖ®ÑÔ£¬»¹ÊÇÇ×½üÈÎÓÃÕâÈýÈË£¬ÈýÈË×¨È¨¡£
ËÄÊ®¶þÄê£¨Ç°644£©£¬ÈÖÈË·¥ÖÜ£¬ÖÜÏòÆë¹ú¸æ¼±£¬Æë¹úÃü¸÷Öîºî·Ö±ðÅÉ±øÊùÎÀÖÜÍõÊÒ¡£´ËÄê£¬½ú¹«×ÓÖØ¶úÀ´Æë¹ú£¬Æë»¸¹«°Ñ±¾×åÖ®Å®¼Þ¸øÖØ¶úÎªÆÞ¡£
ËÄÊ®ÈýÄê£¨Ç°643£©¡£µ±³õ£¬Æë»¸¹«ÓÐÈýÎ»·òÈË£ºÃû½ÐÍõ¼§¡¢Ðì¼§¡¢²Ì¼§£¬¶¼Ã»Éú¶ù×Ó¡£»¸¹«ºÃÉ«£¬ÓÐºÜ¶à³èÐÒµÄæª£¬ÆäÖÐµØÎ»µÈÍ¬ÓÚ·òÈËµÄ¾ÍÓÐÁù¸ö£º³¤£¨£ú¨££î£ç£¬ÕÆ£©ÎÀ¼§£¬ÉúµÄÎÞ¹î£»ÉÙÎÀ¼§£¬ÉúµÄ»Ý¹«Ôª£»Ö£¼§£¬ÉúµÄÐ¢¹«ÕÑ£»¸ðÙø£¬ÉúµÄÐ¢¹«ÅË£»ÃÜ¼§£¬ÉúµÄÜ²¹«ÉÌÈË£»ËÎ»ª×Ó£¬ÉúµÄ¹«×ÓÓº¡£Æë»¸¹«ºÍ¹ÜÖÙÔø°ÑÐ¢¹«ÕÑÍÐ¸¶¸øËÎÏå¹«£¬Á¢ÎªÌ«×Ó¡£Ò×ÑÀÊÜµ½»¸¹«³¤ÎÀ¼§µÄ³èÐÒ£¬ÓÖÍ¨¹ý»ÂÕßÊúµ¶
ËÍ¸ø»¸¹«ºñÀñ£¬ËùÒÔÒ²ÊÜµ½»¸¹«³èÐÒ£¬»¸¹«´ðÓ¦Ò×ÑÀÁ¢ÎÞ¹îÎªÌ«×Ó¡£¹ÜÖÙËÀºó£¬ÎåÎ»¹«×Ó¶¼ÒªÇóÁ¢ÎªÌ«×Ó¡£¶¬Ê®ÔÂÒÒº¥ÈÕ£¬Æë»¸¹«ËÀ¡£Ò×ÑÀ½ø¹¬£¬ÓëÊúµ¶½èÖú¹¬ÄÚ³è³¼É±ËÀÖî´ó·ò£¬Á¢¹«×ÓÎÞ¹îÎªÆë¾ý¡£Ì«×ÓÕÑÌÓÍöµ½ËÎ¹ú¡£
»¸¹«²¡Ê±£¬Îå¹«×Ó¸÷×Ô½áµ³ÒªÇóÁ¢ÎªÌ«×Ó¡£»¸¹«ËÀºó£¬¾Í»¥Ïà¹¥Õ½£¬ÒÔÖÂ¹¬ÖÐÎÞÈË£¬Ò²Ã»ÈË¸ÒÈ¥°Ñ»¸¹«×°Ê¬Èë¹×¡£»¸¹«Ê¬Ìå¶ªÔÚ´²ÉÏÁùÊ®ÆßÌì£¬Ê¬ÌåÅÀÂúÇù³æÒÔÖÁÅÀ³öÃÅÍâ¡£Ê®¶þÔÂÒÒº¥ÈÕ£¬ÎÞ¹î¼´Î»£¬²Å×°¹×²¢Ïò¸÷¹ú±¨É¥¡£ÐÁËÈÈÕÒ¹£¬²Å´©ÒÂÈëÁ²£¬Í£èÑÓÚÌÃ¡£
»¸¹«ÓÐ×ÓÊ®ÓàÈË£¬×Ü¼ÆÇ°ºóÎåÈËÔøµÇ¾ýÎ»£ºÎÞ¹î¼´Î»ÈýÔÂËÀÈ¥£¬Ã»ÓÐÚÖ£¨£ó£è¨¬£¬Ê¾£©ºÅ£»½Ó×ÅÊÇÐ¢¹«£»½Ó×ÅÊÇÕÑ¹«£»ÔÙ½ÓÏÂÈ¥ÊÇÜ²¹«£»×îºóÊÇ»Ý¹«¡£Ð¢¹«ÔªÄê£¨Ç°642£©ÈýÔÂ£¬ËÎÏå¹«ÂÊÁìÖîºî¾ü¶ÓËÍÆëÌ«×ÓÕÑ¹é¹ú²¢·¥Æë¡£ÆëÈËº¦ÅÂ£¬É±ËÀÆä¾ýÎÞ¹î¡£ÆëÈË½«ÒªÁ¢Ì«×ÓÕÑÎªÆë¾ýÊ±£¬ÆäÓàËÄ¹«×ÓµÄÍ½ÖÚÓÖ¹¥´òÌ«×Ó£¬Ì«×ÓÌÓµ½ËÎ¹ú£¬ËÎ¹úÓëÆë¹úËÄ¹«×ÓµÄ¾ü¶Ó×÷Õ½¡£ÎåÔÂ£¬ËÎ¾ü´ò°ÜËÄ¹«×ÓÁ¢Ì«×ÓÕÑÎª¾ý£¬¾ÍÊÇÆëÐ¢¹«¡£ËÎ¹úÒòÎªÔøÊÜ»¸¹«Óë¹ÜÖÙÖ®ÍÐÕÕ¹ËÌ«×Ó£¬ËùÒÔÇ°À´Õ÷·¥¡£ÒòÎªÕ½ÂÒ£¬µ½°ËÔÂ²Å¹ËÉÏÂñÔáÆë»¸¹«¡£
ÁùÄê£¨Ç°637£©´º£¬Æë¹ú·¥ËÎ£¬ÒòÎªËÎ¹ú²»²Î¼ÓÔÚÆë¹úµÄÃË»á¡£ÏÄ£¬ËÎÏå¹«ËÀ¡£ÆßÄê£¨Ç°636£©£¬½úÎÄ¹«¼´Î»¡£
Ê®Äê£¨Ç°633£©£¬Ð¢¹«ËÀ£¬Ð¢¹«Ö®µÜÅËÈÃ¹«×Ó¿ª·½É±ËÀÐ¢¹«Ö®×Ó¶øÁ¢ÅËÎª¾ý£¬¾ÍÊÇÕÑ¹«¡£ÕÑ¹«ÊÇ»¸¹«µÄ¶ù×Ó£¬ÆäÄ¸Ãû½Ð¸ðÙø¡£
ÕÑ¹«ÔªÄê£¨Ç°632£©£¬½úÎÄ¹«ÔÚ³Çå§´ó°Ü³þ¾ü£¬ÕÙ¼¯ÖîºîÔÚ¼ùÍÁÃË»á£¬³¯¼ûÖÜÌì×Ó£¬Ìì×ÓÈÃ½ú×öÖîºîµÄ°ÔÖ÷¡£ÁùÄê£¨Ç°627£©£¬µÒÈËÇÖÆë¡£½úÎÄ¹«ËÀ¡£ÇØ±øÔÚ¥µØ±ø°Ü¡£Ê®¶þÄê£¨Ç°621£©£¬ÇØÄÂ¹«ËÀ¡£
Ê®¾ÅÄê£¨Ç°614£©ÎåÔÂ£¬ÕÑ¹«ËÀ£¬Æä×ÓÉáÁ¢ÎªÆë¾ý¡£ÉáÖ®Ä¸²»±»ÕÑ¹«³è°®£¬Æë¹úÈË¶¼²»ÅÂËû¡£ÕÑ¹«Ö®µÜÉÌÈËÒòÎª»¸¹«ËÀºóÎ´ÄÜÕùÁ¢Îª¾ý£¬°µÖÐ½á½»ÏÍÊ¿£¬¸§Ðô´æ°®°ÙÐÕ£¬°ÙÐÕÓµ´÷¡£ÕÑ¹«ËÀºó£¬Æä×ÓÉá¼ÌÎ»£¬¹Â¶ÀÈíÈõ£¬ÉÌÈË¾ÍÓëÖÚÈËÓÚÊ®ÔÂÔÚÕÑ¹«·ØÇ°É±ËÀÆä¾ýÉá£¬ÉÌÈË×ÔÁ¢Îª¾ý£¬¾ÍÊÇÜ²¹«¡£Ü²¹«£¬ÊÇ»¸¹«Ö®×Ó£¬ËûµÄÄ¸Ç×Ãû½ÐÃÜ¼§¡£
Ü²¹«ËÄÄê£¨Ç°609£©´º£¬µ±³õ£¬Ü²¹«»¹ÊÇ¹«×ÓµÄÊ±ºò£¬Óë±ûÈÖµÄ¸¸Ç×Ò»Í¬´òÁÔ£¬»¥ÏàÕù¶áÁÔÎï£¬Ü²¹«Î´Õùµ½£¬¼´Î»ÒÔºó£¬Ü²¹«Õ¶¶Ï±ûÈÖ¸¸Ç×µÄ½Å£¬È´ÈÃ±ûÈÖÎª×Ô¼º¼Ý³µ¡£Ó¹Ö°µÄÆÞ×ÓÆ¯ÁÁ£¬Ü²¹«ÇÀÈë¹¬ÖÐ£¬È´ÈÃÓ¹Ö°æî£¨£ã¨¡£î£¬²Î£©³Ë¡£ÎåÔÂ£¬Ü²¹«ÔÚÉê³ØÓÎÍæ£¬±ûÈÖºÍÓ¹Ö°Ï´Ôè£¬»¥Ïà¿ªÍæÐ¦¡£Ó¹Ö°Ëµ±ûÈÖÊÇ¡°¿³½ÅÈËµÄ¶ù×Ó£¬±ûÈÖËµÓ¹Ö°ÊÇ¡°±»ÈË¶áÆÞµÄÕÉ·ò¡±¡£Á½ÈË¶¼ÎªÕâÐ©»°¸Ðµ½³ÜÈè£¬¹²Í¬Ô¹ºÞÜ²¹«¡£Á½¸öÈËÄ±»®ÓëÜ²¹«¹²Í¬µ½ÖñÁÖÖÐÓÎÍæ£¬¶þÈËÔÚ³µÉÏ°ÑÜ²¹«É±ËÀ£¬°ÑÊ¬ÌåÅ×ÔÚÖñÁÖÖÐÌÓÅÜ¡£
Ü²¹«¼´Î»ºó£¬½¾ºá£¬ÈËÃñ²»¹é¸½¡£Æë¹úÈË·Ï÷íÜ²¹«×ÓÖ®×Ó¶ø´ÓÎÀ¹úÓ­½Ó¹«×ÓÔª»ØÆë£¬Á¢Îª¹ú¾ý£¬¾ÍÊÇ»Ý¹«¡£»Ý¹«£¬ÊÇ»¸¹«Ö®×Ó¡£ËûµÄÄ¸Ç×ÊÇÎÀ¹úÖ®Å®£¬Ãû½ÐÉÙÎÀ¼§£¬Òò¶ã±ÜÆë¹úÄÚÂÒ£¬ËùÒÔÌÓÍùÎÀ¹ú¡£
»Ý¹«¶þÄê£¨Ç°607£©£¬³¤µÔÀ´Æë£¬Íõ×Ó³Ç¸¸¹¥É±³¤µÔ£¬°ÑËûÂñÔÚ±±ÃÅ¡£½ú¹ú´ó·òÕÔ´©É±ËÀ¹ú¾ý½úÁé¹«¡£
Ê®Äê£¨Ç°599£©£¬»Ý¹«ËÀ£¬Æä×ÓÇê¹«ÎÞÒ°¼ÌÎ»¡£µ±³õ£¬´ÞèÌÔøµÃµ½»Ý¹«³èÐÒ£¬µÈµ½»Ý¹«ËÀºó£¬¸ßÊÏ¡¢¹úÊÏÅÂÊÜËûÐ²ÆÈ£¬°Ñ´ÞèÌÇýÖð³ö¹ú£¬´ÞèÌÌÓµ½ÎÀ¹ú¡£
Çê¹«ÔªÄê£¨Ç°598£©£¬³þ×¯ÍõÇ¿Ê¢ÆðÀ´£¬Õ÷·¥³Â¹ú£»¶þÄê£¨Ç°597£©£¬Î§¹¥Ö£¹ú£¬Ö£²®Í¶½µ£¬ºóÓÖÈÃÖ£²®¸´¹ú¡£
ÁùÄê£¨Ç°593£©´º£¬½ú¹úÅÉàS¿Ë³öÊ¹Æë¹ú£¬ÆëÇê¹«ÈÃÆäÄ¸×øÔÚá¡Ä»ÖÐ¹Û¿´¡£àS¿ËÉÏ½×£¬·òÈËÐ¦»°Ëû¡£àS¿ËËµ£º¡°´ËÈè²»±¨£¬ÊÄ²»ÔÙ¶É»ÆºÓ£¡¡±»Ø¹úºó£¬ÇëÇó½ú¾ý·¥Æë£¬½ú¾ý²»´ðÓ¦¡£Æë¹úÊ¹ÕßÖÁ½ú£¬àS¿ËÔÚºÓÄÚ×½×¡Æë¹úÊ¹ÕßËÄÈË£¬È«²¿É±ËÀ¡£°ËÄê£¨Ç°591£©£¬½ú¹ú·¥Æë£¬Æë¹úÈÃ¹«×ÓÇ¿µ½½ú¹ú×öÈËÖÊ£¬½ú¾ü²ÅÀëÈ¥¡£Ê®Äê£¨Ç°589£©´º£¬Æë¹úÕ÷·¥Â³¹ú¡¢ÎÀ¹ú¡£Â³¡¢ÎÀ¶þ¹ú´ó·òµ½½ú¹úÇë±ø£¬¶¼ÊÇÍ¨¹ýàS¿Ë¡£½ú¹úÅÉàS¿ËÂÊÁìÕ½³µ°Ë°Ù³Ë£¬×öÖÐ¾üÖ®½«£¬Ê¿ÛÆÂÊÁìÉÏ¾ü£¬èïÊéÂÊÁìÏÂ¾ü£¬À´¾ÈÂ³¡¢ÎÀ£¬ÌÖ·¥Æë¹ú¡£ÁùÔÂÈÉÉêÈÕ£¬½ú¾üÓëÆë¾üÔÚÃÒóÇ£¨£ê¨©£¬¼¦£©É½ÏÂ½»±ø¡£¹ïÎ÷ÈÕ£¬ÔÚ°°µØÅÅÁÐ³ÉÕó¡£åÌ£¨£ð¨¢£î£ç£¬ÅÓ£©³ó¸¸×öÆëÇê¹«µÄ³µÓÒÎäÊ¿¡£Çê¹«Ëµ£º¡°³åÉÏÈ¥£¬»÷ÆÆ½ú¾üºó¾Û²Í¡£¡±Æë¹úÉäÉËàS¿Ë£¬ÑªÁ÷µ½½Å¡£àS¿ËÏëÍË»ØÓªÀÝ£¬ËûÕ½³µµÄÔ¦ÊÖËµ£º¡°ÎÒ´Ó½øÈëÕ½¶·ºó£¬ÒÑÁ½´Î¸ºÉË£¬ÎÒ²»¸ÒËµÌÛÍ´£¬º¦ÅÂÊ¹Ê¿×ä¿Ö¾å£¬Ô¸ÄúÈÌÍ´¼ÌÐøÕ½¶·¡£¡±àS¿ËÓÖÍ¶ÈëÕ½¶·¡£Õ½¶·½øÐÐÖÐ£¬Æë¾üÎ£¼±£¬åÌ³ó¸¸ÅÂÆëÇê¹«±»»î×½£¬¾Í»¥Ïà½»»»ÁËÎ»ÖÃ£¬Çê¹«³ÉÎª³µÓÒÎäÊ¿£¬Õ½³µ°íÔÚÊ÷ÉÏÅ×Ãª¡£½ú¹úÐ¡½«º«ØÊ°Ý·üÔÚÆëÇê¹«Õ½³µÖ®Ç°£¬Ëµ£º¡°ÎÒÃÇ½ú¾ýÅÉÎÒÀ´¾ÈÔ®Â³¡¢ÎÀ¡£¡±ÕâÑù³°Ð¦Çê¹«¡£³ó¸¸×°³ÉÇê¹«£¬ÈÃ×°³É³µÓÒÎäÊ¿µÄÇê¹«ÏÂ³µÈ¡Ë®À´ºÈ£¬Çê¹«½è´ËµÃÒÔÌÓÍÑ£¬ÅÜ»ØÆë¾üÕóÖÐ¡£½ú¹úµÄàS¿ËÒªÉ±³ó¸¸¡¢³ó¸¸Ëµ£º¡°ÎÒÌæ¹ú¾ýËÀ¶ø±»É±£¬ÒÔºóÎªÈË³¼×ÓµÄ¾Í²»»áÓÐÖÒÓÚ¾ýÖ÷µÄÈËÁË¡£¡±àS¿Ë¾Í·ÅÁËËû£¬³ó¸¸ÓÚÊÇÄÜÌÓ¹éÆë¾ü¡£½ú¾ü×·¸ÏÆë¾üÖ±µ½ÂíÁê¡£ÆëÇê¹«ÇëÇóÓÃ±¦Æ÷Ð»×ï£¬àS¿Ë²»´ðÓ¦£¬Ò»¶¨ÒªµÃµ½³ÜÐ¦àS¿ËµÄÏôÍ©Êå×Ó£¬»¹ÃüÁîÆë¹ú°ÑÌïÛâÒ»ÂÉ¸Ä³É¶«Î÷·½Ïò¡£ÆëÈË»Ø´ðËµ£º¡°ÏôÍ©Êå×Ó£¬ÊÇÆëÇê¹«µÄÄ¸Ç×¡£Æë¾ýµÄÄ¸Ç×¾ÍÓÌÈç½ú¾ýµÄÄ¸Ç×Ò»ÑùµØÎ»£¬ÄúÔõÃ´´¦ÖÃËý£¿¶øÇÒÄúÊÇÒÔÕýÒåÖ®Ê¦·¥Æë£¬È´ÒÔ±©Å°ÎÞÀñÀ´½áÊø£¬ÔõÃ´¿ÉÒÔÄØ£¿¡±ÓÚÊÇàS¿Ë´ðÓ¦ÁËËûÃÇ£¬Ö»ÈÃÆë¹ú¹é»¹ÇÖÕ¼µÄÂ³¡¢ÎÀ¶þ¹úµÄÁìÍÁ¡£
Ê®Ò»Äê£¨Ç°588£©£¬½ú¿ªÊ¼ÉèÖÃÁùÇä£¬ÓÃÒÔ·âÉÍ°°µØÕ½ÕùÖÐµÄÓÐ¹¦ÈËÔ±¡£ÆëÇê¹«³¯¼û½ú¾ý£¬ÏëÓÃ³¯¼ûÌì×ÓµÄÀñ½Ú°Ý¼û½ú¾°¹«£¬½ú¾°¹«²»¸Ò³ÐÊÜ£¬Æë¾ýÄË»Ø¹ú¡£»Ø¹úºóÇê¹«¿ª·Å×Ô¼ºÓÎÁÔµÄÔ°ÁÖ£¬¼õÇá¸³Ë°£¬êâ¼Ã¹Â¹ÑµõÎÊ²Ð¼²£¬ÄÃ³ö¹ú¼Ò»ýÐîÀ´½â¾ÈÈËÃñ£¬ÈËÃñÒ²Ê®·Ö¸ßÐË¡£ÆëÇê¹«»¹¸øÖîºîºñÀñ¡£Ö±µ½Çê¹«È¥ÊÀ£¬°ÙÐÕ¹é¸½£¬ÖîºîÃ»ÓÐÇÖ·¸Æë¹úµÄ¡£
Ê®ÆßÄê£¨Ç°582£©£¬Çê¹«ËÀ£¬Æä×ÓÁé¹«»·¼ÌÎ»¡£
Áé¹«¾ÅÄê£¨Ç°573£©£¬½ú´ó·òèïÊéÉ±Æä¹ú¾ý½úÀ÷¹«¡£Ê®Äê£¨Ç°572£©£¬½úµ¿¹«·¥Æë£¬ÆëÈÃ¹«×Ó¹âµ½½ú¹ú×öÈËÖÊ¡£Ê®¾ÅÄê£¨Ç°563£©£¬Á¢¹«×Ó¹âÎªÌ«×Ó£¬ÈÃ¸ßºñ¸¨×ôËû£¬ÅÉËûµ½ÖÓÀë²Î¼ÓÖîºîÃË»á¡£¶þÊ®ÆßÄê£¨Ç°555£©£¬½ú¹úÅÉÖÐÐÐÏ××Ó·¥Æë¡£Æë¾üÕ½°Ü£¬Áé¹«ÅÜ½øÁÙ×Í³Ç¡£êÌÓ¤È°×èÁé¹«£¬Áé¹«²»Ìý¡£êÌ×ÓËµ£º¡°ÎÒÃÇ¹ú¾ýÌ«Ã»ÓÐÓÂÆøÁË¡£¡±½ú±øºÏÎ§ÁÙ×Í£¬ÆëÈËÊØÄÚ³Ç²»¸Ò³ö»÷£¬½ú¾ü°ÑÍâ³ÇÄÚÉÕ¹âºóÀëÈ¥¡£
¶þÊ®°ËÄê£¨Ç°554£©£¬µ±³õ£¬Áé¹«È¢Â³¹úÖ®Å®£¬ÉúÏÂ¶ù×Ó¹â£¬Á¢ÎªÌ«×Ó¡£ºóÓÖÈ¢ÖÙ¼§¡¢ÈÖ¼§¡£ÈÖ¼§ÊÜ³è£¬ÖÙ¼§Éú¶ù×ÓÃû½ÐÑÀ£¬ÍÐ¸¶¸øÈÖ¼§¸§Ñø¡£ÈÖ¼§ÇëÇóÁ¢ÑÀÎªÌ«×Ó£¬Áé¹«´ðÓ¦ÁË¡£ÖÙ¼§Ëµ£º¡°²»ÐÐ¡£¹âÁ¢ÎªÌ«×Ó£¬ÒÑ¾­ÃûÁÐÖîºî£¬ÏÖÔÚÎÞ¹Ê·Ï÷íËû£¬Äú±Ø¶¨»áºó»Ú¡£¡±Áé¹«Ëµ£º¡°·ÏÁ¢È«ÔÚÓÚÎÒ¡£¡±ÓÚÊÇ°ÑÌ«×Ó¹âÇ¨Íù¶«²¿£¬ÈÃ¸ßºñ¸¨×ôÑÀÎªÌ«×Ó¡£Áé¹«»¼²¡£¬´ÞèÌÓ­½ÓÔ­À´µÄÌ«×Ó¹âÁ¢Îª¹ú¾ý£¬¾ÍÊÇ×¯¹«¡£×¯¹«É±ËÀÈÖ¼§¡£ÎåÔÂÈÉ³½ÈÕ£¬Áé¹«ËÀ£¬×¯¹«¼´Î»£¬ÔÚ¾äñ¼Çð×½×¡Ì«×ÓÑÀÉ±ËÀ¡£°ËÔÂ£¬´ÞèÌÉ±ËÀ¸ßºñ¡£½ú¹úÎÅÖªÆë¹úÄÚÂÒ£¬·¥Æë£¬µ½´ï¸ßÌÆ¡£
×¯¹«ÈýÄê£¨Ç°551£©£¬½ú¹ú´ó·òèïÓ¯ÌÓÍöµ½Æë¹ú£¬×¯¹«´ýÒÔÂ¡ÖØ¿ÍÀñ¡£êÌÓ¤¡¢ÌïÎÄ×ÓÚÉ×è£¬×¯¹«²»Ìý¡£ËÄÄê£¨Ç°550£©£¬Æë×¯¹«ÅÉèïÓ¯ÃØÃÜ½øÈëÇúÎÖ×öÆë¹úÄÚÓ¦£¬Æë¹ú´ó±øËæºó£¬ÉÏÌ«ÐÐÉ½£¬½øÈëÃÏÃÅ¹Ø¿Ú¡£èïÓ¯°ÜÂ¶£¬Æë¾ü»¹Ê¦£¬¹¥È¡³¯¸è³Ç¡£
ÁùÄê£¨Ç°548£©£¬µ±³õ£¬ÌÄ¹«Ö®ÆÞÃÀÀö£¬ÌÄ¹«ËÀºó£¬´ÞèÌÈ¢ÁËËý¡£×¯¹«ÓÖÓëËýÍ¨¼é£¬¶à´ÎÈ¥´ÞèÌ¼Ò£¬»¹°Ñ´ÞèÌµÄ¹ÚÉÍ¸ø±ðÈË¡£×¯¹«µÄÊÌ´ÓËµ£º¡°²»ÄÜÕâÑù¡£¡±´ÞèÌÊ®·ÖÄÕÅ­£¬½è×¯¹«·¥½úÖ®»ú£¬ÏëÓë½ú¹úºÏÄ±Ï®»÷×¯¹«µ«Î´µÃ»ú»á¡£×¯¹«Ôø¾­±Þ´ò»Â¹Ù¼Ö¾Ù£¬¼Ö¾ÙÓÖ±»ÈÎÎªÄÚÊÌ£¬Ìæ´ÞèÌÑ°ÕÒ×¯¹«µÄÂ©Ï¶À´±¨¸´³ðÔ¹¡£ÎåÔÂ£¬Üì¹ú¹ú¾ý³¯¼ûÆë¾ý£¬Æë×¯¹«ÔÚ¼×ÐçÈÕÑçÇëÜì¾ý¡£´ÞèÌ»Ñ³ÆÓÐ²¡²»È¥ÉÏ³¯¡£ÒÒº¥ÈÕ£¬×¯¹«Ì½Íû´ÞèÌ²¡Çé£¬½Ó×Å×·æÒ´ÞèÌÆÞ×Ó¡£´ÞÆÞÈëÊÒ£¬Óë´ÞèÌÍ¬°ÑÎÝÃÅ¹ØÉÏ²»³öÀ´£¬×¯¹«ÔÚÇ°ÌÃ±§Öù³ª¸è¡£ÕâÊ±»Â¹Ù¼Ö¾Ù°Ñ×¯¹«µÄÊÌ´ÓÀ¹ÔÚÍâÃæ¶ø×Ô¼º½øÈëÔº×Ó£¬°ÑÔºÃÅ´ÓÀï±ß¹ØÉÏ¡£´ÞèÌµÄÍ½ÖÚÊÖÖ´±øÆ÷Ò»Óµ¶øÉÏ¡£×¯¹«µÇÉÏ¸ß¸ßµÄÍ¥Ì¨ÇëÇóºÍ½â£¬ÖÚÈË²»´ðÓ¦£¬×¯¹«ÓÖÇëÇóÃËÊÄ¶¨Ô¼£¬ÖÚÈËÒ²²»´ðÓ¦£¬×¯¹«×îºóÇëÇóÈÃËûµ½×Ô¼ºµÄ×æÃíÀïÈ¥×ÔÉ±£¬ÖÚÈËÈÔ²»ÔÊÐí¡£´ó¼ÒËµ£º¡°¹ú¾ýÖ®³¼´ÞèÌ²¡ÖØ£¬²»ÄÜÌýÄã·Ô¸À¡£ÕâÀïÀë¹¬Í¢ºÜ½ü£¬ÎÒÃÇÖ»¹Ü×½ÄÃÒùÂÒÖ®Í½£¬Ã»½Óµ½ÆäËûÃüÁî¡£¡±×¯¹«ÌøÇ½ÏëÌÓ£¬±»ÈËÉäÖÐ´óÍÈ£¬·´×¹Ç½Àï£¬ÓÚÊÇ±»É±¡£êÌÓ¤Õ¾ÔÚ´ÞèÌÔºÃÅÖ®Íâ£¬Ëµ£º¡°¹ú¾ýÎªÉçð¢¶øËÀÔò³¼×ÓÓ¦ÎªËûÑ³ËÀ£¬¹ú¾ýÎªÉçð¢¶øÌÓÍöÔò³¼×ÓÓ¦ËæËûÁ÷Íö¡£¹ú¾ýÎª×Ô¼ºË½Àû¶øËÀ¶øÌÓ£¬³ýÁËËûµÄ³èÐÒË½³¼£¬±ðÈË²»»áÎª´ËÑ³ËÀÌÓÍöµÄ¡£¡±êÌ×ÓµÈ´ò¿ª´óÃÅ½øÈëÔºÄÚ£¬°Ñ×¯¹«Ö®Ê¬Õí·ÅÔÚ×Ô¼ºµÄ´óÍÈÉÏ¸§Ê¬¶ø¿Þ£¬ÆðÀ´ºóÈý´Î¶Ù×ãÒÔÊ¾°§Í´È»ºó×ß³öÔº×Ó¡£±ðÈË¶Ô´ÞèÌËµ£º¡°Ò»¶¨É±ËÀêÌÓ¤£¡¡±´ÞèÌËµ£º¡°ËûÉîµÃÖÚÍû£¬·Å¹ýËûÎÒÃÇ»áÕùÈ¡ÃñÐÄ¡£¡±
¶¡³óÈÕ£¬´ÞèÌÁ¢Æð×¯¹«ÒìÄ¸µÜèÆ¾ÊÎª¾ý£¬¾ÍÊÇ¾°¹«¡£¾°¹«Ä¸Ç×£¬ÊÇÂ³¹ú´ó·òÊåËïÐû²®Ö®Å®¡£¾°¹«¼´Î»ºó£¬ÈÃ´ÞèÌµ±ÓÒÏà£¬Çì·âµ±×óÏà¡£¶þÎ»¹úÏàÅÂ¹úÄÚ¶¯ÂÒ²»ÎÈ£¬¾ÍÓë¹úÈËÃËÊÄËµ£º¡°Ë­²»¸ú´Ó´ÞÇìË­¾Í±ð»î£¡¡±êÌ×ÓÑöÌì³¤Ì¾Ëµ£º¡°ÎÒ×ö²»µ½£¬ÎÒÖ»¸ú´ÓÖÒ¾ýÀû¹úµÄÈË£¡¡±²»¿Ï²Î¼ÓÃËÊÄ¡£Çì·âÏëÉ±êÌ×Ó£¬´ÞèÌËµ£º¡°ËûÊÇÖÒ³¼£¬·Å¹ýËû¡£¡±ÆëÌ«Ê·¼ÇÔØÔÚ¼ò²ßÉÏ¡°´ÞèÌÉ±×¯¹«¡±£¬´ÞèÌ°ÑÌ«Ê·É±ËÀ¡£Ì«Ê·Ö®µÜÓÖÒ»´Î¼ÇÔØÉÏ£¬´ÞèÌÓÖÉ±ÁËËû¡£Ì«Ê·µÄÐ¡µÜÓÖ¼ÇÔØÉÏ£¬´ÞèÌ·Å¹ýÁËËû¡£
¾°¹«ÔªÄê£¨Ç°547£©£¬µ±³õ£¬´ÞèÌÉúÓÐ¶ù×Ó³É¡¢Ç¿£¬ÆäÄ¸ËÀÈ¥£¬´ÞèÌÓÖÈ¢ÁË¶«¹ùÊÏÖ®Å®£¬ÉúÏÂÃ÷¡£¶«¹ùÊÏÅ®ÈÃËýÇ°·òÖ®×ÓÎÞ¾Ì¡¢Ëý×Ô¼ºµÄµÜµÜ¶«¹ùÙÈ×ö´ÞÊÏ¼Ò×åµÄÏà¡£³É·¸ÁË×ï¹ý£¬ÎÞ¾ÌºÍ¶«¹ùÙÈÁ½Î»¼ÒÏàÁ¢¼´ÑÏÖÎ³É£¬°ÑÃ÷Á¢ÎªÌ«×Ó¡£³ÉÇëÇóµ½´ÞÒØ¸æÀÏ»¹Ïç£¬´ÞèÌ´ðÓ¦£¬¶þÏà²»¿Ï£¬Ëµ£º¡°´ÞÒØÊÇ´ÞÊÏ×ÚÃíËùÔÚÖ®µØ£¬³É²»ÐíÈ¥¡£¡±³É¡¢Ç¿ÄÕÅ­£¬¸æÖªÇì·â¡£Çì·âÓë´ÞèÌÓÐÃ¬¶Ü£¬Ï£Íû´ÞÊÏ°ÜÂä¡£³É¡¢Ç¿ÔÚ´ÞèÌ¼ÒÖÐÉ±ËÀÎÞ¾Ì¡¢ÙÈ£¬¼ÒÈË¶¼±¼ÌÓ¡£´ÞèÌ´óÅ­£¬µ«Ã»ÓÐ¼ÒÈË£¬Ö»ºÃÈÃÒ»¸ö»Â¹ÙÎªËû¼Ý³µ£¬È¥¼ûÇì·â¡£Çì·âËµ£º¡°ÈÃÎÒÎªÄúÉ±µô³É¡¢Ç¿¡£¡±ÓÚÊÇÅÉ´ÞèÌµÄ³ðÈËÂ¬ÆÑ±£¨£ð£é¨¨£¬È¥Éù£¬Æ²£©¹¥´ò´ÞÊÏ£¬É±ËÀ³É¡¢Ç¿£¬È«²¿ÏûÃð´ÞÊÏÒ»×å£¬´ÞèÌÖ®ÆÞ×ÔÉ±¡£´ÞèÌÎÞ¼Ò¿É¹é£¬Ò²×ÔÉ±¡£Çì·âµ±ÉÏÏà¹ú£¬´óÈ¨ÔÚÎÕ¡£
ÈýÄê£¨Ç°545£©Ê®ÔÂ£¬Çì·âÍâ³ö´òÁÔ¡£µ±³õ£¬Çì·âÉ±ËÀ´ÞèÌÒÔºó£¬Óú·¢½¾ºá£¬Ðï¾ÆÓÎÁÔ£¬²»ÀíÕþÎñ¡£Æä×ÓÇìÉáÖ´Õþ£¬ÄÚ²¿ÒÑÓÐÃ¬¶Ü¡£ÌïÎÄ×Ó¶ÔÌï»¸×ÓËµ£º¡°¶¯ÂÒ½«Æð¡£¡±Ìï¡¢±«¡¢¸ß¡¢èïËÄ¼Ò×åÁªºÏÄ±»®ÏûÃðÇìÊÏ¡£ÇìÉáÅÉ³ö¼×±øÎ§»¤Çì·âµÄ¹¬ÊÒ£¬ËÄ¼Ò×åµÄÍ½ÖÚ¹²Í¬»÷ÆÆÇìÊÏÖ®¼Ò¡£Çì·â¹éÀ´£¬²»ÄÜ½ø¼Ò£¬ÌÓÍöµ½Â³¹ú¡£ÆëÈËÔð±¸Â³¹ú£¬Çì·âÓÖÌÓµ½Îâ¹ú¡£Îâ¹ú°ÑÖì·½Ö®µØÉÍ¸øÇì·â£¬Çì·âÓë×åÈË¾Ó´Ë£¬±ÈÔÚÆë¹úÊ±»¹¸»ÓÐ¡£´ËÄêÇï£¬ÆëÈËÒÆÔá×¯¹«£¬¶ø°Ñ´ÞèÌÊ¬ÌåÊ¾ÖÚÓÚÊÐÒÔÐ¹Ãñ·ß¡£
¾ÅÄê£¨Ç°539£©£¬¾°¹«ÅÉêÌÓ¤³öÊ¹½ú¹ú£¬êÌÓ¤Ë½ÏÂ¶ÔÊåÏòËµ£º¡°Æë¹úÕþÈ¨×îÖÕ½«¹éÌïÊÏ¡£ÌïÊÏËäÎÞ´óµÄ¹¦µÂ£¬µ«ÄÜ½è¹«ÊÂÊ©Ë½¶÷£¬ÓÐ¶÷µÂÓÚÃñ£¬ÈËÃñÓµ´÷¡£¡±Ê®¶þÄê£¨Ç°536£©£¬¾°¹«µ½½ú¹ú£¬»á¼û½úÆ½¹«£¬Ïë¹²Í¬·¥Ñà¡£Ê®°ËÄê£¨Ç°530£©£¬¾°¹«ÓÖµ½½ú¹ú£¬»á¼û½úÕÑ¹«¡£¶þÊ®ÁùÄê£¨Ç°522£©£¬¾°¹«ÔÚÂ³¹ú½¼Íâ´òÁÔ£¬½Ó×Å½øÈëÂ³¹ú¶¼£¬Í¬êÌÓ¤Ò»Æð×ÉÑ¯Â³¹úµÄÀñÖÆ¡£ÈýÊ®Ò»Äê£¨Ç°517£©£¬Â³ÕÑ¹«¶ã±Ü¼¾ÊÏÅÑÂÒ£¬ÌÓÍöµ½Æë¹ú¡£¾°¹«Ïë·â¸øÕÑ¹«Ç§ÉçÈË¼ÒÁ¬Í¬ÍÁµØ£¬×Ó¼ÒÈ°×èÕÑ¹«²»Òª½ÓÊÜ£¬ÕÑ¹«¾ÍÒªÇóÆë¹ú·¥Â³£¬¹¥È¡Û©ÒØ£¬ÈÃÕÑ¹«¾Ó×¡¡£
ÈýÊ®¶þÄê£¨Ç°516£©£¬Ìì¿Õ³öÏÖ»ÛÐÇ¡£¾°¹«×øÔÚ°ØÇÞÌ¨ÉÏÌ¾Ï¢Ëµ£º¡°ÌÃ»ÊµÄÍ¤Ì¨£¬ÖÕ¹éË­ÊÖÄØ£¿¡±Èº³¼ÓÇÈ»ÀáÏÂ¡£êÌ×Ó·´¶øÐ¦ÆðÀ´£¬¾°¹«ºÜÄÕÅ­¡£êÌ×ÓËµ£º¡°ÎÒÐ¦Èº³¼¹ýÓÚÚÆÚÄÁË¡£¡±¾°¹«Ëµ£º¡°»ÛÐÇ³öÏÖÔÚ¶«±±Ìì¿Õ£¬ÕýÊÇ¶Ô×ÅÆë¹úµÄµØÓòÎ»ÖÃ£¬¹ÑÈËÎª´Ë¶øµ£ÓÇ¡£¡±êÌ×ÓËµ£º¡°ÄúÖþ¸ßÌ¨ÔäÉî³Ø£¬¶àÊÕ×âË°Î¨¿ÖµÃµÄÉÙ£¬ÀÄÊ©ÐÌ·£Î¨¿Ö²»ÑÏ¿Á£¬×îÐ×µÄÆ£¨£â¨¨£é£¬±¶£©ÐÇ½«³öÏÖ£¬ÄúÅÂÊ²Ã´»ÛÐÇÄØ£¿¡±¾°¹«Ëµ£º¡°¿ÉÒÔÓÃ¼Àµ»ìü³ý»ÛÐÇÂð£¿¡±êÌ×ÓËµ£º¡°Èç¹û×£µ»¿ÉÒÔÊ¹ÉñÃ÷½µÁÙ£¬ÄÇÃ´ÆíìüÒ²¿ÉÒÔÊ¹ËüÀëÈ¥¡£µ«°ÙÐÕ³î¿àÔ¹ºÞµÄ³ÉÇ§ÉÏÍò£¬¶øÄúÈÃÒ»¸öÈËÈ¥Æíìü£¬ÔõÃ´ÄÜÊ¤¹ýÖÚ¿ÚÔ¹ÉùÄØ£¿¡±µ±Ê±¾°¹«ºÃ´óÔì¹¬ÊÒ£¬¶àÑø¹·Âí£¬ÉÝ³ÞÎÞ¶È£¬Ë°ÖØÐÌ¿á£¬ËùÒÔêÌ×Ó½è»úÚÉÖ¹Æë¾°¹«¡£
ËÄÊ®¶þÄê£¨Ç°506£©£¬ÎâÍõãØãÌ¹¥·¥³þ¹ú£¬¹¥Èë³þ¶¼Û«¡£
ËÄÊ®ÆßÄê£¨Ç°501£©£¬Â³¹ú´ó·òÑô»¢¹¥´òÂ³¾ý£¬Ê§°Ü£¬ÌÓÍöÆë¹ú£¬ÇëÇóÆë¹ú·¥Â³¡£±«×ÓÚÉÖ¹¾°¹«£¬¾°¹«ÄË°ÑÑô»¢Çô½û¡£Ñô»¢ÌÓÍÑ£¬ÌÓµ½½ú¹ú¡£
ËÄÊ®°ËÄê£¨Ç°500£©£¬¾°¹«ÓëÂ³¶¨¹«ÔÚ¼Ð¹ÈÃË»áÐÞºÃ¡£Àçú¿£¨£ã£è¨²£¬³ú£©Ëµ£º¡°¿×ÇðÉîÍ¨ÀñÒÇµ«ÇÓÅ³²»¸Õ£¬ÇëÔÊÐíÈÃÀ³ÈË±íÑÝ¸èÎè£¬½è»ú×½×¡Â³¾ý£¬¿ÉÒÔÈÃÂ³Âú×ãÎÒÃÇµÄÒªÇó¡£¡±¾°¹«µ£ÐÄ¿××Ó×öÂ³Ïà£¬º¦ÅÂÂ³¹ú³É¾Í°ÔÒµ£¬ËùÒÔÌý´ÓÀçú¿Ö®¼Æ¡£ÃË»áÊ±£¬Æë¹úÏ×ÉÏÀ³ÈËÀÖÎè£¬¿××ÓµÇ½×ÉÏÌ¨£¬ÃüÓÐ¹ØÈËÔ±×½×¡À³ÈËÕ¶Ê×£¬ÓÃÀñÒÇÔð±¸¾°¹«¡£¾°¹«ÐÄ¿÷£¬¾Í¹é»¹ÁËÇÖÕ¼µÄÂ³¹úÁìÍÁÒÔÐ»×ï£¬È»ºóÀëÈ¥¡£´ËÄê£¬Ó¤êÌËÀ¡£
ÎåÊ®ÎåÄê£¨Ç°493£©£¬½ú¹ú´ó·ò·¶ÊÏ¡¢ÖÐÐÐÊÏ·´ÅÑÆä¹ú¾ý£¬½ú¾ý¹¥¶þÊÏ³Ô½ô£¬¶þÊÏÀ´Æë½èÁ¸¡£ÌïÆòÏëÔÚÆë¹úÅÑÂÒ£¬ÏëºÍ½ú¹úÅÑ³¼½áµ³£¬È°¾°¹«Ëµ£º¡°·¶ÊÏ¡¢ÖÐÐÐÊÏ¶à´Î¶ÔÆë¹úÓÐ¶÷£¬²»¿É²»¾È¡£¡±¾°¹«ÅÉÌïÆòÈ¥¾ÈÔ®²¢¹©¸øËûÃÇÁ¸Ê³¡£
ÎåÊ®°ËÄê£¨Ç°490£©ÏÄ£¬¾°¹«·òÈËÑà¼§µÄµÕ×ÓËÀÈ¥¡£¾°¹«µÄ³èæªÜÇ¼§ÉúÓÐ¶ù×ÓÝ±£¬Ý±ÄêÓ×£¬ÆäÄ¸³öÉúÎ¢¼ú£¬Ý±ÓÖÐÐÎª²»¶Ë£¬ÖîÎ»´ó·òµ£ÐÄÝ±³ÉÎªÌ«×Ó£¬¶¼ËµÔ¸ÒâÔÚÖî¹«×ÓÖÐÑ¡ÔñÄê³¤ÏÍµÂÕß×öÌ«×Ó¡£¾°¹«ÒòÄêÀÏ£¬ÌÖÑáÌáÁ¢Ì«×ÓÊÂ£¬ÓÖ³è°®Ý±µÄÄ¸Ç×£¬ÏëÁ¢Ý±µ±Ì«×Ó£¬ÓÖ²»Ô¸Ç××ÔÖ÷¶¯Ìá³ö£¬¾Í¶Ô´ó·òÃÇËµ£º¡°¼°Ê±ÐÐÀÖ°É£¬»¹ÅÂ¹ú¼ÒÃ»ÓÐ¾ýÖ÷Âð£¿¡±ÇïÌì£¬¾°¹«²¡ÖØ£¬ÃüÁî¹ú»Ý×Ó¡¢¸ßÕÑ×ÓÁ¢Ó××ÓÝ±Á¢ÎªÌ«×Ó£¬ÇýÖðÆäËû¹«×Ó£¬Ç¨¾Óµ½À³µØ¡£¾°¹«ËÀ£¬Ì«×ÓÝ±Îª¹ú¾ý£¬¾ÍÊÇêÌÈæ×Ó¡£¶¬Ìì£¬Æë¾°¹«»¹Î´ÂñÔá£¬ÆäËû¹«×Óº¦ÅÂ±»É±£¬¶¼ÌÓÍö¹úÍâ¡£Ý±µÄÒìÄ¸ÐÖÊÙ¡¢¾Ô¡¢Ç­ÌÓµ½ÎÀ¹ú£¬¹«×Óæà£¨£ã£è¨³£¬³þ£©¡¢ÑôÉúÌÓµ½Â³¹ú¡£À³ÈËÎª´Ë³ªµÀ£º¡°¾°¹«ÔáÀñ²»ÄÜ²Î¼Ó£¬¹ú¼Ò¾üÊÂ²»ÈÃÄ±»®¡£ÖÚ¹«×ÓµÄ×·ËæÕßÑ½£¬ÄãÃÇ×îÖÕÈ¥ºÎ·½¡£¡±
êÌÈæ×ÓÔªÄê£¨Ç°489£©´º£¬ÌïÆòÎ±×°ÖÒÓÚ¸ßÊÏ¡¢¹úÊÏ£¬Ã¿´Î¶þÊÏÉÏ³¯£¬ÌïÆòÎªËûÃÇæî³Ë£¬½øÑÔËµ£º¡°ÄúµÃµ½¾ýÍõÐÅÈÎ£¬Èº´ó·ò¶¼ÈËÈË×ÔÎ££¬ÏëÍ¼Ä±ÅÑÂÒ¡£¡±ÓÖ¶ÔÈº´ó·òËµ£º¡°¸ßÕÑ×ÓÌ«¿ÉÅÂÁË£¬³ÃËû»¹Ã»¿ªÊ¼ÐÐ¶¯ÆÈº¦ÎÒÃÇ£¬ÎÒÃÇÇÀÏÈ¸ãµôËû¡£¡±´ó·òÃÇ¶¼Ìý´ÓËû¡£ÁùÔÂ£¬ÌïÆò¡¢±«ÄÁÓëÖÚ´ó·ò´ø±ø½øÈë¹¬ÖÐ£¬¹¥´ò¸ßÕÑ×Ó¡£ÕÑ×ÓÌýËµ£¬Óë¹ú»Ý×Ó¹²¾È¹ú¾ý¡£¹ú¾ý±ø°Ü£¬ÌïÆòµÄÍ½ÖÚ×·»÷£¬¹ú»Ý×ÓÌÓµ½Üì¹ú£¬ÌïÆò»ØÀ´ÓÖÉ±ËÀ¸ßÕÑ×Ó¡£êÌàöÌÓµ½Â³¹ú¡£°ËÔÂ£¬Æë´ó·ò±üÒâ×ÈÌÓÍùÂ³¹ú¡£ÌïÆò»÷°Ü¸ß¡¢¹ú¶þÏà£¬¾ÍÅÉÈËµ½Â³¹úÓ­»Ø¹«×ÓÑôÉú¡£ÑôÉúµ½Æëºó£¬°µ²ØÔÚÌïÆò¼ÒÖÐ¡£Ê®ÔÂÎì×ÓÈÕ£¬ÌïÆòÑûÇë¸÷Î»´ó·òËµ£º¡°³¢¶ùµÄÄ¸Ç×½ñÌìÔÚ¼Ò½«²Ù³Ö·Æ±¡µÄ¼ÀÀñ£¬¾´Çë¹âÁÙÒû¾Æ¡£¡±»á²ÍÒû¾ÆÊ±£¬ÌïÆòÊÂÏÈ°ÑÑôÉú×°ÔÚ´ó¿Ú´üÀï£¬·ÅÔÚ×ùÏ¯ÖÐÑë£¬È»ºó´ò¿ª¿Ú´ü·Å³öÑôÉú£¬Ëµ£º¡°Õâ¾ÍÊÇÆë¹úÖ®¾ý£¡¡±ÖÚ´ó·ò¾ÍµØ°Ý¼û¡£½Ó×ÅÒªÓëÖÚ´ó·òÃËÊÄ¶øÁ¢ÑôÉúÎª¾ý£¬´ËÊ±±«ÄÁÒÑ×í£¬ÌïÆò¾ÍÆÛÆ­´ó¼ÒËµ£º¡°ÎÒºÍ±«ÄÁÄ±»®Ò»ÖÂÁ¢ÑôÉúÎª¾ý¡£¡±±«ÄÁÄÕÅ­Ëµ£º¡°ÄúÍü¼ÇÁË¾°¹«Á¢Ý±Îª¾ýµÄÒÅÃüÁËÂð£¿¡±ÖÚ´ó·òÃæÃæÏàêïÏë·´»Ú£¬ÑôÉúÉÏÇ°£¬ßµÍ·¶ø°ÝËµ£º¡°¶ÔÓÚÎÒ¿ÉÁ¢ÔòÁ¢£¬·ñÔò×÷°Õ¡£¡±±«ÄÁÒ²ÅÂÈÇÆð»öÂÒ£¬¾ÍÓÖËµ£º¡°¶¼ÊÇ¾°¹«µÄ¶ù×Ó£¬ÓÐÊ²Ã´²»¿ÉµÄ¡£¡±¾ÍÓëÖÚÃËÊÄ£¬Á¢ÑôÉúÎªÆë¾ý£¬¾ÍÊÇµ¿¹«¡£µ¿¹«½øÈë¹¬ÖÐ£¬ÅÉÈËÁ÷·ÅêÌÈæ×ÓÈ¥ææ£¬ÓÚÍ¾ÖÐÉèÕÊÄ»½«êÌÈæ×ÓÉ±ËÀÔÚÀïÃæ£¬ÇýÖðÁËÈæ×ÓÖ®Ä¸ÜÇ×Ó¡£ÜÇ×Ó±¾À´Î¢¼ú¶øÈæ×ÓÓÖÓ×Ð¡£¬ËùÒÔÎÞÈ¨ÊÆ£¬¹úÈËÇáÊÓËûÃÇ¡£
µ¿¹«ÔªÄê£¨Ç°488£©£¬Æë¹ú·¥Â³£¬¹¥È¡üü£¨£è£õ¨¡£î£¬»¶£©¡¢²û¶þµØ¡£µ±³õ£¬ÑôÉúÌÓÍöÔÚÂ³£¬¼¾¿µ×Ó°ÑÃÃÃÃ¼Þ¸øËû¡£ÑôÉú¹é¹ú¼´Î»ºó£¬±ãÅÉÈËÓ­½ÓÆÞ×Ó¡£ÆäÆÞ¼¾¼§Óë¼¾öÐ£¨£æ¨¡£î£ç£¬·½£©ºîË½Í¨£¬Ïò¼ÒÈËËµ³öÕæÇé£¬Â³ÈË²»¸Ò°Ñ¼¾¼§¸øÆë¹ú£¬ËùÒÔÆë¹ú·¥Â³£¬ÖÕÓÚ°Ñ¼¾¼§½Óµ½Æë¡£¼¾¼§ÊÜµ¿¹«³è°®£¬Æë¹ú¾ÍÓÖ°ÑÇÖÕ¼µÄÂ³¹úÍÁµØ¹é»¹¡£
±«×ÓÓëµ¿¹«ÓÐÃ¬¶Ü£¬¹ØÏµ²»ÄÀ¡£ËÄÄê£¨Ç°485£©£¬Îâ¹ú¡¢Â³¹ú·¥Æë¹úÄÏ·½¡£±«×ÓÉ±ËÀµ¿¹«£¬ÏòÎâ¹ú±¨É¥¡£ÎâÍõ·ò²î°´ÀñÒÇÔÚ¾üÃÅÍâ¿ÞµõÈýÈÕ£¬½«Òª´Óº£Â·½ø¾üÌÖ·¥Æë¹ú¡£Æë¾üÕ½Ê¤Îâ¾ü£¬Îâ¾ü³·ÍË¡£½ú¹úÕÔ÷±·¥Æë£¬µ½´ïÀµµØºó³·¾ü¡£ÆëÈËÒ»ÖÂÁ¢Æðµ¿¹«Ö®×ÓÈÉÎªÆë¾ý£¬¾ÍÊÇ¼ò¹«¡£
¼ò¹«ËÄÄê£¨Ç°481£©´º£¬µ±³õ£¬Æë¼ò¹«ºÍÆä¸¸µ¿¹«Í¬ÔÚÂ³¹úÊ±£¬³èÐÒ´ó·ò¼àÖ¹¡£¼ò¹«¼´Î»ºó£¬ÈÃ¼àÖ¹Ö´Õþ¡£Ìï³É×ÓÅÂËû¼Óº¦£¬ÔÚÉÏ³¯Ê±×Ü½ä±¸µØ»ØÍ·¿´Ëû¡£¼ò¹«µÄÓùÊÖÌï÷±Ïò¼ò¹«½øÑÔËµ£º¡°Ìï¡¢¼à²»ÄÜ²¢´æ£¬ÄãÒªÑ¡ÔñÆäÖÐÒ»¸ö¡£¡±¼ò¹«²»Ìý¡£¼àÖ¹ÓÐ´ÎÍí³¯£¬ÌïÄæÉ±ÈË£¬¼àÖ¹ÕýÓöÉÏ£¬¾Í°ÑÌïÄæ´þ²¶½ø¹¬¡£ÌïÊÏ×Ú×åÕâÊ±Õý·Ç³£ÍÅ½á£¬¾ÍÈÃ±»Çô½ûµÄÌïÄæÎ±×°²¡ÖØ£¬½è»úÓÉ¼ÒÈËÌ½¼àËÍ¾Æ¸ø¿´ÊØ£¬¿´ÊØ×íºó±»É±µô£¬ÌïÄæÌÓÍÑ¡£¼àÖ¹ÓëÌïÊÏÔÚÌïÊÏ×ÚìôÃËÊÄ½«´ËÊÂºÍ½â¡£µ±³õ£¬Ìï±ªÏë¸ø¼àÖ¹×ö¼Ò³¼£¬ÈÃ´ó·ò¹«ËïÏò¼àÖ¹¼ö¾Ù£¬Õý·êÌï±ª·þÉ¥¾Í×÷°ÕÁË¡£ÒÔºóÖÕÓÚ×öÁË¼àÖ¹¼Ò³¼£¬¶øÇÒÊÜµ½¼àÖ¹µÄ³èÈÎ¡£¼àÖ¹¶ÔÌï±ªËµ£º¡°ÎÒÒª°ÑÌïÊÏÈ«²¿ÇýÖð¶øÈÃÄãµ±ÌïÊÏÖ®³¤£¬¿ÉÒÔÂð£¿¡±Ìï±ª»Ø´ðËµ£º¡°ÎÒÖ»²»¹ýÊÇÌïÊÏ×åÖÐµÄÊèÔ¶ÅÔÖ§¡¢¶øÇÒÌïÊÏ×åÖÐ²»·þ´ÓÄúµÄ²»¹ý¼¸¸öÈË£¬ºÎ±ØÈ«¶¼ÇýÖðÄØ£¡¡±½Ó×ÅÌï±ª¸æÖªÌïÊÏ¡£ÌïÄæËµ£º¡°ËûÕýµÃ¾ýÖ÷³èÈÎ£¬ÄãÌï³£Èç²»ÏÈÏÂÊÖ£¬±ØÔâÆä»ö¡£¡±ÌïÄæ¾Í×¡ÔÚ¹ú¾ý¹¬ÖÐÒÔ±ã½ÓÓ¦¡£
ÏÄÎåÔÂÈÉÉêÈÕ£¬Ìï³£ÐÖµÜ³ËËÄÁ¾³µ¼û¼ò¹«¡£¼àÖ¹ÕýÔÚàøÕÊÖ®ÖÐ£¬³öÀ´Ó­½ÓËûÃÇ£¬ËûÃÇÒ»½øÈ¥¾Í°Ñ¹¬ÃÅ¹Ø±Õ¡£»Â¹ÙÃÇµÖ¿¹ÌïÊÏ£¬ÌïÄæÉ±ËÀ»Â¹Ù¡£¼ò¹«ÕýÓëÆÞæªÔÚÌ´Ì¨ÉÏÒû¾Æ£¬Ìï³£°ÑËû´øÖÁÇÞ¹¬¡£¼ò¹«ÄÃÆð¸êÒª·´»÷£¬Ì«Ê·×ÓÓàËµ£º¡°Ìï³¢²»ÊÇÒªÄ±º¦Äú£¬¶øÊÇÒªÎªÄú³ýº¦¡£¡±Ìï³¢³ö¹¬×¡½øÎä¿â£¬ÌýËµ¼ò¹«»¹ÔÚ·¢Å­£¬¾ÍÏëÌÓµ½¹úÍâ£¬²¢Ëµ£º¡°ÄÄ¶ùÃ»ÓÐ¹ú¾ý£¡¡±ÌïÄæ°Î½£Ëµ£º¡°ÓÌÔ¥³ÙÒÉ£¬ÊÇ»µÊÂµÄ»ö¸ù¡£Õâ¶ùµÄÈËË­²»ÊÇÌïÊÏ³ÉÔ±£¿ÄãÈçÇÓÅ³³öÌÓ²»¹Ë´ó¼Ò£¬ÎÒÒª²»É±ËÀÄã£¬×æ×Ú²»ÈÄ¡£¡±Ìï³¢²ÅÁôÏÂ¡£¼àÖ¹ÅÜ»Ø¼Ò£¬¾Û¼¯Í½ÖÚ½ø¹¥¹¬³Ç´óÐ¡¸÷ÃÅ£¬¶¼Î´³É¹¦£¬¾Í³öÌÓ¶ø×ß¡£ÌïÊÏÖ®ÖÚ×·¸Ï¡£·áÇðÓÐÈË×¥×¡¼àÖ¹²¢±¨¸æ£¬ÌïÊÏÔÚ¹ùÃÅ°Ñ¼àÖ¹É±ËÀ¡£Ìï³£ÒªÉ±´óÂ½×Ó·½£¬ÌïÄæÎªËûÇóÇé±»ÉâÃâ¡£ÒÔ¼ò¹«µÄÃûÒåÔÚÂ·ÉÏ½Ø³µ£¬³Û³öÓºÃÅ¡£Ìï±ªÔø¸øËû³µ£¬²»Òª£¬Ëµ£º¡°ÌïÄæÎªÎÒËµÇé£¬Ìï±ª¸øÎÒ³µÁ¾£¬ÈË¼Ò»áÒÔÎªÎÒÓëÌïÊÏÓÐË½½»¡£ÎÒÊÇ¼àÖ¹µÄ¼Ò³¼¶øÓë³ð¼ÒÓÐË½½»£¬ÓÐºÎÃæÄ¿ÌÓÍöÈ¥¼ûÂ³¡¢ÎÀµÄÊ¿ÈËÄØ£¿¡±
¸ý³½ÈÕ£¬Ìï³£ÔÚT£¨£ó£è¨±£¬Êæ£©ÖÝ´þ²¶¼ò¹«¡£¼ò¹«Ëµ£º¡°ÎÒÒªÊÇÔçÌýÌï÷±Ö®ÑÔ£¬²»»áÂäµ½½ñÌìµØ²½¡£¡±¼×ÎçÈÕ£¬Ìï³£ÔÚTÖÝÉ±ËÀ¼ò¹«¡£Ìï³£Á¢¼ò¹«Ö®µÜ÷¡£¨¨¢£ï£¬°¾£©ÎªÆë¾ý£¬¾ÍÊÇÆ½¹«¡£Æ½¹«¼´Î»ºó£¬Ìï³£ÎªÏà¹ú£¬×¨ÉÃÆë¹ú´óÈ¨£¬»®¸îÆë¹ú°²Æ½ÒÔ¶«¹ã´ó¹úÍÁÎªÌïÊÏ·â½®·¶Î§¡£
Æ½¹«°ËÄê£¨Ç°473£©£¬Ô½¹úÃðµôÎâ¹ú¡£¶þÊ®ÎåÄê£¨Ç°456£©Æ½¹«ËÀÈ¥£¬Æä×ÓÐû¹«»ý¼ÌÎ»¡£
Ðû¹«ÎåÊ®Ò»Äê£¨Ç°405£©ËÀ£¬Æä×Ó¿µ¹«´û¼ÌÎ»¡£Ìï»áÔÚâÞÇðÅÑÂÒ¡£
¿µ¹«¶þÄê£¨Ç°403£©£¬º«¡¢ÕÔ¡¢Îº¿ªÊ¼³ÉÎªÖîºî¡£Ê®¾ÅÄê£¨Ç°386£©£¬Ìï³£ÔøËïÌïºÍ¿ªÊ¼³ÉÎªÖîºî£¬°Ñ¿µ¹«Á÷·Åµ½º£±õ¡£
¶þÊ®ÁùÄê£¨Ç°379£©£¬¿µ¹«ËÀ£¬ÂÀÊÏ¼Àìë¶Ï¾ø¡£ÌïÊÏÖÕÓÚÕ¼ÓÐÆë¹ú£¬µ½ÆëÍþÍõÊ±£¬ÔÚÌìÏÂ³ÆÇ¿¡£

Ì«Ê·¹«Ëµ£ºÎÒµ½Æë¹ú£¬¿´µ½ÆëµØÎ÷ÆðÌ©É½£¬¶«Á¬ÀÅÐ°£¨y¨¢£¬ÑÀ£©£¬±±ÖÁ´óº££¬Æä¼äÎÖÍÁÁ½Ç§Àï£¬ÆäÈËÃñÐÄÐØÀ«´ï¶øÓÖÉî³Á¶àÖÇ£¬ÕâÊÇËûÃÇÌìÐÔÈç´Ë¡£ÓÉÓÚÌ«¹«µÄÊ¥Ã÷£¬Ê÷ºÃÁ¢¹ú¸ù»ù£¬ÓÉÓÚ»¸¹«µÄÊ¢µÂ£¬Ê©ÐÐÉÆÕþ£¬ÒÔ´ËÕÙ¼¯Öîºî»áÃË£¬³ÉÎª°ÔÖ÷£¬²»ÊÇË³Àí³ÉÕÂÂð£¿¹ãÊ¢²©´óÑ½£¬È·ÊÇ´ó¹ú·çÃ²°¡£¡
Â³ÖÜ¹«ÊÀ¼Ò£¨·µ»ØÄ¿Â¼£©
¡¾ËµÃ÷¡¿±¾ÆªÄÚÈÝÖ÷ÒªÊÇÏêÏ¸µØ¼ÇÊöÁËÎ÷ÖÜ¿ª¹úÖØ³¼ÖÜ¹«µÄÉúÆ½ÊÂ¼££¬²¢ÔñÒª¼ÇÔØÁËÂ³¹ú¾­ÀúÈýÊ®ËÄ´ú¾ýÖ÷¡¢ÀúÊ±Ò»Ç§ÓàÄêµÄÀúÊ··¢Õ¹¹ý³Ì¡£
ÖÜ¹«ÊÇÎÒ¹úÕþÖÎÊ·¡¢ÎÄ»¯Ê·ÉÏµÄÒ»¸ö¼«ÎªÖØÒªµÄÈËÎï¡£Ëû°ïÖúÖÜÎäÍõ¿ª´´ÁËÖÜÍõ³¯°Ë°ÙÄêµÄ»ùÒµ£¬´Ó¶øÒ²°ÑÎÒ¹úµÄµÚÒ»¸öÎÄÃ÷Éç»áÐÎÊ½ÍÆÏòÁËáÛ·å£¬ÎªÎÒ¹úÃñ×åÈÚºÏ¡¢ÕþÖÎÍ³Ò»×÷³öÁË¾Þ´ó¹±Ï×¡£Í¬Ê±£¬ËûËùÖÆ¶¨µÄ¡°ÀñÀÖÐÐÕþ¡±£¬¶ÔÎÒ¹úÃñ×åÎÄ»¯´«Í³µÄÐÎ³É£¬Ò²¾ßÓÐ¿ªÉ½µÄÒâÒå£¬ÖÁ½ñÖÐ»ªÃñ×åµÄÎÄ»¯ÐÄÀíÖ®ÖÐ£¬ÈÔä¸ä¸Á÷ÌÊ×ÅÎ÷ÖÜÊ±´úÄÇÖÖÖØÂ×Àí¡¢ÇáÒÝÀÖ¡¢ºÃ¼óÆÓ¡¢ÀÖÏ×ÉíµÄ¾ý×Ó·ç¶ÈºÍ¼¯Ìå¾«Éñ¡£Ë¾ÂíÇ¨¶ÔÖÜ¹«²»µ«ÓÐÒ»ÖÖÉîºñµÄ¾°ÑöÖ®Çé£¬¶øÇÒ°ÑÖÜ¹«×÷Îª¡°Á¢µÂÁ¢¹¦Á¢ÑÔ¡±µÄ¿¬Ä£À´Ñ§Ï°·ÂÐ§£¬ÒªÎªÖÐ¹úÎÄ»¯·¢Õ¹×÷³ö¹±Ï×¡£ÔÚ¡¶Ì«Ê·¹«×ÔÐò¡·ÖÐ£¬Ëû¼¤¶¯µØ»ØÒäÁË¸¸Ç×ÁÙÖÕÊ±µÄÖöÍÐ£º¡°·òÌìÏÂ³ÆËÐÖÜ¹«£¬ÑÔÆäÄÜÂÛ¸èÎÄÎäÖ®µÂ£¬ÐûÖÜÉÛÖ®·ç£¬´ïÌ«ÍõÍõ¼¾Ö®Ë¼ÂÇ£¬ë¼¼°¹«Áõ£¬ÒÔ×ðºóð¢Ò²¡£¡±¿É¼û£¬ÖÜ¹«µÄ°ñÑùÁ¦Á¿ÊÇ¼¤ÀøË¾ÂíÇ¨Íê³É¡¶Ê·¼Ç¡·´´×÷µÄÖØÒªÒòËØÖ®Ò»¡£
µ«ÊÇ£¬ÀúÊ·Î¨ÎïÖ÷ÒåµØÀ´¿´£¬ÖÜ¡¢¿×Ëù´´Á¢µÄÈå¼ÒÎÄ»¯Ò²ÓÐÆäÏû¼«µÄÒ»Ãæ£ºãýÃð¸öÐÔ£¬¹ýÓÚ±£ÊØ£¬Ç¿µ÷µÈ¼¶£¬ÒÔ¼°ÓÉ´Ë´øÀ´µÄ·±çÈµÄÀñÒÇ¡­¡­·²´ËÖÖÖÖ£¬ÒªÅúÅÐµØ¶Ô´ý¡£ÁíÍâ£¬Ë¾ÂíÇ¨¶ÔÖÜ¹«µÄ¼«¶È°ýÑïÖ®ÖÐ£¬Ò²±íÏÖ³öË¾ÂíÇ¨Ë¼ÏëµÄ¾ÖÏÞ£¬¹ÅÈË½ñÈË¶àÓÐÖ¸³ö£¬×È²»×¸Êö¡£ÏÂÃæÌ¸Ì¸±¾ÆªÔÚÒÕÊõÉÏµÄÌØµã¡£
ÔÚ±¾ÆªÖÐ£¬×÷ÕßÕýÊÇ±¥º¬×Å¼¤ÇéÀ´ËÜÔìÖÜ¹«ÐÎÏóµÄ¡£×÷ÕßÓÃËÄ·ÖÖ®Ò»µÄÆª·ù£¬Ïê¾¡êàÉÄµØÐðÊöÁËÖÜ¹«µÄÒ»Éú£ºÓ×ÄêÊ±´úµÄóÆÈÊ´¿Ð¢£¬Æ½¶¨¹Ü²Ì·ÖÁÑÅÑÂÒÊ±µÄ¼á¶¨¹û¶Ï£¬ÎþÉü¸öÈËÊ±µÄÒåÎÞ·´¹Ë£¬´úÀí¹úÕþÊ±µÄÈÌÈè¸ºÖØ¡­¡­×÷ÕßÓÃÓëÖ÷ÈË¹«ÐÔ¸ñÏàÒ»ÖÂµÄÉî³ÁÓÐÁ¦µÄÓïÑÔæ¸æ¸µÀÀ´£¬ÎªÎÒÃÇÊ÷Á¢ÁËÒ»¸öÐØ»³²©´ó¡¢Éî³Á¹û¶Ï£¬Îª¹ú¼ÒÀûÒæÐÁÀÍ±ÏÉú¡¢¾Ï¹ª¾¡´áµÄ¸ß°¶¾ý×ÓÐÎÏó£¬¸ÐÈËÖÁÉî¡£
ÁíÍâ£¬ÔÚ±¾ÆªÖÐ×÷Õß¡°Ô­Ê¼²ìÖÕ£¬¼ûÊ¢¹ÛË¥¡±£¬ÔÚ¿Í¹ÛÌá¹©µÄÊ·ÁÏ»ù´¡ÉÏ£¬Í¨¹ý¶ÔÂ³¹úÀúÊ·Ê¢Ë¥µÄ¿¼²ìºÍ¼ÇÊö£¬Éú¶¯µØÔÙÏÖÁËÒþ»¸Ö®ÊÂ¡¢Çì¸¸Ö®ÂÒ¡¢ÏåÖÙÉ±µÕÁ¢Êü¡¢Èý»¸¹¥·¥¹«ÊÒµÄÕæÊµÀúÊ·»­Ãæ£¬·´Ó³³öÍ³ÖÎ½×¼¶ÄÚ²¿¸´ÔÓ¼¤ÁÒµÄÃ¬¶Ü¶·Õù£¬Ò²½ÒÊ¾ÁËÂ³¹úÓÉÊ¢¶øË¥µÄ±ØÈ»¹ý³Ì¡£
ÖµµÃ×¢ÒâµÄÊÇ£¬Ë¾ÂíÇ¨ÌØµØ²ÉÓÃ¶Ô±ÈµÄÊÖ·¨£¬À´½ÒÂ¶ÄÇÐ©¸¯ÐàÃ»ÂäµÄÍ³ÖÎÕßµÄ³ó¶ñ±¾ÖÊ¡£Ò»ÊÇÓÃÖÜ¹«µÄÆ·µÂÓëÂ³¹úºóÊÀÎÞµÀ¾ý³¼½øÐÐÇ¿ÁÒ¶Ô±È£¬¶þÊÇÓÃÂ³¹úµÄËùÎ½¡°ä¨ãôÀñÒåÖ®°î¡±µÄ¸ßÑÅÕÐÅÆÓëÂ³¹úºóÆÚÍ³ÖÎÕßµÄÒùÂÒ¡¢Ð×²Ð¡¢â«Ëö½øÐÐ¶Ô±È£º´Ó¶ø¼âÈñÉî¿ÌµØ½ÒÂ¶ÁËÄ³Ð©Í³ÖÎÕß½ï½ïÓÚÒ¾ÈÃÖ®½ÚµÄ±íÃæÐÎÊ½¡¢¶øÐÐÊÂÔò¼«¾¡Æä»ÄÒùÖ®ÓûÖïÉ±Ö®ÄÜµÄ¼«¶ÈÐéÎ±ÐÐ¾¶£¬±íÏÖ³ö×÷ÕßÃôÈñµÄ¹Û²ìÅÐ¶ÏÄÜÁ¦ºÍ¸ß¶ÈÏÖÊµÖ÷Òå¾«Éñ¡£
ÖÜ¹«µ©£¬ÊÇÖÜÎäÍõÖ®µÜ¡£´ÓÎÄÍõ»¹ÔÚÊÀÊ±£¬µ©×÷Îª¶ù×Ó·Ç³£Ð¢Ë³£¬ÖÒºñÈÊ°®£¬Ê¤¹ýÆäËûÐÖµÜ¡£µ½ÎäÍõ¼´Î»£¬µ©¾­³£×ôÖú¸¨åöÎäÍõ£¬´¦ÀíºÜ¶àÕþÎñ¡£ÎäÍõ¾ÅÄê£¬Ç××Ô¶«Õ÷ÖÁÃË½ò£¬ÖÜ¹«Ëæ¾ü¸¨Öú¡£Ê®Ò»Äê£¬ÌÖ·¥Òóæû£¬¾üÖÁÄÁÒ°£¬ÖÜ¹«×ôÖúÎäÍõ£¬·¢²¼ÁË¶¯Ô±Õ½¶·µÄ¡¶ÄÁÊÄ¡·¡£ÖÜ¾ü¹¥ÆÆÒó¶¼£¬½øÈëÒóÍõ¹¬¡£É±ÒóæûÒÔºó£¬ÖÜ¹«ÊÖ³Ö´óîá£¬ÕÙ¹«ÊÖ³ÖÐ¡îá£¬×óÓÒ¼Ð¸¨ÎäÍõ£¬¾ÙÐÐÐÆÉçÖ®Àñ£¬ÏòÉÏÌìÓëÒóÃñÕÑÑæûÖ®×ï×´¡£°Ñ»þ×Ó´ÓÁÙ½ûÖÐÊÍ·Å³öÀ´¡£·âæû×ÓÎä¸ýÂ»¸¸£¬Ãü¹ÜÊå¡¢²ÌÊå¸¨ÖúËû£¬ÒÔ³ÐÐøÒóÖ®¼Àìë¡£±é·â¹¦³¼¡¢Í¬ÐÕ¼°Ç×ÆÝ¡£·âÖÜ¹«ÓÚÉÙê»¹ÊÐæÇú¸·£¬¾ÍÊÇÂ³¹«¡£µ«²»ÈÃÖÜ¹«È¥×Ô¼ºµÄ·â¹ú£¬¶øÊÇÁôÔÚ³¯ÑÓ¸¨×ôÎäÍõ¡£
ÎäÍõÕ½Ê¤ÒóæûµÄ´ÎÄê£¬ÌìÏÂÍ³Ò»Ö®ÒµÉÐÎ´³É¹¦£¬ÎäÍõ»¼²¡£¬ÉíÌå²»°²£¬Èº³¼¿Ö¾å£¬Ì«¹«ºÍÕÙ¹«¾ÍÏëò¯¾´µØÕ¼²·ÒÔÃ÷¼ªÐ×¡£ÖÜ¹«Ëµ£º¡°²»¿ÉÒÔÁîÎÒÃÇÏÈÍõÓÇÂÇ±¯ÉË¡£¡±ÖÜ¹«ÓÚÊÇÒÔ×ÔÉíÎªÖÊ£¬ÉèÁ¢Èý¸ö¼ÀÌ³£¬ÖÜ¹«Ïò±±Õ¾Á¢£¬Åõèµ³Ö¹ç£¬ÏòÌ«Íõ¡¢Íõ¼¾¡¢ÎÄÍõÖ®ÁéÆíµ»¡£ÃüÊ·¹Ù×÷²áÎÄ×£¸æËµ£º¡°ÄãÃÇµÄ³¤ËïÖÜÍõ·¢¡£ÐÁÀÍ³É¼²¡£Èç¹ûÈýÎ»ÏÈÍõÇ·ÉÏÌìÒ»¸ö¶ù×Ó£¬ÇëÒÔµ©´úÌæÖÜÍõ·¢¡£µ©ÁéÇÉÄÜ¸É£¬¶à²Å¶àÒÕ£¬ÄÜÊÂ·î¹íÉñ¡£ÖÜÍõ·¢²»Èçµ©¶à²Å¶àÒÕ£¬²»»áÊÂ·î¹íÉñ¡£µ«ÖÜÍõ·¢ÊÜÃüÓÚÌìÍ¥£¬ÒªÆÕ¼ÃÌìÏÂ£¬¶øÇÒÄÜÊ¹ÄãÃÇµÄ×ÓËïÔÚÈËÊÀ°²¶¨µØÉú»î£¬ËÄ·½ÈËÃñÎÞ²»¾´Î·Ëû¡£ËûÄÜÊ¹Ìì´Í±¦ÔË³¤ÊØ²»Ê§£¬ÎÒÃÇµÄÏÈÍõÒ²ÄÜÓÀÏí·îìë¡£ÏÖÔÚÎÒÍ¨¹ýÕ¼²·µÄ´ó¹êÌýÃüÓÚÏÈÍõ£¬ÄãÃÇÈôÄÜ´ðÓ¦ÎÒµÄÒªÇó£¬ÎÒ½«¹çèµÏ×ÉÏ£¬Ìý´ÓÄúµÄ·Ô¸À¡£ÄãÃÇÈô²»´ðÓ¦£¬ÎÒ¾Í°Ñ¹çèµÊÕ²ØÆðÀ´¡£¡±ÖÜ¹«ÃüÊ·¹Ù×÷²áÎÄÏòÌ«Íõ¡¢Íõ¼¾¡¢ÎÄÍõ×£¸æÒªÓÃ¼ºÉí´úÌæÎäÍõ·¢Ö®ºó£¬¾Íµ½ÈýÍõ¼ÀÌ³Ç°Õ¼²·¡£²·ÈË¶¼Ëµ¼ªÀû£¬·­¿ªÕ×ÊéÒ»¿´ £¬¹ûÈ»ÊÇ¼ª¡£ÖÜ¹«Ê®·Ö¸ßÐË£¬ÓÖ¿ªËø²ì¿´²ØÓÚ¹ñÖÐµÄÕ¼Õ×Êé£¬Ò²ÊÇ¼ªÏó¡£ÖÜ¹«¼´½ø¹¬×£ºØÎäÍõËµ£º¡°ÄúÃ»ÓÐÔÖ»ö£¬ÎÒ¸Õ½ÓÊÜÈýÎ»ÏÈÍõÖ®Ãü£¬ÈÃÄúÖ»Ðè¿¼ÂÇÖÜÊÒÌìÏÂµÄ³¤Ô¶Ö®¼Æ£¬±ðÎÞËûÂÇ¡£´ËËùÎ½ÉÏÌìÎªÌì×Ó¿¼ÂÇÖÜµ½°¡¡£¡±ÖÜ¹«°Ñ²áÎÄÊÕ½ø½ðË¿²øÊøµÄ¹ñÖÐÃÜ·â£¬¸æ½ëÊØ¹ñÕß²»ÐíÐ¹Â¶¡£µÚ¶þÌì£¬ÎäÍõ»ôÈ»È¬Óú¡£
ºóÀ´ÎäÍõÈ¥ÊÀ£¬³ÉÍõÓ×Ð¡£¬ÉÐÔÚñßñÙÖ®ÖÐ¡£ÖÜ¹«ÅÂÌìÏÂÈËÌýËµÎäÍõËÀ¶ø±³ÅÑ³¯Í¢£¬¾ÍµÇÎ»Ìæ³ÉÍõ´úÎª´¦ÀíÕþÎñ£¬Ö÷³Ö¹ú¼Ò´óÈ¨¡£¹ÜÊåºÍËûµÄÖîµÜÔÚ¹úÖÐÉ¢²¼Á÷ÑÔËµ£º¡°ÖÜ¹«½«¶Ô³ÉÍõ²»Àû¡£¡±ÖÜ¹«¾Í¸æËßÌ«¹«Íû¡¢ÕÙ¹«]£¨£ó£è¨¬£¬Ê½£©Ëµ£º¡°ÎÒÖ®ËùÒÔ²»±ÜÏÓÒÉ´úÀí¹úÕþ£¬ÊÇÅÂÌìÏÂÈË±³ÅÑÖÜÊÒ£¬Ã»·¨ÏòÎÒÃÇµÄÏÈÍõÌ«Íõ¡¢Íõ¼¾¡¢ÎÄÍõ½»´ú¡£ÈýÎ»ÏÈÍõÎªÌìÏÂÖ®ÒµÓÇÀÍÉõ¾Ã£¬ÏÖÔÚ²Å¸Õ³É¹¦¡£ÎäÍõÔçÊÅ£¬³ÉÍõÄêÓ×£¬Ö»ÊÇÎªÁËÍê³ÉÎÈ¶¨ÖÜ³¯Ö®´óÒµ£¬ÎÒ²ÅÕâÑù×ö¡£¡±ÓÚÊÇÖÕ¾¿¸¨×ô³ÉÍõ£¬¶øÃüÆä×Ó²®ÇÝ´ú×Ô¼ºµ½Â³¹úÊÜ·â¡£ÖÜ¹«¸æ½ë²®ÇÝËµ£º¡°ÎÒÊÇÎÄÍõÖ®×Ó¡¢ÎäÍõÖ®µÜ£¬³ÉÍõÖ®Êå¸¸£¬ÔÚÈ«ÌìÏÂÈËÖÐÎÒµÄµØÎ»²»ËãµÍÁË¡£µ«ÎÒÈ´Ï´Ò»´ÎÍ·ÒªÈý´ÎÎÕÆðÍ··¢£¬³ÔÒ»¶Ù·¹Èý´ÎÍÂ³öÕýÔÚ¾×½ÀµÄÊ³Îï£¬ÆðÀ´½Ó´ýÏÍÊ¿£¬ÕâÑù»¹ÅÂÊ§µôÌìÏÂÏÍÈË¡£Äãµ½Â³¹úÖ®ºó£¬Ç§Íò²»ÒªÒòÓÐ¹úÍÁ¶ø½¾ÂýÓÚÈË¡£¡±
¹ÜÊå¡¢²ÌÊå¡¢Îä¸ýµÈÈË¹ûÈ»ÂÊÁì»´ÒÄÔì·´¡£ÖÜ¹«ÄË·î³ÉÍõÖ®Ãü£¬¾Ù±ø¶«Õ÷£¬Ð´ÁË¡¶´óÚ¾¡·¡£ÓÚÊÇÖïÕ¶¹ÜÊå£¬É±µôÎä¸ý£¬Á÷·Å²ÌÊå¡£ÊÕ·üÒóÖ®ÒÅÃñ£¬·â¿µÊåÓÚÎÀ£¬·âÎ¢×ÓÓÚËÎ£¬ÈÃËû·îÐÐÒóÖ®¼Àìë¡£Æ½¶¨»´ÒÄ¼°¶«²¿ÆäËûµØÇø£¬¶þÄêÊ±¼äÈ«²¿Íê³É¡£Öîºî¶¼×ÚË³ÖÜÍõ³¯¡£Ìì½µ¸£Èð£¬ÌÆÊåµÃµ½¶þ¾¥¹²ÉúÒ»ËëµÄËÚºÌ£¬Ï×¸ø³ÉÍõ£¬³ÉÍõÃüÌÆÊåµ½¶«²¿ÖÜ¹«¾ü¶Ó×¤µØÔù¸øÖÜ¹«£¬Ð´ÁË¡¶À¡ºÌ¡·¡£ÖÜ¹«½ÓÊÜºó£¬¸Ð¼¤ÔÞËÌÌì×ÓÖ®Ãü£¬Ð´ÁË¡¶¼ÎºÌ¡·¡£¶«·½°²¶¨ºó£¬ÖÜ¹«»Ø±¨³ÉÍõ£¬×÷Ê«Ôù¸ø³ÉÍõ£¬ÆäÊ«ÃûÎª¡¶ð·û^¡·£¨£ã£è¨© £ø£é¨¡£ï£¬³ÔÏû£©¡£³ÉÍõÒ²Î´¸ÒÔð±¸ÖÜ¹«¡£
³ÉÍõÆßÄê¶þÔÂÒÒÎ´ÈÕ£¬³ÉÍõÔÚ¸ä£¨£è¨¤£ï£¬ºÆ£©¾©³¯°ÝÎäÍõÃí£¬È»ºó²½ÐÐÖÁ·á¾©³¯°ÝÎÄÍõÃí£¬ÃüÌ«±£ÕÙ¹«ÏÈÐÐµ½ÂåÒØ¿±²ìµØÐÎ¡£ÈýÔÂ£¬ÖÜ¹«È¥ÂåÒØÓªÔì³ÉÖÜ¾©³Ç£¬²¢½øÐÐÕ¼²·£¬µÃÏó´ó¼ª£¬ÓÚÊÇ¾ÍÒÔÂåÒØÎª¹ú¶¼¡£
³ÉÍõ³¤´ó£¬ÄÜ¹»´¦Àí¹úÊÂÁË¡£ÓÚÊÇÖÜ¹«¾Í°ÑÕþÈ¨»¹¸ø³ÉÍõ£¬³ÉÍõÁÙ³¯ÌýÕþ¡£¹ýÈ¥ÖÜ¹«´úÌæ³ÉÍõÖÎÌìÏÂÊ±£¬ÃæÏòÄÏ·½£¬±³¶Ôý£¨£ù¨«£¬ÒÎ£©±Ú£¬½ÓÊÜÖîºî³¯°Ý¡£ÆßÄêÖ®ºó£¬»¹ÕþÓÚ³ÉÍõ£¬ÖÜ¹«ÃæÏò±±Õ¾ÔÚ³¼×ÓÖ®Î»ÉÏ£¬ÈÔ½÷É÷¹§¾´ÈçÂÄ±¡±ù¡£
µ±³õ£¬³ÉÍõÓ×Ð¡Ê±£¬ÓÐ²¡ÁË£¬ÖÜ¹«¾Í¼ôÏÂ×Ô¼ºµÄÖ¸¼×³ÁÈëºÓÖÐ£¬ÏòÉñ×£¸æËµ£º¡°ÍõÄêÓ×Ã»ÓÐÖ÷ÕÅ£¬Ã°·¸ÉñÃüµÄÊÇµ©¡£¡±Ò²°ÑÄÇ×£¸æ²áÎÄ²ØÓÚÃØ¸®£¬³ÉÍõ²¡¹ûÈ»È¬Óú¡£µ½³ÉÍõÁÙ³¯ºó£¬ÓÐÈËËµÖÜ¹«»µ»°£¬ÖÜ¹«ÌÓÍöµ½³þ¹ú¡£³ÉÍõ´ò¿ªÃØ¸®£¬·¢ÏÖÖÜ¹«µ±ÄêµÄÆíµ»²áÎÄ£¬¸Ð¶¯µÃÀáÁ÷ÂúÃæ£¬¼´Ó­»ØÖÜ¹«¡£
ÖÜ¹«¹é¹úºó£¬ÅÂ³ÉÍõÄêÇá£¬ÎªÕþ»ÄÒù·Åµ´£¬¾ÍÐ´ÁËÍöµ½³þ¹ú¡£³ÉÍõ´ò¿ªÃØ¸®£¬·¢ÏÖÖÜ¹«µ±ÄêµÄÆíµ»²áÎÄ£¬¸Ð¶¯µÃÀáÁ÷ÂúÃæ£¬¼´Ó­»ØÖÜ¹«¡£
ÖÜ¹«¹é¹úºó£¬ÅÂ³ÉÍõÄêÇá£¬ÎªÕþ»ÄÒù·Åµ´£¬¾ÍÐ´ÁË¡¶¶àÊ¿¡·¡¢¡¶ÎãÒÝ¡·¡£¡¶ÎãÒÝ¡·Ëµ£º¡°×ö¸¸Ä¸Õß£¬¾­Àú³¤¾ÃÊ±ÆÚ´´Òµ³É¹¦£¬Æä×ÓËï½¾ÉÝÒùØýÍü¼ÇÁË×æÏÈµÄÀ§¿à£¬»Ù°ÜÁË¼ÒÒµ£¬×ö¶ù×ÓµÄÄÜ²»½÷É÷Âð£¿Òò´Ë¹ýÈ¥ÒóÍõÖÐ×Ú£¬×¯ÖØ¹§¾´µØÎ·¾åÌìÃü£¬ÖÎÃñÊ±ÑÏÒÔÂÉ¼º£¬¾º¾ºÒµÒµ²»¸Ò»Ä·ÏÊÂÒµ×ÔÍ¼ÒÝÀÖ£¬ËùÒÔÖÐ×ÚÓµÓÐ¹ú¼ÒÆßÊ®ÎåÄêÖ®¾Ã¡£ÒóÖ®¸ß×Ú£¬¾ÃÔÚÃñ¼äÀÍÂµ£¬ÓëÐ¡Ãñ¹²Í¬Éú»î£¬Ëû¼´Î»ºó¾ÓÉ¥£¬ÈýÄê²»ÑÔÓï£¬Ò»µ©Ëµ»°¾ÍµÃµ½³¼ÃñÓµ´÷£¬²»¸Ò»ÄÒùÒÝÀÖ£¬Ê¹Òó¹ú¼Ò°²¶¨£¬Ð¡Ãñ´ó³¼¾ùÎÞÔ¹ÑÔ£¬ËùÒÔ¸ß×ÚÓµÓÐ¹ú¼ÒÎåÊ®ÎåÄê¡£ÒóÍõ×æ¼×£¬¾õµÃ×Ô¼º²¢·Ç³¤×Ó£¬ÎªÍõ²»ÒË£¬Òò´Ë³¤Ê±¼äÌÓ±ÜÓÚÃñ¼ä£¬ÉîÖªÈËÃñÐèÒª£¬Ëû°²¶¨¹ú¼Ò¡¢Ê©»ÝÓÚÃñ£¬²»»ÚÂý÷¤¹Ñ¹Â¶ÀÖ®ÈË£¬ËùÒÔ×æ¼×ÓµÓÐ¹ú¼ÒÈýÊ®ÈýÄê¡£¡±¡¶¶àÊ¿¡·Ëµ£º¡°×ÔÌÀÖÁµÛÒÒ£¬Òó´úÖîÍõÎÞ²»×ñÑ­ÀñÖÆÈ¥¼Àìë£¬ÃãÁ¦ÏòµÂ£¬¶¼ÄÜÉÏÅäÌìÃü¡£ºóÀ´µ½ÒóæûÊ±£¬´óÎª»ÄÒùÒÝÀÖ£¬²»¹ËÌìÒâÃñÐÄ£¬ÍòÃñ¶¼ÈÏÎªËû¸ÃÉ±¡£¡±¡°ÖÜÎÄÍõÃ¿ÌìÈÕÍ·Æ«Î÷»¹¹Ë²»ÉÏ³Ô·¹£¬ÓµÓÐ¹ú¼ÒÎåÊ®Äê¡£¡±ÖÜ¹«Ð´ÁËÕâÐ©ÓÃÀ´¸æ½ë³ÉÍõ¡£
³ÉÍõ¾ÓÓÚ·á¾©£¬µ±Ê±ÌìÏÂËäÒÑ°²¶¨£¬µ«ÖÜ³¯µÄ¹ÙÖ°ÖÆ¶ÈÉÐÎ´°²ÅÅµÃµ±£¬ÓÚÊÇÖÜ¹«Ð´ÁË¡¶ÖÜ¹Ù¡·£¬»®¶¨°Ù¹ÙÖ°Ôð¡£Ð´ÁË¡¶Á¢Õþ¡·£¬ÒÔÀû°ÙÐÕ£¬°ÙÐÕ»¶ÔÃ¡£
ÖÜ¹«ÔÚ·á¾©»¼²¡£¬ÁÙÖÕÊ±Ëµ£º¡°Ò»¶¨Òª°ÑÎÒÂñÔáÔÚ³ÉÖÜ£¬ÒÔ±íÃ÷ÎÒ²»¸ÒÀë¿ª³ÉÍõ¡£¡±ÖÜ¹«ËÀºó£¬³ÉÍõÒ²Ç«ÈÃ£¬×îºó°ÑÖÜ¹«ÔáÓÚ±ÏÒØ£¬°éËæÎÄÍõ£¬À´±íÊ¾³ÉÍõ²»¸ÒÒÔÖÜ¹«Îª³¼¡£ÖÜ¹«È¥ÊÀÄÇÄêÇïºó£¬×¯¼ÚÉÐÎ´ÊÕ¸î£¬Ò»³¡±©·çÀ×öª£¬ºÌ¼Úµ¹·ü£¬´óÊ÷Á¬¸ù°ÎÆð¡£Íõ¶¼µÄÈËÊ®·Öº¦ÅÂ¡£³ÉÍõºÍÖÚ´ó·ò´©ºÃ³¯·þ´ò¿ª½ð¿gÖ®Êé£¬¿´µ½ÖÜ¹«Ô¸ÒÔ¼ºÉí´úÎäÍõÈ¥ËÀµÄ²áÎÄ¡£Ì«¹«¡¢ÕÙ¹«ºÍ³ÉÍõÓÚÊÇÎÊÊ·¹ÙºÍÓÐ¹ØÈËÔ±£¬ËûÃÇËµ£º¡°È·ÓÐ´ËÊÂ£¬µ«¹ýÈ¥ÖÜ¹«ÃüÁîÎÒÃÇ²»ÐíËµ³öÈ¥¡£¡±³ÉÍõÊÖÖ´²áÎÄ¶øÆü£¬Ëµ£º¡°½ñºó²»ÒªÔÚóÆÐÐÕ¼²·ÁË£¡¹ýÈ¥ÖÜ¹«ÎªÍõÊÒÐÁÀÍ£¬µ«ÎÒÄêÓ×²»Àí½â¡£ÏÖÔÚÉÏÌì·¢ÍþÀ´ÕÃÃ÷ÖÜ¹«Ö®µÂ£¬ÏÖÔÚÎÒÓ¦Éè¼ÀÓ­ÆäÉñ£¬ÒàºÏÓÚÎÒÃÇ¹ú¼ÒÖ®Àñ¡£¡±³ÉÍõÓÚÊÇ¾ÙÐÐ½¼ÌìÖ®Àñ£¬¹ûÕæÌìÏÂÓê£¬·çÏò·´×ª£¬µ¹·üÖ®ºÌÈ«²¿Á¢Æð¡£Ì«¹«¡¢ÕÙ¹«Ãü¹úÈË£¬·²µ¹ÏÂµÄ´óÊ÷¶¼·öÆðÅàÊµÍÁ»ù¡£µ±Äê´ó·áÊÕ¡£ÓÚÊÇ³ÉÍõÌØ»´Â³¹ú¿ÉÒÔÐÐ½¼¼ÀÌìºÍÃí¼ÀÎÄÍõÖ®Àñ¡£Â³¹úËùÒÔÓÐÖÜÌì×ÓÒ»ÑùµÄÀñÀÖ£¬ÊÇÒòÎª°ý½±ÖÜ¹«µÄµÂÐÐ°¡¡£
ÖÜ¹«ËÀÊ±£¬Æä×Ó²®ÇÝÔçÔÚÒÔÇ°½ÓÊÜ·â¹ú£¬¾ÍÊÇÂ³¹«¡£Â³¹«²®ÇÝµ±³õÊÜ·âÖÁÂ³£¬ÈýÄêÒÔºó²ÅÏòÖÜ¹«»ã±¨Ê©ÕþÇé¿ö¡£ÖÜ¹«Ëµ£º¡°ÎªºÎÈç´Ë³ÙÍí£¿¡±²®ÇÝËµ£º¡°±äÆä·çË×£¬¸ÄÆäÀñÒÇ£¬ÒªµÈ·þÉ¥ÈýÄê³ý·þÖ®ºó²ÅÄÜ¿´µ½Ð§¹û£¬Òò´Ë³ÙÁË¡£¡±Ì«¹«ÊÜ·âÓÚÆë¹ú£¬Îå¸öÔÂºó¾ÍÏòÖÜ¹«»ã±¨Ê©ÕþÇé¿ö¡£ÖÜ¹«Ëµ£º¡°ÎªºÎÈç´ËÑ¸ËÙ£¿¡±Ì«¹«Ëµ£º¡°ÎÒ¼ò»¯Æä¾ý³¼Ö®¼äµÄÒÇ½Ú£¬Ò»ÇÐ´ÓÆä·çË×È¥×ö¡£¡±µÈºóÀ´Ì«¹«ÌýËµ²®ÇÝ»ã±¨ÕþÇéºÜ³Ù£¬Ì¾Ï¢Ëµ£º¡°°¦£¡Â³¹úºó´ú½«ÒªÎªÆë¹úÖ®³¼ÁË£¬ÎªÕþ²»¼òÔ¼Ò×ÐÐ£¬ÈËÃñ¾Í²»»áÇ×½ü£»ÕþÁîÆ½Ò×½üÃñ£¬ÈËÃñ±ØÈ»¹é¸½¡£¡±
²®ÇÝ¼´Î»Ö®ºó£¬ÓÐ¹Ü¡¢²ÌµÈÔì·´Ö®ÊÂ£¬»´ÒÄ¡¢ÐìÈÖÒ²Ò»ÆðÐË±øÔì·´¡£ÓÚÊÇ²®ÇÝÂÊ¾üÖÁÃZ£¨£â¨¬£¬±Ø£©ÒØÌÖ·¥Ö®£¬Ð´ÁË¡¶ÃZÊÄ¡·£¬Ëµ£º¡°×¼±¸ÄãÃÇµÄÕ½¼×Í·¿ø£¬±ØÐëÁ¼ºÃ¡£²»Ðí»Ù»µÅ£À¸ÂíÈ¦¡£ÂíÅ£×ßÊ§£¬Å«Á¥ÌÓÅÜ£¬¾üÊ¿²»µÃÉÃÀëÖ°ÊØÈ¥×·²¶£¬ËûÈËÖ®ÂíÅ£Å«Á¥ÅÜµ½×Ô¼º´¦Òª¹é»¹¡£²»Ðí½ÙÂÔÇÖÈÅ£¬²»ÐíÈë»§µÁÇÔ¡£Â³¹úÎ÷¡¢ÄÏ¡¢±±Èý·½½ü½¼Ô¶½¼Ö®ÈË£¬±¸°ìÁ¸²ÝèåÖ£¬²»ÐíÈ±ÉÙ¡£¼×ÐçÈÕÎÒ¾üÐÞÖþ¹¤ÊÂÕ÷·¥ÐìÈÖ£¬²»Ðí½ìÊ±²»ÖÁ£¬·ñÔò´¦ÒÔ¼«ÐÌ¡£¡±·¢²¼¡¶ÃZÊÄ¡·ºó£¬¾ÍÌÖÆ½ÐìÈÖ£¬°²¶¨ÁËÂ³¹ú¡£
Â³¹«²®ÇÝËÀºó£¬Æä×Ó¿¼¹«Çõ¼ÌÎ»¡£¿¼¹«ËÄÄêËÀ£¬ÆäµÜÎõ¼ÌÎ»£¬¾ÍÊÇì¾¹«¡£ì¾¹«ÐÞ½¨ÁËÃ©ãÚÃÇ¡£ÁùÄêì¾¹«ËÀ£¬Æä×ÓÓÄ¹«Ô×¼ÌÎ»¡£ÓÄ¹«Ê®ËÄÄê£¬ÆäµÜ£¨£â¨¬£¬±Ø£©É±ÓÄ¹«×ÔÁ¢Îª¾ý£¬¾ÍÊÇÎº¹«¡£Îº¹«ÎåÊ®ÄêËÀ£¬Æä×ÓÀ÷¹«ßª¼ÌÎ»¡£À÷¹«ÈýÊ®ÆßÄêËÀ£¬Â³ÈËÁ¢ÆäµÜ¾ßÎª¾ý£¬¾ÍÊÇÏ×¹«¡£Ï×¹«ÈýÊ®¶þÄêËÀ£¬Æä×ÓÕæ¹«å¨£¨£ð¨¬£¬Æ§£©¼ÌÎ»¡£
Õæ¹«Ê®ËÄÄê£¨Ç°841£©£¬ÖÜÀ÷ÍõÎªÕþÎÞµÀ£¬³öÌÓÓÚåé£¨£ú£è¨¬£¬ÖÁ£©ÒØ£¬ÖÜ¹«¡¢ÕÙ¹«¹²Í¬Ö´Õþ¡£¶þÊ®¾ÅÄê£¨Ç°827£©£¬ÖÜÐûÍõ¼´Î»¡£
ÈýÊ®Äê£¨Ç°826£©£¬Õæ¹«ËÀ£¬ÆäµÜ°½¼ÌÎ»£¬¾ÍÊÇÎä¹«¡£
Îä¹«¾ÅÄê£¨Ç°817£©´º£¬Îä¹«ºÍ³¤×ÓÀ¨¡¢ÉÙ×ÓÏ·£¬Î÷ÐÐ³¯°ÝÖÜÐûÍõ¡£ÐûÍõÏ²»¶Ï·£¬ÏëÁ¢Ï·ÎªÂ³¹úÌ«×Ó¡£ÖÜÖ®´ó·ò·®ÖÙÉ½¸¦È°ÚÉÐûÍõËµ£º¡°·ÏÆú³¤×Ó¶øÁ¢ÉÙ×Ó£¬²»·ûºÏÓÚÀñÖÆ£»²»·ûºÏÀñÖÆ£¬±ØÈ»´¥·¸ÏÈÍõÖ®Ãü£»´¥·¸ÏÈÍõÖ®Ãü±Ø±»ÖïÉ±£ºËùÒÔ·¢Áî²»¿ÉÎ¥±³ÀñÖÆ¡£ÃüÁîÄÑÒÔÊµÐÐ£¬ÕþÁî¾ÍÃ»ÓÐÈ¨Íþ£»ÃüÁî±»ÊµÐÐ¶øÓÖÎ¥±³ÀñÖÆ£¬ÈËÃñ½«²»·þ´ÓÖ÷ÉÏ¡£¶øÏÂ¼¶·þÎñÓÚÉÏ¼¶£¬ÄêÇáÕß·þÎñÓÚÄê³¤Õß£¬Õâ²Å·ûºÏÀñÖÆ¡£ÏÖÔÚÌì×ÓÄúÁ¢ÖîºîÖ®¼Ì³ÐÈË£¬¶øÁ¢ÆäÉÙ×Ó£¬ÊÇ½Ì¸øÈËÃñÎ¥·¸ÀñÖÆ¡£Èç¹ûÂ³¹ú×ñ´ÓÄúµÄÃüÁî£¬ÖîºîÒ²·ÂÐ§¶øÐÐ£¬ÏÈÍõÖ®Ãü±ØÈ»×èÈûÄÑÐÐ£»Èç¹ûÂ³¹ú²»×ñ´ÓÄú·Ï³¤Á¢ÉÙµÄÃüÁî£¬Äú±ØÒªÖï·¥Â³¹ú£¬Äú¾ÍµÈÓÚ×Ô¼ºÖï·¥ÏÈÍõÖ®Ãü¡£ÄÇÊ±ÄúÖï·¥Â³¹úÊÇ´íÎó£¬²»Öï·¥Ò²ÊÇ´íÎó£¬ÇëÄúÉ÷ÖØ¿¼ÂÇ¡£¡±ÐûÍõ²»Ìý£¬ÖÕÓÚÁ¢Ï·ÎªÂ³Ì«×Ó¡£ÏÄÌì£¬Îä¹«»ØÂ³¹úºóÈ¥ÊÀ£¬Ï·¼ÌÎ»£¬¾ÍÊÇÜ²¹«¡£
Ü²¹«¾ÅÄê£¨Ç°807£©£¬Ü²¹«Ö®ÐÖÀ¨µÄ¶ù×Ó²®ÓùºÍÂ³¹úÈË¹¥É±Ü²¹«£¬Á¢Æð²®ÓùÎªÂ³Ïà ¡£²®ÓùÔÚÎ»Ê®Ò»Äê£¬ÖÜÐûÍõ·¥Â³£¬É±ËÀÆä¾ý²®Óù£¬¶øÑ¯ÎÊÂ³¹ú¹«×ÓÖÐË­ÄÜÆô·¢Ñµµ¼Öîºî£¬ÈÃËû×öÂ³¹úËÃ¾ý¡£·®ÄÂÖÙËµ£º¡°Â³Ü²¹«Ö®µÜ³Æ£¬×¯ÖØ¹§½÷¾´ÊÂÉñÁé£¬¾´ÖØ³¤Õß£»´¦ÀíÊÂÎñÖ´ÐÐ·¨¹æÊ±£¬±Ø¶¨×ÉÑ¯ÏÈÍõÒÅÑµºÍÕýÈ·¾­Ñé£¬²»¸É·¸ÏÈÍõÒÅÑµ£¬²»µÖ´¥ÕýÈ·¾­Ñé¡£¡±ÐûÍõËµ£º¡°ºÃ£¬ÕâÑù¾ÍÄÜÑµµ¼ÖÎÀíÆäÃñÖÚÁË¡£¡±ÓÚÊÇÔÚÒÄ¹¬Á¢³ÆÎªÂ³¾ý£¬¾ÍÊÇÐ¢¹«¡£´Ëºó£¬Öîºî¶àÓÐÎ¥¿¹ÍõÃüµÄ¡£Ð¢¹«¶þÊ®ÎåÄê£¨Ç°771£©£¬Öîºî±³ÅÑÖÜÊÒ£¬È®ÈÖÈËÉ±ËÀÓÄÍõ¡£ÇØ¿ªÊ¼ÁÐÎªÖîºî¡£
¶þÊ®ÆßÄê£¨Ç°769£©£¬Ð¢¹«ËÀ£¬Æä×Ó¸¥äÒ¼ÌÎ»£¬¾ÍÊÇ»Ý¹«¡£
»Ý¹«ÈýÊ®Äê£¨Ç°739£©£¬½úÈËÉ±Æä¾ýÕÑºî¡£ËÄÊ®ÎåÄê£¨Ç°724£©£¬½úÈËÓÖÉ±Æä¾ýÐ¢ºî¡£
ËÄÊ®ÁùÄê£¨Ç°723£©£¬»Ý¹«ËÀ£¬³¤Êü×ÓÏ¢´úÀíÕþÎñ£¬Ö´ÕÆ¾ýÈ¨£¬¾ÍÊÇÒþ¹«¡£µ±³õ£¬»Ý¹«ÕýÆÞÎÞ×Ó£¬Æä¼úæªÉù×ÓÉú¶ù×ÓÏ¢¡£Ï¢³¤´óºó£¬»Ý¹«ÎªÏ¢È¢ËÎ¹úÅ®¡£ËÎÅ®À´µ½Â³¹ú£¬»Ý¹«¿´ËýÃÀÀö¾Í¶áÎª×Ô¼ºµÄÆÞ×Ó¡£ÉúÏÂ¶ù×ÓÔÊ¡£»Ý¹«½«ËÎÅ®ÉýÎªÕýÆÞ£¬Á¢ÔÊÎªÌ«×Ó¡£µ½»Ý¹«ËÀÊ±£¬ÒòÎªÔÊÌ«Ó×Ð¡£¬Â³ÈË¹²Í¬ÈÃÏ¢´úÀí¹úÕþ£¬²»½Ð×÷¼´Î»¡£
Òþ¹«ÎåÄê£¨Ç°781£©£¬ÔÚÌÄµØ¹Û¿´²¶Óã¡£°ËÄê£¨Ç°715£©£¬ÓëÖ£¹ú½»»»Ìì×ÓËù´ÍÖ®·âÒØÌ«É½µÄèÊ£¨£â£å£î£ç£¬±À£©ºÍÐíÌï£¬¾ý×Ó¼¥±áÕâ¼þÊÂ¡£
Ê®Ò»Äê£¨Ç°712£©¶¬£¬¹«×Ó»ÓÏòÒþ¹«Ï×ÃÄËµ£º¡°°ÙÐÕÈÏÎªÄúµ±¹ú¾ýÓÚÃñÓÐÀû£¬Äú¾Í²»Òª´úÀí¶øÕýÊ½×ö¹ú¾ý°É¡£ÎÒÇëÇóÄúÉ±µô×ÓÔÊ£¬ÄúÈÃÎÒµ±¹úÏà¡£¡±Òþ¹«Ëµ£º¡°ÏÈ¾ýÓÐÃüÔÚÇ°¡£ÎÒÊÇÒòÎªÔÊÓ×Ð¡£¬ËùÒÔ´úÀí¹úÕþ¡£ÏÖÔÚÔÊÒÑ³¤´ó£¬ÎÒÕýÓªÔìÝË£¨£ô¨´£¬ÍÃ£©ôÃÕâ¸öµØ·½×¼±¸ÑøÀÏ£¬ÔÙ°Ñ¹úÕþ½»¸ø×ÓÔÊ¡£¡±¹«×Ó»Óº¦ÅÂ×ÓÔÊÌýµ½×Ô¼ºµÄ»°¶øÉ±Ëû£¬·´¶øÏò×ÓÔÊËµÒþ¹«µÄ»µ»°ÎÜÏÝËµ£º¡°Òþ¹«ÏëÕýÊ½×ö¹ú¾ý£¬³ýµôÄã£¬ÄãÒª¿¼ÂÇ´ËÊÂ¡£ÇëÔÊÐíÎÒÎªÄãÉ±ËÀÒþ¹«¡£¡±×ÓÔÊ´ðÓ¦ÁË¡£Ê®Ò»ÔÂ£¬Òþ¹«½«Òª¼ÀìëÖÓÎ×Ö®Éñ£¬ÔÚÉçÆÔÕ«½ä£¬×¡ÔÚýã£¨£÷¨§£é£¬Î±£©ÊÏ¼ÒÖÐ¡£¹«×Ó»ÓÅÉÈËÔÚýãÊÏ¼ÒÉ±ËÀÒþ¹«£¬¶øÁ¢×ÓÔÊÎªÂ³¾ý£¬¾ÍÊÇ»¸¹«¡£
»¸¹«ÔªÄê£¨Ç°711£©£¬Ö£¹úÓÃÓñèµ»»È¡Ìì×Ó´Í¸øÂ³µÄ·âÒØÐíÌï¡£¶þÄê£¨Ç°710£©£¬Â³¾ýÃü°ÑËÎ¹úÂ¸ËÍµÄ¶¦·ÅÈëÌ«Ãí£¬¾ý×Ó¼¥±á´ËÊÂ¡£
ÈýÄê£¨Ç°709£©£¬ÅÉ¹«×Ó»Óµ½Æë¹ú½ÓÈ¢ÆëÅ®Îª»¸¹«·òÈË¡£ÁùÄê£¨Ç°706£©£¬·òÈËÉúÏÂÒ»×Ó£¬ÆäÉúÈÕÓë»¸¹«ÏàÍ¬£¬ËùÒÔÆðÃû½Ð¡°Í¬¡±¡£Í¬³¤´ó£¬ÎªÌ«×Ó¡£
Ê®ÁùÄê£¨Ç°696£©£¬»¸¹«ÓëÖîºîÔÚ²Ü¹úÃË»á£¬ÌÖ·¥Ö£¹ú£¬Ö§³ÖÖ£À÷¹«»Ø¹úÖ´Õþ¡£
Ê®°ËÄê£¨Ç°694£©´º£¬»¸¹«×¼±¸Íâ³ö£¬Óë·òÈËÒ»Í¬È¥Æë¹ú¡£Éêþ¦£¨£ø¨±£¬Ðè£©ÚÉÖ¹£¬»¸¹«²»Ìý£¬ÓÚÊÇÈ¥ÁËÆë¹ú¡£ÆëÏå¹«Óë»¸¹«·òÈËË½Í¨¡£»¸¹«ÖªµÀÁËÅ­Ôð·òÈË£¬·òÈË°Ñ»¸¹«ÔðÂîÖ®ÊÂ¸æËßÁËÆëºî¡£ÏÄËÄÔÂ±û×ÓÈÕ£¬ÆëÏå¹«ÑçÇë»¸¹«£¬»¸¹«¾Æ×íºó£¬ÆëÏå¹«Ãü¹«×ÓÅíÉú±§×¡»¸¹«£¬ÓÖÃüÅíÉúÕÛ¶Ï»¸¹«Àß¹Ç£¬»¸¹«ËÀÓÚ³µÖÐ¡£Â³ÈË¸æÓÚÆëÈËËµ£º¡°ÎÒÃÇ¹ú¾ýÎ·¾´ÄúµÄÍþÑÏ£¬²»¸Ò°²¾Ó£¬µ½Æë¹úÐÞÁ½¹úÓÑÄÀÖ®Àñ¡£Àñ³É¶øÈËÎ´¹é£¬×ïÔðÎÞ·¨×·¾¿£¬Ö»ÒªÇóµÃµ½ÅíÉúÒÔÔÚÖîºîÃæÇ°Ï´µô³óÎÅ¡£¡±ÆëÈËÉ±ËÀÅíÉúÒÔÏòÂ³½âÊÍ¡£Â³¹úÈËÁ¢Ì«×ÓÍ¬Îª¾ý£¬¾ÍÊÇ×¯¹«¡£×¯¹«Ö®Ä¸»¸¹«·òÈËÓÚÊÇÁôÔÚÆë¹ú£¬²»¸Ò¹éÂ³¡£
×¯¹«ÎåÄê£¨Ç°689£©¶¬£¬·¥ÎÀ£¬ÎäÁ¦Ö§³ÖÎÀ»Ý¹«»Ø¹úÖ´Õþ¡£
°ËÄê£¨Ç°686£©¶¬£¬Æë¹«×Ó¾ÀÌÓÍöÀ´Â³¹ú¡£¾ÅÄê£¨Ç°685£©£¬Â³¹úÏëÎäÁ¦»¤ËÍ×Ó¾À·µÆë¹úÎª¾ý£¬µ«ÂäºóÓÚÆë»¸¹«£¬Æë»¸¹«·¢±ø¹¥Â³£¬Â³¹úÎ£¼±£¬Ö»ÄÜÉ±ÁË×Ó¾À£¬Æä³¼ÕÙºö´ÓËÀ¡£ÆëÈË¸æÖªÂ³¹úÒªÉúµÃ¹ÜÖÙ¡£Â³ÈËÊ©²®Ëµ£º¡°ÆëÏëµÃµ½¹ÜÖÙ£¬²¢·ÇÏëÉ±Ëû£¬¶øÊÇ½«ÒªÈÎÓÃËû£¬Ëû±»ÈÎÓÃºó±ØÎªÂ³Ö®´ó»¼¡£²»ÈçÉ±ËÀ¹ÜÖÙ£¬°ÑËûÊ¬Ìå¸øÆë¹ú¡£¡±×¯¹«²»Ìý£¬°Ñ¹ÜÖÙÑº½âµ½Æë¡£ÆëÈËÓÃ¹ÜÖÙÎªÏà¡£
Ê®ÈýÄê£¨Ç°681£©£¬Â³×¯¹«ºÍ´ó·ò²ÜÄ­£¨£è£õ¨¬£¬»á£©ÔÚ¿ÂµØÓëÆë»¸¹«ÃË»á£¬²ÜÄ­ÎäÁ¦½Ù³ÖÆë»¸¹«£¬Ë÷ÒªÂ³±»ÆëÇÖÕ¼µÄÍÁµØ£¬ÃËÊÄºóÊÍ·Å»¸¹«¡£»¸¹«Ïë»ÙÔ¼£¬¹ÜÖÙÚÉÖ¹£¬ÖÕÓÚ¹é»¹¸øÂ³¹ú±»ÇÖÖ®µØ¡£Ê®ÎåÄê£¨Ç°679£©£¬Æë»¸¹«¿ªÊ¼³Æ°ÔÓÚÖîºî¡£¶þÊ®ÈýÄê£¨Ç°671£©£¬×¯¹«µ½Æë¹úÈ¥¹Û¿´Éç¼À¡£
ÈýÊ®¶þÄê£¨Ç°662£©£¬µ±³õ£¬×¯¹«ÐÞÖþÒ»Ì¨ÕýºÃ¸©ÁÙµ³ÊÏÖ®¼Ò£¬×¯¹«¼ûÆäÃÏÅ®£¬Ê®·ÖÏ²°®£¬´ðÓ¦Á¢ËýÎª·òÈË£¬¸îÆÆ¸ì²²¶©ÏÂÃËÊÄ¡£ÃÏÅ®Éú×Ó°ß¡£°ß³¤´óºó£¬Ï²°®ÁºÊÏÖ®Å®£¬Ç°È¥Ëý¼Ò¿´Ëý¡£Ò»¸öÃû½ÐÜýµÄÑøÂíÈË´ÓÇ½ÍâÏ·ÅªÁºÊÏÅ®¡£°ß´óÅ­£¬±Þ´òÜý¡£×¯¹«ÌýËµ´ËÊÂ£¬Ëµ£º¡°ÜýºÜÓÐëöÁ¦£¬Ó¦É±µôËû£¬ÕâÈË²»ÄÜ´òÍêºó¾Í·ÅÁË¡£¡±°ßÎ´À´µÃ¼°É±Üý¡£ÕýÊÊ×¯¹«ÓÐ²¡¡£×¯¹«ÓÐÈý¸öµÜµÜ£¬³¤ÃûÇì¸¸£¬´ÎÔ»ÊåÑÀ£¬Ó×Ãû¼¾ÓÑ¡£×¯¹«È¢ÆëÅ®Îª·òÈËÃû°§½ª¡£°§½ªÎÞ×Ó£¬°§½ªÖ®ÃÃÃûÊå½ª£¬Éú×ÓÃû¿ª¡£×¯¹«Õý·òÈËÎÞ×Ó£¬ÒòÏ²°®ÃÏÅ®£¬ÏëÁ¢Æä×Ó°ßÎªÌ«×Ó¡£×¯¹«²¡£¬ÏòÆäµÜÊåÑÀÎÊË­¿É¼Ì³Ð¾ýÎ»¡£ÊåÑÀËµ£º¡°¸¸ËÀ×Ó¼Ì£¬ÐÖËÀµÜ¼°£¬ÕâÊÇÂ³¹ú³£¹æ¡£ÏÖÓÐÇì¸¸£¬¿ÉÎªËÃ¾ý£¬Äúµ£ÓÇÊ²Ã´£¿¡±×¯¹«ÏÓ¶ñÊåÑÀÏëÁ¢Çì¸¸£¬ÎÞÈËÊ±ÓÖÎÊ¼¾ÓÑ¡£¼¾ÓÑËµ£º¡°ÎÒ²ýËÀÒ²ÒªÁ¢°ßÎª¾ý¡£¡±×¯¹«Ô»£º¡°¸Õ²ÅÊåÑÀÏëÁ¢Çì¸¸£¬ÔõÃ´°ì£¿¡±¼¾ÓÑ¾ÍÒÔ×¯¹«ÃûÒåÃüÁîÊåÑÀÔÚÕëÎ×ÊÏ¼ÒÖÐ´ýÃü£¬ÅÉÕë¼¾Ç¿ÆÈÊåÑÀºÈ¶¾¾Æ£¬ÏòÊåÑÀËµ£º¡°ÄãºÈÁËÕâ¸ö£¬¿ÉÒÔ²»É±ÄãµÄºóÈË£»²»È»£¬ÄãËÀÁË£¬ÄãµÄºóÈËÒ²½«±»É±¡£¡±ÊåÑÀÓÚÊÇÒû¶¾¾Æ¶øËÀ£¬Â³¹úÁ¢ÊåÑÀÖ®×ÓÎªÊåËïÊÏ¡£°ËÔÂ¹ïº¥ÈÕ£¬×¯¹«ËÀ£¬¼¾ÓÑÖÕÓÚÁ¢×Ó°ßÎª¾ý£¬ºÏÓÚ×¯¹«ÒÅÃü¡£×Ó°ßÓÐÉ¥ÔÚÉí£¬×¡ÓÚµ³ÊÏ¼Ò¡£
µ±³õÇì¸¸Óë°§½ªË½Í¨£¬Çì¸¸ÏëÁ¢°§½ªÃÃÖ®×Ó¿ª¡£½á¹û×¯¹«ËÀºó¼¾ÓÑÁ¢°ßÎª¾ý£¬Ê®ÔÂ¼ºÎ´ÈÕ£¬Çì¸¸ÅÉàöÈËÜýÔÚµ³ÊÏ¼ÒÉ±ËÀÂ³¹«×Ó°ß¡£¼¾ÓÑÌÓµ½³Â¹ú¡£Çì¸¸ÖÕÁ¢×¯¹«×Ó¿ª£¬¾ÍÊÇÃû¡¹«¡£
¡¹«¶þÄê£¨Ç°660£©£¬Çì¸¸Óë°§½ªË½Í¨ÓúÒæÑÏÖØ¡£°§½ªÓëÇì¸¸ÉÌÁ¿ÏëÉ±ËÀ¡¹«¶øÁ¢Çì¸¸ÎªÂ³¾ý¡£Çì¸¸ÅÉ²·þ¹£¨£ù¨«£¬ÒÎ£©ÔÚÎäãÇÉ±ËÀ¡¹«¡£¼¾ÓÑÎÅÖªºó£¬Óë¡¹«µÜÉê´Ó³ÂÖÁÛ¥£¬ÒªÇóÂ³ÈË½ÓÄÉÉêÎªÂ³¾ý¡£Â³ÈËÏëÉ±Çì¸¸£¬Çì¸¸º¦ÅÂ£¬ÌÓµ½Üì¡£ÓÚÊÇ¼¾ÓÑÓµ´÷×ÓÉê»Øµ½Â³¹ú£¬Á¢Îª¹ú¾ý£¬¾ÍÊÇá£¨£ø¨©£¬Î÷£©¹«¡£á¹«Ò²ÊÇ×¯¹«ÉÙ×Ó¡£°§½ªº¦ÅÂ£¬ÌÓµ½Û¥¡£¼¾ÓÑËÍÀñ¸øÜìÈËË÷ÒªÇì¸¸£¬Çì¸¸±»ËÍ»Ø£¬¼¾ÓÑÅÉÈËÉ±Çì¸¸£¬Çì¸¸ÒªÇóÔÊÐíËûÁ÷Íö¹úÍâ£¬¼¾ÓÑ²»´ðÓ¦£¬ÅÉ´ó·òÞÉË¹¿Þ×ÅÈ¥¸æËßÇì¸¸¡£Çì¸¸Ìýµ½ÞÉË¹µÄ¿ÞÉù£¬ÐÄÖÐÃ÷°×Ö»ºÃ×ÔÉ±¶øËÀ¡£Æë»¸¹«Ìýµ½°§½ªÓëÇì¸¸ÒùÂÒÎ£º¦Â³¹ú£¬¾Í´ÓÛ¥¹ú°Ñ°§½ªÕÙ»ØÉ±ËÀ£¬°ÑËýÊ¬ÌåËÍ¹éÂ³¹ú£¬³ÂÊ¬Ê¾ÖÚ¡£Â³á¹«ÇóÇéºóÂñÔáÁË°§½ª¡£
¼¾ÓÑÄ¸Ç×ÄË³Â¹úÖ®Å®£¬ËùÒÔ¼¾ÓÑÌÓÍöÊ±È¥³Â¹ú£¬³Â¹ú°ïÖú»¤ËÍ¼¾ÓÑºÍ×ÓÉê¡£¼¾ÓÑÁÙ½µÉúÊ±£¬»¸¹«ÁîÈËÎªÖ®Õ¼²·£¬²·ÈËËµ£º¡°ÕâÊÇÒ»¸öÄÐº¢£¬ÆäÃû½Ð×÷¡®ÓÑ¡¯£¬½«À´Î»ÓÚÁ½ÉçÖ®¼ä£¬¶¨½«³ÉÎª¹«ÊÒÖØ³¼¡£¼¾ÓÑËÀºó£¬Â³¹ú½«Ë¥¡£¡±µ½½µÉúÊ±£¬ÆäÕÆÖÐÓÐÎÆÂ·Îª¡®ÓÑ¡¯×Ö£¬¾ÍÒÔÓÑÃüÃû£¬È¡ºÅ½Ð³É¼¾¡£ÆäºóÈË¾ÍÊÇ¼¾ÊÏ£¬Çì¸¸µÄºóÈËÎªÃÏÊÏ¡£
á¹«ÔªÄê£¨Ç°659£©£¬°ÑãëÑôÓë£¨£â¨¬£¬±Ø£©ÒØ·â´Í¼¾ÓÑ¡£¼¾ÓÑÎªÂ³Ïà¡£
¾ÅÄê£¨Ç°651£©£¬½ú´ó·òÀï¿ËÉ±ËÀÆä¾ýÞÉÆë¡¢×¿×Ó¡£Æë»¸¹«ÂÊÁìÂ³á¹«ÌÖ·¥½ú¹úÖ®ÂÒ£¬µ½´ï¸ßÁº¶ø·µ£¬Á¢½ú»Ý¹«Îª¾ý¡£Ê®ÆßÄê£¨Ç°643£©£¬Æë»¸¹«ËÀ¡£¶þÊ®ËÄÄê£¨Ç°636£©£¬½úÎÄ¹«¼´Î»¡£
ÈýÊ®ÈýÄê£¨Ç°627£©£¬á¹«ËÀ£¬Æä×ÓÐË¼ÌÎ»£¬¾ÍÊÇÎÄ¹«¡£
ÎÄ¹«ÔªÄê£¨Ç°626£©£¬³þ¹úÌ«×ÓÉÌ³¼É±Æä¸¸³ÉÍõ£¬×ÔÁ¢Îª¾ý¡£ÈýÄê£¨Ç°624£©£¬ÎÄ¹«³¯»á½úÏå¹«¡£
Ê®Ò»Äê£¨Ç°616£©Ê®ÔÂ¼×ÎçÈÕ£¬Â³ÈËÔÚÏÌ´ó°ÜµÒÈË£¬·ýÂ²³¤µÒÇÇÈç£¬Â³´ó·ò¸»¸¸ÖÕÉûÓÃ¸ê´ÌÇÇÈçÖ®ºí£¬É±ËÀÁËËû£¬°ÑÇÇÈçµÄÊ×¼¶ÂñÓÚ×Ó¾ÔÃÅ£¬²¢ÒÔÇÇÈç¶þ×ÖÎªÐû²®ÃüÃû¡£
µ±³õ£¬ËÎÎä¹«Ö®Ê±£¬àn£¨£ó¨­£õ£¬ËÑ£©Â÷·¥ËÎ£¬Ë¾Í½»Ê¸¸Ë§Ê¦µÖ¿¹£¬ÔÚ³¤Çð»÷°ÜµÒÈË£¬·ý»ñ³¤µÒÔµË¹¡£½ú¹úÃðµôÂ·¹úÊ±£¬·ý»ñÇÇÈçÖ®µÜèû£¨£æ¨¥£î£¬·Ù£©Èç¡£Æë»Ý¹«¶þÄê£¨Ç°607£©£¬ànÂ÷·¥Æë£¬ÆëÍõ×Ó³Ç¸¸·ý»ñÆäµÜÈÙÈç£¬ÂñÆäÊ×¼¶ÓÚ±±ÃÅ¡£ÎÀÈË·ý»ñÆäµÜ¼òÈç¡£ànÂ÷Òò´ËÖÕÓÚÃðÍö¡£
Ê®ÎåÄê£¨Ç°621£©£¬¼¾ÎÄ×Óµ½½ú¹ú³öÊ¹¡£
Ê®°ËÄê£¨Ç°609£©¶þÔÂ£¬Â³ÎÄ¹«ËÀ¡£ÎÄ¹«ÓÐÁ½¸öåú×Ó£º³¤åúÆëÅ®ÊÇ°§½ª£¬Éú¶ù×Ó¶ñºÍÊÓ£»´ÎåúÊÇ¾´Ùø£¨£ù¨ª£î£ç£¬Ó®£©£¬ÉõÊÜ³è°®£¬Éú×ÓQ£¨£÷¨¥£é£¬Î££©¡£Q°µÖÐÁýÂçÏåÖÙ£¬ÏåÖÙÏëÁ¢QÎª¾ý£¬ÊåÖÙËµ²»ÐÐ¡£ÏåÖÙÇëÇóÆë»Ý¹«£¬Æë»Ý¹«¸Õ¼´Î»£¬ÏëÀ­Â£Â³¹ú£¬¾Í´ðÓ¦ÁË¡£¶¬Ê®ÔÂ£¬ÏåÖÙÉ±ËÀ¶ñÓëÊÓ¶øÁ¢QÎªÂ³¾ý£¬¾ÍÊÇÐû¹«¡£°§½ª»ØÆë¹ú£¬ºÅ¿Þ¶ø¹ýÄÖÊÐ£¬Ëµ£º¡°ÌìÄÄ£¡ÏåÖÙ´óÄæ²»µÀ£¬É±µÕÁ¢Êü£¡¡±ÊÐÉÏÈË¶¼¸ú×Å¿ÞÆü£¬Â³¹úÈË¶¼³ÆËýÎª¡°°§½ª¡±¡£´Ó´Ë¹«¹úÊÒË¥Î¢£¬¶øÃÏËïÊÏ¡¢ÊåËïÊÏ¡¢¼¾ËïÊÏ¡¢Èý»¸Ö®×åÇ¿Ê¢ÆðÀ´¡£
Ðû¹«QÊ®¶þÄê£¨Ç°597£©£¬³þ×¯ÍõÇ¿´ó£¬Î§¹¥Ö£¹ú¡£Ö£²®Í¶½µ£¬ºó×¯ÍõÓÖ»Ö¸´Ö£·â¹úµÄµØÎ»¡£
Ê®°ËÄê£¨Ç°591£©£¬Ðû¹«ËÀ£¬Æä×Ó³É¹«ºÚëÅ¼ÌÎ»£¬¾ÍÊÇ³É¹«¡£¼¾ÎÄ×ÓËµ£º¡°Ê¹ÎÒ¹úÉ±µÕÁ¢ÊüÊ§È¥ÖîºîÖ§³ÖµÄÈË£¬ÊÇÏåÖÙ¡£¡±ÏåÖÙÁ¢ÆðÐû¹«ºó£¬ÏåÖÙÖ®×Ó¹«Ëï¹é¸¸±¸ÊÜÐû¹«³è°®¡£Ðû¹«Ïë³ýµôÈý»¸£¬Óë½ú¹úÉÌÁ¿ÌÖ·¥Èý»¸¡£ÊÊÖµÐû¹«ËÀÈ¥£¬¼¾ÎÄ×ÓÔ¹ºÞ¹«Ëï¹é¸¸£¬¹é¸¸ÌÓµ½Æë¹ú¡£
³É¹«¶þÄê£¨Ç°589£©´º£¬Æë¹úÌÖ·¥Â³¹úÕ¼¾ÝÂ¡ÒØ¡£ÏÄ¼¾£¬³É¹«Óë½ú¹ú´ó·òàS£¨£ø¨¬£¬Ï¸£©¿ËÁª¾üÔÚì£¨¨¡£î£¬°²£©µØ´ó°ÜÆëÇê¹«µÄ¾ü¶Ó£¬Æë¹ú¹é»¹Õ¼ÎÒÖ®µØ¡£ËÄÄê£¨Ç°587£©£¬³É¹«Ö®½ú¹ú£¬½ú¾°¹«²»×ðÖØ³É¹«¡£³É¹«Ïë±³ÅÑ½ú¹úÓë³þÁªÃË£¬ÓÐÈËÚÉÖ¹£¬²Å×÷°Õ¡£Ê®Äê£¨Ç°581£©£¬³É¹«ÖÁ½ú¹ú¡£½ú¾°¹«ËÀ£¬½úÈËÁôÏÂ³É¹«ËÍÔá£¬Â³ÈË»äÑÔ´ËÊÂ£¬Ê®ÎåÄê£¨Ç°576£©Â³µÚÒ»´ÎÓëÎâ¹úÀ´Íù£¬ÓëÎâÍõÊÙÃÎÔÚÖÓÀëÃË»á¡£
Ê®ÁùÄê£¨Ç°575£©£¬Ðû²®ÇëÇó½ú¹ú£¬ÏëÈÃ½úÈËÉ±µô¼¾ÎÄ×Ó¡£ÒòÎª¼¾ÎÄ×ÓÊÇ½ÚÒåÖ®ÈË£¬½úÈËÃ»ÓÐ´ðÓ¦Ðû²®µÄÇëÇó¡£
Ê®°ËÄê£¨Ç°573£©£¬³É¹«ËÀ£¬Æä×ÓÎç¼ÌÎ»£¬¾ÍÊÇÏå¹«¡£ÕâÊ±Ïå¹«²ÅÈýËê¡£
Ïå¹«ÔªÄê£¨Ç°572£©£¬½úÈËÁ¢µ¿¹«Îª¾ý¡£È¥Äê¶¬¼¾£¬½ú´ó·òèïÊéÉ±Æä¾ýÀ÷¹«¡£ËÄÄê£¨Ç°569£©£¬Ïå¹«µ½½ú¹ú³¯»á¡£
ÎåÄê£¨Ç°568£©£¬¼¾ÎÄ×ÓËÀ¡£Æä¼ÒÖÐÎÞ´©Ë¿³ñÖ®æª£¬ÂíÅïÖÐÃ»ÓÐ³Ô¹È×ÓµÄÂí£¬¸®ÖÐÎÞ½ðÓñÖ®Æ÷£¬¾ÍÕâÑù¼óÆÓµØ×öÁËÈý´ú¹ú¾ýµÄÏà¡£¾ý×ÓËµ£º¡°¼¾ÎÄ×ÓÕæÊÇÁ®½àÖÒÕý°¡£¡¡±
¾ÅÄê£¨Ç°564£©£¬Â³¹úÓë½ú¹ú¹²Í¬·¥Ö£¡£½úµ¿¹«ÔÚÎÀ¹úÎªÏå¹«¾ÙÐÐ¹ÚÀñ£¬¼¾Îä×ÓËæ´Ó£¬¸¨Öú¾ÙÐÐ¹ÚÀñÒÇÊ½¡£
Ê®Ò»Äê£¨Ç°562£©£¬Èý»¸ÊÏ·Ö±ðÕÆÎÕÂ³¹úÈý¾ü¡£
Ê®¶þÄê£¨Ç°561£©£¬³¯»á½ú¹ú¡£Ê®ÁùÄê£¨Ç°557£©£¬½úÆ½¹«¼´Î»¡£¶þÊ®Ò»Äê£¨Ç°552£©£¬³¯»á½úÆ½¹«¡£
¶þÊ®¶þÄê£¨Ç°551£©£¬¿×Çð½µÉú¡£
¶þÊ®ÎåÄê£¨Ç°548£©£¬Æë¹ú´ó·ò´ÞèÌÉ±Æä¾ý×¯¹«£¬Á¢×¯¹«µÜ¾°¹«ÎªÆë¾ý¡£
¶þÊ®¾ÅÄê£¨Ç°544£©£¬Îâ¹úµÄÑÓÁê¼¾×Ó³öÊ¹Â³¹ú£¬¹ÛÖÜÀÖ£¬ÄÜÈ«²¿½âËµÆäÒâ£¬Â³ÈËÊ®·Ö¾´ÖØËû¡£
ÈýÊ®Ò»Äê£¨Ç°542£©ÁùÔÂ£¬Ïå¹«ËÀ¡£ÆäÄê¾ÅÔÂ£¬Ì«×ÓËÀ¡£Â³ÈËÁ¢Ïå¹«·òÈËÃÃÆë¹éÖ®×ÓÑnÎªÂ³¾ý£¬¾ÍÊÇÕÑ¹«¡£
ÕÑ¹«Ê±ÄêÊ®¾ÅËê£¬»¹ÊÇÓ×ÖÉÍçÆ¤¡£ÄÂÊå²»ÏëÁ¢Ëû£¬Ëµ£º¡°Ì«×ÓËÀ£¬ÓÐËûÍ¬Ä¸Ö®µÜ¿ÉÁ¢Îª¾ý£¬ÈçÎÞÍ¬Ä¸µÜ£¬²ÅÁ¢Êü×ÓÖÐµÄ³¤×Ó¡£ÄêÁäÏàÍ¬µÄ¾ÍÒªÔñÆä²ÅÄÜ£¬²ÅÄÜÒ²ÏàÍ¬ÔòÕ¼²·ÒÔ¾ö¶¨¡£ÏÖÔÚÑn²»ÊÇµÕ×Ó£¬¶øÇÒ¾ÓÉ¥Ê±²¢²»±¯ÉË£¬·´ÓÐÏ²É«£¬ÈôÕæµÄÁ¢ÁËËû£¬±ØÎª¼¾ÊÏÖ®ÓÇ¡£¡±¼¾Îä×Ó²»Ìý£¬ÖÕÓÚÁ¢ÑnÎª¾ý¡£µÈµ½Ïå¹«ÏÂÔáÊ±£¬ÑnÒÑÒòÍçÆ¤´©»µÁËÈý¼þÉ¥·þ¡£¾ý×ÓËµ£º¡°ÕâÈË²»µÃÉÆÖÕ¡£¡±
ÕÑ¹«ÈýÄê£¨Ç°539£©£¬³¯°Ý½ú¹úµ½´ï»ÆºÓ±ß£¬½úÆ½¹«ÍñÑÔ¾Ü¾ø£¬ÈÃÕÑ¹«·µ»Ø£¬Â³ÈËÒÔÎª³ÜÈè¡£ËÄÄê£¨Ç°538£©£¬³þÁéÍõÒªÖîºîµ½ÉêµØÃË»á£¬ÕÑ¹«³Æ²¡²»È¥¡£ÆßÄê£¨Ç°535£©£¬¼¾Îä×ÓËÀ¡£°ËÄê£¨Ç°534£©£¬³þÁéÍõ½¨³ÉÕÂ»ªÌ¨£¬ÕÙ¼ûÕÑ¹«¡£ÕÑ¹«Ç°Íù×£ºØ£¬ÁéÍõ´Í¸øÕÑ¹«±¦Æ÷£»ºóÓÖ·´»Ú£¬ ÓÖÆ­È¡»ØÀ´¡£Ê®¶þÄê£¨Ç°530£©£¬ÕÑ¹«³¯»á½ú¹úÖÁ»ÆºÓ£¬½úÆ½¹«ÓÖ´ÇÐ»£¬ÕÑ¹«·µ»Ø¡£Ê®ÈýÄê£¨Ç°529£©£¬³þ¹«×ÓÆú¼²É±ËÀÆä¾ýÁéÍõ£¬×ÔÁ¢Îª³þÍõ¡£Ê®ÎåÄê£¨Ç°527£©£¬ÕÑ¹«³¯»á½ú¹ú£¬½úÈËÁôÏÂËû¸ø½úÕÑ¹«ËÍÔá£¬Â³ÈËÒÔÎª³ÜÈè¡£¶þÊ®Äê£¨Ç°522£©£¬Æë¾°¹«ÓëêÌ×ÓÔÚ±ß¾³Ñ²á÷£¬Ë³±ãµ½Â³¹úÑ¯ÎÊÀñÖÆ¡£¶þÊ®Ò»Äê£¨Ç°521£©£¬ÕÑ¹«³¯»á½ú¹úÖÁ»ÆºÓ£¬½ú¹ú´ÇÐ»£¬ÕÑ¹«·µ»Ø¡£
¶þÊ®ÎåÄê£¨Ç°517£©´º£¬ÓÐð¶£¨£ñ¨²£¬Çþ£©ðÁ£¨£ù¨´£¬Ô¡£©ÄñÀ´Â³¹ú³²¾Ó¡£Ê¦¼ºËµ£º¡°ÎÄ¹«ºÍ³É¹«ÓÐÍ¯Ò¥Ëµ£º¡®ð¶ðÁÀ´³²µ½Â³¹ú£¬¹ú¾ý³ö¾Óµ½Ç¬ºî¡£ð¶ðÁ×¡½øÀ´£¬¹ú¾ýÈ¥Ò°Íâ¡£¡¯¡±
¼¾ÊÏÓëàC£¨£è¨°£õ£¬ºó£©ÊÏ¶·¼¦£¬¼¾ÊÏ¸ø¼¦×°ÉÏ»¤¼×£¬àCÊÏ¸ø¼¦×¦Ì×ÉÏ½ðÊôÌ×¡£¼¾Æ½×ÓÒ»Å­Ö®ÏÂÇÖ·¸àCÊÏ£¬àCÊÏÒ²·ßºÞ¼¾Æ½×Ó¡£ê°ÕÑ²®Ö®µÜê°»áÔøÔìÎ±ÎÜÏÝê°ÊÏ£¬ºó²ØÔÚ¼¾ÊÏ¼ÒÖÐ£¬ê°ÕÑ²®Òò´Ë¾Ð½û¼¾ÊÏ¼ÒÈË¡£¼¾Æ½×Ó´óÅ­£¬°Ñê°ÊÏ¼Ò³¼Çô½û¡£ê°ÊÏÓëàCÊÏÏòÕÑ¹«¸æÄÑ¡£ÕÑ¹«¾ÅÔÂÎìÐçÈÕ¹¥·¥¼¾ÊÏ£¬½øÈëÆä¼Ò¡£Æ½×ÓµÇÌ¨ÇëÇóËµ£º¡°ÄúÒòÌýÐÅ²÷ÑÔ¶ø²»ÄÜÏ¸²ìÎÒÖ®¹ý´í´óÐ¡£¬¾ÍÀ´Öï·¥ÎÒ£¬ÇëÔÊÐíÎÒÇ¨¾Óµ½ÒÊÉÏ¡£¡±ÕÑ¹«²»´ðÓ¦¡£¼¾Æ½×ÓÓÖÇëÇó°Ñ×Ô¼ºÇô½ûÓÚàÒØ£¬ÈÔ²»´ðÓ¦¡£Æ½×ÓÓÖÇëÇó´øÎå³Ë³µÁ÷Íö¹úÍâ£¬ÕÑ¹«»¹²»´ðÓ¦¡£×Ó¼Ò¾ÔËµ£º¡°Äú´ðÓ¦ÁË°É¡£¼¾ÊÏÕÆÎÕÕþÈ¨Ê±¼äÉõ¾Ã£¬Í½µ³¼«¶à£¬ËûÃÇ½«ºÏÄ±¶Ô¸¶Äú¡£¡±ÕÑ¹«²»Ìý¡£àCÊÏËµ£º¡°Ò»¶¨É±ËÀ¼¾Æ½×Ó¡£¡±ÊåËïÊÏ¼Ò³¼ìå¶ÔÆäÍ½ÖÚËµ£º¡°¼¾ÊÏ±»ÃðÍö»òÈÔ´æÔÚ£¬ÄÄÑù¶ÔÎÒÃÇÓÐÀû£¿¡±´ó¼Ò¶¼»Ø´ð£º¡°Ã»ÓÐÁË¼¾ÊÏÊåËïÊÏÒ²²»ÄÜ´æÔÚ¡£¡±ìåËµ£º¡°¶Ô£¬ÂíÉÏ¾ÈÔ®¼¾ÊÏ¡£¡±ÓÚÊÇËûÃÇ»÷°ÜÕÑ¹«¾ü¶Ó¡£ÃÏÜ²×ÓÌýµ½ÊåËïÊÏÕ½Ê¤£¬Ò²É±ËÀàCÕÑ²®¡£àCÕÑ²®Õý×÷ÎªÕÑ¹«Ê¹½ÚÅÉÍùÃÏÊÏ£¬ËùÒÔÃÏÊÏ×¥×¡ÁËËû¡£ÃÏËï¡¢ÊåËï¡¢¼¾ËïÈý¼Ò¹²Í¬ÌÖ·¥ÕÑ¹«£¬ÕÑ¹«ÓÚÊÇÌÓÍö¡£¼ºº¥ÈÕ£¬ÕÑ¹«ÖÁÆë¹ú¡£Æë¾°¹«Ëµ£º¡°ÎÒ¸øÄãÁ½ÍòÎåÇ§»§ÈË¼°ÍÁµØÀ´½Ó´ýÄã¡£¡±×Ó¼ÒËµ£º¡°ÔõÃ´ÄÜ·ÅÆúÖÜ¹«Ö®Òµ¶ø×öÆë¹ú³¼×Ó£¿¡±ÕÑ¹«×÷°Õ¡£×Ó¼ÒËµ£º¡°Æë¾°¹«²»½²ÐÅÓÃ£¬²»ÈçÔçÈ¥½ú¹ú¡£¡±ÕÑ¹«²»´Ó¡£ÊåËï¼ûÕÑ¹«»Ø¹ú£¬¾ÍÈ¥¼û¼¾Æ½×Ó£¬Æ½×ÓßµÍ·ÖÁµØ±íÊ¾»ÌÀ¢¡£¿ªÊ¼ËûÃÇÏëÓ­»ØÕÑ¹«£¬ÃÏËï¡¢¼¾ËïºóÓÖ·´»Ú£¬ÓÚÊÇ×÷°Õ¡£
¶þÊ®ÁùÄê£¨Ç°516£©´º£¬Æë·¥Â³£¬Õ¼ÁìÛ©ÒØÈÃÂ³ÕÑ¹«¾Ó×¡¡£ÏÄ¼¾£¬Æë¾°¹«ÏëÎäÁ¦»¤ËÍÕÑ¹«»Ø¹ú£¬Ãü²¿ÏÂ²»µÃ½ÓÊÜÂ³¹úµÄÀñÎï¡£Â³´ó·òÉê·á¡¢Èê¼ÖÐíÅµ¸øÆë´ó·ò¸ßý£¨£è¨¦£¬ºÎ£©¡¢×Ó½«ËÚ¹È°ËÍò¶·¡£×Ó½«¾ÍÏòÆëºîËµ£º¡°Â³Èº³¼²»·þ´ÓÂ³¾ý£¬ÓÐÆæ¹ÖÏÖÏó¡£ËÎÔª¹«ÎªÂ³ÕÑ¹«µ½½ú¹úÇóÔ®£¬ÏëÖ§³ÖÕÑ¹«»Ø¹ú£¬ËÀÓÚÍ¾ÖÐ¡£ÊåËïÕÑ×ÓÇëÇóÈÃÂ³¾ý»Ø¹ú£¬ÎÞ²¡¶øËÀ¡£²»ÖªÊÇÉÏÌìÅ×ÆúÂ³¾ý£¬»¹ÊÇËûµÃ×ïÁË¹íÉñ£¿ÇëÄúÔÙµÈµÈ¿´°É¡£¡±Æë¾°¹«Ìý´ÓÁËËûµÄ»°¡£
[truncated: 1,808,471 more chars]
